# Supplementary material for: Dual RNA Sequencing of Mycobacterium tuberculosis-Infected Human Splenic Macrophages Reveals a Strain-Dependent Host–Pathogen Response to Infection
Source: Int J Mol Sci. 2022 Feb 4;23(3):1803. doi: 10.3390/ijms23031803 (PMC8836425; doi:10.3390/ijms23031803)
Supplement: Supplementary file 1 [file ijms-23-01803-s001.zip]

Archive with 11 entries (11 files):
- ijms-1491819-supplementary/ijms-1491819-Supplementary text-final.pdf
- ijms-1491819-supplementary/Supplemenatary Table s3. List of differentially expressed immune-related genes (ImmPORT) of hSMs infected with Mtb.xlsx
- ijms-1491819-supplementary/Supplementary Figures v2.pdf
- ijms-1491819-supplementary/Supplementary Table S1. Genes expressed by non-infected and Mtb-infected hSMs.xlsx
- ijms-1491819-supplementary/Supplementary Table S2. Biological processes and KEGG pathways associated with DEGs in hSMs infected with Mtb.xlsx
- ijms-1491819-supplementary/Supplementary Table S4. GOseq analysis with ImmPORT genes of common and unique DEGs.xlsx
- ijms-1491819-supplementary/Supplementary Table S5. List of DEGs expressed by Mtb UT127 and UT205 inside hSMs.xlsx
- ijms-1491819-supplementary/Supplementary Table S6. KEGG pathways significantly associated with downregulated genes of M. tuberculosis UT127 upon hSMs infection.xlsx
- ijms-1491819-supplementary/Supplementary Table S7. Assigned values for the host-pathogen genome-scale model.xlsx
- ijms-1491819-supplementary/Supplementary Table S8. Intracellular_sMtb2.0_biomass coefficients.xlsx
- ijms-1491819-supplementary/Supplementary Table S9. Reaction List Flux Balance Analysis.xlsx
