# Supplementary material for: Dual RNA Sequencing of Mycobacterium tuberculosis-Infected Human Splenic Macrophages Reveals a Strain-Dependent Host–Pathogen Response to Infection
Source: Int J Mol Sci. 2022 Feb 4;23(3):1803. doi: 10.3390/ijms23031803 (PMC8836425; doi:10.3390/ijms23031803)
Supplement: Supplementary file 1 [file ijms-23-01803-s001.zip › ijms-1491819-supplementary/Supplemenatary Table s3. List of differentially expressed immune-related genes (ImmPORT) of hSMs infected with Mtb.xlsx]

## Sheet: Hoja1
		List of differentially expressed immune-related genes (ImmPORT) of hSMs infected with Mycobacterium tuberculosis UT127 or UT205
UT127 UP ImmPORT DEGs	UT127 DOWN ImmPORT DEGs	UT205 UP ImmPORT DEGs	UT205 DOWN ImmPORT DEGs	Common UP DEGs	Common DOWN DEGs	Unique UP DEGs to UT127	Unique UP DEGs to UT205	Unique DOWN DEGs to UT127	Unique DOWN DEGs to UT205
UTS2	UTS2	IRF1	UTS2	CCR7	UTS2	PLXNB2	IFIH1	GMFG	THBS1
NENF	NENF	CCR7	APLN	JAG1	NENF	ITGAV	DDX58	FCGRT	FABP4
HCST	HCST	JAG1	S100P	IRF1	HCST	ACVR1B	IL15	TMSB10	TGFB2
VEGFB	VEGFB	NRP2	SLC40A1	NRP2	VEGFB	PDGFA	ZC3HAV1	TLR3	TMSB4Y
TK2	TK2	NFKBIZ	S100Z	CSF3	TK2	CD3E	EIF2AK2	THRA	HSPA6
SOD1	SOD1	ICAM1	F2RL1	HSPA5	SOD1	VEGFA	OASL	ICAM2	PLXNA2
CDC42	CDC42	NFAT5	ANGPT4	NFKBIZ	CDC42	PCSK1	IRF7	ISG15	HLA-DQA2
APLN	APLN	CSF1R	NMB	NFAT5	APLN	CR2	MX2	OPRL1	CXCR4
PSMD10	PSMD10	BMP6	HAMP	ICAM1	PSMD10	IL12B	TGFB3	RAC3	S100A16
S100A6	S100A6	JAK2	RBP7	CSF1R	S100A6	IL2RB	APOBEC3F	RBP1	TPT1
GMFG	GMFG	HSPA5	VIPR1	BMP6	NMB	FLT1	CSF2RB
NMB	NMB	IDO1	THBS1	CLCF1	FABP3	CTLA4	MX1
FABP3	FABP3	IL15RA	VEGFB	AGER	BPHL		CMKLR1
BPHL	BPHL	CSF3	FABP4	IDO1	ANGPT4
ANGPT4	ANGPT4	AGER	HCST	IL15RA	TMSB4X
TMSB4X	TMSB4X	SEMA4A	SYTL1	NFKB1	CAT
CAT	CAT	IFNAR2	RBP4	RASGRP1	TNFSF12
FCGRT	FCGRT	CLCF1	PDF	LCP2	HAMP
TMSB10	TMSB10	ENG	NENF	HSP90AA1	LGR4
TNFSF12	TNFSF12	NFKB1	TGFB2	TNC	S100Z
HAMP	HAMP	PML	POMC	ENG	POMC
LGR4	LGR4	LYN	S100A9	IFNAR2	PDF
S100Z	S100Z	LCP2	TMSB4Y	BCL3	TNFRSF12A
POMC	POMC	SEMA3A	CD1D	SEMA3A	CRABP2
PDF	PDF	IFIH1	GDF15	EBI3	ANGPTL6
TNFRSF12A	TNFRSF12A	TNC	TMSB4X	TNFAIP3	F2RL1
TLR3	TLR3	BCL3	CRABP2	LYN	S100P
CRABP2	CRABP2	RASGRP1	MMP12	TCF7L2	GDF15
ANGPTL6	ANGPTL6	TNFAIP3	EDNRB	CD40	CD1D
THRA	THRA	HSP90AA1	FABP3	CSF1	MMP12
ICAM2	ICAM2	CD40	CHIT1	SEMA4A	HLA-DMB
F2RL1	F2RL1	DDX58	S100A6	JAK2	SYTL1
S100P	S100P	TCF7L2	HLA-DMB	HBEGF	S100A2
ISG15	ISG15	EBI3	SOD1	WNT5A	SDC1
GDF15	GDF15	NFKBIA	TNFRSF12A	PPARD	BIRC5
CD1D	CD1D	CXCL11	HSPA6	CBLB	SLC40A1
MMP12	MMP12	IL15	SDC1	IL23A	CD79B
HLA-DMB	HLA-DMB	ZC3HAV1	PSMD10	NFKBIA	FCGR3B
SYTL1	SYTL1	PPARD	ANGPTL6	TSLP	SDC3
OPRL1	OPRL1	WNT5A	TK2	TAP2	VIPR1
S100A2	S100A2	CCL5	BIRC5	CCL5	RBP4
SDC1	SDC1	CXCL10	FCGR3B	NR4A3	EDNRB
BIRC5	BIRC5	HBEGF	PLXNA2	PTGS2	S100A9
SLC40A1	SLC40A1	IL23A	CD79B	LIF	CHIT1
CD79B	CD79B	SOCS1	S100A2	NDP	RBP7
FCGR3B	FCGR3B	IRF9	BPHL	CCL4L2
SDC3	SDC3	TAP2	LGR4	TNFSF15
RAC3	RAC3	NR4A3	HLA-DQA2	LTA
VIPR1	VIPR1	TSLP	TNFSF12	CCL3
RBP4	RBP4	LTA	CXCR4	PML
EDNRB	EDNRB	CCL4L2	SDC3	CCL4
RBP1	RBP1	EIF2AK2	S100A16	TNFRSF9
S100A9	S100A9	CCL4	CAT	CCL3L3
CHIT1	CHIT1	CSF1	TPT1	IRF9
RBP7	RBP7	CBLB	CDC42	IL20RB
		PTGS2		PTX3
		GBP2		GBP2
		CXCL9		SOCS1
		IL20RB		TNF
		CCL3		PLXNA1
		NDP		NFATC2
		TNFRSF9		LTB
		OASL		CSF2
		CCL3L3		OLR1
		TNFSF15		EDN1
		LIF		TNFRSF4
		TNF		IL7R
		ISG20		AHNAK
		CIITA		CXCL10
		LTB		XCL1
		PLXNA1		SOCS3
		CNTF		CNTF
		OLR1		CXCL11
		IL7R		BPI
		AHNAK		AREG
		XCL1		IL2RA
		EDN1		NAMPT
		NFATC2		FPR2
		TNFRSF4		ADM2
		PTX3		IL32
		GZMB		OSM
		SEMA4D		CXCL2
		TNFSF10		IL22
		IL2RA		GZMB
		CSF2		RFXAP
		BPI		LAT
		RFXAP		IFNG
		ADM2		SEMA4D
		IFNG		INHBA
		IRF7		CXCL3
		SOCS3		CCL17
		LEAP2		CXCL1
		CCL8		CIITA
		IL12RB2		IL12RB2
		IL22		SEMA4B
		TLR7		IL1B
		MX2		ISG20
		FASLG		LEAP2
		IL27		IL1A
		IFITM1		CXCL9
		IL32		CCL20
		LAT		IL18R1
		TGFB3		IL27
		FPR2		TNFRSF11B
		NAMPT		IFITM1
		INHBA		IL6
		HLA-DOB		IL23R
		CXCL2		FASLG
		CCL17		PLTP
		AREG		HLA-DOB
		OSM		TNFSF10
		APOBEC3F		NR4A2
		CXCL3		TLR7
		SEMA4B		CCL8
		TNFRSF11B
		CSF2RB
		CXCL1
		IL1B
		IL18R1
		MX1
		CMKLR1
		IL1A
		IL6
		IL23R
		CCL20
		NR4A2
		PLTP
