# Supplementary material for: Dual RNA Sequencing of Mycobacterium tuberculosis-Infected Human Splenic Macrophages Reveals a Strain-Dependent Host–Pathogen Response to Infection
Source: Int J Mol Sci. 2022 Feb 4;23(3):1803. doi: 10.3390/ijms23031803 (PMC8836425; doi:10.3390/ijms23031803)
Supplement: Supplementary file 1 [file ijms-23-01803-s001.zip › ijms-1491819-supplementary/Supplementary Table S1. Genes expressed by non-infected and Mtb-infected hSMs.xlsx]

## Sheet: SMs vs M0UT127
Reference	SM_1.x	SM_2.x	SM_3.x	M0UT127_1.x	M0UT127_2.x	M0UT127_3.x	logFC	logCPM	PValue	FDR	hgnc_symbol	description	transcript_appris	gene_biotype
ENSG00000000003	31	82	47	41	13	12	-1.72	1.09	0.0312	0.0614	TSPAN6	tetraspanin 6 [Source:HGNC Symbol;Acc:HGNC:11858]		protein_coding
ENSG00000000419	720	541	608	682	702	785	-0.134	5.26	0.606	0.694	DPM1	dolichyl-phosphate mannosyltransferase subunit 1, catalytic [Source:HGNC Symbol;Acc:HGNC:3005]	principal1	protein_coding
ENSG00000000457	172	115	197	334	282	381	0.731	3.9	0.00371	0.0099	SCYL3	SCY1 like pseudokinase 3 [Source:HGNC Symbol;Acc:HGNC:19285]	alternative2	protein_coding
ENSG00000000460	283	165	243	140	179	166	-0.828	3.39	0.00998	0.0232	C1orf112	chromosome 1 open reading frame 112 [Source:HGNC Symbol;Acc:HGNC:25565]	principal1	protein_coding
ENSG00000000938	11445	9172	16057	12892	6993	11001	-0.567	9.2	0.0113	0.0257	FGR	FGR proto-oncogene, Src family tyrosine kinase [Source:HGNC Symbol;Acc:HGNC:3697]	principal1	protein_coding
ENSG00000000971	14	11	4	7	10	54	0.84	0.235	0.463	0.563	CFH	complement factor H [Source:HGNC Symbol;Acc:HGNC:4883]		protein_coding
ENSG00000001036	3531	2764	4750	2543	2392	3003	-0.773	7.39	7.28e-05	0.000323	FUCA2	alpha-L-fucosidase 2 [Source:HGNC Symbol;Acc:HGNC:4008]		protein_coding
ENSG00000001084	3078	4574	8042	14477	5910	3401	0.296	8.51	0.573	0.665	GCLC	glutamate-cysteine ligase catalytic subunit [Source:HGNC Symbol;Acc:HGNC:4311]	principal1	protein_coding
ENSG00000001167	239	211	583	1060	753	905	1.16	5.21	7.39e-06	4.3e-05	NFYA	nuclear transcription factor Y subunit alpha [Source:HGNC Symbol;Acc:HGNC:7804]	principal3	protein_coding
ENSG00000001460	61	72	112	58	40	34	-1.19	1.71	0.00215	0.00617	STPG1	sperm tail PG-rich repeat containing 1 [Source:HGNC Symbol;Acc:HGNC:28070]	alternative2	protein_coding
ENSG00000001461	172	338	682	235	160	126	-1.43	3.88	0.00115	0.0036	NIPAL3	NIPA like domain containing 3 [Source:HGNC Symbol;Acc:HGNC:25233]		protein_coding
ENSG00000001497	220	183	294	362	283	300	0.129	3.99	0.572	0.664	LAS1L	LAS1 like, ribosome biogenesis factor [Source:HGNC Symbol;Acc:HGNC:25726]	alternative2	protein_coding
ENSG00000001561	800	1346	1059	1708	1008	1920	0.141	6.29	0.716	0.788	ENPP4	ectonucleotide pyrophosphatase/phosphodiesterase 4 [Source:HGNC Symbol;Acc:HGNC:3359]	principal1	protein_coding
ENSG00000001629	597	678	1064	1094	836	855	-0.0464	5.58	0.835	0.884	ANKIB1	ankyrin repeat and IBR domain containing 1 [Source:HGNC Symbol;Acc:HGNC:22215]	principal1	protein_coding
ENSG00000001630	225	162	430	126	99	106	-1.55	3.22	1.11e-07	1.06e-06	CYP51A1	cytochrome P450 family 51 subfamily A member 1 [Source:HGNC Symbol;Acc:HGNC:2649]		protein_coding
ENSG00000001631	456	344	447	1042	844	813	0.774	5.26	0.00118	0.00371	KRIT1	KRIT1, ankyrin repeat containing [Source:HGNC Symbol;Acc:HGNC:1573]	principal1	protein_coding
ENSG00000002016	114	95	116	237	237	191	0.704	3.35	0.0144	0.0318	RAD52	RAD52 homolog, DNA repair protein [Source:HGNC Symbol;Acc:HGNC:9824]	principal3	protein_coding
ENSG00000002330	264	325	815	91	64	101	-2.68	3.59	2.69e-14	1.1e-12	BAD	BCL2 associated agonist of cell death [Source:HGNC Symbol;Acc:HGNC:936]	principal1	protein_coding
ENSG00000002549	3373	2189	4273	2717	4016	4916	-0.0277	7.79	0.928	0.953	LAP3	leucine aminopeptidase 3 [Source:HGNC Symbol;Acc:HGNC:18449]	principal1	protein_coding
ENSG00000002586	2291	2970	5180	2240	2680	3398	-0.585	7.38	0.0318	0.0624	CD99	CD99 molecule (Xg blood group) [Source:HGNC Symbol;Acc:HGNC:7082]	alternative2	protein_coding
ENSG00000002587	37	47	74	189	37	38	0.378	1.95	0.649	0.732	HS3ST1	heparan sulfate-glucosamine 3-sulfotransferase 1 [Source:HGNC Symbol;Acc:HGNC:5194]		protein_coding
ENSG00000002726	36	207	25	35	5	19	-2.77	1.56	0.00812	0.0194	AOC1	amine oxidase, copper containing 1 [Source:HGNC Symbol;Acc:HGNC:80]	principal3	protein_coding
ENSG00000002822	634	823	1174	438	345	425	-1.43	4.99	2.08e-10	3.82e-09	MAD1L1	mitotic arrest deficient 1 like 1 [Source:HGNC Symbol;Acc:HGNC:6762]		protein_coding
ENSG00000002834	7170	10225	18424	16573	8282	8157	-0.407	9.25	0.236	0.329	LASP1	LIM and SH3 protein 1 [Source:HGNC Symbol;Acc:HGNC:6513]		protein_coding
ENSG00000002919	459	546	762	471	309	403	-0.899	4.7	6.15e-05	0.000278	SNX11	sorting nexin 11 [Source:HGNC Symbol;Acc:HGNC:14975]	principal1	protein_coding
ENSG00000002933	641	529	89	341	6	154	-1.92	3.97	0.153	0.232	TMEM176A	transmembrane protein 176A [Source:HGNC Symbol;Acc:HGNC:24930]		protein_coding
ENSG00000003056	13217	10719	13597	13409	11584	14856	-0.253	9.47	0.243	0.336	M6PR	mannose-6-phosphate receptor, cation dependent [Source:HGNC Symbol;Acc:HGNC:6752]	principal1	protein_coding
ENSG00000003147	94	207	186	161	148	115	-0.54	3.14	0.157	0.236	ICA1	islet cell autoantigen 1 [Source:HGNC Symbol;Acc:HGNC:5343]	alternative1	protein_coding
ENSG00000003393	394	390	570	712	551	798	0.291	5	0.156	0.235	ALS2	ALS2, alsin Rho guanine nucleotide exchange factor [Source:HGNC Symbol;Acc:HGNC:443]		protein_coding
ENSG00000003400	420	337	516	357	338	297	-0.668	4.48	0.00462	0.012	CASP10	caspase 10 [Source:HGNC Symbol;Acc:HGNC:1500]		protein_coding
ENSG00000003402	2058	2323	2986	8181	7202	7526	1.32	8.33	2.21e-08	2.57e-07	CFLAR	CASP8 and FADD like apoptosis regulator [Source:HGNC Symbol;Acc:HGNC:1876]		protein_coding
ENSG00000003436	539	1251	3871	4354	1419	1208	0.0914	6.76	0.883	0.92	TFPI	tissue factor pathway inhibitor [Source:HGNC Symbol;Acc:HGNC:11760]	principal1	protein_coding
ENSG00000003509	248	141	241	269	240	281	0.00816	3.76	0.982	0.991	NDUFAF7	NADH:ubiquinone oxidoreductase complex assembly factor 7 [Source:HGNC Symbol;Acc:HGNC:28816]		protein_coding
ENSG00000003756	1250	1042	1060	2490	2052	2382	0.68	6.67	0.00419	0.011	RBM5	RNA binding motif protein 5 [Source:HGNC Symbol;Acc:HGNC:9902]		protein_coding
ENSG00000003989	1	3	0	20	15	32	3.59	0.0636	2.9e-05	0.000145	SLC7A2	solute carrier family 7 member 2 [Source:HGNC Symbol;Acc:HGNC:11060]	principal3	protein_coding
ENSG00000004059	608	665	1306	441	444	614	-1.04	5.13	2.52e-05	0.000129	ARF5	ADP ribosylation factor 5 [Source:HGNC Symbol;Acc:HGNC:658]	principal1	protein_coding
ENSG00000004139	38	113	125	125	83	91	-0.205	2.43	0.645	0.729	SARM1	sterile alpha and TIR motif containing 1 [Source:HGNC Symbol;Acc:HGNC:17074]		protein_coding
ENSG00000004142	1133	994	1992	1056	767	980	-0.835	5.92	7.28e-05	0.000323	POLDIP2	DNA polymerase delta interacting protein 2 [Source:HGNC Symbol;Acc:HGNC:23781]		protein_coding
ENSG00000004399	5556	6485	12626	29118	17648	19782	1.16	9.8	3.09e-06	1.98e-05	PLXND1	plexin D1 [Source:HGNC Symbol;Acc:HGNC:9107]	principal1	protein_coding
ENSG00000004455	937	598	981	727	794	1096	-0.253	5.58	0.333	0.435	AK2	adenylate kinase 2 [Source:HGNC Symbol;Acc:HGNC:362]	alternative1	protein_coding
ENSG00000004468	12	35	3	81	157	432	3.23	3.43	0.00492	0.0126	CD38	CD38 molecule [Source:HGNC Symbol;Acc:HGNC:1667]	principal1	protein_coding
ENSG00000004478	615	398	2064	988	654	647	-0.592	5.53	0.16	0.241	FKBP4	FK506 binding protein 4 [Source:HGNC Symbol;Acc:HGNC:3720]	principal1	protein_coding
ENSG00000004487	716	684	1373	1321	949	1200	0.0478	5.87	0.821	0.873	KDM1A	lysine demethylase 1A [Source:HGNC Symbol;Acc:HGNC:29079]	alternative2	protein_coding
ENSG00000004534	465	509	477	1727	1861	2266	1.66	6.26	4.37e-10	7.48e-09	RBM6	RNA binding motif protein 6 [Source:HGNC Symbol;Acc:HGNC:9903]		protein_coding
ENSG00000004660	165	134	138	266	98	157	-0.147	3.18	0.69	0.766	CAMKK1	calcium/calmodulin dependent protein kinase kinase 1 [Source:HGNC Symbol;Acc:HGNC:1469]		protein_coding
ENSG00000004700	2113	1075	2140	2103	2050	2245	-0.0378	6.76	0.881	0.918	RECQL	RecQ like helicase [Source:HGNC Symbol;Acc:HGNC:9948]	principal1	protein_coding
ENSG00000004766	1418	1002	1774	1487	1338	1267	-0.334	6.24	0.094	0.155	VPS50	VPS50, EARP/GARPII complex subunit [Source:HGNC Symbol;Acc:HGNC:25956]	principal1	protein_coding
ENSG00000004777	14	16	13	17	24	16	0.0683	0.29	0.959	0.974	ARHGAP33	Rho GTPase activating protein 33 [Source:HGNC Symbol;Acc:HGNC:23085]	alternative2	protein_coding
ENSG00000004779	1366	928	1729	552	510	676	-1.51	5.58	8.56e-11	1.71e-09	NDUFAB1	NADH:ubiquinone oxidoreductase subunit AB1 [Source:HGNC Symbol;Acc:HGNC:7694]		protein_coding
ENSG00000004799	269	910	1920	198	11	14	-4.11	4.48	0.000767	0.00254	PDK4	pyruvate dehydrogenase kinase 4 [Source:HGNC Symbol;Acc:HGNC:8812]	principal1	protein_coding
ENSG00000004809	266	191	84	72	61	51	-2	2.67	0.000186	0.00074	SLC22A16	solute carrier family 22 member 16 [Source:HGNC Symbol;Acc:HGNC:20302]	principal2	protein_coding
ENSG00000004846	43	60	18	932	187	80	2.76	3.74	0.00969	0.0226	ABCB5	ATP binding cassette subfamily B member 5 [Source:HGNC Symbol;Acc:HGNC:46]	principal1	protein_coding
ENSG00000004864	939	865	1316	955	590	841	-0.711	5.6	0.000885	0.00288	SLC25A13	solute carrier family 25 member 13 [Source:HGNC Symbol;Acc:HGNC:10983]		protein_coding
ENSG00000004866	323	420	440	831	534	557	0.344	4.87	0.202	0.29	ST7	suppression of tumorigenicity 7 [Source:HGNC Symbol;Acc:HGNC:11351]		protein_coding
ENSG00000004897	2318	1694	3190	2615	2205	2485	-0.272	7.04	0.141	0.217	CDC27	cell division cycle 27 [Source:HGNC Symbol;Acc:HGNC:1728]		protein_coding
ENSG00000004961	294	268	426	436	369	390	-0.0285	4.39	0.894	0.928	HCCS	holocytochrome c synthase [Source:HGNC Symbol;Acc:HGNC:4837]	principal1	protein_coding
ENSG00000004975	314	256	442	302	201	289	-0.663	4.01	0.00676	0.0165	DVL2	dishevelled segment polarity protein 2 [Source:HGNC Symbol;Acc:HGNC:3086]	alternative2	protein_coding
ENSG00000005001	5	31	12	114	4	48	1.26	0.895	0.209	0.298	PRSS22	protease, serine 22 [Source:HGNC Symbol;Acc:HGNC:14368]	principal1	protein_coding
ENSG00000005007	1316	1473	2073	3704	2191	2757	0.504	7	0.0301	0.0596	UPF1	UPF1, RNA helicase and ATPase [Source:HGNC Symbol;Acc:HGNC:9962]	principal1	protein_coding
ENSG00000005020	3006	1941	3684	2623	2278	2339	-0.551	7.15	0.0085	0.0201	SKAP2	src kinase associated phosphoprotein 2 [Source:HGNC Symbol;Acc:HGNC:15687]		protein_coding
ENSG00000005022	3678	2448	3566	3906	3821	4816	0.0452	7.73	0.846	0.892	SLC25A5	solute carrier family 25 member 5 [Source:HGNC Symbol;Acc:HGNC:10991]	principal1	protein_coding
ENSG00000005059	700	306	809	184	265	326	-1.49	4.43	9.88e-05	0.00042	MCUB	mitochondrial calcium uniporter dominant negative beta subunit [Source:HGNC Symbol;Acc:HGNC:26076]		protein_coding
ENSG00000005075	328	257	497	153	219	222	-1.13	3.88	0.000124	0.000517	POLR2J	RNA polymerase II subunit J [Source:HGNC Symbol;Acc:HGNC:9197]		protein_coding
ENSG00000005100	109	67	229	604	374	411	1.54	4.18	4.73e-06	2.9e-05	DHX33	DEAH-box helicase 33 [Source:HGNC Symbol;Acc:HGNC:16718]		protein_coding
ENSG00000005156	434	436	671	961	741	880	0.437	5.28	0.0277	0.0555	LIG3	DNA ligase 3 [Source:HGNC Symbol;Acc:HGNC:6600]		protein_coding
ENSG00000005175	357	287	532	851	586	534	0.446	4.95	0.0581	0.104	RPAP3	RNA polymerase II associated protein 3 [Source:HGNC Symbol;Acc:HGNC:26151]	alternative2	protein_coding
ENSG00000005187	19	62	10	5	3	9	-2.9	0.0428	0.00184	0.00542	ACSM3	acyl-CoA synthetase medium chain family member 3 [Source:HGNC Symbol;Acc:HGNC:10522]	principal1	protein_coding
ENSG00000005189	114	60	47	77	91	74	-0.255	2.27	0.584	0.674	REXO5	RNA exonuclease 5 [Source:HGNC Symbol;Acc:HGNC:24661]		protein_coding
ENSG00000005194	667	560	894	757	540	661	-0.43	5.21	0.0227	0.047	CIAPIN1	cytokine induced apoptosis inhibitor 1 [Source:HGNC Symbol;Acc:HGNC:28050]		protein_coding
ENSG00000005206	104	138	158	203	148	173	0.055	3.19	0.852	0.897	SPPL2B	signal peptide peptidase like 2B [Source:HGNC Symbol;Acc:HGNC:30627]	alternative2	protein_coding
ENSG00000005238	1308	1882	1857	2758	1473	1995	-0.0686	6.7	0.804	0.859	FAM214B	family with sequence similarity 214 member B [Source:HGNC Symbol;Acc:HGNC:25666]	principal1	protein_coding
ENSG00000005243	62	68	71	53	60	37	-0.751	1.68	0.0787	0.134	COPZ2	coatomer protein complex subunit zeta 2 [Source:HGNC Symbol;Acc:HGNC:19356]		protein_coding
ENSG00000005249	108	52	112	66	88	77	-0.517	2.4	0.206	0.295	PRKAR2B	protein kinase cAMP-dependent type II regulatory subunit beta [Source:HGNC Symbol;Acc:HGNC:9392]	principal1	protein_coding
ENSG00000005302	413	260	497	380	399	346	-0.345	4.44	0.158	0.237	MSL3	MSL complex subunit 3 [Source:HGNC Symbol;Acc:HGNC:7370]	alternative2	protein_coding
ENSG00000005339	370	387	854	3554	2046	2389	2.04	6.62	3.04e-14	1.23e-12	CREBBP	CREB binding protein [Source:HGNC Symbol;Acc:HGNC:2348]	alternative2	protein_coding
ENSG00000005379	188	75	43	366	478	621	1.84	4.35	0.00137	0.00423	TSPOAP1	TSPO associated protein 1 [Source:HGNC Symbol;Acc:HGNC:16831]		protein_coding
ENSG00000005381	46	27	107	63	26	22	-0.935	1.51	0.138	0.212	MPO	myeloperoxidase [Source:HGNC Symbol;Acc:HGNC:7218]		protein_coding
ENSG00000005436	265	197	330	264	206	288	-0.375	3.77	0.114	0.182	GCFC2	GC-rich sequence DNA-binding factor 2 [Source:HGNC Symbol;Acc:HGNC:1317]	alternative2	protein_coding
ENSG00000005448	19	13	31	3	8	14	-1.58	-0.189	0.00414	0.0109	WDR54	WD repeat domain 54 [Source:HGNC Symbol;Acc:HGNC:25770]	principal1	protein_coding
ENSG00000005469	193	188	271	183	178	158	-0.634	3.46	0.0107	0.0246	CROT	carnitine O-octanoyltransferase [Source:HGNC Symbol;Acc:HGNC:2366]		protein_coding
ENSG00000005471	281	259	187	584	482	234	0.442	4.36	0.368	0.47	ABCB4	ATP binding cassette subfamily B member 4 [Source:HGNC Symbol;Acc:HGNC:45]	principal4	protein_coding
ENSG00000005483	466	526	1198	2838	2405	3079	1.69	6.7	9.63e-10	1.52e-08	KMT2E	lysine methyltransferase 2E [Source:HGNC Symbol;Acc:HGNC:18541]		protein_coding
ENSG00000005486	110	170	298	102	98	341	-0.362	3.34	0.577	0.668	RHBDD2	rhomboid domain containing 2 [Source:HGNC Symbol;Acc:HGNC:23082]	principal1	protein_coding
ENSG00000005700	2429	2332	3005	5568	4103	5245	0.605	7.75	0.00132	0.00409	IBTK	inhibitor of Bruton tyrosine kinase [Source:HGNC Symbol;Acc:HGNC:17853]		protein_coding
ENSG00000005801	405	247	370	574	478	483	0.254	4.58	0.311	0.412	ZNF195	zinc finger protein 195 [Source:HGNC Symbol;Acc:HGNC:12986]		protein_coding
ENSG00000005810	1356	1287	3733	7437	6269	5864	1.41	8.05	6.59e-07	5.12e-06	MYCBP2	MYC binding protein 2, E3 ubiquitin protein ligase [Source:HGNC Symbol;Acc:HGNC:23386]		protein_coding
ENSG00000005812	1295	1009	2322	1514	1477	1550	-0.279	6.37	0.2	0.288	FBXL3	F-box and leucine rich repeat protein 3 [Source:HGNC Symbol;Acc:HGNC:13599]		protein_coding
ENSG00000005844	791	967	2668	1349	1158	2772	0.0456	6.52	0.924	0.949	ITGAL	integrin subunit alpha L [Source:HGNC Symbol;Acc:HGNC:6148]	principal1	protein_coding
ENSG00000005882	118	227	472	58	57	30	-2.71	2.96	1.64e-08	1.96e-07	PDK2	pyruvate dehydrogenase kinase 2 [Source:HGNC Symbol;Acc:HGNC:8810]		protein_coding
ENSG00000005884	7575	8647	6948	9214	2536	1263	-1.28	8.34	0.133	0.206	ITGA3	integrin subunit alpha 3 [Source:HGNC Symbol;Acc:HGNC:6139]	principal2	protein_coding
ENSG00000005889	488	526	1205	2446	1215	2389	1.18	6.33	0.000233	0.000899	ZFX	zinc finger protein, X-linked [Source:HGNC Symbol;Acc:HGNC:12869]	alternative2	protein_coding
ENSG00000005893	5954	6865	9299	7304	7266	9276	-0.199	8.75	0.382	0.484	LAMP2	lysosomal associated membrane protein 2 [Source:HGNC Symbol;Acc:HGNC:6501]	alternative2	protein_coding
ENSG00000006007	1504	1194	2840	700	472	588	-1.92	5.87	2.76e-17	1.97e-15	GDE1	glycerophosphodiester phosphodiesterase 1 [Source:HGNC Symbol;Acc:HGNC:29644]	principal1	protein_coding
ENSG00000006015	1002	681	1653	501	269	433	-1.75	5.2	3.43e-11	7.6e-10	REX1BD	required for excision 1-B domain containing [Source:HGNC Symbol;Acc:HGNC:26098]	principal1	protein_coding
ENSG00000006025	105	119	41	88	56	54	-0.887	2.2	0.11	0.177	OSBPL7	oxysterol binding protein like 7 [Source:HGNC Symbol;Acc:HGNC:16387]		protein_coding
ENSG00000006062	223	245	303	753	451	408	0.72	4.61	0.00824	0.0196	MAP3K14	mitogen-activated protein kinase kinase kinase 14 [Source:HGNC Symbol;Acc:HGNC:6853]	principal1	protein_coding
ENSG00000006118	11	30	96	257	78	99	1.45	2.38	0.0533	0.097	TMEM132A	transmembrane protein 132A [Source:HGNC Symbol;Acc:HGNC:31092]	alternative2	protein_coding
ENSG00000006125	1275	1334	3156	3319	2457	3064	0.373	7.14	0.12	0.19	AP2B1	adaptor related protein complex 2 beta 1 subunit [Source:HGNC Symbol;Acc:HGNC:563]		protein_coding
ENSG00000006194	458	401	546	641	435	528	-0.145	4.83	0.484	0.583	ZNF263	zinc finger protein 263 [Source:HGNC Symbol;Acc:HGNC:13056]	principal1	protein_coding
ENSG00000006282	1632	1162	2305	1757	383	975	-1.06	6.15	0.0333	0.0649	SPATA20	spermatogenesis associated 20 [Source:HGNC Symbol;Acc:HGNC:26125]	alternative2	protein_coding
ENSG00000006283	9	3	25	50	14	24	1.01	0.189	0.109	0.175	CACNA1G	calcium voltage-gated channel subunit alpha1 G [Source:HGNC Symbol;Acc:HGNC:1394]	alternative2	protein_coding
ENSG00000006327	1024	970	697	568	265	364	-1.6	5.03	2.93e-05	0.000146	TNFRSF12A	TNF receptor superfamily member 12A [Source:HGNC Symbol;Acc:HGNC:18152]		protein_coding
ENSG00000006432	26	66	12	9	8	11	-2.36	0.328	0.00234	0.00664	MAP3K9	mitogen-activated protein kinase kinase kinase 9 [Source:HGNC Symbol;Acc:HGNC:6861]	alternative2	protein_coding
ENSG00000006451	407	493	993	1056	960	1062	0.45	5.54	0.066	0.116	RALA	RAS like proto-oncogene A [Source:HGNC Symbol;Acc:HGNC:9839]	principal1	protein_coding
ENSG00000006453	0	1	2	17	16	43	4.24	-0.0416	4.59e-06	2.83e-05	BAIAP2L1	BAI1 associated protein 2 like 1 [Source:HGNC Symbol;Acc:HGNC:21649]		protein_coding
ENSG00000006459	279	262	893	1746	1308	2348	1.72	6.04	4.22e-06	2.63e-05	KDM7A	lysine demethylase 7A [Source:HGNC Symbol;Acc:HGNC:22224]		protein_coding
ENSG00000006530	371	289	404	533	474	548	0.222	4.6	0.33	0.432	AGK	acylglycerol kinase [Source:HGNC Symbol;Acc:HGNC:21869]		protein_coding
ENSG00000006534	1969	1896	3756	991	608	668	-2.03	6.3	5.62e-18	4.66e-16	ALDH3B1	aldehyde dehydrogenase 3 family member B1 [Source:HGNC Symbol;Acc:HGNC:410]	principal1	protein_coding
ENSG00000006576	2219	1243	1743	3224	1880	1960	0.0745	6.82	0.803	0.858	PHTF2	putative homeodomain transcription factor 2 [Source:HGNC Symbol;Acc:HGNC:13411]	alternative1	protein_coding
ENSG00000006607	507	536	875	1195	878	965	0.365	5.57	0.0741	0.127	FARP2	FERM, ARH/RhoGEF and pleckstrin domain protein 2 [Source:HGNC Symbol;Acc:HGNC:16460]		protein_coding
ENSG00000006625	425	247	259	167	168	163	-1.27	3.7	0.000473	0.00167	GGCT	gamma-glutamylcyclotransferase [Source:HGNC Symbol;Acc:HGNC:21705]		protein_coding
ENSG00000006634	651	263	360	433	478	629	-0.0842	4.69	0.827	0.878	DBF4	DBF4 zinc finger [Source:HGNC Symbol;Acc:HGNC:17364]	principal1	protein_coding
ENSG00000006638	20	2	17	65	22	18	1.1	0.42	0.128	0.2	TBXA2R	thromboxane A2 receptor [Source:HGNC Symbol;Acc:HGNC:11608]		protein_coding
ENSG00000006652	975	411	437	1091	662	727	0.0357	5.31	0.932	0.955	IFRD1	interferon related developmental regulator 1 [Source:HGNC Symbol;Acc:HGNC:5456]		protein_coding
ENSG00000006695	305	333	483	670	427	493	0.184	4.69	0.396	0.499	COX10	COX10, heme A:farnesyltransferase cytochrome c oxidase assembly factor [Source:HGNC Symbol;Acc:HGNC:2260]	principal1	protein_coding
ENSG00000006704	107	112	166	615	320	276	1.32	3.99	7.74e-05	0.000341	GTF2IRD1	GTF2I repeat domain containing 1 [Source:HGNC Symbol;Acc:HGNC:4661]	principal3	protein_coding
ENSG00000006712	288	301	445	465	483	551	0.239	4.62	0.269	0.366	PAF1	PAF1 homolog, Paf1/RNA polymerase II complex component [Source:HGNC Symbol;Acc:HGNC:25459]	principal3	protein_coding
ENSG00000006715	2506	2344	3837	2175	1679	2250	-0.812	7.04	6.7e-06	3.94e-05	VPS41	VPS41, HOPS complex subunit [Source:HGNC Symbol;Acc:HGNC:12713]		protein_coding
ENSG00000006744	1040	722	1490	2016	1534	1548	0.361	6.33	0.0949	0.156	ELAC2	elaC ribonuclease Z 2 [Source:HGNC Symbol;Acc:HGNC:14198]	principal3	protein_coding
ENSG00000006747	624	120	377	1078	958	589	0.904	5.28	0.0868	0.145	SCIN	scinderin [Source:HGNC Symbol;Acc:HGNC:21695]		protein_coding
ENSG00000006756	364	398	633	658	283	715	-0.0764	4.86	0.852	0.897	ARSD	arylsulfatase D [Source:HGNC Symbol;Acc:HGNC:717]	principal1	protein_coding
ENSG00000006757	87	63	146	64	51	93	-0.78	2.22	0.0261	0.0528	PNPLA4	patatin like phospholipase domain containing 4 [Source:HGNC Symbol;Acc:HGNC:24887]	principal1	protein_coding
ENSG00000006831	525	561	2794	1194	966	1187	-0.343	5.94	0.439	0.541	ADIPOR2	adiponectin receptor 2 [Source:HGNC Symbol;Acc:HGNC:24041]	principal1	protein_coding
ENSG00000007038	99	159	61	20	13	53	-2.35	1.81	0.00102	0.00325	PRSS21	protease, serine 21 [Source:HGNC Symbol;Acc:HGNC:9485]		protein_coding
ENSG00000007047	90	132	200	136	103	159	-0.378	3.02	0.257	0.353	MARK4	microtubule affinity regulating kinase 4 [Source:HGNC Symbol;Acc:HGNC:13538]	principal1	protein_coding
ENSG00000007080	62	76	107	245	217	287	1.31	3.34	2e-06	1.35e-05	CCDC124	coiled-coil domain containing 124 [Source:HGNC Symbol;Acc:HGNC:25171]	principal1	protein_coding
ENSG00000007129	75	63	45	22	34	67	-0.955	1.49	0.0748	0.128	CEACAM21	carcinoembryonic antigen related cell adhesion molecule 21 [Source:HGNC Symbol;Acc:HGNC:28834]	alternative2	protein_coding
ENSG00000007168	1675	1558	3084	2949	2086	2770	0.0255	7	0.896	0.929	PAFAH1B1	platelet activating factor acetylhydrolase 1b regulatory subunit 1 [Source:HGNC Symbol;Acc:HGNC:8574]	principal1	protein_coding
ENSG00000007202	5599	5338	12181	11039	7718	8204	-0.0347	8.87	0.888	0.923	KIAA0100	KIAA0100 [Source:HGNC Symbol;Acc:HGNC:28960]	principal2	protein_coding
ENSG00000007237	2013	2003	3085	1008	1516	1369	-1.14	6.62	1.03e-05	5.78e-05	GAS7	growth arrest specific 7 [Source:HGNC Symbol;Acc:HGNC:4169]	principal1	protein_coding
ENSG00000007255	89	175	183	30	30	57	-2.26	2.19	2.47e-07	2.18e-06	TRAPPC6A	trafficking protein particle complex 6A [Source:HGNC Symbol;Acc:HGNC:23069]		protein_coding
ENSG00000007264	6118	3776	6121	3405	1739	4938	-1.01	7.77	0.00532	0.0135	MATK	megakaryocyte-associated tyrosine kinase [Source:HGNC Symbol;Acc:HGNC:6906]	principal3	protein_coding
ENSG00000007312	50	42	33	12	18	25	-1.55	0.69	0.00199	0.0058	CD79B	CD79b molecule [Source:HGNC Symbol;Acc:HGNC:1699]	principal3	protein_coding
ENSG00000007341	124	143	205	300	259	281	0.527	3.69	0.0361	0.0696	ST7L	suppression of tumorigenicity 7 like [Source:HGNC Symbol;Acc:HGNC:18441]	alternative2	protein_coding
ENSG00000007376	322	296	434	271	127	158	-1.26	3.77	4.31e-05	0.000204	RPUSD1	RNA pseudouridylate synthase domain containing 1 [Source:HGNC Symbol;Acc:HGNC:14173]		protein_coding
ENSG00000007384	311	566	578	460	143	217	-1.21	4.26	0.00317	0.00865	RHBDF1	rhomboid 5 homolog 1 [Source:HGNC Symbol;Acc:HGNC:20561]		protein_coding
ENSG00000007392	282	189	154	735	611	776	1.37	4.8	5.24e-05	0.000242	LUC7L	LUC7 like [Source:HGNC Symbol;Acc:HGNC:6723]	principal3	protein_coding
ENSG00000007520	399	360	662	192	185	197	-1.59	4.04	1.88e-10	3.5e-09	TSR3	TSR3, acp transferase ribosome maturation factor [Source:HGNC Symbol;Acc:HGNC:14175]	principal1	protein_coding
ENSG00000007541	223	267	343	252	191	251	-0.587	3.81	0.0197	0.0416	PIGQ	phosphatidylinositol glycan anchor biosynthesis class Q [Source:HGNC Symbol;Acc:HGNC:14135]	principal4	protein_coding
ENSG00000007545	104	92	123	416	246	312	1.27	3.68	2.45e-06	1.61e-05	CRAMP1	cramped chromatin regulator homolog 1 [Source:HGNC Symbol;Acc:HGNC:14122]		protein_coding
ENSG00000007866	18	61	60	8	6	2	-3.41	0.362	1.54e-06	1.07e-05	TEAD3	TEA domain transcription factor 3 [Source:HGNC Symbol;Acc:HGNC:11716]		protein_coding
ENSG00000007923	615	567	957	1727	1317	1446	0.77	6.07	1.68e-05	8.94e-05	DNAJC11	DnaJ heat shock protein family (Hsp40) member C11 [Source:HGNC Symbol;Acc:HGNC:25570]		protein_coding
ENSG00000007944	36	33	154	82	62	102	-0.0212	2.13	0.99	0.996	MYLIP	myosin regulatory light chain interacting protein [Source:HGNC Symbol;Acc:HGNC:21155]	principal1	protein_coding
ENSG00000007968	526	311	278	58	109	83	-2.51	3.52	1.61e-07	1.49e-06	E2F2	E2F transcription factor 2 [Source:HGNC Symbol;Acc:HGNC:3114]	principal1	protein_coding
ENSG00000008018	2585	2009	4704	1423	1166	1648	-1.39	6.79	2.35e-10	4.28e-09	PSMB1	proteasome subunit beta 1 [Source:HGNC Symbol;Acc:HGNC:9537]		protein_coding
ENSG00000008083	961	1153	1359	4882	1910	2291	1.02	6.89	0.00141	0.00432	JARID2	jumonji and AT-rich interaction domain containing 2 [Source:HGNC Symbol;Acc:HGNC:6196]	principal3	protein_coding
ENSG00000008086	63	151	174	90	64	70	-1.11	2.52	0.00505	0.0129	CDKL5	cyclin dependent kinase like 5 [Source:HGNC Symbol;Acc:HGNC:11411]	principal3	protein_coding
ENSG00000008118	5	2	10	56	42	69	3.02	1.19	2.02e-06	1.36e-05	CAMK1G	calcium/calmodulin dependent protein kinase IG [Source:HGNC Symbol;Acc:HGNC:14585]		protein_coding
ENSG00000008128	4	7	8	23	18	17	1.28	-0.12	0.0127	0.0284	CDK11A	cyclin dependent kinase 11A [Source:HGNC Symbol;Acc:HGNC:1730]	principal4	protein_coding
ENSG00000008130	1616	1837	2287	1996	1388	1677	-0.517	6.68	0.00926	0.0217	NADK	NAD kinase [Source:HGNC Symbol;Acc:HGNC:29831]	alternative2	protein_coding
ENSG00000008256	103	181	257	228	154	255	-0.0653	3.52	0.855	0.899	CYTH3	cytohesin 3 [Source:HGNC Symbol;Acc:HGNC:9504]	alternative1	protein_coding
ENSG00000008277	4	15	4	3	23	5	0.0785	-0.241	0.958	0.973	ADAM22	ADAM metallopeptidase domain 22 [Source:HGNC Symbol;Acc:HGNC:201]	alternative2	protein_coding
ENSG00000008282	305	334	917	1011	913	1017	0.708	5.42	0.0152	0.0332	SYPL1	synaptophysin like 1 [Source:HGNC Symbol;Acc:HGNC:11507]		protein_coding
ENSG00000008283	97	97	205	128	124	169	-0.179	2.96	0.561	0.654	CYB561	cytochrome b561 [Source:HGNC Symbol;Acc:HGNC:2571]		protein_coding
ENSG00000008294	4405	3688	8589	11018	6527	8465	0.37	8.64	0.117	0.185	SPAG9	sperm associated antigen 9 [Source:HGNC Symbol;Acc:HGNC:14524]		protein_coding
ENSG00000008300	15	11	33	133	68	97	2.05	1.89	1.02e-07	9.92e-07	CELSR3	cadherin EGF LAG seven-pass G-type receptor 3 [Source:HGNC Symbol;Acc:HGNC:3230]		protein_coding
ENSG00000008324	210	175	198	77	85	106	-1.46	2.87	1.32e-05	7.21e-05	SS18L2	SS18 like 2 [Source:HGNC Symbol;Acc:HGNC:15593]	principal1	protein_coding
ENSG00000008382	180	289	416	213	238	266	-0.582	3.88	0.0618	0.11	MPND	MPN domain containing [Source:HGNC Symbol;Acc:HGNC:25934]		protein_coding
ENSG00000008394	955	1382	2708	718	895	1067	-1.14	6.04	0.000686	0.00231	MGST1	microsomal glutathione S-transferase 1 [Source:HGNC Symbol;Acc:HGNC:7061]	principal1	protein_coding
ENSG00000008405	166	143	228	295	160	302	0.169	3.58	0.585	0.675	CRY1	cryptochrome circadian regulator 1 [Source:HGNC Symbol;Acc:HGNC:2384]	principal1	protein_coding
ENSG00000008441	7	2	12	35	28	39	2	0.657	4.57e-05	0.000215	NFIX	nuclear factor I X [Source:HGNC Symbol;Acc:HGNC:7788]	principal3	protein_coding
ENSG00000008513	1937	1410	2505	4306	2904	8001	1.06	7.64	0.0127	0.0285	ST3GAL1	ST3 beta-galactoside alpha-2,3-sialyltransferase 1 [Source:HGNC Symbol;Acc:HGNC:10862]	principal1	protein_coding
ENSG00000008516	9	10	23	12	29	30	0.531	0.316	0.33	0.431	MMP25	matrix metallopeptidase 25 [Source:HGNC Symbol;Acc:HGNC:14246]	principal1	protein_coding
ENSG00000008517	27	35	8	87	188	246	2.46	2.62	0.000561	0.00193	IL32	interleukin 32 [Source:HGNC Symbol;Acc:HGNC:16830]	alternative2	protein_coding
ENSG00000008710	641	702	1074	3023	1967	2461	1.31	6.61	1.79e-11	4.2e-10	PKD1	polycystin 1, transient receptor potential channel interacting [Source:HGNC Symbol;Acc:HGNC:9008]	alternative2	protein_coding
ENSG00000008838	270	251	713	911	648	657	0.617	5.08	0.0262	0.053	MED24	mediator complex subunit 24 [Source:HGNC Symbol;Acc:HGNC:22963]	principal1	protein_coding
ENSG00000008853	1019	1352	2234	2349	752	711	-0.603	6.2	0.25	0.345	RHOBTB2	Rho related BTB domain containing 2 [Source:HGNC Symbol;Acc:HGNC:18756]		protein_coding
ENSG00000008869	912	1051	1399	3079	1926	2575	0.842	6.74	4.43e-05	0.000209	HEATR5B	HEAT repeat containing 5B [Source:HGNC Symbol;Acc:HGNC:29273]		protein_coding
ENSG00000008952	735	678	1348	1606	1678	1878	0.642	6.26	0.00227	0.00646	SEC62	SEC62 homolog, preprotein translocation factor [Source:HGNC Symbol;Acc:HGNC:11846]		protein_coding
ENSG00000008988	9019	8174	9613	3520	4908	4965	-1.32	8.42	1.3e-06	9.23e-06	RPS20	ribosomal protein S20 [Source:HGNC Symbol;Acc:HGNC:10405]		protein_coding
ENSG00000009307	10300	9057	18415	11447	8580	9340	-0.638	9.19	0.00155	0.00469	CSDE1	cold shock domain containing E1 [Source:HGNC Symbol;Acc:HGNC:29905]		protein_coding
ENSG00000009335	2288	2089	3925	3942	2816	3008	-0.0529	7.37	0.791	0.848	UBE3C	ubiquitin protein ligase E3C [Source:HGNC Symbol;Acc:HGNC:16803]	principal1	protein_coding
ENSG00000009413	300	223	615	1080	826	927	1.07	5.27	2.47e-05	0.000126	REV3L	REV3 like, DNA directed polymerase zeta catalytic subunit [Source:HGNC Symbol;Acc:HGNC:9968]	alternative2	protein_coding
ENSG00000009780	260	187	268	324	252	239	-0.143	3.86	0.563	0.656	FAM76A	family with sequence similarity 76 member A [Source:HGNC Symbol;Acc:HGNC:28530]	principal1	protein_coding
ENSG00000009790	164	127	37	194	496	1427	2.24	4.71	0.018	0.0383	TRAF3IP3	TRAF3 interacting protein 3 [Source:HGNC Symbol;Acc:HGNC:30766]	alternative2	protein_coding
ENSG00000009830	165	159	351	387	289	323	0.303	4.02	0.216	0.306	POMT2	protein O-mannosyltransferase 2 [Source:HGNC Symbol;Acc:HGNC:19743]		protein_coding
ENSG00000009844	936	717	1342	742	606	633	-0.888	5.43	4.77e-06	2.92e-05	VTA1	vesicle trafficking 1 [Source:HGNC Symbol;Acc:HGNC:20954]	alternative2	protein_coding
ENSG00000009950	33	20	7	157	87	82	1.98	2.04	0.000886	0.00288	MLXIPL	MLX interacting protein like [Source:HGNC Symbol;Acc:HGNC:12744]	alternative2	protein_coding
ENSG00000009954	1372	1110	2057	3835	3170	2932	0.842	7.17	5.45e-05	0.00025	BAZ1B	bromodomain adjacent to zinc finger domain 1B [Source:HGNC Symbol;Acc:HGNC:961]		protein_coding
ENSG00000010017	443	467	820	851	732	838	0.203	5.3	0.297	0.396	RANBP9	RAN binding protein 9 [Source:HGNC Symbol;Acc:HGNC:13727]		protein_coding
ENSG00000010030	3	4	1	10	50	51	3.39	1.16	0.000688	0.00231	ETV7	ETS variant 7 [Source:HGNC Symbol;Acc:HGNC:18160]	principal3	protein_coding
ENSG00000010072	245	162	257	245	229	246	-0.199	3.68	0.433	0.534	SPRTN	SprT-like N-terminal domain [Source:HGNC Symbol;Acc:HGNC:25356]		protein_coding
ENSG00000010165	338	391	823	1106	471	488	0.127	5.01	0.707	0.78	METTL13	methyltransferase like 13 [Source:HGNC Symbol;Acc:HGNC:24248]		protein_coding
ENSG00000010219	328	425	298	348	272	278	-0.622	4.19	0.0532	0.0969	DYRK4	dual specificity tyrosine phosphorylation regulated kinase 4 [Source:HGNC Symbol;Acc:HGNC:3095]	principal2	protein_coding
ENSG00000010244	3063	2458	3487	4667	4175	4682	0.263	7.76	0.179	0.263	ZNF207	zinc finger protein 207 [Source:HGNC Symbol;Acc:HGNC:12998]	principal3	protein_coding
ENSG00000010256	3576	2942	7072	4392	2975	4037	-0.513	7.78	0.0212	0.0444	UQCRC1	ubiquinol-cytochrome c reductase core protein 1 [Source:HGNC Symbol;Acc:HGNC:12585]		protein_coding
ENSG00000010270	1677	1246	1651	736	927	1169	-1.01	6.02	0.000408	0.00147	STARD3NL	STARD3 N-terminal like [Source:HGNC Symbol;Acc:HGNC:19169]		protein_coding
ENSG00000010278	10461	10549	12535	6688	5338	8948	-1.02	8.89	7.37e-05	0.000326	CD9	CD9 molecule [Source:HGNC Symbol;Acc:HGNC:1709]		protein_coding
ENSG00000010292	750	432	880	955	1034	976	0.24	5.63	0.326	0.427	NCAPD2	non-SMC condensin I complex subunit D2 [Source:HGNC Symbol;Acc:HGNC:24305]		protein_coding
ENSG00000010295	322	255	330	549	402	537	0.37	4.58	0.136	0.209	IFFO1	intermediate filament family orphan 1 [Source:HGNC Symbol;Acc:HGNC:24970]		protein_coding
ENSG00000010310	10	7	7	24	19	31	1.25	0.0231	0.126	0.197	GIPR	gastric inhibitory polypeptide receptor [Source:HGNC Symbol;Acc:HGNC:4271]		protein_coding
ENSG00000010318	73	52	123	100	67	47	-0.487	2.14	0.219	0.31	PHF7	PHD finger protein 7 [Source:HGNC Symbol;Acc:HGNC:18458]		protein_coding
ENSG00000010322	397	485	678	405	285	351	-0.899	4.54	9.82e-05	0.000419	NISCH	nischarin [Source:HGNC Symbol;Acc:HGNC:18006]	principal3	protein_coding
ENSG00000010327	1025	250	284	136	376	954	-0.478	4.8	0.561	0.654	STAB1	stabilin 1 [Source:HGNC Symbol;Acc:HGNC:18628]	principal1	protein_coding
ENSG00000010361	79	127	218	52	49	43	-1.82	2.25	1.38e-06	9.77e-06	FUZ	fuzzy planar cell polarity protein [Source:HGNC Symbol;Acc:HGNC:26219]	alternative2	protein_coding
ENSG00000010404	413	427	941	589	560	568	-0.296	5.03	0.237	0.329	IDS	iduronate 2-sulfatase [Source:HGNC Symbol;Acc:HGNC:5389]		protein_coding
ENSG00000010539	173	190	336	313	250	315	0.0461	3.91	0.855	0.899	ZNF200	zinc finger protein 200 [Source:HGNC Symbol;Acc:HGNC:12993]	alternative2	protein_coding
ENSG00000010610	570	898	1024	1360	1516	1532	0.511	6.08	0.079	0.134	CD4	CD4 molecule [Source:HGNC Symbol;Acc:HGNC:1678]	principal1	protein_coding
ENSG00000010626	54	80	105	51	43	30	-1.25	1.73	0.00138	0.00425	LRRC23	leucine rich repeat containing 23 [Source:HGNC Symbol;Acc:HGNC:19138]	alternative2	protein_coding
ENSG00000010671	1409	969	1713	1898	1806	1779	0.124	6.49	0.544	0.639	BTK	Bruton tyrosine kinase [Source:HGNC Symbol;Acc:HGNC:1133]	principal1	protein_coding
ENSG00000010704	172	166	526	168	192	275	-0.633	3.75	0.127	0.198	HFE	hemochromatosis [Source:HGNC Symbol;Acc:HGNC:4886]		protein_coding
ENSG00000010803	96	128	172	154	137	208	0.0259	3.03	0.945	0.965	SCMH1	Scm polycomb group protein homolog 1 [Source:HGNC Symbol;Acc:HGNC:19003]	alternative2	protein_coding
ENSG00000010810	283	308	507	653	660	525	0.465	4.82	0.0506	0.0928	FYN	FYN proto-oncogene, Src family tyrosine kinase [Source:HGNC Symbol;Acc:HGNC:4037]	principal1	protein_coding
ENSG00000010818	124	172	184	1807	1050	2374	3.09	5.98	1.04e-12	3.15e-11	HIVEP2	human immunodeficiency virus type I enhancer binding protein 2 [Source:HGNC Symbol;Acc:HGNC:4921]		protein_coding
ENSG00000011007	1286	1069	1909	2513	1848	2533	0.394	6.74	0.0327	0.064	ELOA	elongin A [Source:HGNC Symbol;Acc:HGNC:11620]	alternative2	protein_coding
ENSG00000011009	662	744	1309	554	395	491	-1.2	5.1	6.61e-08	6.8e-07	LYPLA2	lysophospholipase II [Source:HGNC Symbol;Acc:HGNC:6738]	principal1	protein_coding
ENSG00000011021	193	175	222	818	606	850	1.61	4.89	3.41e-10	5.94e-09	CLCN6	chloride voltage-gated channel 6 [Source:HGNC Symbol;Acc:HGNC:2024]		protein_coding
ENSG00000011028	1048	1114	974	1669	1718	4372	0.933	6.75	0.0564	0.102	MRC2	mannose receptor C type 2 [Source:HGNC Symbol;Acc:HGNC:16875]	principal1	protein_coding
ENSG00000011083	105	406	43	63	19	15	-3.09	2.5	0.00158	0.00478	SLC6A7	solute carrier family 6 member 7 [Source:HGNC Symbol;Acc:HGNC:11054]	principal2	protein_coding
ENSG00000011114	440	529	958	1838	1169	1593	0.971	5.97	5.35e-05	0.000246	BTBD7	BTB domain containing 7 [Source:HGNC Symbol;Acc:HGNC:18269]		protein_coding
ENSG00000011132	118	82	205	271	133	319	0.553	3.4	0.111	0.178	APBA3	amyloid beta precursor protein binding family A member 3 [Source:HGNC Symbol;Acc:HGNC:580]	principal1	protein_coding
ENSG00000011143	118	107	158	169	113	144	-0.17	2.98	0.573	0.665	MKS1	Meckel syndrome, type 1 [Source:HGNC Symbol;Acc:HGNC:7121]	principal1	protein_coding
ENSG00000011198	570	595	1412	384	174	252	-1.94	4.74	1.56e-09	2.34e-08	ABHD5	abhydrolase domain containing 5 [Source:HGNC Symbol;Acc:HGNC:21396]		protein_coding
ENSG00000011201	81	302	78	21	87	121	-1.44	2.68	0.0998	0.163	ANOS1	anosmin 1 [Source:HGNC Symbol;Acc:HGNC:6211]		protein_coding
ENSG00000011243	493	423	580	1103	923	957	0.67	5.52	0.000545	0.00188	AKAP8L	A-kinase anchoring protein 8 like [Source:HGNC Symbol;Acc:HGNC:29857]		protein_coding
ENSG00000011258	171	146	243	570	524	524	1.23	4.5	1.23e-08	1.52e-07	MBTD1	mbt domain containing 1 [Source:HGNC Symbol;Acc:HGNC:19866]		protein_coding
ENSG00000011260	847	804	1404	1026	852	1000	-0.375	5.76	0.0458	0.0853	UTP18	UTP18, small subunit processome component [Source:HGNC Symbol;Acc:HGNC:24274]	principal1	protein_coding
ENSG00000011275	816	748	1268	1818	1340	1595	0.446	6.17	0.0119	0.0269	RNF216	ring finger protein 216 [Source:HGNC Symbol;Acc:HGNC:21698]	principal4	protein_coding
ENSG00000011295	475	402	435	600	577	538	0.0376	4.85	0.892	0.926	TTC19	tetratricopeptide repeat domain 19 [Source:HGNC Symbol;Acc:HGNC:26006]		protein_coding
ENSG00000011304	2148	1482	3191	5663	3674	4304	0.71	7.61	0.000756	0.0025	PTBP1	polypyrimidine tract binding protein 1 [Source:HGNC Symbol;Acc:HGNC:9583]	principal3	protein_coding
ENSG00000011376	476	566	932	1009	667	848	0.0578	5.42	0.803	0.858	LARS2	leucyl-tRNA synthetase 2, mitochondrial [Source:HGNC Symbol;Acc:HGNC:17095]		protein_coding
ENSG00000011405	1018	1050	1627	2441	1646	2076	0.426	6.54	0.0296	0.0588	PIK3C2A	phosphatidylinositol-4-phosphate 3-kinase catalytic subunit type 2 alpha [Source:HGNC Symbol;Acc:HGNC:8971]	principal1	protein_coding
ENSG00000011422	6166	4792	9124	14512	12574	28209	1.17	9.43	0.0027	0.00752	PLAUR	plasminogen activator, urokinase receptor [Source:HGNC Symbol;Acc:HGNC:9053]	principal1	protein_coding
ENSG00000011426	1715	432	332	591	1225	1035	-0.193	5.68	0.765	0.827	ANLN	anillin actin binding protein [Source:HGNC Symbol;Acc:HGNC:14082]		protein_coding
ENSG00000011451	82	90	186	606	343	513	1.75	4.24	1.7e-09	2.54e-08	WIZ	widely interspaced zinc finger motifs [Source:HGNC Symbol;Acc:HGNC:30917]		protein_coding
ENSG00000011454	515	434	872	933	846	759	0.209	5.39	0.335	0.437	RABGAP1	RAB GTPase activating protein 1 [Source:HGNC Symbol;Acc:HGNC:17155]		protein_coding
ENSG00000011465	0	1	4	63	7	0	3.48	0.0331	0.149	0.226	DCN	decorin [Source:HGNC Symbol;Acc:HGNC:2705]		protein_coding
ENSG00000011478	129	120	120	140	131	220	0.0548	2.98	0.889	0.924	QPCTL	glutaminyl-peptide cyclotransferase like [Source:HGNC Symbol;Acc:HGNC:25952]	principal1	protein_coding
ENSG00000011485	423	297	491	1057	807	880	0.863	5.32	6.39e-05	0.000288	PPP5C	protein phosphatase 5 catalytic subunit [Source:HGNC Symbol;Acc:HGNC:9322]	principal1	protein_coding
ENSG00000011523	165	183	459	300	257	222	-0.277	3.88	0.368	0.47	CEP68	centrosomal protein 68 [Source:HGNC Symbol;Acc:HGNC:29076]		protein_coding
ENSG00000011566	1111	1007	1446	2541	2239	2535	0.722	6.71	5.96e-05	0.000271	MAP4K3	mitogen-activated protein kinase kinase kinase kinase 3 [Source:HGNC Symbol;Acc:HGNC:6865]	principal1	protein_coding
ENSG00000011590	0	2	3	5	9	40	3.09	-0.65	0.00765	0.0184	ZBTB32	zinc finger and BTB domain containing 32 [Source:HGNC Symbol;Acc:HGNC:16763]	principal1	protein_coding
ENSG00000011600	7642	6393	11100	4087	4490	5294	-1.14	8.41	3.49e-06	2.21e-05	TYROBP	TYRO protein tyrosine kinase binding protein [Source:HGNC Symbol;Acc:HGNC:12449]	alternative2	protein_coding
ENSG00000011638	299	317	558	189	154	99	-1.69	3.73	9.86e-07	7.25e-06	TMEM159	transmembrane protein 159 [Source:HGNC Symbol;Acc:HGNC:30136]	principal3	protein_coding
ENSG00000012048	666	254	381	398	672	495	-0.0592	4.77	0.889	0.924	BRCA1	BRCA1, DNA repair associated [Source:HGNC Symbol;Acc:HGNC:1100]		protein_coding
ENSG00000012061	988	734	2116	1049	679	709	-0.897	5.77	0.00355	0.00951	ERCC1	ERCC excision repair 1, endonuclease non-catalytic subunit [Source:HGNC Symbol;Acc:HGNC:3433]	principal3	protein_coding
ENSG00000012124	334	429	463	258	197	184	-1.28	4.08	7.51e-06	4.37e-05	CD22	CD22 molecule [Source:HGNC Symbol;Acc:HGNC:1643]	alternative2	protein_coding
ENSG00000012174	206	126	381	976	695	646	1.45	4.88	2.41e-07	2.13e-06	MBTPS2	membrane bound transcription factor peptidase, site 2 [Source:HGNC Symbol;Acc:HGNC:15455]	principal2	protein_coding
ENSG00000012211	36	45	89	97	80	84	0.353	2.07	0.286	0.385	PRICKLE3	prickle planar cell polarity protein 3 [Source:HGNC Symbol;Acc:HGNC:6645]		protein_coding
ENSG00000012232	427	487	885	871	471	558	-0.216	5.12	0.41	0.512	EXTL3	exostosin like glycosyltransferase 3 [Source:HGNC Symbol;Acc:HGNC:3518]		protein_coding
ENSG00000012660	1481	1240	2005	3385	4773	5592	1.26	7.59	5.34e-05	0.000246	ELOVL5	ELOVL fatty acid elongase 5 [Source:HGNC Symbol;Acc:HGNC:21308]		protein_coding
ENSG00000012779	933	787	581	813	1304	3500	0.898	6.36	0.168	0.249	ALOX5	arachidonate 5-lipoxygenase [Source:HGNC Symbol;Acc:HGNC:435]		protein_coding
ENSG00000012817	995	757	631	0	1549	0	-0.845	5.19	0.816	0.87	KDM5D	lysine demethylase 5D [Source:HGNC Symbol;Acc:HGNC:11115]	principal3	protein_coding
ENSG00000012822	990	1046	2526	1086	794	886	-0.962	6	0.000503	0.00176	CALCOCO1	calcium binding and coiled-coil domain 1 [Source:HGNC Symbol;Acc:HGNC:29306]	principal2	protein_coding
ENSG00000012963	1016	1022	1771	1168	665	667	-0.913	5.8	0.000556	0.00191	UBR7	ubiquitin protein ligase E3 component n-recognin 7 (putative) [Source:HGNC Symbol;Acc:HGNC:20344]	principal1	protein_coding
ENSG00000012983	622	674	683	2197	1526	1553	1.05	6.12	5.22e-06	3.16e-05	MAP4K5	mitogen-activated protein kinase kinase kinase kinase 5 [Source:HGNC Symbol;Acc:HGNC:6867]		protein_coding
ENSG00000013016	229	680	292	434	119	87	-1.4	4.11	0.0746	0.128	EHD3	EH domain containing 3 [Source:HGNC Symbol;Acc:HGNC:3244]	principal1	protein_coding
ENSG00000013275	1476	1098	3203	1773	1289	1702	-0.513	6.51	0.0396	0.0754	PSMC4	proteasome 26S subunit, ATPase 4 [Source:HGNC Symbol;Acc:HGNC:9551]		protein_coding
ENSG00000013288	954	1481	1616	1600	2123	2354	0.273	6.64	0.383	0.485	MAN2B2	mannosidase alpha class 2B member 2 [Source:HGNC Symbol;Acc:HGNC:29623]	principal1	protein_coding
ENSG00000013306	1155	1363	1648	767	509	821	-1.33	5.76	5.09e-09	6.72e-08	SLC25A39	solute carrier family 25 member 39 [Source:HGNC Symbol;Acc:HGNC:24279]	principal3	protein_coding
ENSG00000013364	4987	5828	11240	7006	4239	5518	-0.674	8.39	0.00518	0.0132	MVP	major vault protein [Source:HGNC Symbol;Acc:HGNC:7531]		protein_coding
ENSG00000013374	603	529	890	1519	2192	1768	1.17	6.36	3.51e-06	2.22e-05	NUB1	negative regulator of ubiquitin like proteins 1 [Source:HGNC Symbol;Acc:HGNC:17623]	alternative2	protein_coding
ENSG00000013375	1137	954	1006	1059	838	1362	-0.292	5.83	0.275	0.373	PGM3	phosphoglucomutase 3 [Source:HGNC Symbol;Acc:HGNC:8907]	principal1	protein_coding
ENSG00000013392	174	176	151	240	204	208	0.00797	3.43	0.993	0.999	RWDD2A	RWD domain containing 2A [Source:HGNC Symbol;Acc:HGNC:21385]	principal1	protein_coding
ENSG00000013441	1145	864	660	1830	1440	1403	0.405	6.12	0.213	0.303	CLK1	CDC like kinase 1 [Source:HGNC Symbol;Acc:HGNC:2068]	principal1	protein_coding
ENSG00000013503	143	184	218	636	434	410	1.11	4.38	7.01e-05	0.000312	POLR3B	RNA polymerase III subunit B [Source:HGNC Symbol;Acc:HGNC:30348]	principal1	protein_coding
ENSG00000013523	778	908	2038	1601	1214	1701	0.033	6.25	0.9	0.932	ANGEL1	angel homolog 1 [Source:HGNC Symbol;Acc:HGNC:19961]	principal1	protein_coding
ENSG00000013561	1528	1629	1982	1147	877	908	-1.15	6.14	2.33e-08	2.69e-07	RNF14	ring finger protein 14 [Source:HGNC Symbol;Acc:HGNC:10058]	principal1	protein_coding
ENSG00000013563	2548	1532	1933	1518	1036	771	-1.22	6.34	0.000669	0.00226	DNASE1L1	deoxyribonuclease 1 like 1 [Source:HGNC Symbol;Acc:HGNC:2957]	principal1	protein_coding
ENSG00000013573	384	188	155	278	463	395	0.269	4.24	0.573	0.665	DDX11	DEAD/H-box helicase 11 [Source:HGNC Symbol;Acc:HGNC:2736]		protein_coding
ENSG00000013583	155	151	461	518	354	496	0.617	4.34	0.0652	0.115	HEBP1	heme binding protein 1 [Source:HGNC Symbol;Acc:HGNC:17176]		protein_coding
ENSG00000013619	22	31	25	135	111	409	2.69	2.96	0.000391	0.00141	MAMLD1	mastermind like domain containing 1 [Source:HGNC Symbol;Acc:HGNC:2568]	alternative2	protein_coding
ENSG00000013725	88	84	99	90	91	88	-0.339	2.28	0.273	0.371	CD6	CD6 molecule [Source:HGNC Symbol;Acc:HGNC:1691]		protein_coding
ENSG00000013810	248	172	168	564	563	506	1.11	4.62	0.000249	0.000953	TACC3	transforming acidic coiled-coil containing protein 3 [Source:HGNC Symbol;Acc:HGNC:11524]		protein_coding
ENSG00000014123	1142	858	1438	2016	1811	2058	0.471	6.5	0.0111	0.0254	UFL1	UFM1 specific ligase 1 [Source:HGNC Symbol;Acc:HGNC:23039]		protein_coding
ENSG00000014138	379	194	331	465	564	442	0.395	4.59	0.197	0.284	POLA2	DNA polymerase alpha 2, accessory subunit [Source:HGNC Symbol;Acc:HGNC:30073]		protein_coding
ENSG00000014164	95	103	241	389	233	375	0.924	3.88	0.00201	0.00584	ZC3H3	zinc finger CCCH-type containing 3 [Source:HGNC Symbol;Acc:HGNC:28972]		protein_coding
ENSG00000014216	2039	2301	5774	2346	1571	2404	-0.913	7.12	0.000886	0.00288	CAPN1	calpain 1 [Source:HGNC Symbol;Acc:HGNC:1476]	principal1	protein_coding
ENSG00000014257	317	67	124	266	178	61	-0.396	3.2	0.586	0.676	ACPP	acid phosphatase, prostate [Source:HGNC Symbol;Acc:HGNC:125]		protein_coding
ENSG00000014641	12787	7629	10954	4190	4819	6010	-1.39	8.64	7.69e-07	5.83e-06	MDH1	malate dehydrogenase 1 [Source:HGNC Symbol;Acc:HGNC:6970]	principal1	protein_coding
ENSG00000014824	1900	1513	2462	1368	1529	1773	-0.626	6.57	0.00354	0.00951	SLC30A9	solute carrier family 30 member 9 [Source:HGNC Symbol;Acc:HGNC:1329]	principal1	protein_coding
ENSG00000014914	34	23	87	59	25	34	-0.525	1.22	0.279	0.377	MTMR11	myotubularin related protein 11 [Source:HGNC Symbol;Acc:HGNC:24307]	principal4	protein_coding
ENSG00000014919	570	501	921	452	333	337	-1.12	4.71	2.71e-06	1.77e-05	COX15	COX15, cytochrome c oxidase assembly homolog [Source:HGNC Symbol;Acc:HGNC:2263]	principal1	protein_coding
ENSG00000015133	241	402	323	244	219	199	-0.91	3.92	0.00629	0.0155	CCDC88C	coiled-coil domain containing 88C [Source:HGNC Symbol;Acc:HGNC:19967]	principal1	protein_coding
ENSG00000015153	174	149	231	235	244	291	0.174	3.64	0.49	0.589	YAF2	YY1 associated factor 2 [Source:HGNC Symbol;Acc:HGNC:17363]		protein_coding
ENSG00000015171	1017	926	1116	1270	1038	1091	-0.189	5.91	0.348	0.45	ZMYND11	zinc finger MYND-type containing 11 [Source:HGNC Symbol;Acc:HGNC:16966]		protein_coding
ENSG00000015285	203	209	345	540	431	453	0.617	4.49	0.00313	0.00855	WAS	Wiskott-Aldrich syndrome [Source:HGNC Symbol;Acc:HGNC:12731]		protein_coding
ENSG00000015475	1146	714	2147	1621	1428	2243	0.165	6.45	0.572	0.664	BID	BH3 interacting domain death agonist [Source:HGNC Symbol;Acc:HGNC:1050]	principal4	protein_coding
ENSG00000015479	31	27	35	261	207	275	2.67	3.07	3.43e-18	2.95e-16	MATR3	matrin 3 [Source:HGNC Symbol;Acc:HGNC:6912]	principal1	protein_coding
ENSG00000015532	301	256	559	323	242	192	-0.827	4.06	0.0118	0.0267	XYLT2	xylosyltransferase 2 [Source:HGNC Symbol;Acc:HGNC:15517]		protein_coding
ENSG00000015568	1	3	2	35	28	15	3.31	0.0913	6.87e-07	5.3e-06	RGPD5	RANBP2-like and GRIP domain containing 5 [Source:HGNC Symbol;Acc:HGNC:32418]	principal1	protein_coding
ENSG00000015676	898	978	1694	1167	858	1135	-0.465	5.9	0.0216	0.045	NUDCD3	NudC domain containing 3 [Source:HGNC Symbol;Acc:HGNC:22208]		protein_coding
ENSG00000016864	473	432	487	528	389	485	-0.344	4.7	0.13	0.203	GLT8D1	glycosyltransferase 8 domain containing 1 [Source:HGNC Symbol;Acc:HGNC:24870]	principal1	protein_coding
ENSG00000017260	1713	1693	3227	4313	3299	7683	0.925	7.71	0.0117	0.0265	ATP2C1	ATPase secretory pathway Ca2+ transporting 1 [Source:HGNC Symbol;Acc:HGNC:13211]		protein_coding
ENSG00000017483	2	14	4	12	16	32	1.16	0.13	0.175	0.258	SLC38A5	solute carrier family 38 member 5 [Source:HGNC Symbol;Acc:HGNC:18070]	principal2	protein_coding
ENSG00000017797	994	961	2152	902	694	799	-1.03	5.8	4.39e-06	2.72e-05	RALBP1	ralA binding protein 1 [Source:HGNC Symbol;Acc:HGNC:9841]		protein_coding
ENSG00000018189	587	613	655	1308	1250	1919	0.924	6.08	0.00234	0.00664	RUFY3	RUN and FYVE domain containing 3 [Source:HGNC Symbol;Acc:HGNC:30285]	principal1	protein_coding
ENSG00000018280	3757	4203	6238	7844	5706	12500	0.564	8.51	0.0823	0.139	SLC11A1	solute carrier family 11 member 1 [Source:HGNC Symbol;Acc:HGNC:10907]		protein_coding
ENSG00000018408	302	519	505	163	90	65	-2.42	3.72	8.87e-08	8.78e-07	WWTR1	WW domain containing transcription regulator 1 [Source:HGNC Symbol;Acc:HGNC:24042]	principal1	protein_coding
ENSG00000018510	2553	4250	5532	2327	2037	2394	-1.17	7.34	1.83e-06	1.25e-05	AGPS	alkylglycerone phosphate synthase [Source:HGNC Symbol;Acc:HGNC:327]		protein_coding
ENSG00000018610	364	257	399	245	230	185	-0.941	3.92	0.000855	0.00279	CXorf56	chromosome X open reading frame 56 [Source:HGNC Symbol;Acc:HGNC:26239]		protein_coding
ENSG00000018699	262	223	423	797	634	553	0.843	4.79	0.000881	0.00287	TTC27	tetratricopeptide repeat domain 27 [Source:HGNC Symbol;Acc:HGNC:25986]		protein_coding
ENSG00000018869	36	14	29	43	33	25	0.0312	0.799	0.972	0.984	ZNF582	zinc finger protein 582 [Source:HGNC Symbol;Acc:HGNC:26421]	principal1	protein_coding
ENSG00000019144	113	70	197	725	555	875	2.24	4.71	1.54e-14	6.55e-13	PHLDB1	pleckstrin homology like domain family B member 1 [Source:HGNC Symbol;Acc:HGNC:23697]		protein_coding
ENSG00000019169	663	368	2695	959	965	13485	1.92	7.43	0.0963	0.158	MARCO	macrophage receptor with collagenous structure [Source:HGNC Symbol;Acc:HGNC:6895]	principal1	protein_coding
ENSG00000019485	23	46	48	77	43	67	0.334	1.64	0.437	0.539	PRDM11	PR/SET domain 11 [Source:HGNC Symbol;Acc:HGNC:13996]		protein_coding
ENSG00000019582	10622	9966	20973	12243	15200	46954	0.583	10.2	0.331	0.432	CD74	CD74 molecule [Source:HGNC Symbol;Acc:HGNC:1697]	principal1	protein_coding
ENSG00000019991	38	15	4	19	24	11	-0.513	0.315	0.561	0.655	HGF	hepatocyte growth factor [Source:HGNC Symbol;Acc:HGNC:4893]	principal1	protein_coding
ENSG00000019995	424	422	961	620	514	579	-0.325	5.01	0.167	0.247	ZRANB1	zinc finger RANBP2-type containing 1 [Source:HGNC Symbol;Acc:HGNC:18224]		protein_coding
ENSG00000020129	193	200	409	651	338	397	0.503	4.37	0.0646	0.114	NCDN	neurochondrin [Source:HGNC Symbol;Acc:HGNC:17597]	principal1	protein_coding
ENSG00000020256	79	118	168	169	120	124	-0.125	2.86	0.673	0.752	ZFP64	ZFP64 zinc finger protein [Source:HGNC Symbol;Acc:HGNC:15940]		protein_coding
ENSG00000020426	158	113	112	112	112	108	-0.568	2.73	0.0922	0.152	MNAT1	MNAT1, CDK activating kinase assembly factor [Source:HGNC Symbol;Acc:HGNC:7181]		protein_coding
ENSG00000020577	625	646	834	1023	472	353	-0.546	5.26	0.134	0.206	SAMD4A	sterile alpha motif domain containing 4A [Source:HGNC Symbol;Acc:HGNC:23023]	principal1	protein_coding
ENSG00000020633	96	124	271	510	423	610	1.41	4.56	6.73e-05	0.000301	RUNX3	runt related transcription factor 3 [Source:HGNC Symbol;Acc:HGNC:10473]		protein_coding
ENSG00000020922	545	367	571	748	648	655	0.147	5.07	0.516	0.613	MRE11	MRE11 homolog, double strand break repair nuclease [Source:HGNC Symbol;Acc:HGNC:7230]	principal3	protein_coding
ENSG00000021355	1730	1313	1446	2079	2017	2674	0.237	6.76	0.402	0.504	SERPINB1	serpin family B member 1 [Source:HGNC Symbol;Acc:HGNC:3311]		protein_coding
ENSG00000021574	772	685	1633	994	758	747	-0.557	5.61	0.0161	0.0349	SPAST	spastin [Source:HGNC Symbol;Acc:HGNC:11233]	principal4	protein_coding
ENSG00000021645	0	14	0	16	8	8	0.606	-0.534	0.694	0.769	NRXN3	neurexin 3 [Source:HGNC Symbol;Acc:HGNC:8010]	principal2	protein_coding
ENSG00000021762	114	98	297	60	41	93	-1.62	2.54	0.000135	0.000555	OSBPL5	oxysterol binding protein like 5 [Source:HGNC Symbol;Acc:HGNC:16392]	principal1	protein_coding
ENSG00000021776	1281	1171	2164	2689	2085	2272	0.324	6.77	0.0844	0.142	AQR	aquarius intron-binding spliceosomal factor [Source:HGNC Symbol;Acc:HGNC:29513]	principal1	protein_coding
ENSG00000022267	945	864	1919	604	197	52	-2.44	5.14	0.00658	0.0162	FHL1	four and a half LIM domains 1 [Source:HGNC Symbol;Acc:HGNC:3702]	principal1	protein_coding
ENSG00000022277	1313	971	1952	971	760	875	-0.987	5.87	3.12e-06	2e-05	RTFDC1	replication termination factor 2 domain containing 1 [Source:HGNC Symbol;Acc:HGNC:15890]	principal1	protein_coding
ENSG00000022556	158	351	674	755	34	899	0.212	4.67	0.848	0.893	NLRP2	NLR family pyrin domain containing 2 [Source:HGNC Symbol;Acc:HGNC:22948]		protein_coding
ENSG00000022567	202	294	335	257	114	190	-0.923	3.6	0.00562	0.0141	SLC45A4	solute carrier family 45 member 4 [Source:HGNC Symbol;Acc:HGNC:29196]	principal1	protein_coding
ENSG00000022840	995	1009	2155	2060	1473	1860	0.112	6.46	0.599	0.687	RNF10	ring finger protein 10 [Source:HGNC Symbol;Acc:HGNC:10055]	principal3	protein_coding
ENSG00000022976	123	111	105	206	147	181	0.284	3.11	0.35	0.452	ZNF839	zinc finger protein 839 [Source:HGNC Symbol;Acc:HGNC:20345]	principal3	protein_coding
ENSG00000023041	825	567	761	877	775	1021	-0.0275	5.51	0.912	0.94	ZDHHC6	zinc finger DHHC-type containing 6 [Source:HGNC Symbol;Acc:HGNC:19160]	alternative1	protein_coding
ENSG00000023171	140	106	197	176	100	220	-0.148	3.28	0.72	0.791	GRAMD1B	GRAM domain containing 1B [Source:HGNC Symbol;Acc:HGNC:29214]		protein_coding
ENSG00000023191	5159	4906	11141	4588	2466	3695	-1.25	8.03	5.48e-07	4.37e-06	RNH1	ribonuclease/angiogenin inhibitor 1 [Source:HGNC Symbol;Acc:HGNC:10074]		protein_coding
ENSG00000023228	3160	2467	5437	3286	3064	3429	-0.439	7.56	0.037	0.0711	NDUFS1	NADH:ubiquinone oxidoreductase core subunit S1 [Source:HGNC Symbol;Acc:HGNC:7707]		protein_coding
ENSG00000023287	842	774	2411	2059	1469	1615	0.141	6.36	0.626	0.712	RB1CC1	RB1 inducible coiled-coil 1 [Source:HGNC Symbol;Acc:HGNC:15574]	alternative2	protein_coding
ENSG00000023318	1073	1057	1443	3227	2924	3435	1.11	7.02	5.25e-07	4.23e-06	ERP44	endoplasmic reticulum protein 44 [Source:HGNC Symbol;Acc:HGNC:18311]	principal1	protein_coding
ENSG00000023330	4860	3791	12507	17960	14122	11618	0.839	9.24	0.00827	0.0197	ALAS1	5'-aminolevulinate synthase 1 [Source:HGNC Symbol;Acc:HGNC:396]		protein_coding
ENSG00000023445	550	411	768	5839	8874	9678	3.55	8.14	3.6e-26	1.18e-23	BIRC3	baculoviral IAP repeat containing 3 [Source:HGNC Symbol;Acc:HGNC:591]	principal1	protein_coding
ENSG00000023516	466	379	846	1415	1353	1806	1.18	5.99	2.38e-05	0.000122	AKAP11	A-kinase anchoring protein 11 [Source:HGNC Symbol;Acc:HGNC:369]	principal1	protein_coding
ENSG00000023572	427	322	505	277	195	203	-1.22	4.06	2.44e-06	1.61e-05	GLRX2	glutaredoxin 2 [Source:HGNC Symbol;Acc:HGNC:16065]		protein_coding
ENSG00000023608	31	31	84	89	105	162	1.06	2.37	0.0108	0.0248	SNAPC1	small nuclear RNA activating complex polypeptide 1 [Source:HGNC Symbol;Acc:HGNC:11134]	principal1	protein_coding
ENSG00000023697	1290	901	1553	546	470	480	-1.63	5.44	4.44e-14	1.73e-12	DERA	deoxyribose-phosphate aldolase [Source:HGNC Symbol;Acc:HGNC:24269]		protein_coding
ENSG00000023734	1082	1037	1852	1524	1345	1540	-0.131	6.23	0.474	0.573	STRAP	serine/threonine kinase receptor associated protein [Source:HGNC Symbol;Acc:HGNC:30796]	principal1	protein_coding
ENSG00000023839	15	4	10	42	14	14	0.9	0.154	0.157	0.236	ABCC2	ATP binding cassette subfamily C member 2 [Source:HGNC Symbol;Acc:HGNC:53]	principal1	protein_coding
ENSG00000023892	140	108	132	96	156	166	-0.18	2.95	0.626	0.712	DEF6	DEF6, guanine nucleotide exchange factor [Source:HGNC Symbol;Acc:HGNC:2760]	principal1	protein_coding
ENSG00000023902	3555	2937	5919	4306	2697	4241	-0.432	7.72	0.0436	0.0818	PLEKHO1	pleckstrin homology domain containing O1 [Source:HGNC Symbol;Acc:HGNC:24310]	principal1	protein_coding
ENSG00000023909	346	493	992	763	383	580	-0.356	4.94	0.251	0.346	GCLM	glutamate-cysteine ligase modifier subunit [Source:HGNC Symbol;Acc:HGNC:4312]		protein_coding
ENSG00000024048	1416	1367	3521	4195	2993	3373	0.507	7.33	0.0411	0.0778	UBR2	ubiquitin protein ligase E3 component n-recognin 2 [Source:HGNC Symbol;Acc:HGNC:21289]	principal2	protein_coding
ENSG00000024526	520	124	65	86	206	185	-0.982	3.49	0.192	0.279	DEPDC1	DEP domain containing 1 [Source:HGNC Symbol;Acc:HGNC:22949]		protein_coding
ENSG00000024862	200	238	365	71	81	105	-1.93	3.18	3.06e-10	5.44e-09	CCDC28A	coiled-coil domain containing 28A [Source:HGNC Symbol;Acc:HGNC:21098]	principal1	protein_coding
ENSG00000025039	2731	2794	4013	910	707	1114	-2.12	6.63	1.7e-22	3.36e-20	RRAGD	Ras related GTP binding D [Source:HGNC Symbol;Acc:HGNC:19903]		protein_coding
ENSG00000025156	111	124	157	166	115	166	-0.142	2.97	0.608	0.696	HSF2	heat shock transcription factor 2 [Source:HGNC Symbol;Acc:HGNC:5225]	principal3	protein_coding
ENSG00000025293	437	384	899	1874	1372	1547	1.22	6.01	2.67e-08	3.03e-07	PHF20	PHD finger protein 20 [Source:HGNC Symbol;Acc:HGNC:16098]	principal1	protein_coding
ENSG00000025434	8119	10743	13208	13853	7931	8577	-0.421	9.08	0.0921	0.152	NR1H3	nuclear receptor subfamily 1 group H member 3 [Source:HGNC Symbol;Acc:HGNC:7966]		protein_coding
ENSG00000025708	1461	1799	5230	3784	3598	5549	0.414	7.65	0.243	0.337	TYMP	thymidine phosphorylase [Source:HGNC Symbol;Acc:HGNC:3148]	alternative2	protein_coding
ENSG00000025770	727	376	648	275	252	269	-1.46	4.43	2.32e-07	2.06e-06	NCAPH2	non-SMC condensin II complex subunit H2 [Source:HGNC Symbol;Acc:HGNC:25071]	principal3	protein_coding
ENSG00000025772	329	257	511	467	396	426	-0.0485	4.42	0.845	0.891	TOMM34	translocase of outer mitochondrial membrane 34 [Source:HGNC Symbol;Acc:HGNC:15746]	principal1	protein_coding
ENSG00000025796	243	246	581	1716	1556	1627	1.96	5.94	3.72e-15	1.85e-13	SEC63	SEC63 homolog, protein translocation regulator [Source:HGNC Symbol;Acc:HGNC:21082]	principal1	protein_coding
ENSG00000025800	1328	1313	2634	3045	1844	2009	0.105	6.81	0.647	0.731	KPNA6	karyopherin subunit alpha 6 [Source:HGNC Symbol;Acc:HGNC:6399]	principal1	protein_coding
ENSG00000026025	90666	76669	223636	171194	185618	215122	0.342	13.1	0.241	0.334	VIM	vimentin [Source:HGNC Symbol;Acc:HGNC:12692]		protein_coding
ENSG00000026036	22	23	15	66	45	61	1.13	1.35	0.00648	0.0159	RTEL1-TNFRSF6B	RTEL1-TNFRSF6B readthrough (NMD candidate) [Source:HGNC Symbol;Acc:HGNC:44095]	principal5	protein_coding
ENSG00000026103	292	172	188	236	232	256	-0.213	3.79	0.566	0.659	FAS	Fas cell surface death receptor [Source:HGNC Symbol;Acc:HGNC:11920]	alternative2	protein_coding
ENSG00000026297	1518	2125	3447	944	806	1038	-1.63	6.34	5.25e-11	1.1e-09	RNASET2	ribonuclease T2 [Source:HGNC Symbol;Acc:HGNC:21686]	principal2	protein_coding
ENSG00000026508	4468	4384	15489	59424	70165	90445	3.01	11.3	3.16e-12	8.72e-11	CD44	CD44 molecule (Indian blood group) [Source:HGNC Symbol;Acc:HGNC:1681]	principal3	protein_coding
ENSG00000026652	519	495	671	1297	539	1086	0.438	5.49	0.13	0.202	AGPAT4	1-acylglycerol-3-phosphate O-acyltransferase 4 [Source:HGNC Symbol;Acc:HGNC:20885]		protein_coding
ENSG00000026751	2562	2121	4445	17859	20233	23556	2.5	9.55	2.01e-16	1.23e-14	SLAMF7	SLAM family member 7 [Source:HGNC Symbol;Acc:HGNC:21394]		protein_coding
ENSG00000026950	643	363	497	495	563	388	-0.387	4.83	0.234	0.326	BTN3A1	butyrophilin subfamily 3 member A1 [Source:HGNC Symbol;Acc:HGNC:1138]	principal3	protein_coding
ENSG00000027001	598	516	986	582	479	509	-0.701	5.05	0.000407	0.00146	MIPEP	mitochondrial intermediate peptidase [Source:HGNC Symbol;Acc:HGNC:7104]		protein_coding
ENSG00000027075	608	668	1171	917	551	774	-0.422	5.41	0.0664	0.116	PRKCH	protein kinase C eta [Source:HGNC Symbol;Acc:HGNC:9403]		protein_coding
ENSG00000027697	5413	3780	4810	1924	2583	3796	-1.08	7.63	0.0018	0.00532	IFNGR1	interferon gamma receptor 1 [Source:HGNC Symbol;Acc:HGNC:5439]		protein_coding
ENSG00000027847	321	287	469	258	158	222	-1.07	3.89	5.85e-06	3.49e-05	B4GALT7	beta-1,4-galactosyltransferase 7 [Source:HGNC Symbol;Acc:HGNC:930]	principal1	protein_coding
ENSG00000027869	28	21	6	29	49	97	1.23	1.21	0.117	0.186	SH2D2A	SH2 domain containing 2A [Source:HGNC Symbol;Acc:HGNC:10821]		protein_coding
ENSG00000028116	485	402	634	626	651	736	0.104	5.08	0.624	0.71	VRK2	vaccinia related kinase 2 [Source:HGNC Symbol;Acc:HGNC:12719]	principal3	protein_coding
ENSG00000028137	4235	4118	7014	9346	8603	11732	0.663	8.69	0.00127	0.00396	TNFRSF1B	TNF receptor superfamily member 1B [Source:HGNC Symbol;Acc:HGNC:11917]	principal1	protein_coding
ENSG00000028203	953	861	1362	1288	1016	1424	-0.0774	6.04	0.702	0.776	VEZT	vezatin, adherens junctions transmembrane protein [Source:HGNC Symbol;Acc:HGNC:18258]	principal1	protein_coding
ENSG00000028277	31	9	77	1878	1542	1635	5.25	5.82	2.15e-27	9.01e-25	POU2F2	POU class 2 homeobox 2 [Source:HGNC Symbol;Acc:HGNC:9213]	alternative2	protein_coding
ENSG00000028310	285	273	329	736	548	627	0.765	4.75	0.000512	0.00179	BRD9	bromodomain containing 9 [Source:HGNC Symbol;Acc:HGNC:25818]	principal1	protein_coding
ENSG00000028528	1018	983	2202	3379	2274	2481	0.691	6.92	0.00228	0.00649	SNX1	sorting nexin 1 [Source:HGNC Symbol;Acc:HGNC:11172]	principal1	protein_coding
ENSG00000028839	147	128	177	189	150	229	0.0029	3.21	1	1	TBPL1	TATA-box binding protein like 1 [Source:HGNC Symbol;Acc:HGNC:11589]		protein_coding
ENSG00000029153	332	219	401	292	349	568	0.0527	4.39	0.879	0.917	ARNTL2	aryl hydrocarbon receptor nuclear translocator like 2 [Source:HGNC Symbol;Acc:HGNC:18984]	principal3	protein_coding
ENSG00000029363	2091	1414	2082	4232	3523	4196	0.766	7.41	0.000401	0.00144	BCLAF1	BCL2 associated transcription factor 1 [Source:HGNC Symbol;Acc:HGNC:16863]	alternative2	protein_coding
ENSG00000029364	2516	2545	4266	3153	2223	2861	-0.478	7.3	0.00887	0.0209	SLC39A9	solute carrier family 39 member 9 [Source:HGNC Symbol;Acc:HGNC:20182]		protein_coding
ENSG00000029534	4	12	8	15	21	51	1.49	0.305	0.0819	0.138	ANK1	ankyrin 1 [Source:HGNC Symbol;Acc:HGNC:492]	principal4	protein_coding
ENSG00000029639	166	127	118	260	247	255	0.522	3.56	0.0973	0.159	TFB1M	transcription factor B1, mitochondrial [Source:HGNC Symbol;Acc:HGNC:17037]	principal1	protein_coding
ENSG00000029725	1303	1602	1884	1734	1528	2308	-0.113	6.58	0.622	0.708	RABEP1	rabaptin, RAB GTPase binding effector protein 1 [Source:HGNC Symbol;Acc:HGNC:17677]	principal1	protein_coding
ENSG00000029993	446	241	249	238	361	327	-0.37	4.23	0.355	0.458	HMGB3	high mobility group box 3 [Source:HGNC Symbol;Acc:HGNC:5004]	principal1	protein_coding
ENSG00000030066	683	782	1143	2023	1337	1621	0.618	6.22	0.0055	0.0139	NUP160	nucleoporin 160 [Source:HGNC Symbol;Acc:HGNC:18017]		protein_coding
ENSG00000030110	796	924	1398	792	596	664	-0.907	5.52	1.19e-05	6.57e-05	BAK1	BCL2 antagonist/killer 1 [Source:HGNC Symbol;Acc:HGNC:949]	principal1	protein_coding
ENSG00000030419	152	207	473	518	180	291	-0.0225	4.07	0.968	0.98	IKZF2	IKAROS family zinc finger 2 [Source:HGNC Symbol;Acc:HGNC:13177]		protein_coding
ENSG00000030582	24935	46241	53555	37931	16504	30193	-0.909	10.8	0.0137	0.0304	GRN	granulin precursor [Source:HGNC Symbol;Acc:HGNC:4601]	principal1	protein_coding
ENSG00000031003	1584	1628	1976	3413	2477	2146	0.29	6.95	0.197	0.284	FAM13B	family with sequence similarity 13 member B [Source:HGNC Symbol;Acc:HGNC:1335]		protein_coding
ENSG00000031081	1501	1726	4666	8991	6487	10250	1.48	8.34	2.76e-06	1.8e-05	ARHGAP31	Rho GTPase activating protein 31 [Source:HGNC Symbol;Acc:HGNC:29216]	principal1	protein_coding
ENSG00000031691	196	64	119	70	113	109	-0.694	2.61	0.147	0.223	CENPQ	centromere protein Q [Source:HGNC Symbol;Acc:HGNC:21347]	principal1	protein_coding
ENSG00000031698	2032	2065	2875	2117	2491	1973	-0.38	6.95	0.123	0.193	SARS	seryl-tRNA synthetase [Source:HGNC Symbol;Acc:HGNC:10537]	principal1	protein_coding
ENSG00000031823	446	516	747	853	593	713	0.0236	5.18	0.912	0.941	RANBP3	RAN binding protein 3 [Source:HGNC Symbol;Acc:HGNC:9850]	alternative2	protein_coding
ENSG00000032219	249	236	362	1168	1266	1188	1.8	5.52	3.39e-16	1.99e-14	ARID4A	AT-rich interaction domain 4A [Source:HGNC Symbol;Acc:HGNC:9885]	principal3	protein_coding
ENSG00000032389	656	507	950	481	355	367	-1.11	4.8	4.89e-06	2.99e-05	EIPR1	EARP complex and GARP complex interacting protein 1 [Source:HGNC Symbol;Acc:HGNC:12383]	principal1	protein_coding
ENSG00000032444	2468	1989	5311	2710	1641	2694	-0.723	7.17	0.00711	0.0173	PNPLA6	patatin like phospholipase domain containing 6 [Source:HGNC Symbol;Acc:HGNC:16268]	alternative2	protein_coding
ENSG00000032742	125	118	105	112	109	111	-0.431	2.74	0.183	0.268	IFT88	intraflagellar transport 88 [Source:HGNC Symbol;Acc:HGNC:20606]		protein_coding
ENSG00000033011	626	571	734	875	542	651	-0.248	5.22	0.287	0.386	ALG1	ALG1, chitobiosyldiphosphodolichol beta-mannosyltransferase [Source:HGNC Symbol;Acc:HGNC:18294]	principal3	protein_coding
ENSG00000033030	477	305	500	854	748	751	0.559	5.17	0.0123	0.0277	ZCCHC8	zinc finger CCHC-type containing 8 [Source:HGNC Symbol;Acc:HGNC:25265]		protein_coding
ENSG00000033050	755	695	1272	1584	1099	1158	0.205	5.9	0.379	0.481	ABCF2	ATP binding cassette subfamily F member 2 [Source:HGNC Symbol;Acc:HGNC:71]	alternative2	protein_coding
ENSG00000033100	1282	1594	2279	2604	1304	1536	-0.251	6.59	0.338	0.44	CHPF2	chondroitin polymerizing factor 2 [Source:HGNC Symbol;Acc:HGNC:29270]	principal3	protein_coding
ENSG00000033170	262	308	305	213	293	226	-0.585	3.92	0.0506	0.0928	FUT8	fucosyltransferase 8 [Source:HGNC Symbol;Acc:HGNC:4019]		protein_coding
ENSG00000033178	2004	1881	2943	2791	2724	3624	0.122	7.21	0.564	0.657	UBA6	ubiquitin like modifier activating enzyme 6 [Source:HGNC Symbol;Acc:HGNC:25581]		protein_coding
ENSG00000033327	420	544	925	939	768	1726	0.581	5.68	0.164	0.245	GAB2	GRB2 associated binding protein 2 [Source:HGNC Symbol;Acc:HGNC:14458]	principal1	protein_coding
ENSG00000033627	1384	1714	2341	4998	4675	6068	1.23	7.77	7.31e-07	5.59e-06	ATP6V0A1	ATPase H+ transporting V0 subunit a1 [Source:HGNC Symbol;Acc:HGNC:865]	principal4	protein_coding
ENSG00000033800	878	926	1381	2087	1491	1728	0.424	6.32	0.0236	0.0485	PIAS1	protein inhibitor of activated STAT 1 [Source:HGNC Symbol;Acc:HGNC:2752]	principal1	protein_coding
ENSG00000033867	1239	838	1858	4723	3894	4560	1.47	7.36	6.34e-13	2.01e-11	SLC4A7	solute carrier family 4 member 7 [Source:HGNC Symbol;Acc:HGNC:11033]		protein_coding
ENSG00000034053	48	26	9	24	61	36	0.143	0.991	0.863	0.905	APBA2	amyloid beta precursor protein binding family A member 2 [Source:HGNC Symbol;Acc:HGNC:579]	alternative2	protein_coding
ENSG00000034152	702	729	1218	3565	1484	2259	1.14	6.52	7.49e-05	0.000331	MAP2K3	mitogen-activated protein kinase kinase 3 [Source:HGNC Symbol;Acc:HGNC:6843]		protein_coding
ENSG00000034510	32106	21490	48534	9710	13468	17930	-1.57	10.2	1.1e-06	7.96e-06	TMSB10	thymosin beta 10 [Source:HGNC Symbol;Acc:HGNC:11879]	principal1	protein_coding
ENSG00000034533	174	123	169	213	150	119	-0.293	3.1	0.357	0.46	ASTE1	asteroid homolog 1 [Source:HGNC Symbol;Acc:HGNC:25021]	alternative2	protein_coding
ENSG00000034677	2088	1623	1749	5214	5043	5932	1.21	7.78	3.41e-06	2.17e-05	RNF19A	ring finger protein 19A, RBR E3 ubiquitin protein ligase [Source:HGNC Symbol;Acc:HGNC:13432]		protein_coding
ENSG00000034693	195	170	164	164	164	175	-0.431	3.3	0.147	0.223	PEX3	peroxisomal biogenesis factor 3 [Source:HGNC Symbol;Acc:HGNC:8858]		protein_coding
ENSG00000034713	861	1039	1261	758	813	940	-0.649	5.68	0.0126	0.0283	GABARAPL2	GABA type A receptor associated protein like 2 [Source:HGNC Symbol;Acc:HGNC:13291]	principal1	protein_coding
ENSG00000035115	191	205	241	395	262	340	0.301	3.96	0.211	0.301	SH3YL1	SH3 and SYLF domain containing 1 [Source:HGNC Symbol;Acc:HGNC:29546]	principal1	protein_coding
ENSG00000035141	653	432	744	378	319	423	-1.02	4.72	8.91e-06	5.08e-05	FAM136A	family with sequence similarity 136 member A [Source:HGNC Symbol;Acc:HGNC:25911]		protein_coding
ENSG00000035403	2429	2289	2972	2984	1538	2754	-0.433	7.12	0.0865	0.145	VCL	vinculin [Source:HGNC Symbol;Acc:HGNC:12665]		protein_coding
ENSG00000035499	197	50	34	61	130	131	-0.205	2.58	0.767	0.829	DEPDC1B	DEP domain containing 1B [Source:HGNC Symbol;Acc:HGNC:24902]	principal3	protein_coding
ENSG00000035664	14	19	8	8	25	12	-0.227	-0.119	0.785	0.843	DAPK2	death associated protein kinase 2 [Source:HGNC Symbol;Acc:HGNC:2675]		protein_coding
ENSG00000035681	1255	1171	2045	2484	1893	2186	0.26	6.69	0.145	0.221	NSMAF	neutral sphingomyelinase activation associated factor [Source:HGNC Symbol;Acc:HGNC:8017]	alternative2	protein_coding
ENSG00000035687	658	503	930	907	847	1050	0.135	5.48	0.515	0.613	ADSS	adenylosuccinate synthase [Source:HGNC Symbol;Acc:HGNC:292]	principal1	protein_coding
ENSG00000035720	14	11	1	12	22	29	0.821	0.497	0.357	0.459	STAP1	signal transducing adaptor family member 1 [Source:HGNC Symbol;Acc:HGNC:24133]	principal1	protein_coding
ENSG00000035862	4826	7787	12097	10889	7706	8432	-0.158	8.93	0.538	0.633	TIMP2	TIMP metallopeptidase inhibitor 2 [Source:HGNC Symbol;Acc:HGNC:11821]		protein_coding
ENSG00000035928	776	622	878	809	910	789	-0.17	5.46	0.448	0.549	RFC1	replication factor C subunit 1 [Source:HGNC Symbol;Acc:HGNC:9969]	alternative2	protein_coding
ENSG00000036054	1353	981	1776	1195	1014	1355	-0.505	6.11	0.0113	0.0257	TBC1D23	TBC1 domain family member 23 [Source:HGNC Symbol;Acc:HGNC:25622]	principal1	protein_coding
ENSG00000036257	794	745	1681	1907	1606	1844	0.483	6.32	0.0219	0.0456	CUL3	cullin 3 [Source:HGNC Symbol;Acc:HGNC:2553]		protein_coding
ENSG00000036448	23	36	12	18	3	8	-1.78	0.0568	0.0297	0.0589	MYOM2	myomesin 2 [Source:HGNC Symbol;Acc:HGNC:7614]	principal1	protein_coding
ENSG00000036549	823	1152	1111	1153	834	976	-0.418	5.76	0.0883	0.147	ZZZ3	zinc finger ZZ-type containing 3 [Source:HGNC Symbol;Acc:HGNC:24523]		protein_coding
ENSG00000036672	325	445	435	2634	1147	583	1.47	5.76	0.00843	0.02	USP2	ubiquitin specific peptidase 2 [Source:HGNC Symbol;Acc:HGNC:12618]		protein_coding
ENSG00000037042	63	62	40	145	106	92	0.652	2.44	0.11	0.177	TUBG2	tubulin gamma 2 [Source:HGNC Symbol;Acc:HGNC:12419]	principal1	protein_coding
ENSG00000037241	418	266	435	211	253	221	-1.01	4	0.000297	0.00111	RPL26L1	ribosomal protein L26 like 1 [Source:HGNC Symbol;Acc:HGNC:17050]	principal1	protein_coding
ENSG00000037474	1093	922	1264	2666	1827	2190	0.69	6.57	0.00038	0.00137	NSUN2	NOP2/Sun RNA methyltransferase family member 2 [Source:HGNC Symbol;Acc:HGNC:25994]	principal3	protein_coding
ENSG00000037637	363	440	874	925	716	933	0.357	5.35	0.125	0.196	FBXO42	F-box protein 42 [Source:HGNC Symbol;Acc:HGNC:29249]		protein_coding
ENSG00000037749	437	427	729	729	523	750	0.0315	5.05	0.884	0.921	MFAP3	microfibril associated protein 3 [Source:HGNC Symbol;Acc:HGNC:7034]	principal1	protein_coding
ENSG00000037757	136	70	156	153	107	89	-0.354	2.76	0.306	0.406	MRI1	methylthioribose-1-phosphate isomerase 1 [Source:HGNC Symbol;Acc:HGNC:28469]		protein_coding
ENSG00000037897	214	282	276	887	691	648	1.18	4.94	2.82e-06	1.83e-05	METTL1	methyltransferase like 1 [Source:HGNC Symbol;Acc:HGNC:7030]		protein_coding
ENSG00000038002	819	782	799	740	435	548	-0.855	5.21	0.0019	0.00557	AGA	aspartylglucosaminidase [Source:HGNC Symbol;Acc:HGNC:318]		protein_coding
ENSG00000038210	355	227	524	282	343	432	-0.324	4.37	0.266	0.363	PI4K2B	phosphatidylinositol 4-kinase type 2 beta [Source:HGNC Symbol;Acc:HGNC:18215]	principal1	protein_coding
ENSG00000038219	520	445	842	3483	2910	2980	2.09	6.83	3.33e-28	1.72e-25	BOD1L1	biorientation of chromosomes in cell division 1 like 1 [Source:HGNC Symbol;Acc:HGNC:31792]		protein_coding
ENSG00000038274	1513	1100	2389	1061	1006	856	-1.04	6.09	3.76e-06	2.36e-05	MAT2B	methionine adenosyltransferase 2B [Source:HGNC Symbol;Acc:HGNC:6905]		protein_coding
ENSG00000038358	690	658	957	1767	1090	1281	0.516	5.97	0.0103	0.0238	EDC4	enhancer of mRNA decapping 4 [Source:HGNC Symbol;Acc:HGNC:17157]	principal1	protein_coding
ENSG00000038382	2382	2437	4049	8119	4804	7555	0.899	8.14	2.82e-05	0.000142	TRIO	trio Rho guanine nucleotide exchange factor [Source:HGNC Symbol;Acc:HGNC:12303]	principal1	protein_coding
ENSG00000038427	44	55	403	79	263	718	1.03	3.79	0.266	0.363	VCAN	versican [Source:HGNC Symbol;Acc:HGNC:2464]	principal1	protein_coding
ENSG00000038532	346	376	756	1181	913	1134	0.861	5.55	9.35e-05	0.000402	CLEC16A	C-type lectin domain containing 16A [Source:HGNC Symbol;Acc:HGNC:29013]	principal3	protein_coding
ENSG00000038945	44481	22710	27522	34570	22020	13764	-0.812	10.5	0.0827	0.139	MSR1	macrophage scavenger receptor 1 [Source:HGNC Symbol;Acc:HGNC:7376]	alternative2	protein_coding
ENSG00000039123	1280	1132	1904	2290	1533	1726	0.0542	6.51	0.792	0.849	SKIV2L2	Ski2 like RNA helicase 2 [Source:HGNC Symbol;Acc:HGNC:18734]		protein_coding
ENSG00000039319	4686	3617	4541	8463	11143	21166	1.33	8.98	0.00167	0.005	ZFYVE16	zinc finger FYVE-type containing 16 [Source:HGNC Symbol;Acc:HGNC:20756]	principal1	protein_coding
ENSG00000039523	273	362	757	2126	1001	991	1.29	5.74	8.31e-05	0.000363	RIPOR1	RHO family interacting cell polarization regulator 1 [Source:HGNC Symbol;Acc:HGNC:25836]	alternative2	protein_coding
ENSG00000039560	1089	2334	1466	2370	1467	2132	-0.123	6.63	0.725	0.796	RAI14	retinoic acid induced 14 [Source:HGNC Symbol;Acc:HGNC:14873]	alternative2	protein_coding
ENSG00000039650	421	329	441	677	628	691	0.416	4.92	0.0805	0.136	PNKP	polynucleotide kinase 3'-phosphatase [Source:HGNC Symbol;Acc:HGNC:9154]		protein_coding
ENSG00000040199	184	269	431	805	641	616	0.94	4.91	0.000198	0.000782	PHLPP2	PH domain and leucine rich repeat protein phosphatase 2 [Source:HGNC Symbol;Acc:HGNC:29149]	principal2	protein_coding
ENSG00000040275	275	117	164	165	216	237	-0.19	3.44	0.629	0.715	SPDL1	spindle apparatus coiled-coil protein 1 [Source:HGNC Symbol;Acc:HGNC:26010]		protein_coding
ENSG00000040341	338	451	648	269	225	266	-1.22	4.28	3.65e-07	3.08e-06	STAU2	staufen double-stranded RNA binding protein 2 [Source:HGNC Symbol;Acc:HGNC:11371]		protein_coding
ENSG00000040487	756	912	1376	1070	443	752	-0.757	5.51	0.0125	0.0281	PQLC2	PQ loop repeat containing 2 [Source:HGNC Symbol;Acc:HGNC:26001]		protein_coding
ENSG00000040531	1420	1315	1802	2940	1741	2741	0.37	6.82	0.103	0.167	CTNS	cystinosin, lysosomal cystine transporter [Source:HGNC Symbol;Acc:HGNC:2518]		protein_coding
ENSG00000040608	321	471	593	98	50	50	-3.14	3.62	1.9e-17	1.44e-15	RTN4R	reticulon 4 receptor [Source:HGNC Symbol;Acc:HGNC:18601]		protein_coding
ENSG00000040633	402	566	984	696	498	560	-0.431	5.04	0.0862	0.144	PHF23	PHD finger protein 23 [Source:HGNC Symbol;Acc:HGNC:28428]		protein_coding
ENSG00000040933	886	760	835	1576	1097	1638	0.432	6.06	0.0658	0.115	INPP4A	inositol polyphosphate-4-phosphatase type I A [Source:HGNC Symbol;Acc:HGNC:6074]	principal1	protein_coding
ENSG00000041357	2110	1248	2528	1521	1802	1943	-0.441	6.68	0.0766	0.131	PSMA4	proteasome subunit alpha 4 [Source:HGNC Symbol;Acc:HGNC:9533]	principal1	protein_coding
ENSG00000041802	758	600	735	1244	935	944	0.227	5.64	0.344	0.446	LSG1	large 60S subunit nuclear export GTPase 1 [Source:HGNC Symbol;Acc:HGNC:25652]	principal2	protein_coding
ENSG00000041880	87	126	159	228	177	177	0.329	3.29	0.262	0.359	PARP3	poly(ADP-ribose) polymerase family member 3 [Source:HGNC Symbol;Acc:HGNC:273]	alternative2	protein_coding
ENSG00000041982	17	49	13	1501	3374	9369	7.04	7.12	1.39e-11	3.32e-10	TNC	tenascin C [Source:HGNC Symbol;Acc:HGNC:5318]		protein_coding
ENSG00000041988	156	159	229	140	126	151	-0.691	3.09	0.0107	0.0246	THAP3	THAP domain containing 3 [Source:HGNC Symbol;Acc:HGNC:20855]	principal3	protein_coding
ENSG00000042088	370	231	416	534	370	409	0.0507	4.44	0.846	0.892	TDP1	tyrosyl-DNA phosphodiesterase 1 [Source:HGNC Symbol;Acc:HGNC:18884]		protein_coding
ENSG00000042286	257	392	867	1123	755	1185	0.774	5.5	0.012	0.0271	AIFM2	apoptosis inducing factor, mitochondria associated 2 [Source:HGNC Symbol;Acc:HGNC:21411]	principal1	protein_coding
ENSG00000042317	73	113	69	54	41	38	-1.34	1.88	0.00165	0.00495	SPATA7	spermatogenesis associated 7 [Source:HGNC Symbol;Acc:HGNC:20423]	alternative2	protein_coding
ENSG00000042429	50	48	72	174	141	150	1.14	2.66	3.79e-05	0.000184	MED17	mediator complex subunit 17 [Source:HGNC Symbol;Acc:HGNC:2375]		protein_coding
ENSG00000042445	712	774	1350	1053	523	650	-0.656	5.46	0.0209	0.0437	RETSAT	retinol saturase [Source:HGNC Symbol;Acc:HGNC:25991]	principal1	protein_coding
ENSG00000042493	27592	26077	45334	11271	10711	15571	-1.68	10.1	2.81e-13	9.59e-12	CAPG	capping actin protein, gelsolin like [Source:HGNC Symbol;Acc:HGNC:1474]		protein_coding
ENSG00000042753	3391	2748	5105	1143	1010	1555	-1.89	6.93	4.43e-17	2.99e-15	AP2S1	adaptor related protein complex 2 sigma 1 subunit [Source:HGNC Symbol;Acc:HGNC:565]		protein_coding
ENSG00000042832	6	9	8	16	10	28	0.875	-0.204	0.149	0.226	TG	thyroglobulin [Source:HGNC Symbol;Acc:HGNC:11764]		protein_coding
ENSG00000042980	386	533	296	222	255	550	-0.653	4.42	0.187	0.272	ADAM28	ADAM metallopeptidase domain 28 [Source:HGNC Symbol;Acc:HGNC:206]		protein_coding
ENSG00000043093	864	765	1709	1251	1119	1207	-0.153	5.97	0.48	0.579	DCUN1D1	defective in cullin neddylation 1 domain containing 1 [Source:HGNC Symbol;Acc:HGNC:18184]	principal1	protein_coding
ENSG00000043143	144	164	340	378	437	397	0.664	4.43	0.0204	0.0429	JADE2	jade family PHD finger 2 [Source:HGNC Symbol;Acc:HGNC:22984]	alternative2	protein_coding
ENSG00000043462	829	765	922	3963	4806	6139	2.24	7.51	1.13e-11	2.76e-10	LCP2	lymphocyte cytosolic protein 2 [Source:HGNC Symbol;Acc:HGNC:6529]	principal2	protein_coding
ENSG00000043514	277	202	360	307	250	292	-0.285	3.87	0.216	0.307	TRIT1	tRNA isopentenyltransferase 1 [Source:HGNC Symbol;Acc:HGNC:20286]	principal1	protein_coding
ENSG00000044090	520	442	1083	1162	735	885	0.184	5.5	0.431	0.532	CUL7	cullin 7 [Source:HGNC Symbol;Acc:HGNC:21024]	alternative2	protein_coding
ENSG00000044115	4956	4684	11196	9104	6489	8492	-0.0407	8.68	0.862	0.904	CTNNA1	catenin alpha 1 [Source:HGNC Symbol;Acc:HGNC:2509]	principal1	protein_coding
ENSG00000044446	428	325	537	981	683	764	0.595	5.17	0.00504	0.0129	PHKA2	phosphorylase kinase regulatory subunit alpha 2 [Source:HGNC Symbol;Acc:HGNC:8926]	principal1	protein_coding
ENSG00000044459	265	187	282	406	633	611	0.873	4.61	0.00497	0.0127	CNTLN	centlein [Source:HGNC Symbol;Acc:HGNC:23432]		protein_coding
ENSG00000044574	1196	2804	2613	30977	20621	30306	3.28	9.69	7.47e-19	7.6e-17	HSPA5	heat shock protein family A (Hsp70) member 5 [Source:HGNC Symbol;Acc:HGNC:5238]	principal1	protein_coding
ENSG00000046647	94	92	104	172	171	147	0.425	3	0.151	0.229	GEMIN8	gem nuclear organelle associated protein 8 [Source:HGNC Symbol;Acc:HGNC:26044]		protein_coding
ENSG00000046651	225	203	189	667	597	539	1.18	4.63	1.26e-05	6.95e-05	OFD1	OFD1, centriole and centriolar satellite protein [Source:HGNC Symbol;Acc:HGNC:2567]	principal3	protein_coding
ENSG00000047056	994	1141	1458	2009	1229	1565	0.0807	6.3	0.701	0.775	WDR37	WD repeat domain 37 [Source:HGNC Symbol;Acc:HGNC:31406]	principal1	protein_coding
ENSG00000047188	338	278	425	948	844	1227	1.22	5.35	1.52e-07	1.42e-06	YTHDC2	YTH domain containing 2 [Source:HGNC Symbol;Acc:HGNC:24721]	principal1	protein_coding
ENSG00000047230	106	122	203	98	91	72	-1	2.67	0.00107	0.00338	CTPS2	CTP synthase 2 [Source:HGNC Symbol;Acc:HGNC:2520]		protein_coding
ENSG00000047249	7348	7132	9594	7292	4116	5216	-0.878	8.48	9.19e-05	0.000396	ATP6V1H	ATPase H+ transporting V1 subunit H [Source:HGNC Symbol;Acc:HGNC:18303]	principal1	protein_coding
ENSG00000047315	2680	2184	3822	4056	2757	3403	-0.0728	7.46	0.716	0.787	POLR2B	RNA polymerase II subunit B [Source:HGNC Symbol;Acc:HGNC:9188]		protein_coding
ENSG00000047346	314	384	680	541	376	355	-0.397	4.62	0.133	0.206	FAM214A	family with sequence similarity 214 member A [Source:HGNC Symbol;Acc:HGNC:25609]		protein_coding
ENSG00000047365	1068	1179	1513	2237	2198	2409	0.548	6.79	0.00755	0.0182	ARAP2	ArfGAP with RhoGAP domain, ankyrin repeat and PH domain 2 [Source:HGNC Symbol;Acc:HGNC:16924]		protein_coding
ENSG00000047410	2318	1840	2327	4527	4483	4541	0.73	7.62	0.000638	0.00216	TPR	translocated promoter region, nuclear basket protein [Source:HGNC Symbol;Acc:HGNC:12017]		protein_coding
ENSG00000047457	84	584	472	557	1074	3525	1.84	5.95	0.0416	0.0785	CP	ceruloplasmin [Source:HGNC Symbol;Acc:HGNC:2295]	principal1	protein_coding
ENSG00000047578	243	298	550	892	561	711	0.706	5	0.00341	0.00921	KIAA0556	KIAA0556 [Source:HGNC Symbol;Acc:HGNC:29068]	principal1	protein_coding
ENSG00000047579	59	57	110	199	169	228	1.12	3.12	0.00178	0.00527	DTNBP1	dystrobrevin binding protein 1 [Source:HGNC Symbol;Acc:HGNC:17328]		protein_coding
ENSG00000047597	15	25	17	2	2	1	-3.77	-0.684	1.25e-07	1.19e-06	XK	X-linked Kx blood group [Source:HGNC Symbol;Acc:HGNC:12811]	principal1	protein_coding
ENSG00000047621	1476	1681	1499	1248	1005	1147	-0.825	6.16	0.00109	0.00345	C12orf4	chromosome 12 open reading frame 4 [Source:HGNC Symbol;Acc:HGNC:1184]	principal1	protein_coding
ENSG00000047634	131	81	162	422	401	548	1.58	4.19	1.73e-07	1.59e-06	SCML1	Scm polycomb group protein like 1 [Source:HGNC Symbol;Acc:HGNC:10580]		protein_coding
ENSG00000047644	78	69	118	86	84	148	-0.0292	2.49	0.966	0.979	WWC3	WWC family member 3 [Source:HGNC Symbol;Acc:HGNC:29237]	principal1	protein_coding
ENSG00000047849	1376	1766	3024	6445	5028	5260	1.16	7.85	7.17e-08	7.3e-07	MAP4	microtubule associated protein 4 [Source:HGNC Symbol;Acc:HGNC:6862]	alternative2	protein_coding
ENSG00000047932	452	421	491	778	691	736	0.353	5.16	0.102	0.165	GOPC	golgi associated PDZ and coiled-coil motif containing [Source:HGNC Symbol;Acc:HGNC:17643]		protein_coding
ENSG00000048028	413	301	733	588	492	423	-0.201	4.77	0.415	0.516	USP28	ubiquitin specific peptidase 28 [Source:HGNC Symbol;Acc:HGNC:12625]		protein_coding
ENSG00000048052	726	423	838	2626	1445	947	1.01	6.17	0.0162	0.0351	HDAC9	histone deacetylase 9 [Source:HGNC Symbol;Acc:HGNC:14065]		protein_coding
ENSG00000048140	584	827	2122	402	413	262	-1.91	5.22	1.73e-05	9.16e-05	TSPAN17	tetraspanin 17 [Source:HGNC Symbol;Acc:HGNC:13594]	principal3	protein_coding
ENSG00000048162	175	115	167	547	438	489	1.36	4.3	1.24e-07	1.18e-06	NOP16	NOP16 nucleolar protein [Source:HGNC Symbol;Acc:HGNC:26934]		protein_coding
ENSG00000048342	23	39	14	3	10	0	-2.88	-0.219	0.00586	0.0146	CC2D2A	coiled-coil and C2 domain containing 2A [Source:HGNC Symbol;Acc:HGNC:29253]	principal1	protein_coding
ENSG00000048392	1034	853	1654	592	520	640	-1.29	5.5	1.35e-10	2.61e-09	RRM2B	ribonucleotide reductase regulatory TP53 inducible subunit M2B [Source:HGNC Symbol;Acc:HGNC:17296]	principal1	protein_coding
ENSG00000048405	613	521	820	1552	1061	1375	0.71	5.83	0.000604	0.00206	ZNF800	zinc finger protein 800 [Source:HGNC Symbol;Acc:HGNC:27267]	principal1	protein_coding
ENSG00000048471	876	993	2080	926	625	1052	-0.864	5.79	0.000949	0.00306	SNX29	sorting nexin 29 [Source:HGNC Symbol;Acc:HGNC:30542]		protein_coding
ENSG00000048544	1008	710	1247	598	555	541	-1.11	5.32	7.78e-08	7.84e-07	MRPS10	mitochondrial ribosomal protein S10 [Source:HGNC Symbol;Acc:HGNC:14502]	principal1	protein_coding
ENSG00000048649	206	198	420	1154	1031	1019	1.7	5.37	1.94e-14	8.09e-13	RSF1	remodeling and spacing factor 1 [Source:HGNC Symbol;Acc:HGNC:18118]	principal1	protein_coding
ENSG00000048707	1248	1228	3480	6447	4699	5998	1.3	7.84	2.1e-06	1.41e-05	VPS13D	vacuolar protein sorting 13 homolog D [Source:HGNC Symbol;Acc:HGNC:23595]	alternative2	protein_coding
ENSG00000048740	1090	822	1080	1445	1402	1591	0.237	6.17	0.309	0.409	CELF2	CUGBP Elav-like family member 2 [Source:HGNC Symbol;Acc:HGNC:2550]		protein_coding
ENSG00000048828	3938	3792	6658	9785	6189	6975	0.373	8.46	0.0671	0.117	FAM120A	family with sequence similarity 120A [Source:HGNC Symbol;Acc:HGNC:13247]		protein_coding
ENSG00000048991	179	192	266	532	488	453	0.901	4.43	3.57e-05	0.000174	R3HDM1	R3H domain containing 1 [Source:HGNC Symbol;Acc:HGNC:9757]	principal3	protein_coding
ENSG00000049089	141	221	359	121	148	80	-1.3	3.23	0.00618	0.0153	COL9A2	collagen type IX alpha 2 chain [Source:HGNC Symbol;Acc:HGNC:2218]		protein_coding
ENSG00000049130	427	365	193	411	71	210	-1.01	3.81	0.0949	0.156	KITLG	KIT ligand [Source:HGNC Symbol;Acc:HGNC:6343]		protein_coding
ENSG00000049167	255	196	240	222	170	215	-0.536	3.52	0.0418	0.0789	ERCC8	ERCC excision repair 8, CSA ubiquitin ligase complex subunit [Source:HGNC Symbol;Acc:HGNC:3439]		protein_coding
ENSG00000049192	47	25	60	32	4	3	-2.11	0.6	0.0232	0.0478	ADAMTS6	ADAM metallopeptidase with thrombospondin type 1 motif 6 [Source:HGNC Symbol;Acc:HGNC:222]	principal1	protein_coding
ENSG00000049239	1111	1259	4064	6550	3015	2409	0.679	7.46	0.143	0.219	H6PD	hexose-6-phosphate dehydrogenase/glucose 1-dehydrogenase [Source:HGNC Symbol;Acc:HGNC:4795]		protein_coding
ENSG00000049245	4109	3787	5237	1910	1526	1836	-1.64	7.26	8.01e-19	7.97e-17	VAMP3	vesicle associated membrane protein 3 [Source:HGNC Symbol;Acc:HGNC:12644]		protein_coding
ENSG00000049246	445	522	467	219	242	153	-1.57	4.14	4.17e-06	2.6e-05	PER3	period circadian regulator 3 [Source:HGNC Symbol;Acc:HGNC:8847]	alternative2	protein_coding
ENSG00000049247	340	326	276	8	3	7	-6.07	2.83	4.4e-28	2.19e-25	UTS2	urotensin 2 [Source:HGNC Symbol;Acc:HGNC:12636]		protein_coding
ENSG00000049249	272	62	55	1707	1315	1822	3.2	5.71	1.04e-06	7.61e-06	TNFRSF9	TNF receptor superfamily member 9 [Source:HGNC Symbol;Acc:HGNC:11924]	principal1	protein_coding
ENSG00000049449	564	680	893	2505	2908	2945	1.67	6.75	3.89e-14	1.54e-12	RCN1	reticulocalbin 1 [Source:HGNC Symbol;Acc:HGNC:9934]	alternative2	protein_coding
ENSG00000049541	411	267	305	139	216	186	-1.19	3.77	0.00105	0.00335	RFC2	replication factor C subunit 2 [Source:HGNC Symbol;Acc:HGNC:9970]		protein_coding
ENSG00000049618	325	397	883	2754	2233	2453	1.97	6.55	7.2e-15	3.4e-13	ARID1B	AT-rich interaction domain 1B [Source:HGNC Symbol;Acc:HGNC:18040]	principal3	protein_coding
ENSG00000049656	2576	2231	3706	2253	1257	1836	-0.991	6.9	9.66e-06	5.46e-05	CLPTM1L	CLPTM1 like [Source:HGNC Symbol;Acc:HGNC:24308]	principal1	protein_coding
ENSG00000049759	166	122	255	1562	367	1314	2.25	5.04	4.55e-06	2.81e-05	NEDD4L	neural precursor cell expressed, developmentally down-regulated 4-like, E3 ubiquitin protein ligase [Source:HGNC Symbol;Acc:HGNC:7728]	alternative2	protein_coding
ENSG00000049768	5	7	2	7	47	48	2.47	0.681	0.0179	0.0382	FOXP3	forkhead box P3 [Source:HGNC Symbol;Acc:HGNC:6106]		protein_coding
ENSG00000049769	36	22	44	53	28	51	0.056	1.21	0.918	0.945	PPP1R3F	protein phosphatase 1 regulatory subunit 3F [Source:HGNC Symbol;Acc:HGNC:14944]	principal1	protein_coding
ENSG00000049860	15027	15277	20882	8176	8578	14945	-1	9.5	0.00226	0.00644	HEXB	hexosaminidase subunit beta [Source:HGNC Symbol;Acc:HGNC:4879]		protein_coding
ENSG00000049883	173	152	201	338	222	163	0.118	3.53	0.725	0.796	PTCD2	pentatricopeptide repeat domain 2 [Source:HGNC Symbol;Acc:HGNC:25734]		protein_coding
ENSG00000050130	2167	1759	1984	1261	1316	1308	-0.949	6.47	9.71e-05	0.000414	JKAMP	JNK1/MAPK8 associated membrane protein [Source:HGNC Symbol;Acc:HGNC:20184]	alternative2	protein_coding
ENSG00000050327	46	68	79	65	28	111	-0.269	1.92	0.641	0.725	ARHGEF5	Rho guanine nucleotide exchange factor 5 [Source:HGNC Symbol;Acc:HGNC:13209]	principal1	protein_coding
ENSG00000050344	170	187	251	288	300	413	0.41	4.15	0.232	0.325	NFE2L3	nuclear factor, erythroid 2 like 3 [Source:HGNC Symbol;Acc:HGNC:7783]	principal1	protein_coding
ENSG00000050393	608	585	710	524	383	392	-0.893	4.83	5.81e-05	0.000265	MCUR1	mitochondrial calcium uniporter regulator 1 [Source:HGNC Symbol;Acc:HGNC:21097]	principal1	protein_coding
ENSG00000050405	2259	1120	1320	2492	1799	2520	0.153	6.74	0.643	0.727	LIMA1	LIM domain and actin binding 1 [Source:HGNC Symbol;Acc:HGNC:24636]	principal3	protein_coding
ENSG00000050426	328	306	287	697	497	461	0.47	4.63	0.0885	0.147	LETMD1	LETM1 domain containing 1 [Source:HGNC Symbol;Acc:HGNC:24241]		protein_coding
ENSG00000050438	1014	1157	784	1449	479	1122	-0.398	5.8	0.344	0.447	SLC4A8	solute carrier family 4 member 8 [Source:HGNC Symbol;Acc:HGNC:11034]	alternative2	protein_coding
ENSG00000050730	3	4	77	139	486	2431	5.18	4.87	0.0005	0.00175	TNIP3	TNFAIP3 interacting protein 3 [Source:HGNC Symbol;Acc:HGNC:19315]		protein_coding
ENSG00000050748	516	466	750	412	518	491	-0.568	4.86	0.0181	0.0386	MAPK9	mitogen-activated protein kinase 9 [Source:HGNC Symbol;Acc:HGNC:6886]	principal5	protein_coding
ENSG00000050767	36	27	26	3	41	35	-0.47	0.661	0.603	0.691	COL23A1	collagen type XXIII alpha 1 chain [Source:HGNC Symbol;Acc:HGNC:22990]	principal1	protein_coding
ENSG00000050820	743	958	2536	2440	1252	1179	-0.0328	6.35	0.935	0.958	BCAR1	BCAR1, Cas family scaffolding protein [Source:HGNC Symbol;Acc:HGNC:971]	alternative2	protein_coding
ENSG00000051009	282	347	363	602	354	663	0.344	4.59	0.271	0.368	FAM160A2	family with sequence similarity 160 member A2 [Source:HGNC Symbol;Acc:HGNC:25378]	alternative2	protein_coding
ENSG00000051108	1089	2275	1687	2363	1830	1980	-0.0902	6.72	0.777	0.837	HERPUD1	homocysteine inducible ER protein with ubiquitin like domain 1 [Source:HGNC Symbol;Acc:HGNC:13744]		protein_coding
ENSG00000051128	132	111	213	69	54	139	-1.09	2.62	0.00839	0.0199	HOMER3	homer scaffolding protein 3 [Source:HGNC Symbol;Acc:HGNC:17514]	alternative2	protein_coding
ENSG00000051180	115	58	59	53	133	90	-0.0828	2.32	0.881	0.918	RAD51	RAD51 recombinase [Source:HGNC Symbol;Acc:HGNC:9817]		protein_coding
ENSG00000051341	416	121	200	269	519	444	0.412	4.3	0.408	0.51	POLQ	DNA polymerase theta [Source:HGNC Symbol;Acc:HGNC:9186]	alternative2	protein_coding
ENSG00000051382	594	584	2710	4435	2065	2341	1.01	6.83	0.0229	0.0473	PIK3CB	phosphatidylinositol-4,5-bisphosphate 3-kinase catalytic subunit beta [Source:HGNC Symbol;Acc:HGNC:8976]		protein_coding
ENSG00000051523	11528	12246	17850	6122	4733	7117	-1.52	8.96	4.47e-11	9.55e-10	CYBA	cytochrome b-245 alpha chain [Source:HGNC Symbol;Acc:HGNC:2577]		protein_coding
ENSG00000051596	216	98	242	51	50	73	-1.96	2.61	6.01e-07	4.72e-06	THOC3	THO complex 3 [Source:HGNC Symbol;Acc:HGNC:19072]		protein_coding
ENSG00000051620	294	363	978	213	83	128	-2.19	3.96	2.51e-06	1.65e-05	HEBP2	heme binding protein 2 [Source:HGNC Symbol;Acc:HGNC:15716]	principal1	protein_coding
ENSG00000051825	655	313	387	669	793	695	0.319	5.09	0.353	0.456	MPHOSPH9	M-phase phosphoprotein 9 [Source:HGNC Symbol;Acc:HGNC:7215]		protein_coding
ENSG00000052126	73	163	103	79	46	56	-1.31	2.24	0.00358	0.0096	PLEKHA5	pleckstrin homology domain containing A5 [Source:HGNC Symbol;Acc:HGNC:30036]		protein_coding
ENSG00000052723	515	359	563	422	360	304	-0.722	4.52	0.00613	0.0152	SIKE1	suppressor of IKBKE 1 [Source:HGNC Symbol;Acc:HGNC:26119]		protein_coding
ENSG00000052749	1442	1218	1284	2944	1191	1700	0.167	6.49	0.615	0.703	RRP12	ribosomal RNA processing 12 homolog [Source:HGNC Symbol;Acc:HGNC:29100]		protein_coding
ENSG00000052795	6058	7828	10770	17363	10749	17089	0.552	9.35	0.0211	0.0441	FNIP2	folliculin interacting protein 2 [Source:HGNC Symbol;Acc:HGNC:29280]		protein_coding
ENSG00000052802	2406	1915	3451	1397	1629	1401	-1.09	6.72	2.57e-06	1.69e-05	MSMO1	methylsterol monooxygenase 1 [Source:HGNC Symbol;Acc:HGNC:10545]	principal1	protein_coding
ENSG00000052841	929	696	1088	1860	1364	1557	0.494	6.14	0.01	0.0232	TTC17	tetratricopeptide repeat domain 17 [Source:HGNC Symbol;Acc:HGNC:25596]		protein_coding
ENSG00000053254	681	904	2576	1114	1195	1400	-0.351	6.1	0.299	0.398	FOXN3	forkhead box N3 [Source:HGNC Symbol;Acc:HGNC:1928]	alternative2	protein_coding
ENSG00000053371	1479	2192	3240	802	542	657	-2.09	6.16	5.72e-16	3.26e-14	AKR7A2	aldo-keto reductase family 7 member A2 [Source:HGNC Symbol;Acc:HGNC:389]	principal1	protein_coding
ENSG00000053372	1182	880	1124	1121	751	927	-0.541	5.71	0.0309	0.0609	MRTO4	MRT4 homolog, ribosome maturation factor [Source:HGNC Symbol;Acc:HGNC:18477]	principal1	protein_coding
ENSG00000053501	171	112	65	224	170	264	0.488	3.23	0.282	0.381	USE1	unconventional SNARE in the ER 1 [Source:HGNC Symbol;Acc:HGNC:30882]	alternative2	protein_coding
ENSG00000053524	5	10	3	16	19	19	1.19	-0.274	0.0582	0.104	MCF2L2	MCF.2 cell line derived transforming sequence-like 2 [Source:HGNC Symbol;Acc:HGNC:30319]	alternative2	protein_coding
ENSG00000053747	70	35	80	371	202	256	1.85	3.42	4.18e-08	4.52e-07	LAMA3	laminin subunit alpha 3 [Source:HGNC Symbol;Acc:HGNC:6483]	alternative2	protein_coding
ENSG00000053770	997	1015	1908	1622	1244	1226	-0.215	6.22	0.322	0.423	AP5M1	adaptor related protein complex 5 mu 1 subunit [Source:HGNC Symbol;Acc:HGNC:20192]		protein_coding
ENSG00000053900	629	538	612	821	702	720	-0.0142	5.25	0.948	0.966	ANAPC4	anaphase promoting complex subunit 4 [Source:HGNC Symbol;Acc:HGNC:19990]		protein_coding
ENSG00000053918	33	31	85	68	35	118	0.319	1.89	0.548	0.643	KCNQ1	potassium voltage-gated channel subfamily Q member 1 [Source:HGNC Symbol;Acc:HGNC:6294]	alternative2	protein_coding
ENSG00000054116	919	884	1464	618	517	670	-1.15	5.41	1.91e-09	2.81e-08	TRAPPC3	trafficking protein particle complex 3 [Source:HGNC Symbol;Acc:HGNC:19942]		protein_coding
ENSG00000054118	1766	1810	2479	4087	3167	3439	0.499	7.26	0.0116	0.0264	THRAP3	thyroid hormone receptor associated protein 3 [Source:HGNC Symbol;Acc:HGNC:22964]	principal1	protein_coding
ENSG00000054148	646	591	954	395	349	396	-1.24	4.81	3.08e-10	5.45e-09	PHPT1	phosphohistidine phosphatase 1 [Source:HGNC Symbol;Acc:HGNC:30033]	principal1	protein_coding
ENSG00000054219	143	119	175	330	488	675	1.47	4.37	2.73e-05	0.000138	LY75	lymphocyte antigen 75 [Source:HGNC Symbol;Acc:HGNC:6729]	principal1	protein_coding
ENSG00000054267	344	319	510	1357	1423	1666	1.63	5.84	6.94e-14	2.65e-12	ARID4B	AT-rich interaction domain 4B [Source:HGNC Symbol;Acc:HGNC:15550]	principal1	protein_coding
ENSG00000054277	714	529	2422	451	449	557	-1.49	5.34	0.000124	0.000516	OPN3	opsin 3 [Source:HGNC Symbol;Acc:HGNC:14007]	principal1	protein_coding
ENSG00000054282	656	661	787	1042	993	1363	0.359	5.68	0.122	0.191	SDCCAG8	serologically defined colon cancer antigen 8 [Source:HGNC Symbol;Acc:HGNC:10671]		protein_coding
ENSG00000054392	268	559	748	319	152	159	-1.64	4.22	3.08e-05	0.000153	HHAT	hedgehog acyltransferase [Source:HGNC Symbol;Acc:HGNC:18270]	alternative2	protein_coding
ENSG00000054523	1488	1458	4511	8643	5600	7422	1.33	8.16	2.05e-05	0.000106	KIF1B	kinesin family member 1B [Source:HGNC Symbol;Acc:HGNC:16636]		protein_coding
ENSG00000054611	325	482	653	649	545	764	0.119	5.04	0.636	0.721	TBC1D22A	TBC1 domain family member 22A [Source:HGNC Symbol;Acc:HGNC:1309]		protein_coding
ENSG00000054654	227	187	86	301	772	616	1.37	4.45	0.0122	0.0276	SYNE2	spectrin repeat containing nuclear envelope protein 2 [Source:HGNC Symbol;Acc:HGNC:17084]	alternative2	protein_coding
ENSG00000054690	27	11	16	58	8	2	-0.115	0.382	0.917	0.944	PLEKHH1	pleckstrin homology, MyTH4 and FERM domain containing H1 [Source:HGNC Symbol;Acc:HGNC:17733]	principal1	protein_coding
ENSG00000054793	582	1848	2518	1110	163	117	-2.2	5.64	0.0177	0.0378	ATP9A	ATPase phospholipid transporting 9A (putative) [Source:HGNC Symbol;Acc:HGNC:13540]	alternative2	protein_coding
ENSG00000054965	218	248	711	420	423	554	0.0486	4.61	0.886	0.922	FAM168A	family with sequence similarity 168 member A [Source:HGNC Symbol;Acc:HGNC:28999]		protein_coding
ENSG00000054967	1114	989	1125	1057	819	1854	-0.148	6.03	0.665	0.745	RELT	RELT, TNF receptor [Source:HGNC Symbol;Acc:HGNC:13764]	principal1	protein_coding
ENSG00000054983	1426	1221	1979	1572	1329	2189	-0.168	6.51	0.52	0.618	GALC	galactosylceramidase [Source:HGNC Symbol;Acc:HGNC:4115]		protein_coding
ENSG00000055044	579	296	358	1098	885	966	0.888	5.33	0.00457	0.0118	NOP58	NOP58 ribonucleoprotein [Source:HGNC Symbol;Acc:HGNC:29926]	principal1	protein_coding
ENSG00000055070	2057	1534	4006	1773	1288	1959	-0.849	6.77	0.0004	0.00144	SZRD1	SUZ RNA binding domain containing 1 [Source:HGNC Symbol;Acc:HGNC:30232]		protein_coding
ENSG00000055130	978	714	1571	2003	1679	2029	0.536	6.48	0.0112	0.0255	CUL1	cullin 1 [Source:HGNC Symbol;Acc:HGNC:2551]	principal1	protein_coding
ENSG00000055147	622	541	791	498	406	500	-0.796	4.89	5.56e-05	0.000255	FAM114A2	family with sequence similarity 114 member A2 [Source:HGNC Symbol;Acc:HGNC:1333]	principal1	protein_coding
ENSG00000055163	183	589	365	252	310	267	-0.825	4.19	0.0774	0.132	CYFIP2	cytoplasmic FMR1 interacting protein 2 [Source:HGNC Symbol;Acc:HGNC:13760]	principal1	protein_coding
ENSG00000055208	936	743	1442	4375	3032	2870	1.43	7.08	6.48e-12	1.68e-10	TAB2	TGF-beta activated kinase 1/MAP3K7 binding protein 2 [Source:HGNC Symbol;Acc:HGNC:17075]	principal1	protein_coding
ENSG00000055211	711	513	916	565	647	819	-0.364	5.27	0.16	0.24	GINM1	glycoprotein integral membrane 1 [Source:HGNC Symbol;Acc:HGNC:21074]	principal1	protein_coding
ENSG00000055332	280	252	468	823	940	798	1.09	5.49	0.00172	0.00512	EIF2AK2	eukaryotic translation initiation factor 2 alpha kinase 2 [Source:HGNC Symbol;Acc:HGNC:9437]		protein_coding
ENSG00000055483	293	374	396	1478	769	1029	1.26	5.4	1.47e-06	1.03e-05	USP36	ubiquitin specific peptidase 36 [Source:HGNC Symbol;Acc:HGNC:20062]	alternative2	protein_coding
ENSG00000055609	1110	1138	2878	7551	4974	6331	1.64	7.9	8.19e-10	1.32e-08	KMT2C	lysine methyltransferase 2C [Source:HGNC Symbol;Acc:HGNC:13726]		protein_coding
ENSG00000055732	901	965	813	1178	682	873	-0.368	5.56	0.18	0.264	MCOLN3	mucolipin 3 [Source:HGNC Symbol;Acc:HGNC:13358]	principal1	protein_coding
ENSG00000055917	365	367	1210	1622	1399	1452	1.01	5.95	0.00129	0.004	PUM2	pumilio RNA binding family member 2 [Source:HGNC Symbol;Acc:HGNC:14958]	alternative2	protein_coding
ENSG00000055950	628	541	994	432	308	360	-1.27	4.76	3.85e-10	6.67e-09	MRPL43	mitochondrial ribosomal protein L43 [Source:HGNC Symbol;Acc:HGNC:14517]		protein_coding
ENSG00000056050	121	111	192	117	121	98	-0.617	2.75	0.0384	0.0735	HPF1	histone PARylation factor 1 [Source:HGNC Symbol;Acc:HGNC:26051]	principal1	protein_coding
ENSG00000056097	2359	2007	3159	4456	3388	3675	0.301	7.46	0.0928	0.153	ZFR	zinc finger RNA binding protein [Source:HGNC Symbol;Acc:HGNC:17277]	principal1	protein_coding
ENSG00000056277	73	68	87	233	159	161	0.942	2.92	0.000685	0.0023	ZNF280C	zinc finger protein 280C [Source:HGNC Symbol;Acc:HGNC:25955]	principal1	protein_coding
ENSG00000056558	583	652	1249	10635	9446	12534	3.45	8.58	5.76e-39	1.55e-35	TRAF1	TNF receptor associated factor 1 [Source:HGNC Symbol;Acc:HGNC:12031]	principal1	protein_coding
ENSG00000056586	789	781	1452	2191	1435	1870	0.574	6.33	0.00642	0.0158	RC3H2	ring finger and CCCH-type domains 2 [Source:HGNC Symbol;Acc:HGNC:21461]		protein_coding
ENSG00000056972	299	349	573	1045	611	802	0.705	5.12	0.0034	0.00919	TRAF3IP2	TRAF3 interacting protein 2 [Source:HGNC Symbol;Acc:HGNC:1343]	principal4	protein_coding
ENSG00000057019	94	135	161	219	178	204	0.302	3.31	0.266	0.363	DCBLD2	discoidin, CUB and LCCL domain containing 2 [Source:HGNC Symbol;Acc:HGNC:24627]	principal2	protein_coding
ENSG00000057252	7209	7876	11692	10998	8699	11453	-0.0892	9.07	0.681	0.759	SOAT1	sterol O-acyltransferase 1 [Source:HGNC Symbol;Acc:HGNC:11177]	alternative2	protein_coding
ENSG00000057608	15613	11569	15370	10091	9650	10155	-0.842	9.34	0.000222	0.000863	GDI2	GDP dissociation inhibitor 2 [Source:HGNC Symbol;Acc:HGNC:4227]		protein_coding
ENSG00000057657	149	165	407	1263	993	999	1.94	5.42	5.09e-13	1.63e-11	PRDM1	PR/SET domain 1 [Source:HGNC Symbol;Acc:HGNC:9346]	principal2	protein_coding
ENSG00000057663	1326	1059	1501	692	639	854	-1.15	5.68	7.29e-08	7.4e-07	ATG5	autophagy related 5 [Source:HGNC Symbol;Acc:HGNC:589]	principal1	protein_coding
ENSG00000057704	354	260	846	780	546	840	0.345	4.93	0.269	0.366	TMCC3	transmembrane and coiled-coil domain family 3 [Source:HGNC Symbol;Acc:HGNC:29199]	principal1	protein_coding
ENSG00000057757	809	960	995	564	435	600	-1.14	5.25	8.68e-07	6.48e-06	PITHD1	PITH domain containing 1 [Source:HGNC Symbol;Acc:HGNC:25022]	principal1	protein_coding
ENSG00000057935	196	189	166	142	130	117	-0.87	3.11	0.00555	0.014	MTA3	metastasis associated 1 family member 3 [Source:HGNC Symbol;Acc:HGNC:23784]	alternative2	protein_coding
ENSG00000058056	90	61	132	393	322	263	1.51	3.81	2.48e-08	2.84e-07	USP13	ubiquitin specific peptidase 13 [Source:HGNC Symbol;Acc:HGNC:12611]		protein_coding
ENSG00000058063	1869	2091	5096	3054	2992	3522	-0.142	7.37	0.589	0.679	ATP11B	ATPase phospholipid transporting 11B (putative) [Source:HGNC Symbol;Acc:HGNC:13553]	principal1	protein_coding
ENSG00000058085	13	15	15	15	19	5	-0.456	-0.431	0.425	0.527	LAMC2	laminin subunit gamma 2 [Source:HGNC Symbol;Acc:HGNC:6493]		protein_coding
ENSG00000058091	1303	1233	2216	2589	1903	2924	0.351	6.81	0.0879	0.146	CDK14	cyclin dependent kinase 14 [Source:HGNC Symbol;Acc:HGNC:8883]		protein_coding
ENSG00000058262	4922	4332	9181	11599	7626	10860	0.43	8.83	0.0547	0.0991	SEC61A1	Sec61 translocon alpha 1 subunit [Source:HGNC Symbol;Acc:HGNC:18276]	principal1	protein_coding
ENSG00000058272	1067	834	1404	3560	3491	3695	1.4	7.14	3.42e-13	1.15e-11	PPP1R12A	protein phosphatase 1 regulatory subunit 12A [Source:HGNC Symbol;Acc:HGNC:7618]		protein_coding
ENSG00000058335	108	266	116	245	172	116	-0.317	3.33	0.533	0.629	RASGRF1	Ras protein specific guanine nucleotide releasing factor 1 [Source:HGNC Symbol;Acc:HGNC:9875]	principal1	protein_coding
ENSG00000058404	30	126	55	25	15	17	-2.32	1.27	0.000875	0.00285	CAMK2B	calcium/calmodulin dependent protein kinase II beta [Source:HGNC Symbol;Acc:HGNC:1461]	alternative1	protein_coding
ENSG00000058453	74	88	122	165	165	134	0.409	2.95	0.213	0.303	CROCC	ciliary rootlet coiled-coil, rootletin [Source:HGNC Symbol;Acc:HGNC:21299]		protein_coding
ENSG00000058600	480	426	548	856	543	663	0.158	5.01	0.483	0.581	POLR3E	RNA polymerase III subunit E [Source:HGNC Symbol;Acc:HGNC:30347]	alternative2	protein_coding
ENSG00000058668	466	898	3558	2725	5693	1202	0.9	7.19	0.268	0.365	ATP2B4	ATPase plasma membrane Ca2+ transporting 4 [Source:HGNC Symbol;Acc:HGNC:817]		protein_coding
ENSG00000058729	355	315	449	611	373	498	0.0708	4.57	0.765	0.828	RIOK2	RIO kinase 2 [Source:HGNC Symbol;Acc:HGNC:18999]		protein_coding
ENSG00000058799	708	541	1072	430	403	447	-1.14	4.98	4.38e-07	3.61e-06	YIPF1	Yip1 domain family member 1 [Source:HGNC Symbol;Acc:HGNC:25231]		protein_coding
ENSG00000058804	1208	659	1275	897	906	760	-0.591	5.7	0.0191	0.0405	NDC1	NDC1 transmembrane nucleoporin [Source:HGNC Symbol;Acc:HGNC:25525]		protein_coding
ENSG00000058866	126	90	220	120	46	116	-0.919	2.7	0.0984	0.161	DGKG	diacylglycerol kinase gamma [Source:HGNC Symbol;Acc:HGNC:2853]	alternative2	protein_coding
ENSG00000059122	225	253	520	643	436	528	0.42	4.66	0.0796	0.135	FLYWCH1	FLYWCH-type zinc finger 1 [Source:HGNC Symbol;Acc:HGNC:25404]	principal3	protein_coding
ENSG00000059145	128	117	228	210	187	217	0.101	3.43	0.689	0.766	UNKL	unkempt family like zinc finger [Source:HGNC Symbol;Acc:HGNC:14184]		protein_coding
ENSG00000059377	1509	2077	2805	1173	802	1517	-1.19	6.4	1.36e-05	7.4e-05	TBXAS1	thromboxane A synthase 1 [Source:HGNC Symbol;Acc:HGNC:11609]	alternative2	protein_coding
ENSG00000059378	1917	1866	2454	2674	2175	2814	-0.0315	7.09	0.903	0.934	PARP12	poly(ADP-ribose) polymerase family member 12 [Source:HGNC Symbol;Acc:HGNC:21919]	principal1	protein_coding
ENSG00000059573	555	694	451	1008	771	961	0.282	5.46	0.371	0.472	ALDH18A1	aldehyde dehydrogenase 18 family member A1 [Source:HGNC Symbol;Acc:HGNC:9722]		protein_coding
ENSG00000059588	567	472	647	931	779	779	0.235	5.36	0.243	0.337	TARBP1	TAR (HIV-1) RNA binding protein 1 [Source:HGNC Symbol;Acc:HGNC:11568]		protein_coding
ENSG00000059691	461	424	823	972	761	625	0.188	5.25	0.474	0.573	GATB	glutamyl-tRNA amidotransferase subunit B [Source:HGNC Symbol;Acc:HGNC:8849]		protein_coding
ENSG00000059728	192	180	434	994	777	1551	1.79	5.4	9e-06	5.12e-05	MXD1	MAX dimerization protein 1 [Source:HGNC Symbol;Acc:HGNC:6761]	principal1	protein_coding
ENSG00000059758	1151	875	1416	2387	1921	2246	0.616	6.59	0.000794	0.00262	CDK17	cyclin dependent kinase 17 [Source:HGNC Symbol;Acc:HGNC:8750]		protein_coding
ENSG00000059769	190	155	194	186	202	285	-0.0101	3.5	0.982	0.991	DNAJC25	DnaJ heat shock protein family (Hsp40) member C25 [Source:HGNC Symbol;Acc:HGNC:34187]		protein_coding
ENSG00000059804	672	315	6951	986	3307	17626	1.46	7.99	0.234	0.327	SLC2A3	solute carrier family 2 member 3 [Source:HGNC Symbol;Acc:HGNC:11007]		protein_coding
ENSG00000059915	17	36	56	24	25	46	-0.466	1	0.348	0.45	PSD	pleckstrin and Sec7 domain containing [Source:HGNC Symbol;Acc:HGNC:9507]		protein_coding
ENSG00000060069	480	573	823	727	349	420	-0.658	4.87	0.0127	0.0285	CTDP1	CTD phosphatase subunit 1 [Source:HGNC Symbol;Acc:HGNC:2498]		protein_coding
ENSG00000060138	722	690	983	1735	1255	1532	0.594	6.03	0.00139	0.00427	YBX3	Y-box binding protein 3 [Source:HGNC Symbol;Acc:HGNC:2428]	alternative2	protein_coding
ENSG00000060237	1365	1638	4719	9617	7371	8929	1.54	8.44	1.55e-06	1.08e-05	WNK1	WNK lysine deficient protein kinase 1 [Source:HGNC Symbol;Acc:HGNC:14540]	principal3	protein_coding
ENSG00000060339	723	544	636	2657	2356	2334	1.6	6.58	8.71e-12	2.19e-10	CCAR1	cell division cycle and apoptosis regulator 1 [Source:HGNC Symbol;Acc:HGNC:24236]	principal1	protein_coding
ENSG00000060491	608	889	1365	1495	1130	1437	0.214	6.1	0.357	0.459	OGFR	opioid growth factor receptor [Source:HGNC Symbol;Acc:HGNC:15768]	alternative2	protein_coding
ENSG00000060558	879	697	1886	590	641	1524	-0.56	5.68	0.21	0.3	GNA15	G protein subunit alpha 15 [Source:HGNC Symbol;Acc:HGNC:4383]		protein_coding
ENSG00000060642	270	194	431	332	227	253	-0.422	4.01	0.083	0.14	PIGV	phosphatidylinositol glycan anchor biosynthesis class V [Source:HGNC Symbol;Acc:HGNC:26031]	principal1	protein_coding
ENSG00000060656	7	23	34	10	2	3	-2.37	-0.524	0.00209	0.00603	PTPRU	protein tyrosine phosphatase, receptor type U [Source:HGNC Symbol;Acc:HGNC:9683]		protein_coding
ENSG00000060688	797	690	1019	671	509	585	-0.827	5.22	2.93e-05	0.000146	SNRNP40	small nuclear ribonucleoprotein U5 subunit 40 [Source:HGNC Symbol;Acc:HGNC:30857]	principal1	protein_coding
ENSG00000060749	630	699	1338	2030	1512	1479	0.641	6.25	0.00374	0.00996	QSER1	glutamine and serine rich 1 [Source:HGNC Symbol;Acc:HGNC:26154]	principal2	protein_coding
ENSG00000060762	1401	1132	1621	520	649	763	-1.41	5.72	7.87e-07	5.96e-06	MPC1	mitochondrial pyruvate carrier 1 [Source:HGNC Symbol;Acc:HGNC:21606]		protein_coding
ENSG00000060971	472	627	816	1469	1342	1752	0.942	6.06	2.47e-05	0.000126	ACAA1	acetyl-CoA acyltransferase 1 [Source:HGNC Symbol;Acc:HGNC:82]	principal1	protein_coding
ENSG00000060982	14292	15283	25767	19479	14671	20249	-0.317	9.93	0.12	0.189	BCAT1	branched chain amino acid transaminase 1 [Source:HGNC Symbol;Acc:HGNC:976]		protein_coding
ENSG00000061273	269	206	423	1037	704	1174	1.41	5.29	1.28e-08	1.57e-07	HDAC7	histone deacetylase 7 [Source:HGNC Symbol;Acc:HGNC:14067]		protein_coding
ENSG00000061656	16	19	23	6	10	22	-0.914	0.0351	0.112	0.179	SPAG4	sperm associated antigen 4 [Source:HGNC Symbol;Acc:HGNC:11214]	principal1	protein_coding
ENSG00000061676	488	985	1186	1074	536	308	-0.809	5.35	0.113	0.181	NCKAP1	NCK associated protein 1 [Source:HGNC Symbol;Acc:HGNC:7666]		protein_coding
ENSG00000061794	1450	823	1520	1009	814	960	-0.76	5.85	0.00101	0.00323	MRPS35	mitochondrial ribosomal protein S35 [Source:HGNC Symbol;Acc:HGNC:16635]		protein_coding
ENSG00000061918	26	60	41	99	101	72	0.734	1.99	0.158	0.238	GUCY1B3	guanylate cyclase 1 soluble subunit beta [Source:HGNC Symbol;Acc:HGNC:4687]		protein_coding
ENSG00000061936	343	346	422	1615	1220	1335	1.57	5.77	4.03e-15	1.98e-13	SFSWAP	splicing factor SWAP [Source:HGNC Symbol;Acc:HGNC:10790]	principal3	protein_coding
ENSG00000061938	162	170	243	472	380	504	0.924	4.54	0.000188	0.000748	TNK2	tyrosine kinase non receptor 2 [Source:HGNC Symbol;Acc:HGNC:19297]		protein_coding
ENSG00000061987	616	791	838	2802	1906	2505	1.33	6.52	3.07e-09	4.3e-08	MON2	MON2 homolog, regulator of endosome-to-Golgi trafficking [Source:HGNC Symbol;Acc:HGNC:29177]	alternative2	protein_coding
ENSG00000062194	1266	1057	1553	2105	1641	1965	0.236	6.51	0.226	0.317	GPBP1	GC-rich promoter binding protein 1 [Source:HGNC Symbol;Acc:HGNC:29520]	alternative2	protein_coding
ENSG00000062282	163	153	714	601	170	109	-0.431	4.1	0.545	0.64	DGAT2	diacylglycerol O-acyltransferase 2 [Source:HGNC Symbol;Acc:HGNC:16940]	principal3	protein_coding
ENSG00000062370	15	20	23	27	15	12	-0.435	0.259	0.348	0.45	ZNF112	zinc finger protein 112 [Source:HGNC Symbol;Acc:HGNC:12892]		protein_coding
ENSG00000062485	2001	1595	2993	3946	3328	3690	0.447	7.4	0.0172	0.0369	CS	citrate synthase [Source:HGNC Symbol;Acc:HGNC:2422]	principal1	protein_coding
ENSG00000062598	1159	1203	2318	2860	1974	2498	0.369	6.85	0.0644	0.114	ELMO2	engulfment and cell motility 2 [Source:HGNC Symbol;Acc:HGNC:17233]	alternative1	protein_coding
ENSG00000062650	1558	1653	2790	3119	2489	2839	0.204	7.07	0.258	0.354	WAPL	WAPL cohesin release factor [Source:HGNC Symbol;Acc:HGNC:23293]		protein_coding
ENSG00000062716	4017	2838	3247	8711	9400	9206	1.09	8.54	5.24e-05	0.000242	VMP1	vacuole membrane protein 1 [Source:HGNC Symbol;Acc:HGNC:29559]	principal1	protein_coding
ENSG00000062725	806	948	1647	853	663	739	-0.874	5.61	3.32e-05	0.000163	APPBP2	amyloid beta precursor protein binding protein 2 [Source:HGNC Symbol;Acc:HGNC:622]	principal1	protein_coding
ENSG00000062822	946	387	1252	1046	617	520	-0.521	5.39	0.165	0.246	POLD1	DNA polymerase delta 1, catalytic subunit [Source:HGNC Symbol;Acc:HGNC:9175]		protein_coding
ENSG00000063046	4212	5650	7616	4802	4001	4680	-0.683	8.09	0.00167	0.005	EIF4B	eukaryotic translation initiation factor 4B [Source:HGNC Symbol;Acc:HGNC:3285]		protein_coding
ENSG00000063127	25	28	41	38	43	55	0.238	1.35	0.579	0.67	SLC6A16	solute carrier family 6 member 16 [Source:HGNC Symbol;Acc:HGNC:13622]		protein_coding
ENSG00000063169	18	27	49	134	80	103	1.47	2.18	0.00042	0.0015	BICRA	BRD4 interacting chromatin remodeling complex associated protein [Source:HGNC Symbol;Acc:HGNC:4332]	alternative2	protein_coding
ENSG00000063176	109	133	170	290	152	193	0.284	3.41	0.319	0.42	SPHK2	sphingosine kinase 2 [Source:HGNC Symbol;Acc:HGNC:18859]	alternative2	protein_coding
ENSG00000063177	2838	2880	4243	2894	2305	2904	-0.609	7.31	0.000732	0.00244	RPL18	ribosomal protein L18 [Source:HGNC Symbol;Acc:HGNC:10310]		protein_coding
ENSG00000063180	48	33	76	36	23	53	-0.769	1.41	0.0867	0.145	CA11	carbonic anhydrase 11 [Source:HGNC Symbol;Acc:HGNC:1370]		protein_coding
ENSG00000063241	1233	1258	1710	373	338	373	-2.27	5.42	5.33e-30	3.79e-27	ISOC2	isochorismatase domain containing 2 [Source:HGNC Symbol;Acc:HGNC:26278]		protein_coding
ENSG00000063244	1153	1007	1558	2942	1836	2189	0.582	6.72	0.00426	0.0112	U2AF2	U2 small nuclear RNA auxiliary factor 2 [Source:HGNC Symbol;Acc:HGNC:23156]		protein_coding
ENSG00000063245	334	392	842	987	537	793	0.295	5.17	0.263	0.36	EPN1	epsin 1 [Source:HGNC Symbol;Acc:HGNC:21604]		protein_coding
ENSG00000063322	272	246	370	216	177	197	-0.902	3.72	4.96e-05	0.00023	MED29	mediator complex subunit 29 [Source:HGNC Symbol;Acc:HGNC:23074]	principal2	protein_coding
ENSG00000063438	67	15	69	9	4	14	-2.75	0.511	0.000729	0.00243	AHRR	aryl-hydrocarbon receptor repressor [Source:HGNC Symbol;Acc:HGNC:346]	alternative2	protein_coding
ENSG00000063587	70	71	84	476	202	257	1.69	3.48	6.59e-07	5.11e-06	ZNF275	zinc finger protein 275 [Source:HGNC Symbol;Acc:HGNC:13069]		protein_coding
ENSG00000063601	1365	2003	1958	948	535	805	-1.59	6.02	1.73e-09	2.58e-08	MTMR1	myotubularin related protein 1 [Source:HGNC Symbol;Acc:HGNC:7449]	principal3	protein_coding
ENSG00000063660	108	284	783	471	69	48	-1.26	3.66	0.164	0.244	GPC1	glypican 1 [Source:HGNC Symbol;Acc:HGNC:4449]	principal1	protein_coding
ENSG00000063761	105	98	228	239	75	143	-0.209	3.07	0.614	0.701	ADCK1	aarF domain containing kinase 1 [Source:HGNC Symbol;Acc:HGNC:19038]		protein_coding
ENSG00000063854	676	541	1045	718	611	705	-0.437	5.28	0.0361	0.0696	HAGH	hydroxyacylglutathione hydrolase [Source:HGNC Symbol;Acc:HGNC:4805]	alternative1	protein_coding
ENSG00000063978	1272	1435	2157	1852	1237	1416	-0.422	6.38	0.0346	0.0672	RNF4	ring finger protein 4 [Source:HGNC Symbol;Acc:HGNC:10067]	principal1	protein_coding
ENSG00000064012	457	336	677	623	640	522	0.0083	5.02	0.97	0.983	CASP8	caspase 8 [Source:HGNC Symbol;Acc:HGNC:1509]	principal3	protein_coding
ENSG00000064042	49	38	130	21	37	41	-1.3	1.57	0.0841	0.141	LIMCH1	LIM and calponin homology domains 1 [Source:HGNC Symbol;Acc:HGNC:29191]	alternative2	protein_coding
ENSG00000064102	435	259	487	597	575	557	0.251	4.8	0.295	0.395	INTS13	integrator complex subunit 13 [Source:HGNC Symbol;Acc:HGNC:20174]		protein_coding
ENSG00000064115	2125	1795	2389	1039	878	969	-1.46	6.32	3.5e-14	1.39e-12	TM7SF3	transmembrane 7 superfamily member 3 [Source:HGNC Symbol;Acc:HGNC:23049]	principal2	protein_coding
ENSG00000064199	72	50	97	36	68	37	-0.886	1.73	0.0521	0.0951	SPA17	sperm autoantigenic protein 17 [Source:HGNC Symbol;Acc:HGNC:11210]	principal1	protein_coding
ENSG00000064201	151	371	174	77	94	90	-1.82	3.18	0.000244	0.000935	TSPAN32	tetraspanin 32 [Source:HGNC Symbol;Acc:HGNC:13410]	alternative2	protein_coding
ENSG00000064225	916	911	1331	2220	1574	2312	0.632	6.49	0.00131	0.00406	ST3GAL6	ST3 beta-galactoside alpha-2,3-sialyltransferase 6 [Source:HGNC Symbol;Acc:HGNC:18080]		protein_coding
ENSG00000064313	865	792	1305	1356	1006	1332	0.0139	5.95	0.942	0.962	TAF2	TATA-box binding protein associated factor 2 [Source:HGNC Symbol;Acc:HGNC:11536]	principal1	protein_coding
ENSG00000064393	746	1059	3636	7097	4145	6791	1.55	7.89	0.000269	0.00102	HIPK2	homeodomain interacting protein kinase 2 [Source:HGNC Symbol;Acc:HGNC:14402]	alternative2	protein_coding
ENSG00000064419	1258	1334	2316	2572	1805	2035	0.0941	6.7	0.632	0.717	TNPO3	transportin 3 [Source:HGNC Symbol;Acc:HGNC:17103]		protein_coding
ENSG00000064490	337	279	670	250	184	195	-1.29	4.01	6.73e-07	5.21e-06	RFXANK	regulatory factor X associated ankyrin containing protein [Source:HGNC Symbol;Acc:HGNC:9987]		protein_coding
ENSG00000064545	148	140	437	246	129	147	-0.701	3.42	0.0679	0.119	TMEM161A	transmembrane protein 161A [Source:HGNC Symbol;Acc:HGNC:26020]	alternative2	protein_coding
ENSG00000064547	246	288	338	816	552	600	0.833	4.78	0.000217	0.000848	LPAR2	lysophosphatidic acid receptor 2 [Source:HGNC Symbol;Acc:HGNC:3168]	principal1	protein_coding
ENSG00000064601	3877	4539	6657	5926	4953	8959	0.0911	8.39	0.78	0.839	CTSA	cathepsin A [Source:HGNC Symbol;Acc:HGNC:9251]		protein_coding
ENSG00000064607	1251	784	704	2384	2301	2490	1	6.66	0.00281	0.00778	SUGP2	SURP and G-patch domain containing 2 [Source:HGNC Symbol;Acc:HGNC:18641]	alternative2	protein_coding
ENSG00000064651	323	326	517	647	583	559	0.323	4.85	0.135	0.209	SLC12A2	solute carrier family 12 member 2 [Source:HGNC Symbol;Acc:HGNC:10911]	alternative2	protein_coding
ENSG00000064652	431	369	390	263	276	312	-0.832	4.21	0.00222	0.00635	SNX24	sorting nexin 24 [Source:HGNC Symbol;Acc:HGNC:21533]		protein_coding
ENSG00000064666	1169	1179	983	726	773	1029	-0.771	5.78	0.00785	0.0188	CNN2	calponin 2 [Source:HGNC Symbol;Acc:HGNC:2156]	principal1	protein_coding
ENSG00000064687	95	237	262	237	158	174	-0.388	3.55	0.284	0.382	ABCA7	ATP binding cassette subfamily A member 7 [Source:HGNC Symbol;Acc:HGNC:37]		protein_coding
ENSG00000064692	3	25	44	24	11	10	-0.925	0.134	0.266	0.363	SNCAIP	synuclein alpha interacting protein [Source:HGNC Symbol;Acc:HGNC:11139]		protein_coding
ENSG00000064703	465	464	672	610	389	468	-0.451	4.77	0.054	0.0981	DDX20	DEAD-box helicase 20 [Source:HGNC Symbol;Acc:HGNC:2743]	principal1	protein_coding
ENSG00000064726	3255	2841	4639	2626	1840	2528	-0.93	7.27	3.71e-07	3.13e-06	BTBD1	BTB domain containing 1 [Source:HGNC Symbol;Acc:HGNC:1120]		protein_coding
ENSG00000064763	589	310	685	735	492	752	0.0168	5.08	0.951	0.969	FAR2	fatty acyl-CoA reductase 2 [Source:HGNC Symbol;Acc:HGNC:25531]	principal1	protein_coding
ENSG00000064886	99	114	145	121	67	80	-0.756	2.47	0.0138	0.0305	CHI3L2	chitinase 3 like 2 [Source:HGNC Symbol;Acc:HGNC:1933]	alternative2	protein_coding
ENSG00000064932	797	637	1291	2055	2047	4043	1.31	6.76	0.000212	0.000829	SBNO2	strawberry notch homolog 2 [Source:HGNC Symbol;Acc:HGNC:29158]		protein_coding
ENSG00000064933	292	219	243	503	454	395	0.49	4.35	0.0687	0.12	PMS1	PMS1 homolog 1, mismatch repair system component [Source:HGNC Symbol;Acc:HGNC:9121]	alternative2	protein_coding
ENSG00000064961	4141	2991	6063	5228	3571	3117	-0.439	7.8	0.0878	0.146	HMG20B	high mobility group 20B [Source:HGNC Symbol;Acc:HGNC:5002]		protein_coding
ENSG00000064989	39	24	39	68	32	24	-0.0668	1.07	0.92	0.947	CALCRL	calcitonin receptor like receptor [Source:HGNC Symbol;Acc:HGNC:16709]		protein_coding
ENSG00000064995	371	293	364	203	210	246	-0.975	3.91	0.00033	0.00122	TAF11	TATA-box binding protein associated factor 11 [Source:HGNC Symbol;Acc:HGNC:11544]		protein_coding
ENSG00000064999	386	459	560	736	410	535	-0.0877	4.88	0.723	0.794	ANKS1A	ankyrin repeat and sterile alpha motif domain containing 1A [Source:HGNC Symbol;Acc:HGNC:20961]	principal1	protein_coding
ENSG00000065000	2247	3081	4123	7643	4532	5944	0.613	8.04	0.00896	0.0211	AP3D1	adaptor related protein complex 3 delta 1 subunit [Source:HGNC Symbol;Acc:HGNC:568]		protein_coding
ENSG00000065029	280	299	422	416	308	404	-0.145	4.3	0.492	0.591	ZNF76	zinc finger protein 76 [Source:HGNC Symbol;Acc:HGNC:13149]		protein_coding
ENSG00000065054	3	13	33	19	12	4	-0.682	-0.382	0.418	0.52	SLC9A3R2	SLC9A3 regulator 2 [Source:HGNC Symbol;Acc:HGNC:11076]		protein_coding
ENSG00000065057	69	33	154	53	34	20	-1.46	1.69	0.0191	0.0404	NTHL1	nth like DNA glycosylase 1 [Source:HGNC Symbol;Acc:HGNC:8028]	principal1	protein_coding
ENSG00000065060	900	933	2212	3600	2013	2680	0.778	6.92	0.00404	0.0107	UHRF1BP1	UHRF1 binding protein 1 [Source:HGNC Symbol;Acc:HGNC:21216]	principal2	protein_coding
ENSG00000065135	3051	2536	4349	3059	2957	3762	-0.315	7.49	0.123	0.193	GNAI3	G protein subunit alpha i3 [Source:HGNC Symbol;Acc:HGNC:4387]	principal1	protein_coding
ENSG00000065150	1248	850	1880	3358	2941	2656	0.899	6.98	3.3e-05	0.000162	IPO5	importin 5 [Source:HGNC Symbol;Acc:HGNC:6402]		protein_coding
ENSG00000065154	2075	2586	2502	963	1047	1559	-1.35	6.53	1.2e-06	8.64e-06	OAT	ornithine aminotransferase [Source:HGNC Symbol;Acc:HGNC:8091]	principal1	protein_coding
ENSG00000065183	680	531	671	1916	1078	1130	0.769	5.86	0.0206	0.0432	WDR3	WD repeat domain 3 [Source:HGNC Symbol;Acc:HGNC:12755]	principal1	protein_coding
ENSG00000065243	391	323	559	752	679	799	0.514	5.13	0.0121	0.0272	PKN2	protein kinase N2 [Source:HGNC Symbol;Acc:HGNC:9406]	principal1	protein_coding
ENSG00000065268	198	159	225	208	190	189	-0.308	3.39	0.253	0.348	WDR18	WD repeat domain 18 [Source:HGNC Symbol;Acc:HGNC:17956]	principal1	protein_coding
ENSG00000065308	325	290	514	621	331	531	0.0821	4.68	0.749	0.815	TRAM2	translocation associated membrane protein 2 [Source:HGNC Symbol;Acc:HGNC:16855]	principal1	protein_coding
ENSG00000065320	0	4	6	66	44	30	3.48	0.767	7.22e-08	7.35e-07	NTN1	netrin 1 [Source:HGNC Symbol;Acc:HGNC:8029]	principal1	protein_coding
ENSG00000065328	369	76	97	70	205	140	-0.737	3.2	0.279	0.377	MCM10	minichromosome maintenance 10 replication initiation factor [Source:HGNC Symbol;Acc:HGNC:18043]		protein_coding
ENSG00000065357	130	129	153	249	270	175	0.431	3.41	0.208	0.297	DGKA	diacylglycerol kinase alpha [Source:HGNC Symbol;Acc:HGNC:2849]	principal1	protein_coding
ENSG00000065413	1129	658	1511	1320	1252	1222	-0.0712	6.1	0.756	0.82	ANKRD44	ankyrin repeat domain 44 [Source:HGNC Symbol;Acc:HGNC:25259]		protein_coding
ENSG00000065427	2414	1678	3511	3204	2446	2727	-0.146	7.21	0.494	0.593	KARS	lysyl-tRNA synthetase [Source:HGNC Symbol;Acc:HGNC:6215]	principal1	protein_coding
ENSG00000065457	267	242	359	451	387	363	0.158	4.32	0.475	0.574	ADAT1	adenosine deaminase, tRNA specific 1 [Source:HGNC Symbol;Acc:HGNC:228]		protein_coding
ENSG00000065485	73	80	98	278	204	302	1.31	3.36	1.65e-05	8.77e-05	PDIA5	protein disulfide isomerase family A member 5 [Source:HGNC Symbol;Acc:HGNC:24811]		protein_coding
ENSG00000065491	161	177	392	388	351	526	0.547	4.28	0.0676	0.118	TBC1D22B	TBC1 domain family member 22B [Source:HGNC Symbol;Acc:HGNC:21602]	principal1	protein_coding
ENSG00000065518	926	848	1992	828	762	889	-0.846	5.75	0.00053	0.00184	NDUFB4	NADH:ubiquinone oxidoreductase subunit B4 [Source:HGNC Symbol;Acc:HGNC:7699]		protein_coding
ENSG00000065526	508	606	1488	6041	3736	4709	2.24	7.42	7.13e-15	3.38e-13	SPEN	spen family transcriptional repressor [Source:HGNC Symbol;Acc:HGNC:17575]	principal1	protein_coding
ENSG00000065534	422	503	565	1031	459	188	-0.203	4.91	0.762	0.825	MYLK	myosin light chain kinase [Source:HGNC Symbol;Acc:HGNC:7590]	principal3	protein_coding
ENSG00000065548	1128	851	1104	1010	1115	1191	-0.222	5.87	0.343	0.446	ZC3H15	zinc finger CCCH-type containing 15 [Source:HGNC Symbol;Acc:HGNC:29528]		protein_coding
ENSG00000065559	845	850	1424	971	696	992	-0.529	5.7	0.00667	0.0163	MAP2K4	mitogen-activated protein kinase kinase 4 [Source:HGNC Symbol;Acc:HGNC:6844]	principal3	protein_coding
ENSG00000065600	1303	1059	1120	1493	1085	1475	-0.151	6.12	0.566	0.659	TMEM206	transmembrane protein 206 [Source:HGNC Symbol;Acc:HGNC:25593]	principal1	protein_coding
ENSG00000065613	1509	1355	1920	3779	2732	3428	0.727	7.18	6.73e-05	0.000301	SLK	STE20 like kinase [Source:HGNC Symbol;Acc:HGNC:11088]	principal3	protein_coding
ENSG00000065615	1821	1212	2598	872	884	1062	-1.27	6.13	1.6e-08	1.92e-07	CYB5R4	cytochrome b5 reductase 4 [Source:HGNC Symbol;Acc:HGNC:20147]	principal1	protein_coding
ENSG00000065621	12	31	50	53	17	37	-0.0983	0.897	0.859	0.902	GSTO2	glutathione S-transferase omega 2 [Source:HGNC Symbol;Acc:HGNC:23064]		protein_coding
ENSG00000065665	24	33	24	97	61	72	1.12	1.67	0.00961	0.0224	SEC61A2	Sec61 translocon alpha 2 subunit [Source:HGNC Symbol;Acc:HGNC:17702]		protein_coding
ENSG00000065675	22	33	11	45	56	62	0.881	1.29	0.132	0.205	PRKCQ	protein kinase C theta [Source:HGNC Symbol;Acc:HGNC:9410]	principal1	protein_coding
ENSG00000065802	431	411	1034	785	483	455	-0.372	5	0.254	0.349	ASB1	ankyrin repeat and SOCS box containing 1 [Source:HGNC Symbol;Acc:HGNC:16011]	principal1	protein_coding
ENSG00000065809	1115	1195	2326	3169	2704	2989	0.67	7.02	0.000945	0.00305	FAM107B	family with sequence similarity 107 member B [Source:HGNC Symbol;Acc:HGNC:23726]		protein_coding
ENSG00000065833	323	500	1279	384	415	407	-0.994	4.84	0.00775	0.0186	ME1	malic enzyme 1 [Source:HGNC Symbol;Acc:HGNC:6983]	principal1	protein_coding
ENSG00000065882	3624	2511	4672	4619	3140	4371	-0.142	7.75	0.517	0.615	TBC1D1	TBC1 domain family member 1 [Source:HGNC Symbol;Acc:HGNC:11578]	principal1	protein_coding
ENSG00000065883	751	818	1332	2538	1835	2082	0.856	6.54	4.43e-06	2.75e-05	CDK13	cyclin dependent kinase 13 [Source:HGNC Symbol;Acc:HGNC:1733]	principal4	protein_coding
ENSG00000065911	3362	2227	3957	4156	5448	5416	0.369	7.9	0.139	0.213	MTHFD2	methylenetetrahydrofolate dehydrogenase (NADP+ dependent) 2, methenyltetrahydrofolate cyclohydrolase [Source:HGNC Symbol;Acc:HGNC:7434]	principal1	protein_coding
ENSG00000065923	3242	3168	7147	6686	3878	3839	-0.179	7.99	0.518	0.615	SLC9A7	solute carrier family 9 member A7 [Source:HGNC Symbol;Acc:HGNC:17123]	alternative2	protein_coding
ENSG00000065970	125	147	380	765	496	562	1.25	4.63	3.15e-05	0.000156	FOXJ2	forkhead box J2 [Source:HGNC Symbol;Acc:HGNC:24818]	principal2	protein_coding
ENSG00000065978	9047	6576	13536	6329	7445	8994	-0.622	8.86	0.00841	0.02	YBX1	Y-box binding protein 1 [Source:HGNC Symbol;Acc:HGNC:8014]		protein_coding
ENSG00000065989	106	80	263	947	563	831	2.15	4.78	4.87e-09	6.46e-08	PDE4A	phosphodiesterase 4A [Source:HGNC Symbol;Acc:HGNC:8780]	principal4	protein_coding
ENSG00000066027	2172	1245	3746	1936	950	994	-1.15	6.51	0.000709	0.00237	PPP2R5A	protein phosphatase 2 regulatory subunit B'alpha [Source:HGNC Symbol;Acc:HGNC:9309]		protein_coding
ENSG00000066044	508	422	1156	1146	951	970	0.325	5.63	0.184	0.269	ELAVL1	ELAV like RNA binding protein 1 [Source:HGNC Symbol;Acc:HGNC:3312]	principal1	protein_coding
ENSG00000066056	699	1750	5514	2387	687	437	-1.4	6.59	0.0945	0.156	TIE1	tyrosine kinase with immunoglobulin like and EGF like domains 1 [Source:HGNC Symbol;Acc:HGNC:11809]		protein_coding
ENSG00000066084	1057	1150	2189	2714	1761	2154	0.312	6.7	0.168	0.249	DIP2B	disco interacting protein 2 homolog B [Source:HGNC Symbol;Acc:HGNC:29284]		protein_coding
ENSG00000066117	460	503	909	1096	670	715	0.115	5.36	0.616	0.704	SMARCD1	SWI/SNF related, matrix associated, actin dependent regulator of chromatin, subfamily d, member 1 [Source:HGNC Symbol;Acc:HGNC:11106]		protein_coding
ENSG00000066135	377	565	880	1025	708	694	0.122	5.32	0.632	0.717	KDM4A	lysine demethylase 4A [Source:HGNC Symbol;Acc:HGNC:22978]	principal1	protein_coding
ENSG00000066136	432	436	651	867	735	821	0.367	5.26	0.0496	0.0913	NFYC	nuclear transcription factor Y subunit gamma [Source:HGNC Symbol;Acc:HGNC:7806]		protein_coding
ENSG00000066185	34	19	33	8	10	14	-1.72	0.102	0.000272	0.00103	ZMYND12	zinc finger MYND-type containing 12 [Source:HGNC Symbol;Acc:HGNC:21192]	principal1	protein_coding
ENSG00000066279	824	274	248	658	1199	1095	0.753	5.47	0.159	0.238	ASPM	abnormal spindle microtubule assembly [Source:HGNC Symbol;Acc:HGNC:19048]	principal1	protein_coding
ENSG00000066294	11501	9209	11977	23269	18453	19796	0.572	9.93	0.00768	0.0185	CD84	CD84 molecule [Source:HGNC Symbol;Acc:HGNC:1704]	principal3	protein_coding
ENSG00000066322	1520	1279	4050	2012	1297	1589	-0.704	6.66	0.0146	0.0322	ELOVL1	ELOVL fatty acid elongase 1 [Source:HGNC Symbol;Acc:HGNC:14418]		protein_coding
ENSG00000066336	1884	1897	4154	4085	2699	3220	0.0713	7.4	0.745	0.812	SPI1	Spi-1 proto-oncogene [Source:HGNC Symbol;Acc:HGNC:11241]	alternative1	protein_coding
ENSG00000066379	320	302	347	150	88	177	-1.58	3.53	1.07e-06	7.77e-06	ZNRD1	zinc ribbon domain containing 1 [Source:HGNC Symbol;Acc:HGNC:13182]	principal1	protein_coding
ENSG00000066422	647	524	952	1342	958	998	0.336	5.62	0.0964	0.158	ZBTB11	zinc finger and BTB domain containing 11 [Source:HGNC Symbol;Acc:HGNC:16740]		protein_coding
ENSG00000066427	472	514	627	557	505	419	-0.448	4.79	0.0569	0.102	ATXN3	ataxin 3 [Source:HGNC Symbol;Acc:HGNC:7106]	alternative2	protein_coding
ENSG00000066455	1050	943	1232	1314	1125	1470	-0.0531	6.05	0.788	0.846	GOLGA5	golgin A5 [Source:HGNC Symbol;Acc:HGNC:4428]	principal1	protein_coding
ENSG00000066557	455	244	429	496	579	667	0.32	4.78	0.271	0.368	LRRC40	leucine rich repeat containing 40 [Source:HGNC Symbol;Acc:HGNC:26004]	principal1	protein_coding
ENSG00000066583	335	252	529	345	289	324	-0.497	4.27	0.0268	0.054	ISOC1	isochorismatase domain containing 1 [Source:HGNC Symbol;Acc:HGNC:24254]		protein_coding
ENSG00000066651	182	138	184	288	283	211	0.309	3.6	0.27	0.367	TRMT11	tRNA methyltransferase 11 homolog [Source:HGNC Symbol;Acc:HGNC:21080]	principal1	protein_coding
ENSG00000066654	598	544	742	536	525	497	-0.59	4.95	0.00464	0.012	THUMPD1	THUMP domain containing 1 [Source:HGNC Symbol;Acc:HGNC:23807]		protein_coding
ENSG00000066697	574	419	1029	1096	1031	1323	0.52	5.72	0.0435	0.0816	MSANTD3	Myb/SANT DNA binding domain containing 3 [Source:HGNC Symbol;Acc:HGNC:23370]		protein_coding
ENSG00000066739	566	561	1460	1824	1272	1310	0.532	6.05	0.0458	0.0852	ATG2B	autophagy related 2B [Source:HGNC Symbol;Acc:HGNC:20187]	principal1	protein_coding
ENSG00000066777	1835	1495	3368	4911	4088	4857	0.788	7.64	0.000104	0.000441	ARFGEF1	ADP ribosylation factor guanine nucleotide exchange factor 1 [Source:HGNC Symbol;Acc:HGNC:15772]	principal1	protein_coding
ENSG00000066827	149	160	289	350	257	399	0.464	3.94	0.0648	0.114	ZFAT	zinc finger and AT-hook domain containing [Source:HGNC Symbol;Acc:HGNC:19899]	alternative2	protein_coding
ENSG00000066855	228	223	366	286	246	293	-0.281	3.9	0.202	0.29	MTFR1	mitochondrial fission regulator 1 [Source:HGNC Symbol;Acc:HGNC:29510]		protein_coding
ENSG00000066923	106	68	27	77	81	95	-0.108	2.47	0.855	0.899	STAG3	stromal antigen 3 [Source:HGNC Symbol;Acc:HGNC:11356]	alternative2	protein_coding
ENSG00000066926	836	1053	1329	564	420	607	-1.34	5.39	1.92e-09	2.83e-08	FECH	ferrochelatase [Source:HGNC Symbol;Acc:HGNC:3647]	alternative2	protein_coding
ENSG00000066933	554	592	1400	1789	1425	1592	0.677	6.17	0.00522	0.0133	MYO9A	myosin IXA [Source:HGNC Symbol;Acc:HGNC:7608]		protein_coding
ENSG00000067048	945	662	963	4	1539	5	-0.894	5.2	0.68	0.758	DDX3Y	DEAD-box helicase 3, Y-linked [Source:HGNC Symbol;Acc:HGNC:2699]		protein_coding
ENSG00000067057	1972	1378	2868	2379	3200	3474	0.282	7.19	0.29	0.389	PFKP	phosphofructokinase, platelet [Source:HGNC Symbol;Acc:HGNC:8878]		protein_coding
ENSG00000067064	1620	1691	1518	1182	917	1235	-0.911	6.2	0.000233	0.000897	IDI1	isopentenyl-diphosphate delta isomerase 1 [Source:HGNC Symbol;Acc:HGNC:5387]		protein_coding
ENSG00000067066	697	736	1184	1740	1789	2352	0.882	6.43	0.00137	0.00422	SP100	SP100 nuclear antigen [Source:HGNC Symbol;Acc:HGNC:11206]		protein_coding
ENSG00000067082	616	705	1458	6022	4887	5333	2.29	7.71	1.12e-18	1.09e-16	KLF6	Kruppel like factor 6 [Source:HGNC Symbol;Acc:HGNC:2235]		protein_coding
ENSG00000067113	30	45	24	76	41	61	0.426	1.65	0.358	0.46	PLPP1	phospholipid phosphatase 1 [Source:HGNC Symbol;Acc:HGNC:9228]		protein_coding
ENSG00000067141	13	24	7	23	20	27	0.235	0.324	0.765	0.828	NEO1	neogenin 1 [Source:HGNC Symbol;Acc:HGNC:7754]		protein_coding
ENSG00000067167	4796	3719	7975	5324	5102	6766	-0.205	8.27	0.413	0.514	TRAM1	translocation associated membrane protein 1 [Source:HGNC Symbol;Acc:HGNC:20568]		protein_coding
ENSG00000067177	43	293	177	404	136	114	-0.0844	3.49	0.914	0.942	PHKA1	phosphorylase kinase regulatory subunit alpha 1 [Source:HGNC Symbol;Acc:HGNC:8925]	principal3	protein_coding
ENSG00000067182	1049	1006	1998	1197	965	1654	-0.359	6.19	0.182	0.266	TNFRSF1A	TNF receptor superfamily member 1A [Source:HGNC Symbol;Acc:HGNC:11916]		protein_coding
ENSG00000067191	21	12	48	47	43	22	0.258	1.05	0.658	0.739	CACNB1	calcium voltage-gated channel auxiliary subunit beta 1 [Source:HGNC Symbol;Acc:HGNC:1401]	principal1	protein_coding
ENSG00000067208	421	436	972	1100	874	1151	0.521	5.56	0.0231	0.0475	EVI5	ecotropic viral integration site 5 [Source:HGNC Symbol;Acc:HGNC:3501]		protein_coding
ENSG00000067221	140	99	153	156	158	151	-0.0646	3.14	0.822	0.874	STOML1	stomatin like 1 [Source:HGNC Symbol;Acc:HGNC:14560]		protein_coding
ENSG00000067225	40219	34720	107181	56911	46814	63735	-0.331	11.6	0.256	0.351	PKM	pyruvate kinase M1/2 [Source:HGNC Symbol;Acc:HGNC:9021]	principal5	protein_coding
ENSG00000067248	897	756	1313	1629	1186	1332	0.181	6.08	0.331	0.433	DHX29	DExH-box helicase 29 [Source:HGNC Symbol;Acc:HGNC:15815]		protein_coding
ENSG00000067334	970	723	1078	2023	1464	2049	0.667	6.27	0.00105	0.00335	DNTTIP2	deoxynucleotidyltransferase terminal interacting protein 2 [Source:HGNC Symbol;Acc:HGNC:24013]		protein_coding
ENSG00000067365	311	239	239	768	475	593	0.835	4.62	0.00291	0.00802	METTL22	methyltransferase like 22 [Source:HGNC Symbol;Acc:HGNC:28368]		protein_coding
ENSG00000067369	445	525	826	1070	833	802	0.296	5.45	0.172	0.254	TP53BP1	tumor protein p53 binding protein 1 [Source:HGNC Symbol;Acc:HGNC:11999]	principal3	protein_coding
ENSG00000067533	285	200	235	375	302	349	0.155	4.04	0.582	0.673	RRP15	ribosomal RNA processing 15 homolog [Source:HGNC Symbol;Acc:HGNC:24255]	principal1	protein_coding
ENSG00000067560	13157	11399	22070	8906	8256	9398	-1.09	9.3	5.87e-08	6.1e-07	RHOA	ras homolog family member A [Source:HGNC Symbol;Acc:HGNC:667]		protein_coding
ENSG00000067596	1099	986	1960	2313	1623	1850	0.235	6.54	0.235	0.328	DHX8	DEAH-box helicase 8 [Source:HGNC Symbol;Acc:HGNC:2749]	principal1	protein_coding
ENSG00000067606	8	60	11	10	27	10	-1.18	0.315	0.22	0.311	PRKCZ	protein kinase C zeta [Source:HGNC Symbol;Acc:HGNC:9412]		protein_coding
ENSG00000067646	396	305	755	3	560	3	-1.44	4.08	0.506	0.604	ZFY	zinc finger protein, Y-linked [Source:HGNC Symbol;Acc:HGNC:12870]		protein_coding
ENSG00000067704	2769	2078	4760	3924	2692	3079	-0.259	7.44	0.235	0.328	IARS2	isoleucyl-tRNA synthetase 2, mitochondrial [Source:HGNC Symbol;Acc:HGNC:29685]	principal1	protein_coding
ENSG00000067829	588	527	1040	1381	1118	1250	0.523	5.83	0.00674	0.0165	IDH3G	isocitrate dehydrogenase 3 (NAD(+)) gamma [Source:HGNC Symbol;Acc:HGNC:5386]	principal1	protein_coding
ENSG00000067836	629	404	257	159	127	67	-2.29	3.83	4.41e-05	0.000208	ROGDI	rogdi homolog [Source:HGNC Symbol;Acc:HGNC:29478]		protein_coding
ENSG00000067900	2917	3111	3243	10746	6851	6081	0.986	8.35	0.000832	0.00273	ROCK1	Rho associated coiled-coil containing protein kinase 1 [Source:HGNC Symbol;Acc:HGNC:10251]		protein_coding
ENSG00000067955	1704	1401	1686	1034	872	1266	-0.942	6.11	3.43e-05	0.000168	CBFB	core-binding factor beta subunit [Source:HGNC Symbol;Acc:HGNC:1539]		protein_coding
ENSG00000067992	378	525	882	178	126	136	-2.3	4.14	5.97e-15	2.86e-13	PDK3	pyruvate dehydrogenase kinase 3 [Source:HGNC Symbol;Acc:HGNC:8811]	principal3	protein_coding
ENSG00000068001	493	638	1117	521	342	392	-1.12	4.91	1.32e-05	7.22e-05	HYAL2	hyaluronoglucosaminidase 2 [Source:HGNC Symbol;Acc:HGNC:5321]	principal1	protein_coding
ENSG00000068024	238	186	407	705	517	885	1.07	4.86	0.000172	0.000694	HDAC4	histone deacetylase 4 [Source:HGNC Symbol;Acc:HGNC:14063]	principal1	protein_coding
ENSG00000068028	357	299	263	330	356	261	-0.322	4.13	0.35	0.453	RASSF1	Ras association domain family member 1 [Source:HGNC Symbol;Acc:HGNC:9882]		protein_coding
ENSG00000068079	206	329	469	248	324	284	-0.501	4.31	0.162	0.242	IFI35	interferon induced protein 35 [Source:HGNC Symbol;Acc:HGNC:5399]		protein_coding
ENSG00000068097	330	306	585	945	732	636	0.641	5.08	0.00406	0.0107	HEATR6	HEAT repeat containing 6 [Source:HGNC Symbol;Acc:HGNC:24076]	alternative2	protein_coding
ENSG00000068120	674	719	1192	1232	776	863	-0.152	5.65	0.481	0.579	COASY	Coenzyme A synthase [Source:HGNC Symbol;Acc:HGNC:29932]	alternative2	protein_coding
ENSG00000068137	9	14	27	2	7	8	-1.77	-0.633	0.00714	0.0173	PLEKHH3	pleckstrin homology, MyTH4 and FERM domain containing H3 [Source:HGNC Symbol;Acc:HGNC:26105]	principal2	protein_coding
ENSG00000068305	2447	2229	3658	4485	3222	3336	0.0996	7.5	0.608	0.696	MEF2A	myocyte enhancer factor 2A [Source:HGNC Symbol;Acc:HGNC:6993]	principal1	protein_coding
ENSG00000068308	363	405	779	789	654	684	0.193	5.11	0.371	0.472	OTUD5	OTU deubiquitinase 5 [Source:HGNC Symbol;Acc:HGNC:25402]	principal1	protein_coding
ENSG00000068323	494	655	1016	1101	818	1172	0.219	5.62	0.368	0.47	TFE3	transcription factor binding to IGHM enhancer 3 [Source:HGNC Symbol;Acc:HGNC:11752]		protein_coding
ENSG00000068354	109	120	231	392	198	298	0.656	3.7	0.0225	0.0465	TBC1D25	TBC1 domain family member 25 [Source:HGNC Symbol;Acc:HGNC:8092]	principal1	protein_coding
ENSG00000068366	6578	5041	17038	33741	29993	38091	1.63	10.3	9.5e-08	9.34e-07	ACSL4	acyl-CoA synthetase long chain family member 4 [Source:HGNC Symbol;Acc:HGNC:3571]	principal1	protein_coding
ENSG00000068383	80	83	182	144	77	92	-0.415	2.57	0.213	0.303	INPP5A	inositol polyphosphate-5-phosphatase A [Source:HGNC Symbol;Acc:HGNC:6076]	principal1	protein_coding
ENSG00000068394	226	199	422	313	224	271	-0.342	3.89	0.203	0.291	GPKOW	G-patch domain and KOW motifs [Source:HGNC Symbol;Acc:HGNC:30677]	principal1	protein_coding
ENSG00000068400	384	460	472	1148	1056	1094	0.982	5.61	2.01e-05	0.000104	GRIPAP1	GRIP1 associated protein 1 [Source:HGNC Symbol;Acc:HGNC:18706]	alternative2	protein_coding
ENSG00000068438	564	446	688	399	271	386	-1.01	4.56	1.22e-05	6.7e-05	FTSJ1	FtsJ RNA methyltransferase homolog 1 [Source:HGNC Symbol;Acc:HGNC:13254]	principal1	protein_coding
ENSG00000068489	99	60	32	58	104	98	0.0471	2.22	0.945	0.965	PRR11	proline rich 11 [Source:HGNC Symbol;Acc:HGNC:25619]	principal1	protein_coding
ENSG00000068615	181	84	79	35	40	28	-2.12	1.94	0.000261	0.000992	REEP1	receptor accessory protein 1 [Source:HGNC Symbol;Acc:HGNC:25786]	principal1	protein_coding
ENSG00000068650	802	767	1467	4958	3739	4705	1.86	7.41	3.58e-17	2.48e-15	ATP11A	ATPase phospholipid transporting 11A [Source:HGNC Symbol;Acc:HGNC:13552]	alternative2	protein_coding
ENSG00000068654	852	726	1472	4625	2621	3257	1.49	7.08	2.7e-10	4.84e-09	POLR1A	RNA polymerase I subunit A [Source:HGNC Symbol;Acc:HGNC:17264]	alternative2	protein_coding
ENSG00000068697	1747	1322	2135	2101	1879	2443	-0.00612	6.74	0.979	0.988	LAPTM4A	lysosomal protein transmembrane 4 alpha [Source:HGNC Symbol;Acc:HGNC:6924]	principal1	protein_coding
ENSG00000068724	881	768	1831	1153	784	711	-0.651	5.8	0.0164	0.0354	TTC7A	tetratricopeptide repeat domain 7A [Source:HGNC Symbol;Acc:HGNC:19750]		protein_coding
ENSG00000068745	314	326	387	503	439	522	0.178	4.57	0.417	0.519	IP6K2	inositol hexakisphosphate kinase 2 [Source:HGNC Symbol;Acc:HGNC:17313]	principal1	protein_coding
ENSG00000068784	487	400	446	735	483	533	0.0273	4.86	0.925	0.95	SRBD1	S1 RNA binding domain 1 [Source:HGNC Symbol;Acc:HGNC:25521]	principal1	protein_coding
ENSG00000068796	829	932	1551	1756	1477	1075	0.0957	6.16	0.709	0.782	KIF2A	kinesin family member 2A [Source:HGNC Symbol;Acc:HGNC:6318]	principal1	protein_coding
ENSG00000068831	17	27	13	13	42	15	-0.05	0.412	0.951	0.969	RASGRP2	RAS guanyl releasing protein 2 [Source:HGNC Symbol;Acc:HGNC:9879]	principal2	protein_coding
ENSG00000068878	942	2376	4759	11728	3328	3842	0.947	7.86	0.0751	0.129	PSME4	proteasome activator subunit 4 [Source:HGNC Symbol;Acc:HGNC:20635]		protein_coding
ENSG00000068885	67	35	41	51	59	56	-0.134	1.75	0.754	0.819	IFT80	intraflagellar transport 80 [Source:HGNC Symbol;Acc:HGNC:29262]		protein_coding
ENSG00000068903	913	884	1830	451	369	692	-1.53	5.39	6.1e-08	6.32e-07	SIRT2	sirtuin 2 [Source:HGNC Symbol;Acc:HGNC:10886]	principal3	protein_coding
ENSG00000068912	1432	1041	1674	1212	1253	1617	-0.329	6.24	0.147	0.224	ERLEC1	endoplasmic reticulum lectin 1 [Source:HGNC Symbol;Acc:HGNC:25222]	principal3	protein_coding
ENSG00000068971	73	101	182	127	88	134	-0.305	2.75	0.332	0.433	PPP2R5B	protein phosphatase 2 regulatory subunit B'beta [Source:HGNC Symbol;Acc:HGNC:9310]		protein_coding
ENSG00000068976	5	5	1	24	31	29	2.55	0.194	1.13e-05	6.29e-05	PYGM	glycogen phosphorylase, muscle associated [Source:HGNC Symbol;Acc:HGNC:9726]		protein_coding
ENSG00000069020	98	84	75	474	128	167	1.15	3.27	0.0188	0.0399	MAST4	microtubule associated serine/threonine kinase family member 4 [Source:HGNC Symbol;Acc:HGNC:19037]	principal3	protein_coding
ENSG00000069248	1123	899	1650	1095	815	939	-0.663	5.84	0.0011	0.00348	NUP133	nucleoporin 133 [Source:HGNC Symbol;Acc:HGNC:18016]		protein_coding
ENSG00000069275	2424	1860	2974	1824	1876	1860	-0.686	6.85	0.000978	0.00314	NUCKS1	nuclear casein kinase and cyclin dependent kinase substrate 1 [Source:HGNC Symbol;Acc:HGNC:29923]		protein_coding
ENSG00000069329	3949	3219	4672	3389	2815	3350	-0.632	7.58	0.000634	0.00215	VPS35	VPS35, retromer complex component [Source:HGNC Symbol;Acc:HGNC:13487]	principal1	protein_coding
ENSG00000069345	1999	1508	2610	1711	1497	1693	-0.62	6.61	0.00173	0.00516	DNAJA2	DnaJ heat shock protein family (Hsp40) member A2 [Source:HGNC Symbol;Acc:HGNC:14884]	principal1	protein_coding
ENSG00000069399	14	21	54	298	343	559	3.54	3.81	1.06e-10	2.08e-09	BCL3	B-cell CLL/lymphoma 3 [Source:HGNC Symbol;Acc:HGNC:998]	principal2	protein_coding
ENSG00000069424	2819	3649	7679	6748	2976	3390	-0.386	7.93	0.25	0.346	KCNAB2	potassium voltage-gated channel subfamily A regulatory beta subunit 2 [Source:HGNC Symbol;Acc:HGNC:6229]	alternative1	protein_coding
ENSG00000069482	2195	2381	1774	3538	876	324	-0.886	6.5	0.279	0.378	GAL	galanin and GMAP prepropeptide [Source:HGNC Symbol;Acc:HGNC:4114]		protein_coding
ENSG00000069493	78	59	141	424	640	604	2.35	4.35	1.75e-12	5.03e-11	CLEC2D	C-type lectin domain family 2 member D [Source:HGNC Symbol;Acc:HGNC:14351]	alternative2	protein_coding
ENSG00000069509	181	145	175	118	106	99	-0.972	2.97	0.000648	0.00219	FUNDC1	FUN14 domain containing 1 [Source:HGNC Symbol;Acc:HGNC:28746]		protein_coding
ENSG00000069667	67	139	82	122	216	280	0.728	3.19	0.193	0.28	RORA	RAR related orphan receptor A [Source:HGNC Symbol;Acc:HGNC:10258]	alternative2	protein_coding
ENSG00000069702	29	41	31	33	18	47	-0.427	1.01	0.362	0.465	TGFBR3	transforming growth factor beta receptor 3 [Source:HGNC Symbol;Acc:HGNC:11774]		protein_coding
ENSG00000069812	83	565	397	11	2	5	-6.24	2.97	3.5e-11	7.73e-10	HES2	hes family bHLH transcription factor 2 [Source:HGNC Symbol;Acc:HGNC:16005]	principal1	protein_coding
ENSG00000069849	3288	2756	4444	4696	3753	4556	0.00147	7.78	0.994	1	ATP1B3	ATPase Na+/K+ transporting subunit beta 3 [Source:HGNC Symbol;Acc:HGNC:806]		protein_coding
ENSG00000069869	86	88	106	66	61	145	-0.377	2.29	0.431	0.533	NEDD4	neural precursor cell expressed, developmentally down-regulated 4, E3 ubiquitin protein ligase [Source:HGNC Symbol;Acc:HGNC:7727]		protein_coding
ENSG00000069943	263	209	274	288	273	258	-0.193	3.92	0.429	0.531	PIGB	phosphatidylinositol glycan anchor biosynthesis class B [Source:HGNC Symbol;Acc:HGNC:8959]	principal2	protein_coding
ENSG00000069956	2143	1757	3192	2841	1679	2525	-0.318	6.97	0.134	0.207	MAPK6	mitogen-activated protein kinase 6 [Source:HGNC Symbol;Acc:HGNC:6879]	principal1	protein_coding
ENSG00000069966	94	144	247	47	35	36	-2.31	2.22	6.05e-10	1e-08	GNB5	G protein subunit beta 5 [Source:HGNC Symbol;Acc:HGNC:4401]		protein_coding
ENSG00000069974	103	149	289	185	270	373	0.382	3.79	0.35	0.452	RAB27A	RAB27A, member RAS oncogene family [Source:HGNC Symbol;Acc:HGNC:9766]	principal1	protein_coding
ENSG00000069998	624	455	1363	503	397	560	-0.972	5.04	0.00042	0.0015	HDHD5	haloacid dehalogenase like hydrolase domain containing 5 [Source:HGNC Symbol;Acc:HGNC:1843]	alternative2	protein_coding
ENSG00000070010	679	430	1207	771	742	798	-0.242	5.37	0.35	0.452	UFD1	ubiquitin recognition factor in ER associated degradation 1 [Source:HGNC Symbol;Acc:HGNC:12520]	principal1	protein_coding
ENSG00000070018	11	23	11	25	35	69	1.12	0.921	0.0807	0.137	LRP6	LDL receptor related protein 6 [Source:HGNC Symbol;Acc:HGNC:6698]	principal1	protein_coding
ENSG00000070047	551	646	1064	2002	1443	1652	0.879	6.16	2.69e-05	0.000136	PHRF1	PHD and ring finger domains 1 [Source:HGNC Symbol;Acc:HGNC:24351]	alternative2	protein_coding
ENSG00000070061	672	575	1280	1257	764	1022	-0.00704	5.71	0.98	0.989	ELP1	elongator complex protein 1 [Source:HGNC Symbol;Acc:HGNC:5959]		protein_coding
ENSG00000070081	229	285	310	304	374	580	0.283	4.31	0.391	0.493	NUCB2	nucleobindin 2 [Source:HGNC Symbol;Acc:HGNC:8044]	principal2	protein_coding
ENSG00000070190	372	278	538	342	564	409	-0.106	4.75	0.726	0.796	DAPP1	dual adaptor of phosphotyrosine and 3-phosphoinositides 1 [Source:HGNC Symbol;Acc:HGNC:16500]	principal1	protein_coding
ENSG00000070214	1434	1463	3983	2154	1444	1581	-0.638	6.74	0.0191	0.0403	SLC44A1	solute carrier family 44 member 1 [Source:HGNC Symbol;Acc:HGNC:18798]	alternative2	protein_coding
ENSG00000070269	269	223	433	550	424	527	0.412	4.53	0.0562	0.101	TMEM260	transmembrane protein 260 [Source:HGNC Symbol;Acc:HGNC:20185]	principal1	protein_coding
ENSG00000070366	326	387	652	908	670	790	0.506	5.2	0.0153	0.0333	SMG6	SMG6, nonsense mediated mRNA decay factor [Source:HGNC Symbol;Acc:HGNC:17809]		protein_coding
ENSG00000070367	2255	1981	4078	3017	2393	3249	-0.213	7.27	0.281	0.38	EXOC5	exocyst complex component 5 [Source:HGNC Symbol;Acc:HGNC:10696]	alternative1	protein_coding
ENSG00000070371	21	24	73	24	18	8	-1.44	0.703	0.0168	0.0361	CLTCL1	clathrin heavy chain like 1 [Source:HGNC Symbol;Acc:HGNC:2093]		protein_coding
ENSG00000070404	29	20	43	55	36	91	0.688	1.47	0.17	0.252	FSTL3	follistatin like 3 [Source:HGNC Symbol;Acc:HGNC:3973]	principal1	protein_coding
ENSG00000070413	1159	1235	1981	1528	786	1097	-0.677	6.12	0.00611	0.0152	DGCR2	DiGeorge syndrome critical region gene 2 [Source:HGNC Symbol;Acc:HGNC:2845]	alternative1	protein_coding
ENSG00000070423	338	347	372	482	288	371	-0.255	4.31	0.308	0.408	RNF126	ring finger protein 126 [Source:HGNC Symbol;Acc:HGNC:21151]		protein_coding
ENSG00000070444	179	161	313	775	602	611	1.32	4.67	9.34e-10	1.48e-08	MNT	MAX network transcriptional repressor [Source:HGNC Symbol;Acc:HGNC:7188]	principal1	protein_coding
ENSG00000070476	266	302	506	851	626	755	0.763	5.05	0.000189	0.00075	ZXDC	ZXD family zinc finger C [Source:HGNC Symbol;Acc:HGNC:28160]	principal4	protein_coding
ENSG00000070495	373	334	453	576	471	613	0.19	4.73	0.365	0.467	JMJD6	arginine demethylase and lysine hydroxylase [Source:HGNC Symbol;Acc:HGNC:19355]	alternative1	protein_coding
ENSG00000070501	192	162	197	87	121	105	-1.13	2.98	0.000292	0.00109	POLB	DNA polymerase beta [Source:HGNC Symbol;Acc:HGNC:9174]		protein_coding
ENSG00000070540	410	605	772	280	448	576	-0.742	4.88	0.0346	0.0672	WIPI1	WD repeat domain, phosphoinositide interacting 1 [Source:HGNC Symbol;Acc:HGNC:25471]		protein_coding
ENSG00000070610	644	493	613	1280	896	947	0.482	5.57	0.0388	0.074	GBA2	glucosylceramidase beta 2 [Source:HGNC Symbol;Acc:HGNC:18986]		protein_coding
ENSG00000070614	834	993	2155	2623	1815	2554	0.559	6.76	0.0337	0.0656	NDST1	N-deacetylase and N-sulfotransferase 1 [Source:HGNC Symbol;Acc:HGNC:7680]	principal1	protein_coding
ENSG00000070669	144	838	376	345	493	167	-0.82	4.46	0.234	0.327	ASNS	asparagine synthetase (glutamine-hydrolyzing) [Source:HGNC Symbol;Acc:HGNC:753]		protein_coding
ENSG00000070718	439	223	373	448	462	388	0.00741	4.51	0.984	0.992	AP3M2	adaptor related protein complex 3 mu 2 subunit [Source:HGNC Symbol;Acc:HGNC:570]	principal1	protein_coding
ENSG00000070731	47	87	105	28	14	24	-2.18	1.4	5.52e-07	4.4e-06	ST6GALNAC2	ST6 N-acetylgalactosaminide alpha-2,6-sialyltransferase 2 [Source:HGNC Symbol;Acc:HGNC:10867]	principal1	protein_coding
ENSG00000070756	2196	2379	4728	16256	11022	11630	1.79	8.92	1.32e-12	3.92e-11	PABPC1	poly(A) binding protein cytoplasmic 1 [Source:HGNC Symbol;Acc:HGNC:8554]		protein_coding
ENSG00000070759	147	209	516	135	58	90	-1.87	3.16	1.13e-05	6.27e-05	TESK2	testis-specific kinase 2 [Source:HGNC Symbol;Acc:HGNC:11732]		protein_coding
ENSG00000070761	545	333	412	344	361	335	-0.656	4.4	0.0259	0.0525	CFAP20	cilia and flagella associated protein 20 [Source:HGNC Symbol;Acc:HGNC:29523]	principal1	protein_coding
ENSG00000070770	437	435	1015	2032	1358	1517	1.12	6.06	2.26e-06	1.5e-05	CSNK2A2	casein kinase 2 alpha 2 [Source:HGNC Symbol;Acc:HGNC:2459]	principal1	protein_coding
ENSG00000070778	7	15	20	23	7	9	-0.435	-0.355	0.526	0.622	PTPN21	protein tyrosine phosphatase, non-receptor type 21 [Source:HGNC Symbol;Acc:HGNC:9651]	principal1	protein_coding
ENSG00000070785	459	349	566	495	414	463	-0.313	4.63	0.13	0.202	EIF2B3	eukaryotic translation initiation factor 2B subunit gamma [Source:HGNC Symbol;Acc:HGNC:3259]	principal1	protein_coding
ENSG00000070814	389	252	439	834	737	857	0.86	5.07	0.000177	0.000708	TCOF1	treacle ribosome biogenesis factor 1 [Source:HGNC Symbol;Acc:HGNC:11654]		protein_coding
ENSG00000070831	10121	9129	13667	4391	4227	5592	-1.52	8.62	4.56e-13	1.48e-11	CDC42	cell division cycle 42 [Source:HGNC Symbol;Acc:HGNC:1736]		protein_coding
ENSG00000070882	948	858	748	1455	1187	893	0.089	5.91	0.784	0.843	OSBPL3	oxysterol binding protein like 3 [Source:HGNC Symbol;Acc:HGNC:16370]	alternative2	protein_coding
ENSG00000070950	345	189	385	201	278	231	-0.648	3.87	0.0489	0.0903	RAD18	RAD18, E3 ubiquitin protein ligase [Source:HGNC Symbol;Acc:HGNC:18278]	principal1	protein_coding
ENSG00000070961	686	511	1598	4114	4392	11580	2.63	7.87	7.8e-07	5.91e-06	ATP2B1	ATPase plasma membrane Ca2+ transporting 1 [Source:HGNC Symbol;Acc:HGNC:814]	principal1	protein_coding
ENSG00000071051	371	702	992	1006	903	1146	0.28	5.61	0.318	0.419	NCK2	NCK adaptor protein 2 [Source:HGNC Symbol;Acc:HGNC:7665]	principal1	protein_coding
ENSG00000071054	417	729	1218	1906	1549	2039	0.949	6.31	0.000608	0.00207	MAP4K4	mitogen-activated protein kinase kinase kinase kinase 4 [Source:HGNC Symbol;Acc:HGNC:6866]		protein_coding
ENSG00000071073	684	655	1086	458	401	523	-1.11	5.03	2.51e-07	2.21e-06	MGAT4A	mannosyl (alpha-1,3-)-glycoprotein beta-1,4-N-acetylglucosaminyltransferase, isozyme A [Source:HGNC Symbol;Acc:HGNC:7047]	principal1	protein_coding
ENSG00000071082	3373	3523	4224	1325	1487	1929	-1.55	7.04	5.83e-11	1.21e-09	RPL31	ribosomal protein L31 [Source:HGNC Symbol;Acc:HGNC:10334]	principal1	protein_coding
ENSG00000071127	11879	9500	15719	15649	11470	12341	-0.223	9.46	0.281	0.379	WDR1	WD repeat domain 1 [Source:HGNC Symbol;Acc:HGNC:12754]	principal1	protein_coding
ENSG00000071189	1492	1405	1862	2388	1813	2389	0.138	6.74	0.465	0.564	SNX13	sorting nexin 13 [Source:HGNC Symbol;Acc:HGNC:21335]	principal1	protein_coding
ENSG00000071205	1719	1597	2261	2961	1961	2764	0.132	6.94	0.482	0.58	ARHGAP10	Rho GTPase activating protein 10 [Source:HGNC Symbol;Acc:HGNC:26099]	principal1	protein_coding
ENSG00000071242	1186	1589	2552	1402	712	962	-1.1	6.2	2.11e-05	0.000109	RPS6KA2	ribosomal protein S6 kinase A2 [Source:HGNC Symbol;Acc:HGNC:10431]	principal1	protein_coding
ENSG00000071243	206	115	214	322	243	285	0.351	3.73	0.209	0.298	ING3	inhibitor of growth family member 3 [Source:HGNC Symbol;Acc:HGNC:14587]		protein_coding
ENSG00000071246	370	273	1194	1010	1200	1012	0.66	5.7	0.0908	0.151	VASH1	vasohibin 1 [Source:HGNC Symbol;Acc:HGNC:19964]		protein_coding
ENSG00000071462	262	214	409	346	235	379	-0.178	4.12	0.526	0.623	BUD23	BUD23, rRNA methyltransferase and ribosome maturation factor [Source:HGNC Symbol;Acc:HGNC:16405]		protein_coding
ENSG00000071537	5694	8970	15247	16757	9864	12384	0.0986	9.28	0.73	0.799	SEL1L	SEL1L ERAD E3 ligase adaptor subunit [Source:HGNC Symbol;Acc:HGNC:10717]		protein_coding
ENSG00000071539	352	95	132	89	175	164	-0.787	3.23	0.157	0.236	TRIP13	thyroid hormone receptor interactor 13 [Source:HGNC Symbol;Acc:HGNC:12307]		protein_coding
ENSG00000071553	6157	6724	11365	13878	8747	10666	0.158	9.08	0.454	0.554	ATP6AP1	ATPase H+ transporting accessory protein 1 [Source:HGNC Symbol;Acc:HGNC:868]	principal2	protein_coding
ENSG00000071564	246	273	555	435	297	331	-0.283	4.29	0.26	0.356	TCF3	transcription factor 3 [Source:HGNC Symbol;Acc:HGNC:11633]	alternative2	protein_coding
ENSG00000071575	4	26	5	39	56	66	1.75	1.11	0.0236	0.0485	TRIB2	tribbles pseudokinase 2 [Source:HGNC Symbol;Acc:HGNC:30809]	principal1	protein_coding
ENSG00000071626	1016	773	1221	1556	1338	1533	0.243	6.18	0.219	0.31	DAZAP1	DAZ associated protein 1 [Source:HGNC Symbol;Acc:HGNC:2683]	principal2	protein_coding
ENSG00000071655	804	698	1549	616	337	507	-1.34	5.24	6.96e-08	7.13e-07	MBD3	methyl-CpG binding domain protein 3 [Source:HGNC Symbol;Acc:HGNC:6918]	principal1	protein_coding
ENSG00000071794	1014	569	914	605	487	399	-1.07	5.19	0.000291	0.00109	HLTF	helicase like transcription factor [Source:HGNC Symbol;Acc:HGNC:11099]	alternative1	protein_coding
ENSG00000071859	589	538	811	834	825	983	0.143	5.46	0.483	0.582	FAM50A	family with sequence similarity 50 member A [Source:HGNC Symbol;Acc:HGNC:18786]	principal1	protein_coding
ENSG00000071889	373	268	540	421	333	358	-0.374	4.4	0.131	0.203	FAM3A	family with sequence similarity 3 member A [Source:HGNC Symbol;Acc:HGNC:13749]		protein_coding
ENSG00000071894	483	336	735	1667	839	941	0.848	5.61	0.00597	0.0149	CPSF1	cleavage and polyadenylation specific factor 1 [Source:HGNC Symbol;Acc:HGNC:2324]	principal1	protein_coding
ENSG00000071967	933	787	1473	229	519	438	-1.67	5.21	4.04e-05	0.000194	CYBRD1	cytochrome b reductase 1 [Source:HGNC Symbol;Acc:HGNC:20797]	principal1	protein_coding
ENSG00000071994	651	512	761	506	475	526	-0.668	4.92	0.00181	0.00534	PDCD2	programmed cell death 2 [Source:HGNC Symbol;Acc:HGNC:8762]	principal3	protein_coding
ENSG00000072042	1305	963	2986	1108	1323	1380	-0.665	6.33	0.0264	0.0533	RDH11	retinol dehydrogenase 11 (all-trans/9-cis/11-cis) [Source:HGNC Symbol;Acc:HGNC:17964]	principal1	protein_coding
ENSG00000072062	307	314	595	873	613	880	0.678	5.11	0.00393	0.0104	PRKACA	protein kinase cAMP-activated catalytic subunit alpha [Source:HGNC Symbol;Acc:HGNC:9380]		protein_coding
ENSG00000072071	2	21	15	6	9	20	-0.453	-0.299	0.614	0.701	ADGRL1	adhesion G protein-coupled receptor L1 [Source:HGNC Symbol;Acc:HGNC:20973]	principal1	protein_coding
ENSG00000072110	5332	7390	10943	27343	13972	16589	0.973	9.58	0.00065	0.0022	ACTN1	actinin alpha 1 [Source:HGNC Symbol;Acc:HGNC:163]	principal3	protein_coding
ENSG00000072121	2739	3800	6885	4281	2416	3135	-0.732	7.65	0.00627	0.0155	ZFYVE26	zinc finger FYVE-type containing 26 [Source:HGNC Symbol;Acc:HGNC:20761]	alternative2	protein_coding
ENSG00000072134	223	263	302	324	105	64	-1.06	3.42	0.107	0.173	EPN2	epsin 2 [Source:HGNC Symbol;Acc:HGNC:18639]		protein_coding
ENSG00000072135	392	315	617	956	930	926	0.812	5.41	0.000119	0.000497	PTPN18	protein tyrosine phosphatase, non-receptor type 18 [Source:HGNC Symbol;Acc:HGNC:9649]		protein_coding
ENSG00000072163	15	28	12	7	13	41	-0.266	0.305	0.787	0.845	LIMS2	LIM zinc finger domain containing 2 [Source:HGNC Symbol;Acc:HGNC:16084]		protein_coding
ENSG00000072195	23	207	51	163	16	8	-1.17	1.93	0.314	0.415	SPEG	SPEG complex locus [Source:HGNC Symbol;Acc:HGNC:16901]		protein_coding
ENSG00000072210	2671	3072	4504	1734	965	1679	-1.55	6.93	1.33e-09	2.03e-08	ALDH3A2	aldehyde dehydrogenase 3 family member A2 [Source:HGNC Symbol;Acc:HGNC:403]	principal1	protein_coding
ENSG00000072274	55030	66261	71252	70030	34904	85166	-0.387	11.7	0.263	0.36	TFRC	transferrin receptor [Source:HGNC Symbol;Acc:HGNC:11763]	alternative2	protein_coding
ENSG00000072310	669	767	1467	1249	1033	1407	0.0792	5.93	0.732	0.8	SREBF1	sterol regulatory element binding transcription factor 1 [Source:HGNC Symbol;Acc:HGNC:11289]	principal3	protein_coding
ENSG00000072364	1571	2007	3847	8559	5245	7042	1.22	8.1	7.22e-07	5.54e-06	AFF4	AF4/FMR2 family member 4 [Source:HGNC Symbol;Acc:HGNC:17869]		protein_coding
ENSG00000072401	520	379	709	682	611	1063	0.257	5.24	0.406	0.508	UBE2D1	ubiquitin conjugating enzyme E2 D1 [Source:HGNC Symbol;Acc:HGNC:12474]		protein_coding
ENSG00000072415	194	215	350	523	341	323	0.343	4.23	0.157	0.236	MPP5	membrane palmitoylated protein 5 [Source:HGNC Symbol;Acc:HGNC:18669]	principal1	protein_coding
ENSG00000072422	151	291	126	243	98	127	-0.75	3.37	0.147	0.224	RHOBTB1	Rho related BTB domain containing 1 [Source:HGNC Symbol;Acc:HGNC:18738]		protein_coding
ENSG00000072501	700	432	903	2354	1482	1905	1.19	6.29	2.28e-06	1.52e-05	SMC1A	structural maintenance of chromosomes 1A [Source:HGNC Symbol;Acc:HGNC:11111]	principal1	protein_coding
ENSG00000072506	454	247	541	408	262	416	-0.498	4.4	0.0846	0.142	HSD17B10	hydroxysteroid 17-beta dehydrogenase 10 [Source:HGNC Symbol;Acc:HGNC:4800]	principal1	protein_coding
ENSG00000072518	280	314	598	1676	997	1138	1.39	5.66	2.96e-09	4.17e-08	MARK2	microtubule affinity regulating kinase 2 [Source:HGNC Symbol;Acc:HGNC:3332]	principal3	protein_coding
ENSG00000072571	1185	218	173	304	711	500	-0.45	4.91	0.539	0.634	HMMR	hyaluronan mediated motility receptor [Source:HGNC Symbol;Acc:HGNC:5012]	principal4	protein_coding
ENSG00000072609	952	967	1367	1428	1267	1630	0.084	6.17	0.678	0.756	CHFR	checkpoint with forkhead and ring finger domains [Source:HGNC Symbol;Acc:HGNC:20455]	alternative2	protein_coding
ENSG00000072682	435	587	1091	806	493	844	-0.256	5.23	0.336	0.438	P4HA2	prolyl 4-hydroxylase subunit alpha 2 [Source:HGNC Symbol;Acc:HGNC:8547]		protein_coding
ENSG00000072694	148	129	143	19	75	235	-0.685	2.72	0.448	0.548	FCGR2B	Fc fragment of IgG receptor IIb [Source:HGNC Symbol;Acc:HGNC:3618]	alternative2	protein_coding
ENSG00000072736	712	747	1518	1123	892	848	-0.319	5.73	0.147	0.224	NFATC3	nuclear factor of activated T-cells 3 [Source:HGNC Symbol;Acc:HGNC:7777]	principal4	protein_coding
ENSG00000072756	364	253	281	600	502	522	0.494	4.59	0.0651	0.115	TRNT1	tRNA nucleotidyl transferase 1 [Source:HGNC Symbol;Acc:HGNC:17341]		protein_coding
ENSG00000072778	6652	5912	13351	10473	6291	6225	-0.443	8.76	0.104	0.169	ACADVL	acyl-CoA dehydrogenase very long chain [Source:HGNC Symbol;Acc:HGNC:92]	alternative2	protein_coding
ENSG00000072786	3071	4663	5595	9037	4554	6134	0.22	8.24	0.404	0.506	STK10	serine/threonine kinase 10 [Source:HGNC Symbol;Acc:HGNC:11388]	principal1	protein_coding
ENSG00000072803	1603	1979	2629	2071	1251	1446	-0.712	6.58	0.00144	0.0044	FBXW11	F-box and WD repeat domain containing 11 [Source:HGNC Symbol;Acc:HGNC:13607]	principal3	protein_coding
ENSG00000072818	198	135	498	150	340	208	-0.4	3.78	0.431	0.532	ACAP1	ArfGAP with coiled-coil, ankyrin repeat and PH domains 1 [Source:HGNC Symbol;Acc:HGNC:16467]	principal1	protein_coding
ENSG00000072840	127	76	345	219	102	205	-0.269	3.26	0.53	0.626	EVC	EvC ciliary complex subunit 1 [Source:HGNC Symbol;Acc:HGNC:3497]		protein_coding
ENSG00000072849	870	1008	949	1019	946	1128	-0.228	5.74	0.356	0.459	DERL2	derlin 2 [Source:HGNC Symbol;Acc:HGNC:17943]		protein_coding
ENSG00000072858	15	20	8	29	41	43	0.997	0.874	0.0851	0.143	SIDT1	SID1 transmembrane family member 1 [Source:HGNC Symbol;Acc:HGNC:25967]		protein_coding
ENSG00000072864	332	190	330	406	403	462	0.266	4.34	0.324	0.425	NDE1	nudE neurodevelopment protein 1 [Source:HGNC Symbol;Acc:HGNC:17619]		protein_coding
ENSG00000072958	759	756	1704	933	791	1028	-0.475	5.72	0.0373	0.0716	AP1M1	adaptor related protein complex 1 mu 1 subunit [Source:HGNC Symbol;Acc:HGNC:13667]	principal1	protein_coding
ENSG00000073008	477	183	286	915	829	1017	1.19	5.23	0.00106	0.00336	PVR	poliovirus receptor [Source:HGNC Symbol;Acc:HGNC:9705]	principal3	protein_coding
ENSG00000073050	253	223	341	417	381	430	0.281	4.36	0.194	0.281	XRCC1	X-ray repair cross complementing 1 [Source:HGNC Symbol;Acc:HGNC:12828]	principal1	protein_coding
ENSG00000073060	882	1565	1249	629	481	792	-1.33	5.66	8.29e-05	0.000362	SCARB1	scavenger receptor class B member 1 [Source:HGNC Symbol;Acc:HGNC:1664]		protein_coding
ENSG00000073111	1732	900	1207	434	575	407	-1.77	5.49	1.37e-06	9.65e-06	MCM2	minichromosome maintenance complex component 2 [Source:HGNC Symbol;Acc:HGNC:6944]		protein_coding
ENSG00000073169	228	201	446	401	351	361	0.0892	4.21	0.708	0.781	SELENOO	selenoprotein O [Source:HGNC Symbol;Acc:HGNC:30395]		protein_coding
ENSG00000073331	742	705	876	1196	1663	1477	0.591	6.15	0.0223	0.0461	ALPK1	alpha kinase 1 [Source:HGNC Symbol;Acc:HGNC:20917]	principal3	protein_coding
ENSG00000073350	65	119	256	106	42	61	-1.33	2.4	0.00468	0.0121	LLGL2	LLGL2, scribble cell polarity complex component [Source:HGNC Symbol;Acc:HGNC:6629]		protein_coding
ENSG00000073417	1005	1791	1827	2281	2330	2618	0.317	6.89	0.256	0.352	PDE8A	phosphodiesterase 8A [Source:HGNC Symbol;Acc:HGNC:8793]	principal4	protein_coding
ENSG00000073464	24	25	3	8	4	5	-2.1	-0.417	0.0366	0.0705	CLCN4	chloride voltage-gated channel 4 [Source:HGNC Symbol;Acc:HGNC:2022]		protein_coding
ENSG00000073536	159	94	141	157	99	110	-0.453	2.78	0.163	0.243	NLE1	notchless homolog 1 [Source:HGNC Symbol;Acc:HGNC:19889]	principal1	protein_coding
ENSG00000073578	2180	1842	3417	3696	3100	3688	0.209	7.41	0.246	0.341	SDHA	succinate dehydrogenase complex flavoprotein subunit A [Source:HGNC Symbol;Acc:HGNC:10680]		protein_coding
ENSG00000073584	400	370	617	535	475	524	-0.148	4.74	0.466	0.565	SMARCE1	SWI/SNF related, matrix associated, actin dependent regulator of chromatin, subfamily e, member 1 [Source:HGNC Symbol;Acc:HGNC:11109]	principal2	protein_coding
ENSG00000073605	15	4	2	33	36	30	1.83	0.366	0.00803	0.0192	GSDMB	gasdermin B [Source:HGNC Symbol;Acc:HGNC:23690]	principal3	protein_coding
ENSG00000073614	1161	1291	2929	3184	2634	3235	0.509	7.09	0.0297	0.059	KDM5A	lysine demethylase 5A [Source:HGNC Symbol;Acc:HGNC:9886]	principal1	protein_coding
ENSG00000073711	503	1080	1980	3129	1200	646	0.195	6.29	0.751	0.816	PPP2R3A	protein phosphatase 2 regulatory subunit B''alpha [Source:HGNC Symbol;Acc:HGNC:9307]		protein_coding
ENSG00000073712	166	100	113	703	376	278	1.45	4.02	0.00156	0.00473	FERMT2	fermitin family member 2 [Source:HGNC Symbol;Acc:HGNC:15767]	principal3	protein_coding
ENSG00000073737	2470	2112	3963	4120	939	635	-0.94	6.9	0.142	0.217	DHRS9	dehydrogenase/reductase 9 [Source:HGNC Symbol;Acc:HGNC:16888]		protein_coding
ENSG00000073756	72	38	464	6035	10178	39746	6.55	9.03	2.33e-07	2.07e-06	PTGS2	prostaglandin-endoperoxide synthase 2 [Source:HGNC Symbol;Acc:HGNC:9605]	principal1	protein_coding
ENSG00000073792	126	129	374	172	186	235	-0.284	3.5	0.55	0.645	IGF2BP2	insulin like growth factor 2 mRNA binding protein 2 [Source:HGNC Symbol;Acc:HGNC:28867]	alternative2	protein_coding
ENSG00000073803	147	104	138	84	106	122	-0.641	2.68	0.0874	0.146	MAP3K13	mitogen-activated protein kinase kinase kinase 13 [Source:HGNC Symbol;Acc:HGNC:6852]		protein_coding
ENSG00000073849	1776	2003	3337	2515	2647	1708	-0.321	7.06	0.364	0.466	ST6GAL1	ST6 beta-galactoside alpha-2,6-sialyltransferase 1 [Source:HGNC Symbol;Acc:HGNC:10860]		protein_coding
ENSG00000073861	219	185	237	888	443	610	1.24	4.61	5.57e-05	0.000255	TBX21	T-box 21 [Source:HGNC Symbol;Acc:HGNC:11599]		protein_coding
ENSG00000073910	77	115	221	533	468	426	1.54	4.34	7.79e-08	7.84e-07	FRY	FRY microtubule binding protein [Source:HGNC Symbol;Acc:HGNC:20367]	principal2	protein_coding
ENSG00000073921	3908	3674	5462	10435	6855	8169	0.641	8.52	0.000932	0.00301	PICALM	phosphatidylinositol binding clathrin assembly protein [Source:HGNC Symbol;Acc:HGNC:15514]	alternative2	protein_coding
ENSG00000073969	1761	1188	2289	2662	1317	1562	-0.24	6.62	0.443	0.544	NSF	N-ethylmaleimide sensitive factor, vesicle fusing ATPase [Source:HGNC Symbol;Acc:HGNC:8016]		protein_coding
ENSG00000074054	432	496	1039	2155	1734	1716	1.26	6.25	4.48e-08	4.81e-07	CLASP1	cytoplasmic linker associated protein 1 [Source:HGNC Symbol;Acc:HGNC:17088]	principal5	protein_coding
ENSG00000074071	763	629	1109	576	436	419	-1.1	5.1	8.59e-07	6.42e-06	MRPS34	mitochondrial ribosomal protein S34 [Source:HGNC Symbol;Acc:HGNC:16618]		protein_coding
ENSG00000074181	130	198	855	1481	813	1326	1.46	5.52	0.00334	0.00905	NOTCH3	notch 3 [Source:HGNC Symbol;Acc:HGNC:7883]	principal1	protein_coding
ENSG00000074201	687	538	982	562	623	720	-0.493	5.23	0.0297	0.0589	CLNS1A	chloride nucleotide-sensitive channel 1A [Source:HGNC Symbol;Acc:HGNC:2080]	alternative2	protein_coding
ENSG00000074266	295	236	325	581	531	483	0.575	4.54	0.0112	0.0256	EED	embryonic ectoderm development [Source:HGNC Symbol;Acc:HGNC:3188]	principal1	protein_coding
ENSG00000074319	766	636	979	724	626	787	-0.468	5.34	0.0198	0.0417	TSG101	tumor susceptibility 101 [Source:HGNC Symbol;Acc:HGNC:15971]	principal1	protein_coding
ENSG00000074356	370	345	478	939	839	919	0.859	5.26	1.5e-05	8.07e-05	NCBP3	nuclear cap binding subunit 3 [Source:HGNC Symbol;Acc:HGNC:24612]	principal1	protein_coding
ENSG00000074370	437	497	1050	1106	949	1274	0.496	5.8	0.0604	0.108	ATP2A3	ATPase sarcoplasmic/endoplasmic reticulum Ca2+ transporting 3 [Source:HGNC Symbol;Acc:HGNC:813]		protein_coding
ENSG00000074410	13	32	469	31	42	267	-0.597	2.62	0.627	0.712	CA12	carbonic anhydrase 12 [Source:HGNC Symbol;Acc:HGNC:1371]		protein_coding
ENSG00000074416	5389	7162	9252	7342	4128	6628	-0.603	8.49	0.0121	0.0273	MGLL	monoglyceride lipase [Source:HGNC Symbol;Acc:HGNC:17038]		protein_coding
ENSG00000074582	176	92	158	166	109	109	-0.486	2.93	0.139	0.213	BCS1L	BCS1 homolog, ubiquinol-cytochrome c reductase complex chaperone [Source:HGNC Symbol;Acc:HGNC:1020]		protein_coding
ENSG00000074590	4	6	0	40	24	8	2.32	-0.0979	0.0256	0.052	NUAK1	NUAK family kinase 1 [Source:HGNC Symbol;Acc:HGNC:14311]	principal1	protein_coding
ENSG00000074603	689	731	1244	1815	1322	1595	0.536	6.14	0.00433	0.0113	DPP8	dipeptidyl peptidase 8 [Source:HGNC Symbol;Acc:HGNC:16490]	alternative1	protein_coding
ENSG00000074621	171	155	188	455	241	207	0.451	3.96	0.166	0.247	SLC24A1	solute carrier family 24 member 1 [Source:HGNC Symbol;Acc:HGNC:10975]		protein_coding
ENSG00000074657	179	167	243	570	292	420	0.784	4.2	0.00287	0.00792	ZNF532	zinc finger protein 532 [Source:HGNC Symbol;Acc:HGNC:30940]		protein_coding
ENSG00000074660	202	205	223	1171	1049	2536	2.57	5.76	3.16e-10	5.56e-09	SCARF1	scavenger receptor class F member 1 [Source:HGNC Symbol;Acc:HGNC:16820]	principal3	protein_coding
ENSG00000074695	2623	2122	3487	4405	3778	4933	0.367	7.67	0.0618	0.11	LMAN1	lectin, mannose binding 1 [Source:HGNC Symbol;Acc:HGNC:6631]	principal1	protein_coding
ENSG00000074696	2402	1435	2382	1294	1584	1522	-0.803	6.58	0.00156	0.00473	HACD3	3-hydroxyacyl-CoA dehydratase 3 [Source:HGNC Symbol;Acc:HGNC:24175]		protein_coding
ENSG00000074706	75	62	58	31	61	97	-0.392	2.08	0.501	0.599	IPCEF1	interaction protein for cytohesin exchange factors 1 [Source:HGNC Symbol;Acc:HGNC:21204]		protein_coding
ENSG00000074755	1796	2242	5639	7693	4187	5601	0.614	7.98	0.0437	0.0819	ZZEF1	zinc finger ZZ-type and EF-hand domain containing 1 [Source:HGNC Symbol;Acc:HGNC:29027]		protein_coding
ENSG00000074800	39274	25438	83403	34762	24827	32802	-0.909	11	0.0016	0.00482	ENO1	enolase 1 [Source:HGNC Symbol;Acc:HGNC:3350]		protein_coding
ENSG00000074842	1797	1656	3547	1661	1065	1866	-0.881	6.63	0.000287	0.00108	MYDGF	myeloid derived growth factor [Source:HGNC Symbol;Acc:HGNC:16948]	principal2	protein_coding
ENSG00000074855	90	63	123	321	220	233	1.18	3.56	6.33e-06	3.75e-05	ANO8	anoctamin 8 [Source:HGNC Symbol;Acc:HGNC:29329]	principal1	protein_coding
ENSG00000074935	107	110	182	384	357	278	1.07	3.8	5.02e-05	0.000233	TUBE1	tubulin epsilon 1 [Source:HGNC Symbol;Acc:HGNC:20775]		protein_coding
ENSG00000074964	1222	569	1036	1707	1152	3178	0.755	6.39	0.114	0.181	ARHGEF10L	Rho guanine nucleotide exchange factor 10 like [Source:HGNC Symbol;Acc:HGNC:25540]		protein_coding
ENSG00000074966	19	18	24	30	57	90	1.23	1.43	0.0361	0.0696	TXK	TXK tyrosine kinase [Source:HGNC Symbol;Acc:HGNC:12434]		protein_coding
ENSG00000075089	326	270	404	302	288	254	-0.554	4.07	0.0169	0.0364	ACTR6	ARP6 actin related protein 6 homolog [Source:HGNC Symbol;Acc:HGNC:24025]	principal1	protein_coding
ENSG00000075131	140	68	101	64	88	80	-0.737	2.26	0.0774	0.132	TIPIN	TIMELESS interacting protein [Source:HGNC Symbol;Acc:HGNC:30750]		protein_coding
ENSG00000075142	665	470	921	594	788	1126	0.0141	5.43	0.965	0.979	SRI	sorcin [Source:HGNC Symbol;Acc:HGNC:11292]		protein_coding
ENSG00000075151	1078	997	1962	3385	2765	2824	0.879	7	3.17e-06	2.03e-05	EIF4G3	eukaryotic translation initiation factor 4 gamma 3 [Source:HGNC Symbol;Acc:HGNC:3298]	alternative2	protein_coding
ENSG00000075188	427	249	403	249	269	257	-0.791	4.01	0.00443	0.0115	NUP37	nucleoporin 37 [Source:HGNC Symbol;Acc:HGNC:29929]		protein_coding
ENSG00000075213	40	100	42	630	816	1159	3.43	4.98	1.54e-10	2.93e-09	SEMA3A	semaphorin 3A [Source:HGNC Symbol;Acc:HGNC:10723]		protein_coding
ENSG00000075218	231	64	56	147	220	233	0.376	3.29	0.53	0.626	GTSE1	G2 and S-phase expressed 1 [Source:HGNC Symbol;Acc:HGNC:13698]		protein_coding
ENSG00000075223	1392	1206	6490	4550	4289	8417	0.797	7.94	0.133	0.206	SEMA3C	semaphorin 3C [Source:HGNC Symbol;Acc:HGNC:10725]		protein_coding
ENSG00000075234	370	856	494	433	337	321	-1.06	4.66	0.00632	0.0156	TTC38	tetratricopeptide repeat domain 38 [Source:HGNC Symbol;Acc:HGNC:26082]	principal1	protein_coding
ENSG00000075239	1097	1016	1457	570	718	968	-0.964	5.68	0.000165	0.000669	ACAT1	acetyl-CoA acetyltransferase 1 [Source:HGNC Symbol;Acc:HGNC:93]	principal1	protein_coding
ENSG00000075240	737	488	967	463	279	538	-1.08	4.91	9.45e-05	0.000406	GRAMD4	GRAM domain containing 4 [Source:HGNC Symbol;Acc:HGNC:29113]	principal1	protein_coding
ENSG00000075275	679	946	1815	2836	1675	3151	0.884	6.79	0.00546	0.0138	CELSR1	cadherin EGF LAG seven-pass G-type receptor 1 [Source:HGNC Symbol;Acc:HGNC:1850]	principal1	protein_coding
ENSG00000075292	1961	1520	2402	4537	3968	4284	0.809	7.53	1.46e-05	7.9e-05	ZNF638	zinc finger protein 638 [Source:HGNC Symbol;Acc:HGNC:17894]		protein_coding
ENSG00000075303	857	447	958	1261	1259	1973	0.698	6	0.0199	0.0419	SLC25A40	solute carrier family 25 member 40 [Source:HGNC Symbol;Acc:HGNC:29680]		protein_coding
ENSG00000075336	369	253	335	433	346	430	-0.00709	4.4	0.978	0.988	TIMM21	translocase of inner mitochondrial membrane 21 [Source:HGNC Symbol;Acc:HGNC:25010]		protein_coding
ENSG00000075340	39	32	14	28	83	71	0.71	1.57	0.369	0.471	ADD2	adducin 2 [Source:HGNC Symbol;Acc:HGNC:244]	principal4	protein_coding
ENSG00000075391	1863	1376	2900	7483	4884	4525	1.17	7.83	2.91e-06	1.88e-05	RASAL2	RAS protein activator like 2 [Source:HGNC Symbol;Acc:HGNC:9874]	principal4	protein_coding
ENSG00000075399	165	168	255	376	378	466	0.756	4.3	0.00156	0.00473	VPS9D1	VPS9 domain containing 1 [Source:HGNC Symbol;Acc:HGNC:13526]		protein_coding
ENSG00000075407	74	85	152	246	256	333	1.15	3.56	4.18e-05	0.000199	ZNF37A	zinc finger protein 37A [Source:HGNC Symbol;Acc:HGNC:13102]	principal1	protein_coding
ENSG00000075413	903	816	1213	2067	1688	2190	0.705	6.44	0.000297	0.00111	MARK3	microtubule affinity regulating kinase 3 [Source:HGNC Symbol;Acc:HGNC:6897]	principal3	protein_coding
ENSG00000075415	10207	7833	14248	7080	5384	6674	-1.05	8.78	9.79e-08	9.6e-07	SLC25A3	solute carrier family 25 member 3 [Source:HGNC Symbol;Acc:HGNC:10989]	alternative2	protein_coding
ENSG00000075420	1895	1877	4646	8628	10120	14769	1.77	8.73	4.53e-07	3.71e-06	FNDC3B	fibronectin type III domain containing 3B [Source:HGNC Symbol;Acc:HGNC:24670]	principal1	protein_coding
ENSG00000075426	424	705	2594	3128	1493	4193	1.07	6.8	0.0472	0.0876	FOSL2	FOS like 2, AP-1 transcription factor subunit [Source:HGNC Symbol;Acc:HGNC:3798]	principal1	protein_coding
ENSG00000075539	1316	1107	3002	4789	3821	4088	0.994	7.45	3.31e-05	0.000163	FRYL	FRY like transcription coactivator [Source:HGNC Symbol;Acc:HGNC:29127]		protein_coding
ENSG00000075568	628	751	1670	3111	2240	2457	1.11	6.79	2.37e-05	0.000121	TMEM131	transmembrane protein 131 [Source:HGNC Symbol;Acc:HGNC:30366]	principal1	protein_coding
ENSG00000075618	1134	1159	1730	4266	3758	2977	1.15	7.3	4.78e-07	3.89e-06	FSCN1	fascin actin-bundling protein 1 [Source:HGNC Symbol;Acc:HGNC:11148]	principal1	protein_coding
ENSG00000075624	111655	82556	144052	149018	121213	121701	-0.0909	12.8	0.67	0.749	ACTB	actin beta [Source:HGNC Symbol;Acc:HGNC:132]	principal1	protein_coding
ENSG00000075643	13	26	22	5	7	4	-2.24	-0.268	0.000833	0.00273	MOCOS	molybdenum cofactor sulfurase [Source:HGNC Symbol;Acc:HGNC:18234]	principal1	protein_coding
ENSG00000075651	676	666	1876	1314	2486	2730	0.84	6.52	0.0498	0.0917	PLD1	phospholipase D1 [Source:HGNC Symbol;Acc:HGNC:9067]	principal3	protein_coding
ENSG00000075702	266	232	114	171	189	150	-0.681	3.43	0.125	0.196	WDR62	WD repeat domain 62 [Source:HGNC Symbol;Acc:HGNC:24502]		protein_coding
ENSG00000075711	435	505	586	809	637	781	0.208	5.17	0.326	0.428	DLG1	discs large MAGUK scaffold protein 1 [Source:HGNC Symbol;Acc:HGNC:2900]		protein_coding
ENSG00000075785	1042	1187	2293	5329	4473	5087	1.46	7.63	5.4e-11	1.13e-09	RAB7A	RAB7A, member RAS oncogene family [Source:HGNC Symbol;Acc:HGNC:9788]	principal1	protein_coding
ENSG00000075790	912	619	997	867	758	972	-0.278	5.55	0.214	0.304	BCAP29	B-cell receptor associated protein 29 [Source:HGNC Symbol;Acc:HGNC:24131]	alternative2	protein_coding
ENSG00000075826	50	39	21	116	110	131	1.29	2.27	0.00693	0.0169	SEC31B	SEC31 homolog B, COPII coat complex component [Source:HGNC Symbol;Acc:HGNC:23197]	principal1	protein_coding
ENSG00000075856	627	648	1107	1166	1047	1244	0.253	5.79	0.23	0.322	SART3	squamous cell carcinoma antigen recognized by T-cells 3 [Source:HGNC Symbol;Acc:HGNC:16860]		protein_coding
ENSG00000075884	961	590	382	366	518	357	-1.03	4.88	0.0219	0.0455	ARHGAP15	Rho GTPase activating protein 15 [Source:HGNC Symbol;Acc:HGNC:21030]	principal1	protein_coding
ENSG00000075914	254	242	418	326	260	342	-0.271	4.04	0.219	0.31	EXOSC7	exosome component 7 [Source:HGNC Symbol;Acc:HGNC:28112]		protein_coding
ENSG00000075945	274	253	367	408	348	393	0.0481	4.31	0.828	0.878	KIFAP3	kinesin associated protein 3 [Source:HGNC Symbol;Acc:HGNC:17060]	principal1	protein_coding
ENSG00000075975	531	483	743	596	531	554	-0.369	4.94	0.0573	0.103	MKRN2	makorin ring finger protein 2 [Source:HGNC Symbol;Acc:HGNC:7113]		protein_coding
ENSG00000076003	791	464	1050	949	1147	774	0.0568	5.66	0.849	0.894	MCM6	minichromosome maintenance complex component 6 [Source:HGNC Symbol;Acc:HGNC:6949]		protein_coding
ENSG00000076043	84	86	170	109	119	109	-0.27	2.71	0.383	0.485	REXO2	RNA exonuclease 2 [Source:HGNC Symbol;Acc:HGNC:17851]		protein_coding
ENSG00000076053	139	147	245	341	226	302	0.409	3.78	0.123	0.194	RBM7	RNA binding motif protein 7 [Source:HGNC Symbol;Acc:HGNC:9904]	alternative2	protein_coding
ENSG00000076067	40	36	97	32	27	59	-0.786	1.52	0.162	0.242	RBMS2	RNA binding motif single stranded interacting protein 2 [Source:HGNC Symbol;Acc:HGNC:9909]		protein_coding
ENSG00000076108	307	375	873	2595	1906	1879	1.8	6.39	3.36e-11	7.47e-10	BAZ2A	bromodomain adjacent to zinc finger domain 2A [Source:HGNC Symbol;Acc:HGNC:962]		protein_coding
ENSG00000076201	241	244	555	1478	707	805	1.25	5.31	2.6e-05	0.000132	PTPN23	protein tyrosine phosphatase, non-receptor type 23 [Source:HGNC Symbol;Acc:HGNC:14406]	principal1	protein_coding
ENSG00000076242	1301	774	1436	1290	1016	1176	-0.323	6	0.141	0.216	MLH1	mutL homolog 1 [Source:HGNC Symbol;Acc:HGNC:7127]		protein_coding
ENSG00000076248	356	403	1071	166	153	131	-2.23	4.13	1.06e-09	1.66e-08	UNG	uracil DNA glycosylase [Source:HGNC Symbol;Acc:HGNC:12572]	alternative2	protein_coding
ENSG00000076258	136	162	178	124	61	75	-1.23	2.75	0.000125	0.000518	FMO4	flavin containing monooxygenase 4 [Source:HGNC Symbol;Acc:HGNC:3772]	principal1	protein_coding
ENSG00000076321	401	375	413	602	440	517	0.0351	4.71	0.887	0.923	KLHL20	kelch like family member 20 [Source:HGNC Symbol;Acc:HGNC:25056]		protein_coding
ENSG00000076351	122	128	131	111	61	98	-0.867	2.58	0.022	0.0457	SLC46A1	solute carrier family 46 member 1 [Source:HGNC Symbol;Acc:HGNC:30521]	principal3	protein_coding
ENSG00000076356	48	108	22	47	11	24	-1.66	1.24	0.0325	0.0636	PLXNA2	plexin A2 [Source:HGNC Symbol;Acc:HGNC:9100]	principal1	protein_coding
ENSG00000076382	863	247	216	559	640	859	0.222	5.05	0.689	0.765	SPAG5	sperm associated antigen 5 [Source:HGNC Symbol;Acc:HGNC:13452]	principal2	protein_coding
ENSG00000076513	1208	949	1809	1402	1323	1516	-0.185	6.28	0.347	0.449	ANKRD13A	ankyrin repeat domain 13A [Source:HGNC Symbol;Acc:HGNC:21268]		protein_coding
ENSG00000076554	54	86	65	59	76	84	-0.259	2.08	0.513	0.611	TPD52	tumor protein D52 [Source:HGNC Symbol;Acc:HGNC:12005]	alternative2	protein_coding
ENSG00000076555	60	140	220	250	159	96	-0.0121	3.24	0.985	0.993	ACACB	acetyl-CoA carboxylase beta [Source:HGNC Symbol;Acc:HGNC:85]		protein_coding
ENSG00000076604	238	142	175	104	100	95	-1.24	2.94	0.000191	0.000758	TRAF4	TNF receptor associated factor 4 [Source:HGNC Symbol;Acc:HGNC:12034]	principal1	protein_coding
ENSG00000076641	1025	782	1151	1521	2117	3412	0.946	6.61	0.011	0.0252	PAG1	phosphoprotein membrane anchor with glycosphingolipid microdomains 1 [Source:HGNC Symbol;Acc:HGNC:30043]	principal1	protein_coding
ENSG00000076650	66	70	138	325	180	160	0.989	3.25	0.00271	0.00753	GPATCH1	G-patch domain containing 1 [Source:HGNC Symbol;Acc:HGNC:24658]		protein_coding
ENSG00000076662	144	278	230	140	168	341	-0.36	3.62	0.446	0.547	ICAM3	intercellular adhesion molecule 3 [Source:HGNC Symbol;Acc:HGNC:5346]	principal1	protein_coding
ENSG00000076685	1123	1135	1483	1390	1463	1717	-0.0265	6.35	0.908	0.937	NT5C2	5'-nucleotidase, cytosolic II [Source:HGNC Symbol;Acc:HGNC:8022]	principal1	protein_coding
ENSG00000076716	3319	4615	13142	73744	27291	15448	2.23	10.4	0.000183	0.000729	GPC4	glypican 4 [Source:HGNC Symbol;Acc:HGNC:4452]	principal1	protein_coding
ENSG00000076770	622	447	896	901	661	577	-0.169	5.31	0.499	0.598	MBNL3	muscleblind like splicing regulator 3 [Source:HGNC Symbol;Acc:HGNC:20564]	principal4	protein_coding
ENSG00000076864	73	67	79	48	55	104	-0.414	2.05	0.342	0.445	RAP1GAP	RAP1 GTPase activating protein [Source:HGNC Symbol;Acc:HGNC:9858]		protein_coding
ENSG00000076924	548	520	897	713	418	504	-0.572	5	0.00791	0.0189	XAB2	XPA binding protein 2 [Source:HGNC Symbol;Acc:HGNC:14089]		protein_coding
ENSG00000076928	965	958	1397	2674	1833	1970	0.643	6.61	0.00277	0.00768	ARHGEF1	Rho guanine nucleotide exchange factor 1 [Source:HGNC Symbol;Acc:HGNC:681]		protein_coding
ENSG00000076944	265	228	596	807	561	763	0.721	4.96	0.00477	0.0123	STXBP2	syntaxin binding protein 2 [Source:HGNC Symbol;Acc:HGNC:11445]	alternative1	protein_coding
ENSG00000076984	60	98	251	333	184	288	0.748	3.57	0.0487	0.0899	MAP2K7	mitogen-activated protein kinase kinase 7 [Source:HGNC Symbol;Acc:HGNC:6847]	alternative1	protein_coding
ENSG00000077009	145	105	8	1	0	0	-8.05	1.09	8.35e-06	4.79e-05	NMRK2	nicotinamide riboside kinase 2 [Source:HGNC Symbol;Acc:HGNC:17871]	principal3	protein_coding
ENSG00000077044	163	126	226	256	196	263	0.172	3.56	0.499	0.597	DGKD	diacylglycerol kinase delta [Source:HGNC Symbol;Acc:HGNC:2851]		protein_coding
ENSG00000077097	1495	1303	2739	4514	3942	3793	0.882	7.44	2.7e-05	0.000136	TOP2B	DNA topoisomerase II beta [Source:HGNC Symbol;Acc:HGNC:11990]	principal3	protein_coding
ENSG00000077147	2942	2660	4435	5072	4099	5166	0.215	7.84	0.229	0.321	TM9SF3	transmembrane 9 superfamily member 3 [Source:HGNC Symbol;Acc:HGNC:21529]	principal1	protein_coding
ENSG00000077150	772	715	1150	6319	5387	8644	2.65	7.91	7.27e-24	1.78e-21	NFKB2	nuclear factor kappa B subunit 2 [Source:HGNC Symbol;Acc:HGNC:7795]		protein_coding
ENSG00000077152	222	61	61	44	90	54	-1.24	2.24	0.0523	0.0954	UBE2T	ubiquitin conjugating enzyme E2 T [Source:HGNC Symbol;Acc:HGNC:25009]	principal1	protein_coding
ENSG00000077157	183	379	418	874	617	571	0.744	4.96	0.0175	0.0375	PPP1R12B	protein phosphatase 1 regulatory subunit 12B [Source:HGNC Symbol;Acc:HGNC:7619]	alternative2	protein_coding
ENSG00000077232	2936	2360	2614	3738	3149	2584	-0.096	7.36	0.714	0.786	DNAJC10	DnaJ heat shock protein family (Hsp40) member C10 [Source:HGNC Symbol;Acc:HGNC:24637]	principal1	protein_coding
ENSG00000077235	986	1000	2061	4884	3034	3558	1.23	7.3	1.03e-07	9.97e-07	GTF3C1	general transcription factor IIIC subunit 1 [Source:HGNC Symbol;Acc:HGNC:4664]	principal3	protein_coding
ENSG00000077238	1658	1452	1705	3342	2330	3686	0.602	7.06	0.0142	0.0314	IL4R	interleukin 4 receptor [Source:HGNC Symbol;Acc:HGNC:6015]	principal3	protein_coding
ENSG00000077254	1484	1358	2520	1733	1607	1834	-0.328	6.58	0.0908	0.15	USP33	ubiquitin specific peptidase 33 [Source:HGNC Symbol;Acc:HGNC:20059]		protein_coding
ENSG00000077312	457	363	563	716	587	633	0.17	5.01	0.405	0.507	SNRPA	small nuclear ribonucleoprotein polypeptide A [Source:HGNC Symbol;Acc:HGNC:11151]		protein_coding
ENSG00000077348	167	113	209	95	59	90	-1.31	2.62	4.5e-05	0.000212	EXOSC5	exosome component 5 [Source:HGNC Symbol;Acc:HGNC:24662]	principal1	protein_coding
ENSG00000077380	1462	991	2245	3223	2665	3290	0.693	7.06	0.000665	0.00225	DYNC1I2	dynein cytoplasmic 1 intermediate chain 2 [Source:HGNC Symbol;Acc:HGNC:2964]	alternative1	protein_coding
ENSG00000077420	314	288	676	1926	1231	1110	1.48	5.85	1.05e-08	1.3e-07	APBB1IP	amyloid beta precursor protein binding family B member 1 interacting protein [Source:HGNC Symbol;Acc:HGNC:17379]		protein_coding
ENSG00000077454	118	100	161	461	345	473	1.44	4.11	1.42e-10	2.73e-09	LRCH4	leucine rich repeats and calponin homology domain containing 4 [Source:HGNC Symbol;Acc:HGNC:6691]		protein_coding
ENSG00000077458	211	129	123	340	343	365	0.805	3.91	0.0226	0.0467	FAM76B	family with sequence similarity 76 member B [Source:HGNC Symbol;Acc:HGNC:28492]	principal3	protein_coding
ENSG00000077463	128	112	245	184	134	197	-0.184	3.23	0.51	0.608	SIRT6	sirtuin 6 [Source:HGNC Symbol;Acc:HGNC:14934]		protein_coding
ENSG00000077514	423	211	408	384	377	425	-0.12	4.42	0.669	0.749	POLD3	DNA polymerase delta 3, accessory subunit [Source:HGNC Symbol;Acc:HGNC:20932]		protein_coding
ENSG00000077522	5	5	3	56	1	5	1.72	-0.441	0.162	0.242	ACTN2	actinin alpha 2 [Source:HGNC Symbol;Acc:HGNC:164]	principal3	protein_coding
ENSG00000077549	1010	809	1833	2582	2428	2623	0.809	6.83	0.000135	0.000556	CAPZB	capping actin protein of muscle Z-line beta subunit [Source:HGNC Symbol;Acc:HGNC:1491]		protein_coding
ENSG00000077585	768	922	1057	1690	2053	3230	1.02	6.57	0.00412	0.0108	GPR137B	G protein-coupled receptor 137B [Source:HGNC Symbol;Acc:HGNC:11862]	principal1	protein_coding
ENSG00000077684	240	242	361	642	321	239	0.178	4.23	0.662	0.742	JADE1	jade family PHD finger 1 [Source:HGNC Symbol;Acc:HGNC:30027]		protein_coding
ENSG00000077713	521	317	511	392	328	379	-0.62	4.48	0.0117	0.0265	SLC25A43	solute carrier family 25 member 43 [Source:HGNC Symbol;Acc:HGNC:30557]		protein_coding
ENSG00000077721	816	578	1237	885	754	943	-0.304	5.59	0.166	0.246	UBE2A	ubiquitin conjugating enzyme E2 A [Source:HGNC Symbol;Acc:HGNC:12472]	principal2	protein_coding
ENSG00000077782	1306	1473	1593	2790	1690	940	-0.0525	6.58	0.905	0.935	FGFR1	fibroblast growth factor receptor 1 [Source:HGNC Symbol;Acc:HGNC:3688]	principal3	protein_coding
ENSG00000077943	9	25	0	24	9	18	0.00178	0.324	1	1	ITGA8	integrin subunit alpha 8 [Source:HGNC Symbol;Acc:HGNC:6144]	principal1	protein_coding
ENSG00000077984	71	53	20	55	92	98	0.346	1.98	0.561	0.654	CST7	cystatin F [Source:HGNC Symbol;Acc:HGNC:2479]	principal1	protein_coding
ENSG00000078043	341	482	507	526	294	437	-0.441	4.55	0.136	0.209	PIAS2	protein inhibitor of activated STAT 2 [Source:HGNC Symbol;Acc:HGNC:17311]	principal4	protein_coding
ENSG00000078061	433	451	830	661	435	582	-0.318	4.95	0.149	0.226	ARAF	A-Raf proto-oncogene, serine/threonine kinase [Source:HGNC Symbol;Acc:HGNC:646]	principal3	protein_coding
ENSG00000078070	325	489	456	563	581	704	0.197	4.87	0.477	0.576	MCCC1	methylcrotonoyl-CoA carboxylase 1 [Source:HGNC Symbol;Acc:HGNC:6936]	principal1	protein_coding
ENSG00000078081	19	47	73	513	820	490	3.48	4.52	2.1e-14	8.71e-13	LAMP3	lysosomal associated membrane protein 3 [Source:HGNC Symbol;Acc:HGNC:14582]	alternative2	protein_coding
ENSG00000078124	1971	1736	2804	1802	1844	2510	-0.377	6.88	0.107	0.172	ACER3	alkaline ceramidase 3 [Source:HGNC Symbol;Acc:HGNC:16066]		protein_coding
ENSG00000078140	416	324	981	1115	902	954	0.565	5.49	0.0414	0.0783	UBE2K	ubiquitin conjugating enzyme E2 K [Source:HGNC Symbol;Acc:HGNC:4914]	principal1	protein_coding
ENSG00000078142	859	922	1697	1700	1205	1491	0.0556	6.18	0.782	0.841	PIK3C3	phosphatidylinositol 3-kinase catalytic subunit type 3 [Source:HGNC Symbol;Acc:HGNC:8974]	principal1	protein_coding
ENSG00000078177	479	471	722	1387	1094	1063	0.777	5.67	5.17e-05	0.000239	N4BP2	NEDD4 binding protein 2 [Source:HGNC Symbol;Acc:HGNC:29851]	principal1	protein_coding
ENSG00000078237	1398	1730	1473	1717	1022	981	-0.697	6.2	0.0252	0.0514	TIGAR	TP53 induced glycolysis regulatory phosphatase [Source:HGNC Symbol;Acc:HGNC:1185]	principal1	protein_coding
ENSG00000078246	61	60	97	123	97	151	0.464	2.53	0.143	0.218	TULP3	tubby like protein 3 [Source:HGNC Symbol;Acc:HGNC:12425]	alternative2	protein_coding
ENSG00000078269	254	470	292	1049	595	669	0.769	5.08	0.0404	0.0766	SYNJ2	synaptojanin 2 [Source:HGNC Symbol;Acc:HGNC:11504]	principal2	protein_coding
ENSG00000078304	1910	2006	2922	1298	1208	1314	-1.14	6.53	3.39e-10	5.93e-09	PPP2R5C	protein phosphatase 2 regulatory subunit B'gamma [Source:HGNC Symbol;Acc:HGNC:9311]		protein_coding
ENSG00000078369	2223	2381	4651	3848	3000	3868	-0.0573	7.56	0.799	0.855	GNB1	G protein subunit beta 1 [Source:HGNC Symbol;Acc:HGNC:4396]		protein_coding
ENSG00000078401	9	8	17	204	296	3414	6.56	5.16	1.61e-05	8.59e-05	EDN1	endothelin 1 [Source:HGNC Symbol;Acc:HGNC:3176]	principal1	protein_coding
ENSG00000078403	391	365	536	765	766	760	0.522	5.18	0.0113	0.0257	MLLT10	MLLT10, histone lysine methyltransferase DOT1L cofactor [Source:HGNC Symbol;Acc:HGNC:16063]	alternative2	protein_coding
ENSG00000078487	31	16	30	35	34	30	0.055	0.795	0.903	0.934	ZCWPW1	zinc finger CW-type and PWWP domain containing 1 [Source:HGNC Symbol;Acc:HGNC:23486]		protein_coding
ENSG00000078589	34	34	13	34	61	76	0.666	1.47	0.287	0.386	P2RY10	P2Y receptor family member 10 [Source:HGNC Symbol;Acc:HGNC:19906]		protein_coding
ENSG00000078596	34	34	8	26	111	43	0.852	1.27	0.293	0.392	ITM2A	integral membrane protein 2A [Source:HGNC Symbol;Acc:HGNC:6173]	principal1	protein_coding
ENSG00000078618	1211	1202	3095	4151	2797	3282	0.655	7.25	0.00966	0.0225	NRDC	nardilysin convertase [Source:HGNC Symbol;Acc:HGNC:7995]	alternative2	protein_coding
ENSG00000078668	2722	1594	3115	1449	1645	1935	-0.852	6.8	0.000816	0.00268	VDAC3	voltage dependent anion channel 3 [Source:HGNC Symbol;Acc:HGNC:12674]		protein_coding
ENSG00000078674	3184	1968	4389	5342	4193	4002	0.222	7.77	0.333	0.434	PCM1	pericentriolar material 1 [Source:HGNC Symbol;Acc:HGNC:8727]	principal3	protein_coding
ENSG00000078687	46	91	76	183	130	158	0.782	2.82	0.0339	0.0659	TNRC6C	trinucleotide repeat containing 6C [Source:HGNC Symbol;Acc:HGNC:29318]	alternative2	protein_coding
ENSG00000078699	135	152	260	655	479	574	1.35	4.54	3.65e-08	4.01e-07	CBFA2T2	CBFA2/RUNX1 translocation partner 2 [Source:HGNC Symbol;Acc:HGNC:1536]	principal1	protein_coding
ENSG00000078747	2353	2105	4032	4015	3048	3503	0.0328	7.48	0.857	0.9	ITCH	itchy E3 ubiquitin protein ligase [Source:HGNC Symbol;Acc:HGNC:13890]	principal1	protein_coding
ENSG00000078804	67	103	175	784	679	954	2.54	5.01	2.39e-10	4.33e-09	TP53INP2	tumor protein p53 inducible nuclear protein 2 [Source:HGNC Symbol;Acc:HGNC:16104]	principal1	protein_coding
ENSG00000078808	2676	2441	4389	3777	2567	4035	-0.17	7.51	0.42	0.522	SDF4	stromal cell derived factor 4 [Source:HGNC Symbol;Acc:HGNC:24188]		protein_coding
ENSG00000078900	35	21	7	4	14	8	-1.66	-0.192	0.0382	0.0732	TP73	tumor protein p73 [Source:HGNC Symbol;Acc:HGNC:12003]	principal3	protein_coding
ENSG00000078902	984	1276	2042	1431	830	1168	-0.63	6.08	0.00573	0.0144	TOLLIP	toll interacting protein [Source:HGNC Symbol;Acc:HGNC:16476]	principal1	protein_coding
ENSG00000078967	319	268	610	299	206	214	-1	4.04	5.83e-05	0.000265	UBE2D4	ubiquitin conjugating enzyme E2 D4 (putative) [Source:HGNC Symbol;Acc:HGNC:21647]	principal1	protein_coding
ENSG00000079134	424	277	333	533	426	520	0.158	4.56	0.557	0.651	THOC1	THO complex 1 [Source:HGNC Symbol;Acc:HGNC:19070]		protein_coding
ENSG00000079150	30	18	27	27	26	19	-0.379	0.69	0.398	0.501	FKBP7	FK506 binding protein 7 [Source:HGNC Symbol;Acc:HGNC:3723]	alternative2	protein_coding
ENSG00000079215	3226	3483	6065	10138	8374	12160	0.98	8.79	5.88e-05	0.000268	SLC1A3	solute carrier family 1 member 3 [Source:HGNC Symbol;Acc:HGNC:10941]		protein_coding
ENSG00000079246	6313	5634	10155	8183	6626	6638	-0.331	8.63	0.101	0.165	XRCC5	X-ray repair cross complementing 5 [Source:HGNC Symbol;Acc:HGNC:12833]	principal1	protein_coding
ENSG00000079257	524	364	746	367	387	354	-0.833	4.6	0.00143	0.00439	LXN	latexin [Source:HGNC Symbol;Acc:HGNC:13347]		protein_coding
ENSG00000079263	183	103	69	69	167	130	-0.327	2.91	0.563	0.656	SP140	SP140 nuclear body protein [Source:HGNC Symbol;Acc:HGNC:17133]	principal3	protein_coding
ENSG00000079277	955	1005	1050	1953	1624	2104	0.563	6.46	0.00982	0.0229	MKNK1	MAP kinase interacting serine/threonine kinase 1 [Source:HGNC Symbol;Acc:HGNC:7110]	alternative2	protein_coding
ENSG00000079308	747	843	3272	4926	4078	6954	1.55	7.61	0.000363	0.00132	TNS1	tensin 1 [Source:HGNC Symbol;Acc:HGNC:11973]		protein_coding
ENSG00000079313	169	183	271	773	404	522	1.12	4.52	7.36e-06	4.29e-05	REXO1	RNA exonuclease 1 homolog [Source:HGNC Symbol;Acc:HGNC:24616]	principal1	protein_coding
ENSG00000079332	2037	2187	2268	1310	1524	1939	-0.784	6.65	0.00248	0.00699	SAR1A	secretion associated Ras related GTPase 1A [Source:HGNC Symbol;Acc:HGNC:10534]		protein_coding
ENSG00000079335	94	49	91	104	143	116	0.341	2.7	0.356	0.458	CDC14A	cell division cycle 14A [Source:HGNC Symbol;Acc:HGNC:1718]	alternative2	protein_coding
ENSG00000079337	557	1111	1139	673	242	118	-1.82	5.09	0.0104	0.0241	RAPGEF3	Rap guanine nucleotide exchange factor 3 [Source:HGNC Symbol;Acc:HGNC:16629]		protein_coding
ENSG00000079387	245	226	344	541	422	474	0.506	4.48	0.0144	0.0317	SENP1	SUMO1/sentrin specific peptidase 1 [Source:HGNC Symbol;Acc:HGNC:17927]	principal2	protein_coding
ENSG00000079393	169	528	398	29	10	1	-5.17	3.1	1.69e-06	1.16e-05	DUSP13	dual specificity phosphatase 13 [Source:HGNC Symbol;Acc:HGNC:19681]		protein_coding
ENSG00000079432	329	490	940	2185	1369	1871	1.36	6.18	5.72e-07	4.53e-06	CIC	capicua transcriptional repressor [Source:HGNC Symbol;Acc:HGNC:14214]	principal1	protein_coding
ENSG00000079459	1098	783	1583	1133	1108	1142	-0.311	5.99	0.126	0.197	FDFT1	farnesyl-diphosphate farnesyltransferase 1 [Source:HGNC Symbol;Acc:HGNC:3629]	principal1	protein_coding
ENSG00000079462	113	94	173	42	28	38	-2.11	1.95	2.95e-11	6.63e-10	PAFAH1B3	platelet activating factor acetylhydrolase 1b catalytic subunit 3 [Source:HGNC Symbol;Acc:HGNC:8576]	principal1	protein_coding
ENSG00000079482	91	93	173	273	182	174	0.529	3.39	0.0753	0.129	OPHN1	oligophrenin 1 [Source:HGNC Symbol;Acc:HGNC:8148]		protein_coding
ENSG00000079616	713	284	386	364	424	377	-0.6	4.6	0.118	0.187	KIF22	kinesin family member 22 [Source:HGNC Symbol;Acc:HGNC:6391]	principal1	protein_coding
ENSG00000079691	461	435	698	1693	853	420	0.568	5.43	0.304	0.404	CARMIL1	capping protein regulator and myosin 1 linker 1 [Source:HGNC Symbol;Acc:HGNC:21581]	principal1	protein_coding
ENSG00000079739	752	708	1380	425	418	335	-1.53	5.07	1.23e-07	1.17e-06	PGM1	phosphoglucomutase 1 [Source:HGNC Symbol;Acc:HGNC:8905]	principal1	protein_coding
ENSG00000079785	536	408	825	1622	1270	1577	1.05	5.94	6.03e-08	6.25e-07	DDX1	DEAD-box helicase 1 [Source:HGNC Symbol;Acc:HGNC:2734]		protein_coding
ENSG00000079805	2299	2416	4824	6652	3573	4568	0.348	7.82	0.138	0.212	DNM2	dynamin 2 [Source:HGNC Symbol;Acc:HGNC:2974]	principal3	protein_coding
ENSG00000079819	579	401	686	6574	3583	2970	2.65	7.28	8.12e-13	2.54e-11	EPB41L2	erythrocyte membrane protein band 4.1 like 2 [Source:HGNC Symbol;Acc:HGNC:3379]	alternative2	protein_coding
ENSG00000079950	2665	2558	3093	1779	2056	2044	-0.823	6.97	0.000377	0.00137	STX7	syntaxin 7 [Source:HGNC Symbol;Acc:HGNC:11442]		protein_coding
ENSG00000079974	88	87	116	172	148	158	0.397	2.91	0.135	0.208	RABL2B	RAB, member of RAS oncogene family like 2B [Source:HGNC Symbol;Acc:HGNC:9800]	principal3	protein_coding
ENSG00000079999	906	866	2429	913	507	770	-1.18	5.74	8.15e-05	0.000357	KEAP1	kelch like ECH associated protein 1 [Source:HGNC Symbol;Acc:HGNC:23177]	principal1	protein_coding
ENSG00000080189	447	478	1019	534	347	622	-0.636	4.91	0.0334	0.0652	SLC35C2	solute carrier family 35 member C2 [Source:HGNC Symbol;Acc:HGNC:17117]	principal1	protein_coding
ENSG00000080200	1098	1130	2249	3983	2631	3210	0.857	7.12	4.29e-05	0.000203	CRYBG3	crystallin beta-gamma domain containing 3 [Source:HGNC Symbol;Acc:HGNC:34427]		protein_coding
ENSG00000080298	38	53	163	228	239	204	1.22	3.24	0.00302	0.00828	RFX3	regulatory factor X3 [Source:HGNC Symbol;Acc:HGNC:9984]		protein_coding
ENSG00000080345	1327	952	2326	4677	3564	3753	1.12	7.35	5.19e-07	4.18e-06	RIF1	replication timing regulatory factor 1 [Source:HGNC Symbol;Acc:HGNC:23207]	principal3	protein_coding
ENSG00000080371	755	843	1404	1168	1259	1392	0.0726	6.01	0.762	0.826	RAB21	RAB21, member RAS oncogene family [Source:HGNC Symbol;Acc:HGNC:18263]		protein_coding
ENSG00000080503	1006	901	1853	3070	2112	2095	0.675	6.78	0.00384	0.0102	SMARCA2	SWI/SNF related, matrix associated, actin dependent regulator of chromatin, subfamily a, member 2 [Source:HGNC Symbol;Acc:HGNC:11098]	principal3	protein_coding
ENSG00000080546	529	594	714	728	342	302	-0.783	4.84	0.0266	0.0537	SESN1	sestrin 1 [Source:HGNC Symbol;Acc:HGNC:21595]	alternative2	protein_coding
ENSG00000080561	51	129	137	247	58	29	-0.316	2.54	0.702	0.776	MID2	midline 2 [Source:HGNC Symbol;Acc:HGNC:7096]		protein_coding
ENSG00000080573	144	392	800	6416	2518	1863	2.75	6.88	3.94e-05	0.000189	COL5A3	collagen type V alpha 3 chain [Source:HGNC Symbol;Acc:HGNC:14864]		protein_coding
ENSG00000080603	28	31	85	336	124	191	1.91	2.95	4.24e-06	2.64e-05	SRCAP	Snf2 related CREBBP activator protein [Source:HGNC Symbol;Acc:HGNC:16974]	alternative2	protein_coding
ENSG00000080608	633	455	433	1498	1215	1270	1.01	5.76	0.000558	0.00192	PUM3	pumilio RNA binding family member 3 [Source:HGNC Symbol;Acc:HGNC:29676]	principal1	protein_coding
ENSG00000080802	132	151	249	706	569	586	1.52	4.62	3.39e-11	7.54e-10	CNOT4	CCR4-NOT transcription complex subunit 4 [Source:HGNC Symbol;Acc:HGNC:7880]		protein_coding
ENSG00000080815	2072	1935	3973	4929	4346	5536	0.629	7.81	0.0037	0.00987	PSEN1	presenilin 1 [Source:HGNC Symbol;Acc:HGNC:9508]	principal1	protein_coding
ENSG00000080819	455	343	678	614	388	728	-0.0694	4.89	0.805	0.86	CPOX	coproporphyrinogen oxidase [Source:HGNC Symbol;Acc:HGNC:2321]	principal1	protein_coding
ENSG00000080822	438	356	411	562	550	811	0.328	4.94	0.311	0.411	CLDND1	claudin domain containing 1 [Source:HGNC Symbol;Acc:HGNC:1322]		protein_coding
ENSG00000080823	23	25	28	41	43	46	0.452	1.12	0.225	0.317	MOK	MOK protein kinase [Source:HGNC Symbol;Acc:HGNC:9833]	alternative2	protein_coding
ENSG00000080824	3202	2819	7491	19604	16096	17175	1.74	9.37	1.38e-11	3.31e-10	HSP90AA1	heat shock protein 90 alpha family class A member 1 [Source:HGNC Symbol;Acc:HGNC:5253]	alternative2	protein_coding
ENSG00000080839	600	298	610	497	661	502	-0.143	4.9	0.643	0.727	RBL1	RB transcriptional corepressor like 1 [Source:HGNC Symbol;Acc:HGNC:9893]		protein_coding
ENSG00000080845	409	389	714	3597	1927	1625	1.94	6.43	6.44e-12	1.67e-10	DLGAP4	DLG associated protein 4 [Source:HGNC Symbol;Acc:HGNC:24476]	principal4	protein_coding
ENSG00000080986	355	105	88	110	236	211	-0.359	3.42	0.556	0.65	NDC80	NDC80, kinetochore complex component [Source:HGNC Symbol;Acc:HGNC:16909]	principal1	protein_coding
ENSG00000081014	615	573	1086	1421	1042	1034	0.337	5.79	0.14	0.215	AP4E1	adaptor related protein complex 4 epsilon 1 subunit [Source:HGNC Symbol;Acc:HGNC:573]		protein_coding
ENSG00000081019	254	255	729	715	557	682	0.44	4.87	0.125	0.196	RSBN1	round spermatid basic protein 1 [Source:HGNC Symbol;Acc:HGNC:25642]	principal1	protein_coding
ENSG00000081026	21	27	46	15	34	16	-0.767	0.608	0.13	0.202	MAGI3	membrane associated guanylate kinase, WW and PDZ domain containing 3 [Source:HGNC Symbol;Acc:HGNC:29647]	alternative2	protein_coding
ENSG00000081041	8	15	161	322	491	1669	3.73	4.61	0.000626	0.00213	CXCL2	C-X-C motif chemokine ligand 2 [Source:HGNC Symbol;Acc:HGNC:4603]	principal1	protein_coding
ENSG00000081059	27	40	25	76	147	143	1.63	2.27	0.00282	0.0078	TCF7	transcription factor 7 [Source:HGNC Symbol;Acc:HGNC:11639]	alternative2	protein_coding
ENSG00000081087	3138	2487	4264	3222	2464	3629	-0.393	7.43	0.0529	0.0964	OSTM1	osteopetrosis associated transmembrane protein 1 [Source:HGNC Symbol;Acc:HGNC:21652]		protein_coding
ENSG00000081148	8	10	11	28	18	27	0.992	0.144	0.0523	0.0955	IMPG2	interphotoreceptor matrix proteoglycan 2 [Source:HGNC Symbol;Acc:HGNC:18362]	principal1	protein_coding
ENSG00000081154	702	509	1070	795	696	841	-0.245	5.36	0.261	0.357	PCNP	PEST proteolytic signal containing nuclear protein [Source:HGNC Symbol;Acc:HGNC:30023]		protein_coding
ENSG00000081177	288	434	647	460	269	403	-0.58	4.5	0.0358	0.0691	EXD2	exonuclease 3'-5' domain containing 2 [Source:HGNC Symbol;Acc:HGNC:20217]	alternative2	protein_coding
ENSG00000081181	19	40	67	18	18	34	-1.1	0.791	0.0335	0.0654	ARG2	arginase 2 [Source:HGNC Symbol;Acc:HGNC:664]		protein_coding
ENSG00000081189	297	121	90	202	236	228	-0.0145	3.61	0.977	0.987	MEF2C	myocyte enhancer factor 2C [Source:HGNC Symbol;Acc:HGNC:6996]		protein_coding
ENSG00000081237	11107	7182	9568	17745	15832	18235	0.552	9.64	0.0238	0.0488	PTPRC	protein tyrosine phosphatase, receptor type C [Source:HGNC Symbol;Acc:HGNC:9666]		protein_coding
ENSG00000081307	246	245	247	726	688	727	1.19	4.89	1.51e-06	1.06e-05	UBA5	ubiquitin like modifier activating enzyme 5 [Source:HGNC Symbol;Acc:HGNC:23230]	alternative2	protein_coding
ENSG00000081320	631	606	1497	672	1034	1169	-0.138	5.66	0.682	0.759	STK17B	serine/threonine kinase 17b [Source:HGNC Symbol;Acc:HGNC:11396]	principal1	protein_coding
ENSG00000081377	22	55	58	30	24	17	-1.24	0.934	0.0109	0.025	CDC14B	cell division cycle 14B [Source:HGNC Symbol;Acc:HGNC:1719]	alternative2	protein_coding
ENSG00000081386	97	84	159	145	149	123	0.0202	2.84	0.944	0.964	ZNF510	zinc finger protein 510 [Source:HGNC Symbol;Acc:HGNC:29161]		protein_coding
ENSG00000081665	62	51	64	109	107	96	0.491	2.33	0.127	0.198	ZNF506	zinc finger protein 506 [Source:HGNC Symbol;Acc:HGNC:23780]	alternative2	protein_coding
ENSG00000081692	347	403	576	446	251	325	-0.701	4.36	0.00749	0.0181	JMJD4	jumonji domain containing 4 [Source:HGNC Symbol;Acc:HGNC:25724]	alternative2	protein_coding
ENSG00000081721	284	220	249	224	211	195	-0.605	3.63	0.0397	0.0755	DUSP12	dual specificity phosphatase 12 [Source:HGNC Symbol;Acc:HGNC:3067]		protein_coding
ENSG00000081760	224	316	393	252	271	246	-0.583	3.99	0.0414	0.0782	AACS	acetoacetyl-CoA synthetase [Source:HGNC Symbol;Acc:HGNC:21298]	principal1	protein_coding
ENSG00000081791	862	573	974	709	558	720	-0.594	5.3	0.0054	0.0137	KIAA0141	KIAA0141 [Source:HGNC Symbol;Acc:HGNC:28969]		protein_coding
ENSG00000081870	289	175	282	176	239	269	-0.43	3.77	0.17	0.252	HSPB11	heat shock protein family B (small) member 11 [Source:HGNC Symbol;Acc:HGNC:25019]		protein_coding
ENSG00000081913	196	165	260	455	266	245	0.311	3.89	0.29	0.389	PHLPP1	PH domain and leucine rich repeat protein phosphatase 1 [Source:HGNC Symbol;Acc:HGNC:20610]		protein_coding
ENSG00000081923	16	13	26	63	51	28	1.08	1.07	0.0264	0.0533	ATP8B1	ATPase phospholipid transporting 8B1 [Source:HGNC Symbol;Acc:HGNC:3706]	principal1	protein_coding
ENSG00000081985	2	6	1	20	39	90	3.57	1.11	0.00243	0.00687	IL12RB2	interleukin 12 receptor subunit beta 2 [Source:HGNC Symbol;Acc:HGNC:5972]	principal3	protein_coding
ENSG00000082014	12	61	46	2	5	5	-3.6	0.147	7.14e-06	4.18e-05	SMARCD3	SWI/SNF related, matrix associated, actin dependent regulator of chromatin, subfamily d, member 3 [Source:HGNC Symbol;Acc:HGNC:11108]	principal1	protein_coding
ENSG00000082068	324	264	461	545	476	537	0.275	4.64	0.171	0.253	WDR70	WD repeat domain 70 [Source:HGNC Symbol;Acc:HGNC:25495]	principal1	protein_coding
ENSG00000082074	1521	1643	2069	3582	1682	1268	-0.0388	6.83	0.92	0.946	FYB1	FYN binding protein 1 [Source:HGNC Symbol;Acc:HGNC:4036]	alternative2	protein_coding
ENSG00000082146	761	933	944	452	326	330	-1.61	5	4.33e-11	9.3e-10	STRADB	STE20-related kinase adaptor beta [Source:HGNC Symbol;Acc:HGNC:13205]	principal1	protein_coding
ENSG00000082153	7575	6960	14242	6383	4938	6073	-0.997	8.6	7.14e-07	5.49e-06	BZW1	basic leucine zipper and W2 domains 1 [Source:HGNC Symbol;Acc:HGNC:18380]		protein_coding
ENSG00000082212	2618	1855	3007	3132	2590	3358	-0.037	7.27	0.861	0.904	ME2	malic enzyme 2 [Source:HGNC Symbol;Acc:HGNC:6984]	principal1	protein_coding
ENSG00000082213	325	306	526	392	355	400	-0.3	4.41	0.207	0.296	C5orf22	chromosome 5 open reading frame 22 [Source:HGNC Symbol;Acc:HGNC:25639]		protein_coding
ENSG00000082258	641	500	763	1750	1371	1695	1.02	6.03	3.23e-07	2.76e-06	CCNT2	cyclin T2 [Source:HGNC Symbol;Acc:HGNC:1600]	principal1	protein_coding
ENSG00000082269	236	146	365	493	543	488	0.776	4.52	0.00247	0.00696	FAM135A	family with sequence similarity 135 member A [Source:HGNC Symbol;Acc:HGNC:21084]	alternative2	protein_coding
ENSG00000082397	1311	996	1499	3380	3981	6391	1.54	7.47	1.25e-06	8.91e-06	EPB41L3	erythrocyte membrane protein band 4.1 like 3 [Source:HGNC Symbol;Acc:HGNC:3380]		protein_coding
ENSG00000082438	56	65	21	77	58	50	-0.0771	1.8	0.896	0.929	COBLL1	cordon-bleu WH2 repeat protein like 1 [Source:HGNC Symbol;Acc:HGNC:23571]	principal3	protein_coding
ENSG00000082458	7	8	6	16	19	24	1.15	-0.166	0.0323	0.0632	DLG3	discs large MAGUK scaffold protein 3 [Source:HGNC Symbol;Acc:HGNC:2902]		protein_coding
ENSG00000082512	130	137	123	515	305	342	1.19	3.96	5.85e-05	0.000267	TRAF5	TNF receptor associated factor 5 [Source:HGNC Symbol;Acc:HGNC:12035]	principal1	protein_coding
ENSG00000082515	129	139	181	219	208	185	0.133	3.34	0.618	0.705	MRPL22	mitochondrial ribosomal protein L22 [Source:HGNC Symbol;Acc:HGNC:14480]	principal2	protein_coding
ENSG00000082516	365	318	637	1365	816	805	0.887	5.36	0.00138	0.00423	GEMIN5	gem nuclear organelle associated protein 5 [Source:HGNC Symbol;Acc:HGNC:20043]	principal1	protein_coding
ENSG00000082641	1486	2027	2732	6074	6169	6276	1.27	7.99	3.36e-08	3.73e-07	NFE2L1	nuclear factor, erythroid 2 like 1 [Source:HGNC Symbol;Acc:HGNC:7781]		protein_coding
ENSG00000082701	817	858	1701	2155	1640	1998	0.51	6.47	0.0129	0.0289	GSK3B	glycogen synthase kinase 3 beta [Source:HGNC Symbol;Acc:HGNC:4617]	alternative1	protein_coding
ENSG00000082781	3365	5063	9763	9589	4255	4924	-0.237	8.39	0.522	0.619	ITGB5	integrin subunit beta 5 [Source:HGNC Symbol;Acc:HGNC:6160]		protein_coding
ENSG00000082805	368	423	994	1988	1678	2145	1.47	6.3	1.52e-08	1.82e-07	ERC1	ELKS/RAB6-interacting/CAST family member 1 [Source:HGNC Symbol;Acc:HGNC:17072]		protein_coding
ENSG00000082898	3696	2758	5137	8077	6760	5829	0.543	8.3	0.0105	0.0243	XPO1	exportin 1 [Source:HGNC Symbol;Acc:HGNC:12825]		protein_coding
ENSG00000082996	5278	5953	9355	3434	3348	3920	-1.23	8.04	4.22e-09	5.67e-08	RNF13	ring finger protein 13 [Source:HGNC Symbol;Acc:HGNC:10057]		protein_coding
ENSG00000083093	405	293	428	813	594	536	0.454	4.88	0.0562	0.101	PALB2	partner and localizer of BRCA2 [Source:HGNC Symbol;Acc:HGNC:26144]	principal2	protein_coding
ENSG00000083097	379	367	510	1163	749	1088	0.924	5.43	9.02e-05	0.00039	DOPEY1	dopey family member 1 [Source:HGNC Symbol;Acc:HGNC:21194]	alternative2	protein_coding
ENSG00000083099	434	261	479	465	330	346	-0.357	4.4	0.154	0.232	LYRM2	LYR motif containing 2 [Source:HGNC Symbol;Acc:HGNC:25229]		protein_coding
ENSG00000083123	181	216	112	141	118	154	-0.724	3.16	0.0715	0.124	BCKDHB	branched chain keto acid dehydrogenase E1 subunit beta [Source:HGNC Symbol;Acc:HGNC:987]	principal1	protein_coding
ENSG00000083168	518	473	837	2237	1755	1949	1.41	6.29	1.01e-14	4.55e-13	KAT6A	lysine acetyltransferase 6A [Source:HGNC Symbol;Acc:HGNC:13013]	alternative2	protein_coding
ENSG00000083223	1018	888	2154	2665	2392	2449	0.645	6.87	0.00541	0.0137	ZCCHC6	zinc finger CCHC-type containing 6 [Source:HGNC Symbol;Acc:HGNC:25817]	principal1	protein_coding
ENSG00000083290	447	455	797	379	587	767	-0.232	5.06	0.544	0.639	ULK2	unc-51 like autophagy activating kinase 2 [Source:HGNC Symbol;Acc:HGNC:13480]		protein_coding
ENSG00000083312	5844	5129	8698	8619	6289	6809	-0.16	8.55	0.399	0.501	TNPO1	transportin 1 [Source:HGNC Symbol;Acc:HGNC:6401]		protein_coding
ENSG00000083444	1907	1651	4224	4695	3305	3738	0.347	7.55	0.135	0.208	PLOD1	procollagen-lysine,2-oxoglutarate 5-dioxygenase 1 [Source:HGNC Symbol;Acc:HGNC:9081]	principal1	protein_coding
ENSG00000083454	32	32	30	38	27	41	-0.184	1.1	0.65	0.733	P2RX5	purinergic receptor P2X 5 [Source:HGNC Symbol;Acc:HGNC:8536]		protein_coding
ENSG00000083457	992	2028	1816	1743	777	1109	-0.797	6.25	0.0404	0.0768	ITGAE	integrin subunit alpha E [Source:HGNC Symbol;Acc:HGNC:6147]		protein_coding
ENSG00000083520	1321	1107	1457	2598	1944	2108	0.437	6.63	0.0255	0.0518	DIS3	DIS3 homolog, exosome endoribonuclease and 3'-5' exoribonuclease [Source:HGNC Symbol;Acc:HGNC:20604]		protein_coding
ENSG00000083535	248	137	223	384	397	449	0.697	4.13	0.014	0.031	PIBF1	progesterone immunomodulatory binding factor 1 [Source:HGNC Symbol;Acc:HGNC:23352]	principal1	protein_coding
ENSG00000083544	798	4030	4982	3182	821	768	-1.39	6.9	0.0661	0.116	TDRD3	tudor domain containing 3 [Source:HGNC Symbol;Acc:HGNC:20612]	alternative2	protein_coding
ENSG00000083635	64	76	91	141	115	111	0.342	2.45	0.25	0.345	NUFIP1	NUFIP1, FMR1 interacting protein 1 [Source:HGNC Symbol;Acc:HGNC:8057]	principal1	protein_coding
ENSG00000083642	278	187	573	1075	1139	887	1.36	5.39	1.65e-06	1.14e-05	PDS5B	PDS5 cohesin associated factor B [Source:HGNC Symbol;Acc:HGNC:20418]	principal1	protein_coding
ENSG00000083720	132	117	66	135	225	282	0.633	3.34	0.173	0.256	OXCT1	3-oxoacid CoA-transferase 1 [Source:HGNC Symbol;Acc:HGNC:8527]	principal1	protein_coding
ENSG00000083750	192	193	215	233	198	210	-0.247	3.52	0.346	0.448	RRAGB	Ras related GTP binding B [Source:HGNC Symbol;Acc:HGNC:19901]		protein_coding
ENSG00000083799	1048	797	1220	2227	2288	2917	0.967	6.76	2.52e-05	0.000128	CYLD	CYLD lysine 63 deubiquitinase [Source:HGNC Symbol;Acc:HGNC:2584]	principal3	protein_coding
ENSG00000083807	15	23	28	35	26	36	0.238	0.735	0.564	0.657	SLC27A5	solute carrier family 27 member 5 [Source:HGNC Symbol;Acc:HGNC:10999]		protein_coding
ENSG00000083812	139	149	153	207	121	174	-0.18	3.15	0.54	0.635	ZNF324	zinc finger protein 324 [Source:HGNC Symbol;Acc:HGNC:14096]	principal1	protein_coding
ENSG00000083814	110	80	103	113	90	131	-0.153	2.55	0.621	0.707	ZNF671	zinc finger protein 671 [Source:HGNC Symbol;Acc:HGNC:26279]	principal1	protein_coding
ENSG00000083817	28	41	54	51	27	33	-0.47	1.13	0.215	0.306	ZNF416	zinc finger protein 416 [Source:HGNC Symbol;Acc:HGNC:20645]	principal1	protein_coding
ENSG00000083828	116	89	99	377	214	377	1.3	3.61	5.48e-05	0.000251	ZNF586	zinc finger protein 586 [Source:HGNC Symbol;Acc:HGNC:25949]		protein_coding
ENSG00000083838	39	57	77	125	61	74	0.259	2.12	0.48	0.578	ZNF446	zinc finger protein 446 [Source:HGNC Symbol;Acc:HGNC:21036]		protein_coding
ENSG00000083844	326	376	750	889	554	702	0.289	5.02	0.241	0.335	ZNF264	zinc finger protein 264 [Source:HGNC Symbol;Acc:HGNC:13057]		protein_coding
ENSG00000083845	4642	3950	6842	1924	1453	2218	-1.77	7.39	1.09e-16	6.96e-15	RPS5	ribosomal protein S5 [Source:HGNC Symbol;Acc:HGNC:10426]	principal1	protein_coding
ENSG00000083857	241	46	14	214	98	15	-0.389	2.55	0.746	0.813	FAT1	FAT atypical cadherin 1 [Source:HGNC Symbol;Acc:HGNC:3595]		protein_coding
ENSG00000083896	433	355	490	1200	971	1148	1.05	5.51	1.01e-07	9.81e-07	YTHDC1	YTH domain containing 1 [Source:HGNC Symbol;Acc:HGNC:30626]	alternative2	protein_coding
ENSG00000083937	1183	1015	1454	843	852	1029	-0.736	5.82	0.000423	0.00151	CHMP2B	charged multivesicular body protein 2B [Source:HGNC Symbol;Acc:HGNC:24537]	principal1	protein_coding
ENSG00000084070	562	442	1269	812	867	1056	0.0504	5.6	0.871	0.911	SMAP2	small ArfGAP2 [Source:HGNC Symbol;Acc:HGNC:25082]	principal1	protein_coding
ENSG00000084072	304	263	530	275	236	243	-0.813	3.98	0.00075	0.00249	PPIE	peptidylprolyl isomerase E [Source:HGNC Symbol;Acc:HGNC:9258]	principal1	protein_coding
ENSG00000084073	2152	1960	2908	3084	2581	2852	-0.0343	7.18	0.845	0.891	ZMPSTE24	zinc metallopeptidase STE24 [Source:HGNC Symbol;Acc:HGNC:12877]	principal1	protein_coding
ENSG00000084090	5085	4901	9876	4378	2906	3554	-1.15	8.06	6.21e-08	6.42e-07	STARD7	StAR related lipid transfer domain containing 7 [Source:HGNC Symbol;Acc:HGNC:18063]	principal1	protein_coding
ENSG00000084092	245	260	420	372	292	287	-0.256	4.14	0.252	0.347	NOA1	nitric oxide associated 1 [Source:HGNC Symbol;Acc:HGNC:28473]	principal1	protein_coding
ENSG00000084093	1148	1006	2593	2771	2107	2606	0.416	6.85	0.0713	0.123	REST	RE1 silencing transcription factor [Source:HGNC Symbol;Acc:HGNC:9966]		protein_coding
ENSG00000084110	21	13	46	37	32	54	0.381	1.16	0.353	0.455	HAL	histidine ammonia-lyase [Source:HGNC Symbol;Acc:HGNC:4806]		protein_coding
ENSG00000084112	355	372	1026	2399	2009	2796	1.82	6.51	6.13e-09	7.95e-08	SSH1	slingshot protein phosphatase 1 [Source:HGNC Symbol;Acc:HGNC:30579]		protein_coding
ENSG00000084207	3826	3697	8049	1211	1130	1740	-2.18	7.25	2.82e-17	2.01e-15	GSTP1	glutathione S-transferase pi 1 [Source:HGNC Symbol;Acc:HGNC:4638]	principal1	protein_coding
ENSG00000084234	19713	21937	33493	41127	30729	53161	0.428	10.9	0.0936	0.154	APLP2	amyloid beta precursor like protein 2 [Source:HGNC Symbol;Acc:HGNC:598]	principal3	protein_coding
ENSG00000084444	174	179	266	305	187	284	0.00482	3.75	0.994	1	FAM234B	family with sequence similarity 234 member B [Source:HGNC Symbol;Acc:HGNC:29288]		protein_coding
ENSG00000084463	608	582	1064	1401	1176	1299	0.501	5.89	0.00677	0.0165	WBP11	WW domain binding protein 11 [Source:HGNC Symbol;Acc:HGNC:16461]	principal1	protein_coding
ENSG00000084623	3006	2025	4225	1386	1374	1565	-1.37	6.81	1.43e-10	2.73e-09	EIF3I	eukaryotic translation initiation factor 3 subunit I [Source:HGNC Symbol;Acc:HGNC:3272]	principal1	protein_coding
ENSG00000084652	1703	1825	2570	2624	1896	2645	-0.0875	6.94	0.645	0.728	TXLNA	taxilin alpha [Source:HGNC Symbol;Acc:HGNC:30685]	principal1	protein_coding
ENSG00000084676	524	549	1498	2152	1720	1796	0.922	6.37	0.000696	0.00233	NCOA1	nuclear receptor coactivator 1 [Source:HGNC Symbol;Acc:HGNC:7668]	principal4	protein_coding
ENSG00000084693	120	139	289	77	65	70	-1.62	2.6	5.53e-07	4.4e-06	AGBL5	ATP/GTP binding protein like 5 [Source:HGNC Symbol;Acc:HGNC:26147]	principal3	protein_coding
ENSG00000084710	168	165	538	337	150	261	-0.445	3.83	0.248	0.342	EFR3B	EFR3 homolog B [Source:HGNC Symbol;Acc:HGNC:29155]	alternative2	protein_coding
ENSG00000084731	37	46	106	25	29	34	-1.33	1.32	0.00203	0.00588	KIF3C	kinesin family member 3C [Source:HGNC Symbol;Acc:HGNC:6321]	principal1	protein_coding
ENSG00000084733	4151	4577	7161	5514	4661	6768	-0.204	8.21	0.369	0.471	RAB10	RAB10, member RAS oncogene family [Source:HGNC Symbol;Acc:HGNC:9759]		protein_coding
ENSG00000084754	4767	5164	9670	6001	5556	6140	-0.413	8.39	0.0495	0.0912	HADHA	hydroxyacyl-CoA dehydrogenase trifunctional multienzyme complex subunit alpha [Source:HGNC Symbol;Acc:HGNC:4801]		protein_coding
ENSG00000084764	55	62	131	243	166	282	1.21	3.27	0.000697	0.00234	MAPRE3	microtubule associated protein RP/EB family member 3 [Source:HGNC Symbol;Acc:HGNC:6892]		protein_coding
ENSG00000084774	652	451	840	2843	1636	1567	1.32	6.31	1.83e-06	1.25e-05	CAD	carbamoyl-phosphate synthetase 2, aspartate transcarbamylase, and dihydroorotase [Source:HGNC Symbol;Acc:HGNC:1424]		protein_coding
ENSG00000085063	7385	10849	12098	2971	3309	4613	-1.8	8.41	6.3e-09	8.14e-08	CD59	CD59 molecule (CD59 blood group) [Source:HGNC Symbol;Acc:HGNC:1689]	principal2	protein_coding
ENSG00000085117	1478	1267	3249	6727	5803	6138	1.4	7.96	2.28e-09	3.3e-08	CD82	CD82 molecule [Source:HGNC Symbol;Acc:HGNC:6210]		protein_coding
ENSG00000085185	17	19	90	246	126	190	1.98	2.95	0.000132	0.000544	BCORL1	BCL6 corepressor like 1 [Source:HGNC Symbol;Acc:HGNC:25657]	principal1	protein_coding
ENSG00000085224	483	464	951	2320	2050	1956	1.48	6.38	2.81e-12	7.84e-11	ATRX	ATRX, chromatin remodeler [Source:HGNC Symbol;Acc:HGNC:886]	alternative2	protein_coding
ENSG00000085231	242	154	207	185	172	190	-0.479	3.4	0.0962	0.158	AK6	adenylate kinase 6 [Source:HGNC Symbol;Acc:HGNC:49151]		protein_coding
ENSG00000085265	344	61	157	7	36	249	-1.3	2.84	0.29	0.389	FCN1	ficolin 1 [Source:HGNC Symbol;Acc:HGNC:3623]		protein_coding
ENSG00000085274	326	223	323	432	325	398	0.0697	4.24	0.777	0.837	MYNN	myoneurin [Source:HGNC Symbol;Acc:HGNC:14955]		protein_coding
ENSG00000085365	1121	1127	2559	939	900	879	-1.06	6.01	5.98e-06	3.56e-05	SCAMP1	secretory carrier membrane protein 1 [Source:HGNC Symbol;Acc:HGNC:10563]		protein_coding
ENSG00000085377	432	340	937	1794	1126	1212	1.03	5.85	0.000197	0.000779	PREP	prolyl endopeptidase [Source:HGNC Symbol;Acc:HGNC:9358]		protein_coding
ENSG00000085382	226	212	258	178	187	222	-0.573	3.61	0.0255	0.0517	HACE1	HECT domain and ankyrin repeat containing E3 ubiquitin protein ligase 1 [Source:HGNC Symbol;Acc:HGNC:21033]		protein_coding
ENSG00000085415	721	594	1153	822	684	782	-0.391	5.42	0.0498	0.0917	SEH1L	SEH1 like nucleoporin [Source:HGNC Symbol;Acc:HGNC:30379]	alternative1	protein_coding
ENSG00000085433	609	492	650	976	788	886	0.262	5.4	0.204	0.292	WDR47	WD repeat domain 47 [Source:HGNC Symbol;Acc:HGNC:29141]	principal3	protein_coding
ENSG00000085449	3545	2706	3879	2737	2570	2892	-0.627	7.34	0.00168	0.00502	WDFY1	WD repeat and FYVE domain containing 1 [Source:HGNC Symbol;Acc:HGNC:20451]		protein_coding
ENSG00000085491	2583	2087	4592	3037	2606	3172	-0.334	7.36	0.095	0.156	SLC25A24	solute carrier family 25 member 24 [Source:HGNC Symbol;Acc:HGNC:20662]		protein_coding
ENSG00000085511	587	614	922	1283	786	885	0.157	5.59	0.497	0.595	MAP3K4	mitogen-activated protein kinase kinase kinase 4 [Source:HGNC Symbol;Acc:HGNC:6856]		protein_coding
ENSG00000085514	1339	1411	2643	1275	1592	2703	-0.213	6.66	0.562	0.655	PILRA	paired immunoglobin like type 2 receptor alpha [Source:HGNC Symbol;Acc:HGNC:20396]	principal4	protein_coding
ENSG00000085563	38	34	44	276	163	168	2.04	2.91	9.33e-10	1.48e-08	ABCB1	ATP binding cassette subfamily B member 1 [Source:HGNC Symbol;Acc:HGNC:40]	alternative2	protein_coding
ENSG00000085644	48	46	118	155	74	85	0.301	2.32	0.439	0.54	ZNF213	zinc finger protein 213 [Source:HGNC Symbol;Acc:HGNC:13005]	principal1	protein_coding
ENSG00000085662	660	1397	3338	1288	458	777	-1.34	6	0.00537	0.0136	AKR1B1	aldo-keto reductase family 1 member B [Source:HGNC Symbol;Acc:HGNC:381]		protein_coding
ENSG00000085719	1499	1725	3284	2471	2140	1870	-0.268	6.89	0.241	0.335	CPNE3	copine 3 [Source:HGNC Symbol;Acc:HGNC:2316]	principal1	protein_coding
ENSG00000085721	977	918	1067	1451	905	1083	-0.143	5.9	0.534	0.63	RRN3	RRN3 homolog, RNA polymerase I transcription factor [Source:HGNC Symbol;Acc:HGNC:30346]	principal3	protein_coding
ENSG00000085733	1322	3051	3715	2051	1287	1461	-1.07	6.82	0.00182	0.00537	CTTN	cortactin [Source:HGNC Symbol;Acc:HGNC:3338]		protein_coding
ENSG00000085760	667	570	691	1809	1461	1182	0.864	6.06	0.00173	0.00515	MTIF2	mitochondrial translational initiation factor 2 [Source:HGNC Symbol;Acc:HGNC:7441]		protein_coding
ENSG00000085788	496	450	638	563	467	677	-0.213	4.94	0.316	0.417	DDHD2	DDHD domain containing 2 [Source:HGNC Symbol;Acc:HGNC:29106]		protein_coding
ENSG00000085831	16	28	48	10	18	19	-1.2	0.367	0.0366	0.0704	TTC39A	tetratricopeptide repeat domain 39A [Source:HGNC Symbol;Acc:HGNC:18657]	principal4	protein_coding
ENSG00000085832	1598	1396	2598	1929	1917	2146	-0.176	6.73	0.369	0.471	EPS15	epidermal growth factor receptor pathway substrate 15 [Source:HGNC Symbol;Acc:HGNC:3419]	alternative2	protein_coding
ENSG00000085840	294	85	170	110	157	131	-0.785	3.08	0.103	0.168	ORC1	origin recognition complex subunit 1 [Source:HGNC Symbol;Acc:HGNC:8487]	principal1	protein_coding
ENSG00000085871	1067	771	1017	735	680	726	-0.751	5.51	0.000816	0.00268	MGST2	microsomal glutathione S-transferase 2 [Source:HGNC Symbol;Acc:HGNC:7063]	principal1	protein_coding
ENSG00000085872	112	111	154	776	412	424	1.76	4.33	1.65e-10	3.12e-09	CHERP	calcium homeostasis endoplasmic reticulum protein [Source:HGNC Symbol;Acc:HGNC:16930]	principal2	protein_coding
ENSG00000085978	501	456	653	655	553	617	-0.136	5	0.477	0.576	ATG16L1	autophagy related 16 like 1 [Source:HGNC Symbol;Acc:HGNC:21498]	alternative1	protein_coding
ENSG00000085982	654	580	960	1250	775	829	0.0652	5.57	0.767	0.829	USP40	ubiquitin specific peptidase 40 [Source:HGNC Symbol;Acc:HGNC:20069]	alternative2	protein_coding
ENSG00000085998	872	843	1606	1871	1135	1117	0.0216	6.11	0.931	0.955	POMGNT1	protein O-linked mannose N-acetylglucosaminyltransferase 1 (beta 1,2-) [Source:HGNC Symbol;Acc:HGNC:19139]	principal1	protein_coding
ENSG00000085999	65	19	36	85	124	81	0.952	2.03	0.0629	0.111	RAD54L	RAD54 like [Source:HGNC Symbol;Acc:HGNC:9826]	principal1	protein_coding
ENSG00000086015	370	459	1004	1859	1205	1291	0.994	5.94	0.000153	0.000622	MAST2	microtubule associated serine/threonine kinase 2 [Source:HGNC Symbol;Acc:HGNC:19035]	principal1	protein_coding
ENSG00000086061	1955	1853	4221	2885	2885	3367	-0.0543	7.32	0.81	0.864	DNAJA1	DnaJ heat shock protein family (Hsp40) member A1 [Source:HGNC Symbol;Acc:HGNC:5229]	principal1	protein_coding
ENSG00000086062	436	518	1162	6538	5707	10393	3.18	8.09	1.87e-14	7.83e-13	B4GALT1	beta-1,4-galactosyltransferase 1 [Source:HGNC Symbol;Acc:HGNC:924]		protein_coding
ENSG00000086065	1871	1224	2256	1322	1499	1675	-0.54	6.49	0.0222	0.046	CHMP5	charged multivesicular body protein 5 [Source:HGNC Symbol;Acc:HGNC:26942]		protein_coding
ENSG00000086102	514	451	780	1744	1316	1488	1.08	5.96	2.43e-09	3.48e-08	NFX1	nuclear transcription factor, X-box binding 1 [Source:HGNC Symbol;Acc:HGNC:7803]		protein_coding
ENSG00000086189	436	350	438	471	443	402	-0.23	4.52	0.327	0.429	DIMT1	DIM1 dimethyladenosine transferase 1 homolog [Source:HGNC Symbol;Acc:HGNC:30217]		protein_coding
ENSG00000086200	415	263	623	792	605	519	0.284	4.93	0.271	0.368	IPO11	importin 11 [Source:HGNC Symbol;Acc:HGNC:20628]		protein_coding
ENSG00000086232	695	656	1334	1227	955	1199	0.0616	5.86	0.757	0.821	EIF2AK1	eukaryotic translation initiation factor 2 alpha kinase 1 [Source:HGNC Symbol;Acc:HGNC:24921]	principal1	protein_coding
ENSG00000086289	916	1090	952	434	314	249	-1.95	5.09	2.66e-10	4.77e-09	EPDR1	ependymin related 1 [Source:HGNC Symbol;Acc:HGNC:17572]	alternative2	protein_coding
ENSG00000086300	9648	12472	17372	9710	7082	9864	-0.88	9.17	0.000102	0.000432	SNX10	sorting nexin 10 [Source:HGNC Symbol;Acc:HGNC:14974]	principal2	protein_coding
ENSG00000086475	438	386	498	693	514	553	0.0749	4.9	0.73	0.799	SEPHS1	selenophosphate synthetase 1 [Source:HGNC Symbol;Acc:HGNC:19685]		protein_coding
ENSG00000086504	576	422	941	343	287	212	-1.47	4.5	2.72e-05	0.000137	MRPL28	mitochondrial ribosomal protein L28 [Source:HGNC Symbol;Acc:HGNC:14484]		protein_coding
ENSG00000086544	119	173	255	384	170	303	0.326	3.71	0.302	0.401	ITPKC	inositol-trisphosphate 3-kinase C [Source:HGNC Symbol;Acc:HGNC:14897]	principal1	protein_coding
ENSG00000086570	39	24	79	44	35	92	0.0301	1.63	0.97	0.982	FAT2	FAT atypical cadherin 2 [Source:HGNC Symbol;Acc:HGNC:3596]	principal1	protein_coding
ENSG00000086589	539	514	734	1031	863	949	0.354	5.47	0.0588	0.105	RBM22	RNA binding motif protein 22 [Source:HGNC Symbol;Acc:HGNC:25503]	principal1	protein_coding
ENSG00000086598	6729	5066	7375	2928	3525	4559	-1.11	8.03	4.68e-05	0.000219	TMED2	transmembrane p24 trafficking protein 2 [Source:HGNC Symbol;Acc:HGNC:16996]	principal1	protein_coding
ENSG00000086619	74	140	162	166	110	229	0.097	3.01	0.825	0.876	ERO1B	endoplasmic reticulum oxidoreductase 1 beta [Source:HGNC Symbol;Acc:HGNC:14355]		protein_coding
ENSG00000086666	1720	1550	2340	1301	1399	1732	-0.641	6.48	0.00275	0.00763	ZFAND6	zinc finger AN1-type containing 6 [Source:HGNC Symbol;Acc:HGNC:30164]		protein_coding
ENSG00000086712	113	109	210	288	225	260	0.559	3.54	0.0217	0.0452	TXLNG	taxilin gamma [Source:HGNC Symbol;Acc:HGNC:18578]	principal3	protein_coding
ENSG00000086730	310	345	553	322	552	520	-0.0532	4.63	0.863	0.905	LAT2	linker for activation of T-cells family member 2 [Source:HGNC Symbol;Acc:HGNC:12749]	principal1	protein_coding
ENSG00000086758	2152	2273	7323	16885	11950	14534	1.69	9.07	3.43e-07	2.91e-06	HUWE1	HECT, UBA and WWE domain containing 1, E3 ubiquitin protein ligase [Source:HGNC Symbol;Acc:HGNC:30892]		protein_coding
ENSG00000086827	697	623	894	765	520	607	-0.555	5.19	0.0105	0.0242	ZW10	zw10 kinetochore protein [Source:HGNC Symbol;Acc:HGNC:13194]		protein_coding
ENSG00000086848	48	44	145	121	84	123	0.251	2.39	0.511	0.608	ALG9	ALG9, alpha-1,2-mannosyltransferase [Source:HGNC Symbol;Acc:HGNC:15672]		protein_coding
ENSG00000087008	572	413	975	966	678	1044	0.184	5.4	0.42	0.522	ACOX3	acyl-CoA oxidase 3, pristanoyl [Source:HGNC Symbol;Acc:HGNC:121]	principal1	protein_coding
ENSG00000087053	705	768	1644	1066	698	953	-0.461	5.68	0.0527	0.0961	MTMR2	myotubularin related protein 2 [Source:HGNC Symbol;Acc:HGNC:7450]		protein_coding
ENSG00000087074	1237	1158	1569	3976	2026	3926	0.976	7.01	5.42e-05	0.000249	PPP1R15A	protein phosphatase 1 regulatory subunit 15A [Source:HGNC Symbol;Acc:HGNC:14375]		protein_coding
ENSG00000087076	78	185	253	83	53	108	-1.38	2.71	0.00103	0.0033	HSD17B14	hydroxysteroid 17-beta dehydrogenase 14 [Source:HGNC Symbol;Acc:HGNC:23238]	principal1	protein_coding
ENSG00000087077	450	382	1018	344	163	216	-1.62	4.36	1.83e-07	1.67e-06	TRIP6	thyroid hormone receptor interactor 6 [Source:HGNC Symbol;Acc:HGNC:12311]	principal1	protein_coding
ENSG00000087086	366718	361260	624447	126293	76774	154411	-2.22	13.7	1.49e-13	5.42e-12	FTL	ferritin light chain [Source:HGNC Symbol;Acc:HGNC:3999]	principal1	protein_coding
ENSG00000087087	549	509	631	1993	1832	1924	1.44	6.25	1.46e-12	4.29e-11	SRRT	serrate, RNA effector molecule [Source:HGNC Symbol;Acc:HGNC:24101]	principal3	protein_coding
ENSG00000087088	312	360	471	426	323	416	-0.296	4.4	0.17	0.252	BAX	BCL2 associated X, apoptosis regulator [Source:HGNC Symbol;Acc:HGNC:959]		protein_coding
ENSG00000087095	251	230	392	661	426	551	0.601	4.63	0.00383	0.0102	NLK	nemo like kinase [Source:HGNC Symbol;Acc:HGNC:29858]		protein_coding
ENSG00000087111	672	655	1244	723	518	778	-0.632	5.35	0.00811	0.0194	PIGS	phosphatidylinositol glycan anchor biosynthesis class S [Source:HGNC Symbol;Acc:HGNC:14937]	principal1	protein_coding
ENSG00000087116	3	4	14	160	27	15	2.97	1.43	0.0152	0.0333	ADAMTS2	ADAM metallopeptidase with thrombospondin type 1 motif 2 [Source:HGNC Symbol;Acc:HGNC:218]		protein_coding
ENSG00000087152	803	743	1565	1361	931	1239	-0.0902	5.95	0.667	0.746	ATXN7L3	ataxin 7 like 3 [Source:HGNC Symbol;Acc:HGNC:25416]	alternative1	protein_coding
ENSG00000087157	326	357	354	657	463	778	0.506	4.8	0.0714	0.124	PGS1	phosphatidylglycerophosphate synthase 1 [Source:HGNC Symbol;Acc:HGNC:30029]		protein_coding
ENSG00000087191	259	203	659	1021	952	1017	1.21	5.35	4.21e-05	0.000201	PSMC5	proteasome 26S subunit, ATPase 5 [Source:HGNC Symbol;Acc:HGNC:9552]		protein_coding
ENSG00000087206	189	175	401	405	421	548	0.6	4.39	0.0248	0.0507	UIMC1	ubiquitin interaction motif containing 1 [Source:HGNC Symbol;Acc:HGNC:30298]		protein_coding
ENSG00000087245	42	37	70	220	477	405	2.64	3.76	1.22e-09	1.88e-08	MMP2	matrix metallopeptidase 2 [Source:HGNC Symbol;Acc:HGNC:7166]	principal1	protein_coding
ENSG00000087253	2470	1535	1994	1743	1726	2011	-0.474	6.78	0.0765	0.131	LPCAT2	lysophosphatidylcholine acyltransferase 2 [Source:HGNC Symbol;Acc:HGNC:26032]		protein_coding
ENSG00000087263	701	569	832	849	651	682	-0.271	5.28	0.19	0.277	OGFOD1	2-oxoglutarate and iron dependent oxygenase domain containing 1 [Source:HGNC Symbol;Acc:HGNC:25585]	principal1	protein_coding
ENSG00000087266	2335	2574	2437	6049	4547	6138	0.818	7.89	0.000672	0.00226	SH3BP2	SH3 domain binding protein 2 [Source:HGNC Symbol;Acc:HGNC:10825]	principal3	protein_coding
ENSG00000087269	366	288	444	1356	1128	2000	1.71	5.81	4.22e-10	7.24e-09	NOP14	NOP14 nucleolar protein [Source:HGNC Symbol;Acc:HGNC:16821]	principal3	protein_coding
ENSG00000087274	1916	2033	3827	2604	2352	3012	-0.233	7.19	0.279	0.377	ADD1	adducin 1 [Source:HGNC Symbol;Acc:HGNC:243]		protein_coding
ENSG00000087299	96	32	90	111	110	75	0.154	2.38	0.721	0.792	L2HGDH	L-2-hydroxyglutarate dehydrogenase [Source:HGNC Symbol;Acc:HGNC:20499]	principal1	protein_coding
ENSG00000087301	120	189	173	101	125	166	-0.637	3.02	0.0817	0.138	TXNDC16	thioredoxin domain containing 16 [Source:HGNC Symbol;Acc:HGNC:19965]	principal1	protein_coding
ENSG00000087302	1540	1234	1600	991	985	1024	-0.873	6.02	3.14e-05	0.000155	RTRAF	RNA transcription, translation and transport factor [Source:HGNC Symbol;Acc:HGNC:23169]		protein_coding
ENSG00000087303	3	12	12	20	11	2	-0.0443	-0.287	1	1	NID2	nidogen 2 [Source:HGNC Symbol;Acc:HGNC:13389]	principal1	protein_coding
ENSG00000087338	146	129	252	266	248	286	0.327	3.7	0.171	0.253	GMCL1	germ cell-less, spermatogenesis associated 1 [Source:HGNC Symbol;Acc:HGNC:23843]		protein_coding
ENSG00000087365	1210	1206	2343	3608	2629	3533	0.76	7.13	0.000286	0.00107	SF3B2	splicing factor 3b subunit 2 [Source:HGNC Symbol;Acc:HGNC:10769]	principal2	protein_coding
ENSG00000087448	337	300	384	581	445	568	0.306	4.69	0.153	0.231	KLHL42	kelch like family member 42 [Source:HGNC Symbol;Acc:HGNC:29252]		protein_coding
ENSG00000087460	5257	6906	10569	7600	5551	6841	-0.483	8.59	0.0296	0.0588	GNAS	GNAS complex locus [Source:HGNC Symbol;Acc:HGNC:4392]	principal3	protein_coding
ENSG00000087470	1685	1093	1882	1810	1933	2306	0.0745	6.67	0.751	0.816	DNM1L	dynamin 1 like [Source:HGNC Symbol;Acc:HGNC:2973]	principal1	protein_coding
ENSG00000087502	1407	793	1179	756	644	798	-0.96	5.62	0.000181	0.000721	ERGIC2	ERGIC and golgi 2 [Source:HGNC Symbol;Acc:HGNC:30208]	principal1	protein_coding
ENSG00000087586	1007	456	607	550	588	489	-0.699	5.15	0.0443	0.0828	AURKA	aurora kinase A [Source:HGNC Symbol;Acc:HGNC:11393]		protein_coding
ENSG00000087589	271	101	354	1419	641	401	1.47	5.06	0.00348	0.00936	CASS4	Cas scaffolding protein family member 4 [Source:HGNC Symbol;Acc:HGNC:15878]	principal1	protein_coding
ENSG00000087842	466	441	989	214	266	462	-1.25	4.55	0.000401	0.00144	PIR	pirin [Source:HGNC Symbol;Acc:HGNC:30048]	principal1	protein_coding
ENSG00000087884	38	74	152	18	11	11	-2.95	1.23	8.19e-09	1.04e-07	AAMDC	adipogenesis associated Mth938 domain containing [Source:HGNC Symbol;Acc:HGNC:30205]	principal1	protein_coding
ENSG00000087903	85	57	205	309	237	233	0.948	3.4	0.00449	0.0117	RFX2	regulatory factor X2 [Source:HGNC Symbol;Acc:HGNC:9983]	principal3	protein_coding
ENSG00000087995	272	219	334	327	286	338	-0.109	4.01	0.628	0.714	METTL2A	methyltransferase like 2A [Source:HGNC Symbol;Acc:HGNC:25755]	principal1	protein_coding
ENSG00000088035	346	201	381	458	355	277	-0.0769	4.2	0.795	0.851	ALG6	ALG6, alpha-1,3-glucosyltransferase [Source:HGNC Symbol;Acc:HGNC:23157]	principal2	protein_coding
ENSG00000088038	54	108	138	705	451	492	2.14	4.31	9.99e-12	2.47e-10	CNOT3	CCR4-NOT transcription complex subunit 3 [Source:HGNC Symbol;Acc:HGNC:7879]	principal1	protein_coding
ENSG00000088179	274	309	638	333	280	271	-0.72	4.25	0.00559	0.0141	PTPN4	protein tyrosine phosphatase, non-receptor type 4 [Source:HGNC Symbol;Acc:HGNC:9656]	principal1	protein_coding
ENSG00000088205	1383	829	1201	1783	1322	1610	0.12	6.23	0.635	0.72	DDX18	DEAD-box helicase 18 [Source:HGNC Symbol;Acc:HGNC:2741]	principal1	protein_coding
ENSG00000088247	701	673	1309	3184	2015	2055	1.15	6.6	4.36e-07	3.59e-06	KHSRP	KH-type splicing regulatory protein [Source:HGNC Symbol;Acc:HGNC:6316]	alternative2	protein_coding
ENSG00000088256	294	533	719	431	227	290	-1.02	4.5	0.0012	0.00375	GNA11	G protein subunit alpha 11 [Source:HGNC Symbol;Acc:HGNC:4379]		protein_coding
ENSG00000088298	1657	1453	2951	1362	1149	1866	-0.742	6.49	0.00504	0.0129	EDEM2	ER degradation enhancing alpha-mannosidase like protein 2 [Source:HGNC Symbol;Acc:HGNC:15877]		protein_coding
ENSG00000088305	26	13	12	19	19	12	-0.392	0.113	0.486	0.584	DNMT3B	DNA methyltransferase 3 beta [Source:HGNC Symbol;Acc:HGNC:2979]	alternative2	protein_coding
ENSG00000088325	1004	340	308	559	819	738	-0.0306	5.2	0.953	0.97	TPX2	TPX2, microtubule nucleation factor [Source:HGNC Symbol;Acc:HGNC:1249]		protein_coding
ENSG00000088356	109	126	107	144	124	140	-0.112	2.89	0.711	0.784	PDRG1	p53 and DNA damage regulated 1 [Source:HGNC Symbol;Acc:HGNC:16119]	principal1	protein_coding
ENSG00000088367	1463	2163	2528	4942	1810	1957	0.133	7.13	0.724	0.795	EPB41L1	erythrocyte membrane protein band 4.1 like 1 [Source:HGNC Symbol;Acc:HGNC:3378]	principal4	protein_coding
ENSG00000088387	19	50	52	137	72	59	0.802	2.02	0.12	0.189	DOCK9	dedicator of cytokinesis 9 [Source:HGNC Symbol;Acc:HGNC:14132]	principal2	protein_coding
ENSG00000088448	937	677	1225	2272	1920	2588	0.956	6.62	2.28e-05	0.000117	ANKRD10	ankyrin repeat domain 10 [Source:HGNC Symbol;Acc:HGNC:20265]	principal1	protein_coding
ENSG00000088451	343	220	280	363	400	378	0.101	4.22	0.726	0.796	TGDS	TDP-glucose 4,6-dehydratase [Source:HGNC Symbol;Acc:HGNC:20324]	principal1	protein_coding
ENSG00000088538	796	1116	1129	4482	2577	1984	1.21	6.94	0.000902	0.00293	DOCK3	dedicator of cytokinesis 3 [Source:HGNC Symbol;Acc:HGNC:2989]	principal1	protein_coding
ENSG00000088543	115	122	163	62	86	98	-1	2.6	0.00254	0.00713	C3orf18	chromosome 3 open reading frame 18 [Source:HGNC Symbol;Acc:HGNC:24837]	principal1	protein_coding
ENSG00000088682	748	507	942	749	683	676	-0.354	5.29	0.102	0.165	COQ9	coenzyme Q9 [Source:HGNC Symbol;Acc:HGNC:25302]	principal1	protein_coding
ENSG00000088727	44	37	43	48	22	50	-0.409	1.21	0.302	0.402	KIF9	kinesin family member 9 [Source:HGNC Symbol;Acc:HGNC:16666]		protein_coding
ENSG00000088766	767	555	1379	548	380	511	-1.17	5.14	5.84e-07	4.61e-06	CRLS1	cardiolipin synthase 1 [Source:HGNC Symbol;Acc:HGNC:16148]	principal1	protein_coding
ENSG00000088808	39	85	80	146	39	77	-0.0289	2.14	0.958	0.974	PPP1R13B	protein phosphatase 1 regulatory subunit 13B [Source:HGNC Symbol;Acc:HGNC:14950]		protein_coding
ENSG00000088812	775	874	1872	3154	2100	2878	0.947	6.84	0.000175	0.000705	ATRN	attractin [Source:HGNC Symbol;Acc:HGNC:885]	alternative2	protein_coding
ENSG00000088826	77	73	143	259	68	192	0.503	2.86	0.277	0.375	SMOX	spermine oxidase [Source:HGNC Symbol;Acc:HGNC:15862]	principal1	protein_coding
ENSG00000088827	107	207	182	394	313	778	1.22	5.11	0.0927	0.153	SIGLEC1	sialic acid binding Ig like lectin 1 [Source:HGNC Symbol;Acc:HGNC:11127]	principal1	protein_coding
ENSG00000088832	1998	1859	4504	2950	2129	1892	-0.509	7.1	0.0622	0.11	FKBP1A	FK506 binding protein 1A [Source:HGNC Symbol;Acc:HGNC:3711]	principal1	protein_coding
ENSG00000088833	402	386	959	887	706	894	0.269	5.32	0.265	0.362	NSFL1C	NSFL1 cofactor [Source:HGNC Symbol;Acc:HGNC:15912]	principal3	protein_coding
ENSG00000088836	53	76	84	154	72	60	0.0661	2.38	0.895	0.929	SLC4A11	solute carrier family 4 member 11 [Source:HGNC Symbol;Acc:HGNC:16438]	principal3	protein_coding
ENSG00000088854	673	1289	1255	1239	964	1604	-0.104	6.08	0.756	0.821	C20orf194	chromosome 20 open reading frame 194 [Source:HGNC Symbol;Acc:HGNC:17721]		protein_coding
ENSG00000088876	23	27	33	88	76	69	1.17	1.83	0.00254	0.00713	ZNF343	zinc finger protein 343 [Source:HGNC Symbol;Acc:HGNC:16017]		protein_coding
ENSG00000088888	693	847	1015	1502	1172	1393	0.339	6.04	0.0936	0.154	MAVS	mitochondrial antiviral signaling protein [Source:HGNC Symbol;Acc:HGNC:29233]	principal1	protein_coding
ENSG00000088899	19	107	74	32	18	33	-1.65	1.35	0.00879	0.0208	LZTS3	leucine zipper tumor suppressor family member 3 [Source:HGNC Symbol;Acc:HGNC:30139]		protein_coding
ENSG00000088930	2663	1956	3678	4042	3009	3824	0.0916	7.45	0.642	0.726	XRN2	5'-3' exoribonuclease 2 [Source:HGNC Symbol;Acc:HGNC:12836]	principal1	protein_coding
ENSG00000088970	58	59	75	70	68	58	-0.287	1.89	0.383	0.485	KIZ	kizuna centrosomal protein [Source:HGNC Symbol;Acc:HGNC:15865]		protein_coding
ENSG00000088986	2125	1965	2364	1554	1594	1630	-0.764	6.65	0.000462	0.00164	DYNLL1	dynein light chain LC8-type 1 [Source:HGNC Symbol;Acc:HGNC:15476]		protein_coding
ENSG00000088992	16	40	36	8	19	41	-0.753	0.549	0.242	0.336	TESC	tescalcin [Source:HGNC Symbol;Acc:HGNC:26065]	principal3	protein_coding
ENSG00000089006	2280	1861	2161	2008	1808	1617	-0.56	6.74	0.0158	0.0343	SNX5	sorting nexin 5 [Source:HGNC Symbol;Acc:HGNC:14969]		protein_coding
ENSG00000089009	6600	5111	7033	4825	3860	4565	-0.835	8.11	2.86e-05	0.000143	RPL6	ribosomal protein L6 [Source:HGNC Symbol;Acc:HGNC:10362]		protein_coding
ENSG00000089012	3	10	3	12	12	29	1.3	-0.299	0.107	0.172	SIRPG	signal regulatory protein gamma [Source:HGNC Symbol;Acc:HGNC:15757]	principal2	protein_coding
ENSG00000089022	924	773	1321	1710	1176	1575	0.255	6.14	0.173	0.255	MAPKAPK5	mitogen-activated protein kinase-activated protein kinase 5 [Source:HGNC Symbol;Acc:HGNC:6889]	principal3	protein_coding
ENSG00000089041	483	481	1323	2249	4471	9582	2.64	7.65	4.22e-05	0.000201	P2RX7	purinergic receptor P2X 7 [Source:HGNC Symbol;Acc:HGNC:8537]	principal1	protein_coding
ENSG00000089048	260	158	200	643	538	568	1.15	4.53	2.7e-05	0.000136	ESF1	ESF1 nucleolar pre-rRNA processing protein homolog [Source:HGNC Symbol;Acc:HGNC:15898]	principal1	protein_coding
ENSG00000089050	330	208	376	191	201	213	-0.893	3.79	0.00074	0.00246	RBBP9	RB binding protein 9, serine hydrolase [Source:HGNC Symbol;Acc:HGNC:9892]	principal1	protein_coding
ENSG00000089053	2050	1230	2481	1870	1465	1491	-0.554	6.59	0.0111	0.0253	ANAPC5	anaphase promoting complex subunit 5 [Source:HGNC Symbol;Acc:HGNC:15713]		protein_coding
ENSG00000089057	2978	3371	4040	7343	4493	4545	0.309	8.01	0.204	0.292	SLC23A2	solute carrier family 23 member 2 [Source:HGNC Symbol;Acc:HGNC:10973]	principal1	protein_coding
ENSG00000089060	1240	1590	2748	3132	1548	2009	-0.0382	6.79	0.886	0.922	SLC8B1	solute carrier family 8 member B1 [Source:HGNC Symbol;Acc:HGNC:26175]	principal1	protein_coding
ENSG00000089063	1705	1576	3267	725	683	724	-1.88	6.12	2.67e-18	2.36e-16	TMEM230	transmembrane protein 230 [Source:HGNC Symbol;Acc:HGNC:15876]		protein_coding
ENSG00000089091	38	38	24	48	34	53	0.0335	1.26	1	1	DZANK1	double zinc ribbon and ankyrin repeat domains 1 [Source:HGNC Symbol;Acc:HGNC:15858]		protein_coding
ENSG00000089094	964	728	1551	2331	1320	1398	0.346	6.31	0.164	0.245	KDM2B	lysine demethylase 2B [Source:HGNC Symbol;Acc:HGNC:13610]		protein_coding
ENSG00000089123	125	94	126	226	208	257	0.672	3.36	0.0112	0.0256	TASP1	taspase 1 [Source:HGNC Symbol;Acc:HGNC:15859]		protein_coding
ENSG00000089127	606	585	2145	655	835	382	-0.981	5.71	0.0282	0.0564	OAS1	2'-5'-oligoadenylate synthetase 1 [Source:HGNC Symbol;Acc:HGNC:8086]		protein_coding
ENSG00000089154	2363	2375	5757	7637	4531	5013	0.458	8.01	0.097	0.159	GCN1	GCN1, eIF2 alpha kinase activator homolog [Source:HGNC Symbol;Acc:HGNC:4199]		protein_coding
ENSG00000089157	13684	11380	15666	6713	4815	6632	-1.5	8.92	3.77e-13	1.25e-11	RPLP0	ribosomal protein lateral stalk subunit P0 [Source:HGNC Symbol;Acc:HGNC:10371]	principal1	protein_coding
ENSG00000089159	836	1350	1323	4838	1860	2291	0.971	6.87	0.00436	0.0114	PXN	paxillin [Source:HGNC Symbol;Acc:HGNC:9718]		protein_coding
ENSG00000089177	308	757	716	888	684	830	0.0887	5.32	0.789	0.846	KIF16B	kinesin family member 16B [Source:HGNC Symbol;Acc:HGNC:15869]		protein_coding
ENSG00000089195	228	167	170	356	284	401	0.51	3.96	0.0858	0.144	TRMT6	tRNA methyltransferase 6 [Source:HGNC Symbol;Acc:HGNC:20900]	principal1	protein_coding
ENSG00000089220	3367	2965	3793	1071	1064	1649	-1.75	6.86	1.78e-12	5.09e-11	PEBP1	phosphatidylethanolamine binding protein 1 [Source:HGNC Symbol;Acc:HGNC:8630]	principal1	protein_coding
ENSG00000089234	497	510	746	645	510	588	-0.32	5	0.0918	0.152	BRAP	BRCA1 associated protein [Source:HGNC Symbol;Acc:HGNC:1099]	principal1	protein_coding
ENSG00000089248	2398	2161	3126	1200	1257	1572	-1.24	6.65	5.11e-08	5.39e-07	ERP29	endoplasmic reticulum protein 29 [Source:HGNC Symbol;Acc:HGNC:13799]		protein_coding
ENSG00000089280	307	226	382	3608	2992	3118	3.1	6.85	3.77e-33	3.61e-30	FUS	FUS RNA binding protein [Source:HGNC Symbol;Acc:HGNC:4010]		protein_coding
ENSG00000089289	656	650	1298	523	445	503	-1.09	5.12	3.93e-07	3.28e-06	IGBP1	immunoglobulin binding protein 1 [Source:HGNC Symbol;Acc:HGNC:5461]	principal1	protein_coding
ENSG00000089327	1655	1721	2603	2422	2000	2680	-0.057	6.95	0.781	0.84	FXYD5	FXYD domain containing ion transport regulator 5 [Source:HGNC Symbol;Acc:HGNC:4029]	principal3	protein_coding
ENSG00000089335	317	204	219	371	320	302	0.0577	4.12	0.856	0.899	ZNF302	zinc finger protein 302 [Source:HGNC Symbol;Acc:HGNC:13848]		protein_coding
ENSG00000089351	212	268	274	2108	2012	3414	2.97	6.51	1.77e-09	2.63e-08	GRAMD1A	GRAM domain containing 1A [Source:HGNC Symbol;Acc:HGNC:29305]		protein_coding
ENSG00000089486	233	263	492	131	68	163	-1.74	3.45	1.6e-07	1.47e-06	CDIP1	cell death inducing p53 target 1 [Source:HGNC Symbol;Acc:HGNC:13234]		protein_coding
ENSG00000089505	18	10	12	20	16	27	0.306	0.111	0.594	0.683	CMTM1	CKLF like MARVEL transmembrane domain containing 1 [Source:HGNC Symbol;Acc:HGNC:19172]	alternative2	protein_coding
ENSG00000089558	0	2	2	23	14	3	2.91	-0.297	0.011	0.0251	KCNH4	potassium voltage-gated channel subfamily H member 4 [Source:HGNC Symbol;Acc:HGNC:6253]	principal1	protein_coding
ENSG00000089597	1647	1516	3749	8722	5334	7744	1.4	8.16	1.3e-07	1.23e-06	GANAB	glucosidase II alpha subunit [Source:HGNC Symbol;Acc:HGNC:4138]	principal3	protein_coding
ENSG00000089639	680	1066	1293	4307	2674	3165	1.41	7.06	1.98e-08	2.32e-07	GMIP	GEM interacting protein [Source:HGNC Symbol;Acc:HGNC:24852]	alternative2	protein_coding
ENSG00000089682	157	98	174	214	190	179	0.135	3.32	0.635	0.72	RBM41	RNA binding motif protein 41 [Source:HGNC Symbol;Acc:HGNC:25617]	principal1	protein_coding
ENSG00000089685	629	275	201	77	163	171	-1.81	3.75	0.00118	0.0037	BIRC5	baculoviral IAP repeat containing 5 [Source:HGNC Symbol;Acc:HGNC:593]	principal1	protein_coding
ENSG00000089692	5	3	1	11	40	49	3.07	0.63	0.00174	0.00517	LAG3	lymphocyte activating 3 [Source:HGNC Symbol;Acc:HGNC:6476]	principal2	protein_coding
ENSG00000089693	610	674	1576	1554	989	1367	0.201	5.96	0.423	0.525	MLF2	myeloid leukemia factor 2 [Source:HGNC Symbol;Acc:HGNC:7126]		protein_coding
ENSG00000089723	414	163	784	476	163	114	-1.11	4.09	0.0647	0.114	OTUB2	OTU deubiquitinase, ubiquitin aldehyde binding 2 [Source:HGNC Symbol;Acc:HGNC:20351]		protein_coding
ENSG00000089737	1700	1616	2354	2934	1975	2357	0.0334	6.91	0.87	0.91	DDX24	DEAD-box helicase 24 [Source:HGNC Symbol;Acc:HGNC:13266]	alternative2	protein_coding
ENSG00000089775	288	183	306	410	433	433	0.41	4.33	0.112	0.179	ZBTB25	zinc finger and BTB domain containing 25 [Source:HGNC Symbol;Acc:HGNC:13112]		protein_coding
ENSG00000089818	736	655	736	669	480	771	-0.506	5.21	0.039	0.0744	NECAP1	NECAP endocytosis associated 1 [Source:HGNC Symbol;Acc:HGNC:24539]	alternative1	protein_coding
ENSG00000089820	1185	1008	923	921	821	1057	-0.53	5.81	0.0453	0.0844	ARHGAP4	Rho GTPase activating protein 4 [Source:HGNC Symbol;Acc:HGNC:674]		protein_coding
ENSG00000089847	16	2	5	25	35	19	1.43	0.282	0.0511	0.0937	ANKRD24	ankyrin repeat domain 24 [Source:HGNC Symbol;Acc:HGNC:29424]	alternative2	protein_coding
ENSG00000089876	564	570	977	969	385	1172	-0.0603	5.38	0.887	0.923	DHX32	DEAH-box helicase 32 (putative) [Source:HGNC Symbol;Acc:HGNC:16717]		protein_coding
ENSG00000089902	623	679	1512	1466	1025	1117	0.105	5.86	0.658	0.74	RCOR1	REST corepressor 1 [Source:HGNC Symbol;Acc:HGNC:17441]	principal1	protein_coding
ENSG00000089916	1514	1674	2182	2479	1882	2518	0.0303	6.83	0.88	0.918	GPATCH2L	G-patch domain containing 2 like [Source:HGNC Symbol;Acc:HGNC:20210]	principal1	protein_coding
ENSG00000090006	46	38	102	130	103	66	0.442	2.26	0.284	0.382	LTBP4	latent transforming growth factor beta binding protein 4 [Source:HGNC Symbol;Acc:HGNC:6717]	principal4	protein_coding
ENSG00000090013	3759	2360	6094	970	729	1228	-2.32	6.86	1.72e-16	1.08e-14	BLVRB	biliverdin reductase B [Source:HGNC Symbol;Acc:HGNC:1063]	principal1	protein_coding
ENSG00000090020	101	185	394	1289	751	1247	2.03	5.36	1.31e-07	1.23e-06	SLC9A1	solute carrier family 9 member A1 [Source:HGNC Symbol;Acc:HGNC:11071]	principal1	protein_coding
ENSG00000090054	1570	1190	2013	1638	1522	1761	-0.257	6.48	0.172	0.254	SPTLC1	serine palmitoyltransferase long chain base subunit 1 [Source:HGNC Symbol;Acc:HGNC:11277]		protein_coding
ENSG00000090060	952	922	2394	3273	2662	3218	0.871	7.01	0.000414	0.00148	PAPOLA	poly(A) polymerase alpha [Source:HGNC Symbol;Acc:HGNC:14981]		protein_coding
ENSG00000090061	167	164	372	993	712	738	1.54	4.96	9.26e-09	1.16e-07	CCNK	cyclin K [Source:HGNC Symbol;Acc:HGNC:1596]	principal2	protein_coding
ENSG00000090097	10	23	42	22	14	11	-0.929	0.119	0.12	0.189	PCBP4	poly(rC) binding protein 4 [Source:HGNC Symbol;Acc:HGNC:8652]	principal1	protein_coding
ENSG00000090104	3100	2756	3328	7516	3612	3781	0.328	7.74	0.297	0.397	RGS1	regulator of G protein signaling 1 [Source:HGNC Symbol;Acc:HGNC:9991]	principal1	protein_coding
ENSG00000090238	71	84	221	66	53	62	-1.28	2.32	0.00122	0.00382	YPEL3	yippee like 3 [Source:HGNC Symbol;Acc:HGNC:18327]		protein_coding
ENSG00000090263	320	228	336	165	179	165	-1.11	3.66	0.000146	0.000598	MRPS33	mitochondrial ribosomal protein S33 [Source:HGNC Symbol;Acc:HGNC:16634]		protein_coding
ENSG00000090266	1641	1094	1971	472	426	568	-1.98	5.64	5.56e-19	5.75e-17	NDUFB2	NADH:ubiquinone oxidoreductase subunit B2 [Source:HGNC Symbol;Acc:HGNC:7697]		protein_coding
ENSG00000090273	200	206	361	587	540	609	0.898	4.67	0.000105	0.000444	NUDC	nuclear distribution C, dynein complex regulator [Source:HGNC Symbol;Acc:HGNC:8045]	principal1	protein_coding
ENSG00000090316	522	513	1078	903	643	733	-0.159	5.35	0.46	0.56	MAEA	macrophage erythroblast attacher [Source:HGNC Symbol;Acc:HGNC:13731]	principal1	protein_coding
ENSG00000090339	1787	1208	2272	23095	18984	39128	3.64	9.84	3.27e-18	2.85e-16	ICAM1	intercellular adhesion molecule 1 [Source:HGNC Symbol;Acc:HGNC:5344]		protein_coding
ENSG00000090372	738	609	991	1397	840	1161	0.217	5.75	0.301	0.401	STRN4	striatin 4 [Source:HGNC Symbol;Acc:HGNC:15721]	principal3	protein_coding
ENSG00000090376	419	366	1007	691	1015	2309	0.951	5.78	0.0595	0.106	IRAK3	interleukin 1 receptor associated kinase 3 [Source:HGNC Symbol;Acc:HGNC:17020]		protein_coding
ENSG00000090382	59199	26781	59706	25144	61962	130878	0.304	11.8	0.618	0.705	LYZ	lysozyme [Source:HGNC Symbol;Acc:HGNC:6740]		protein_coding
ENSG00000090432	484	532	1134	1165	625	610	-0.115	5.4	0.702	0.776	MUL1	mitochondrial E3 ubiquitin protein ligase 1 [Source:HGNC Symbol;Acc:HGNC:25762]	principal1	protein_coding
ENSG00000090447	23	18	45	57	37	40	0.368	1.06	0.428	0.53	TFAP4	transcription factor AP-4 [Source:HGNC Symbol;Acc:HGNC:11745]	principal1	protein_coding
ENSG00000090470	249	204	278	429	315	369	0.272	4.16	0.243	0.337	PDCD7	programmed cell death 7 [Source:HGNC Symbol;Acc:HGNC:8767]	principal1	protein_coding
ENSG00000090487	1945	2013	3509	1768	1260	1614	-0.977	6.71	5.99e-07	4.7e-06	SPG21	SPG21, maspardin [Source:HGNC Symbol;Acc:HGNC:20373]		protein_coding
ENSG00000090520	667	775	598	1095	890	1317	0.306	5.64	0.286	0.385	DNAJB11	DnaJ heat shock protein family (Hsp40) member B11 [Source:HGNC Symbol;Acc:HGNC:14889]		protein_coding
ENSG00000090530	1	3	3	69	19	10	3.38	0.224	0.000342	0.00126	P3H2	prolyl 3-hydroxylase 2 [Source:HGNC Symbol;Acc:HGNC:19317]	principal3	protein_coding
ENSG00000090539	60	21	142	15	23	41	-1.65	1.28	0.0238	0.0487	CHRD	chordin [Source:HGNC Symbol;Acc:HGNC:1949]	principal3	protein_coding
ENSG00000090565	83	119	228	327	279	275	0.778	3.77	0.00829	0.0197	RAB11FIP3	RAB11 family interacting protein 3 [Source:HGNC Symbol;Acc:HGNC:17224]		protein_coding
ENSG00000090581	2139	2124	2866	1490	1277	1551	-1.04	6.62	9.44e-09	1.18e-07	GNPTG	N-acetylglucosamine-1-phosphate transferase gamma subunit [Source:HGNC Symbol;Acc:HGNC:23026]	alternative2	protein_coding
ENSG00000090612	242	135	231	206	145	151	-0.606	3.33	0.0547	0.099	ZNF268	zinc finger protein 268 [Source:HGNC Symbol;Acc:HGNC:13061]		protein_coding
ENSG00000090615	1589	1956	2299	5022	3233	4513	0.783	7.54	0.00023	0.00089	GOLGA3	golgin A3 [Source:HGNC Symbol;Acc:HGNC:4426]	alternative2	protein_coding
ENSG00000090621	1806	1779	3155	4541	2801	3264	0.355	7.34	0.0848	0.142	PABPC4	poly(A) binding protein cytoplasmic 4 [Source:HGNC Symbol;Acc:HGNC:8557]	alternative1	protein_coding
ENSG00000090659	48	3	70	44	25	150	0.644	1.93	0.565	0.657	CD209	CD209 molecule [Source:HGNC Symbol;Acc:HGNC:1641]		protein_coding
ENSG00000090661	68	84	54	69	106	80	-0.0588	2.06	0.899	0.931	CERS4	ceramide synthase 4 [Source:HGNC Symbol;Acc:HGNC:23747]	alternative2	protein_coding
ENSG00000090674	223	153	258	662	372	729	1.14	4.58	0.00154	0.00466	MCOLN1	mucolipin 1 [Source:HGNC Symbol;Acc:HGNC:13356]	principal1	protein_coding
ENSG00000090686	363	338	517	1068	949	952	0.981	5.43	4.74e-07	3.86e-06	USP48	ubiquitin specific peptidase 48 [Source:HGNC Symbol;Acc:HGNC:18533]		protein_coding
ENSG00000090776	175	119	512	242	116	172	-0.811	3.49	0.0516	0.0944	EFNB1	ephrin B1 [Source:HGNC Symbol;Acc:HGNC:3226]	principal1	protein_coding
ENSG00000090857	790	400	1102	2275	1285	753	0.627	6	0.131	0.203	PDPR	pyruvate dehydrogenase phosphatase regulatory subunit [Source:HGNC Symbol;Acc:HGNC:30264]	principal1	protein_coding
ENSG00000090861	713	1264	1378	3698	3400	2594	1.21	7.06	7.72e-05	0.00034	AARS	alanyl-tRNA synthetase [Source:HGNC Symbol;Acc:HGNC:20]		protein_coding
ENSG00000090863	2429	2119	4442	6166	5123	5889	0.668	8	0.000876	0.00286	GLG1	golgi glycoprotein 1 [Source:HGNC Symbol;Acc:HGNC:4316]		protein_coding
ENSG00000090889	298	89	82	177	330	312	0.423	3.71	0.468	0.567	KIF4A	kinesin family member 4A [Source:HGNC Symbol;Acc:HGNC:13339]	principal1	protein_coding
ENSG00000090905	426	380	655	1933	1540	1518	1.48	6.05	1.04e-14	4.65e-13	TNRC6A	trinucleotide repeat containing 6A [Source:HGNC Symbol;Acc:HGNC:11969]		protein_coding
ENSG00000090924	139	89	181	373	290	362	1.03	3.86	0.000157	0.000636	PLEKHG2	pleckstrin homology and RhoGEF domain containing G2 [Source:HGNC Symbol;Acc:HGNC:29515]	principal2	protein_coding
ENSG00000090975	17	28	39	188	79	74	1.69	2.15	0.000221	0.000861	PITPNM2	phosphatidylinositol transfer protein membrane associated 2 [Source:HGNC Symbol;Acc:HGNC:21044]		protein_coding
ENSG00000090989	1324	1049	1654	1914	1532	1702	0.0398	6.39	0.828	0.878	EXOC1	exocyst complex component 1 [Source:HGNC Symbol;Acc:HGNC:30380]	principal3	protein_coding
ENSG00000091009	161	147	328	372	249	267	0.213	3.79	0.405	0.508	RBM27	RNA binding motif protein 27 [Source:HGNC Symbol;Acc:HGNC:29243]	principal1	protein_coding
ENSG00000091039	4566	4190	13099	10345	10476	12974	0.434	8.94	0.164	0.244	OSBPL8	oxysterol binding protein like 8 [Source:HGNC Symbol;Acc:HGNC:16396]		protein_coding
ENSG00000091073	216	243	349	784	991	1752	1.83	5.57	0.000148	0.000606	DTX2	deltex E3 ubiquitin ligase 2 [Source:HGNC Symbol;Acc:HGNC:15973]	principal3	protein_coding
ENSG00000091106	1182	558	2039	748	620	341	-1.37	5.49	0.00229	0.00651	NLRC4	NLR family CARD domain containing 4 [Source:HGNC Symbol;Acc:HGNC:16412]		protein_coding
ENSG00000091127	184	163	229	357	353	298	0.496	3.93	0.049	0.0903	PUS7	pseudouridylate synthase 7 (putative) [Source:HGNC Symbol;Acc:HGNC:26033]	principal1	protein_coding
ENSG00000091129	34	44	26	37	21	37	-0.539	0.948	0.234	0.326	NRCAM	neuronal cell adhesion molecule [Source:HGNC Symbol;Acc:HGNC:7994]	principal3	protein_coding
ENSG00000091136	7	35	36	836	116	287	3.59	3.56	1.55e-05	8.34e-05	LAMB1	laminin subunit beta 1 [Source:HGNC Symbol;Acc:HGNC:6486]	principal1	protein_coding
ENSG00000091140	1956	1775	2967	3363	3146	3507	0.289	7.32	0.116	0.184	DLD	dihydrolipoamide dehydrogenase [Source:HGNC Symbol;Acc:HGNC:2898]	principal1	protein_coding
ENSG00000091157	1172	1049	1821	2579	2083	2635	0.558	6.78	0.00286	0.0079	WDR7	WD repeat domain 7 [Source:HGNC Symbol;Acc:HGNC:13490]	principal1	protein_coding
ENSG00000091164	939	721	1417	1174	1185	1448	0.0311	5.99	0.883	0.92	TXNL1	thioredoxin like 1 [Source:HGNC Symbol;Acc:HGNC:12436]		protein_coding
ENSG00000091262	9	7	22	15	28	3	0.106	0.0563	0.908	0.937	ABCC6	ATP binding cassette subfamily C member 6 [Source:HGNC Symbol;Acc:HGNC:57]	principal1	protein_coding
ENSG00000091317	9070	5882	10212	7920	8574	10641	-0.192	8.91	0.439	0.541	CMTM6	CKLF like MARVEL transmembrane domain containing 6 [Source:HGNC Symbol;Acc:HGNC:19177]		protein_coding
ENSG00000091409	3473	2659	2896	9600	4756	11443	1.13	8.41	0.0129	0.0289	ITGA6	integrin subunit alpha 6 [Source:HGNC Symbol;Acc:HGNC:6142]	principal1	protein_coding
ENSG00000091436	713	371	1029	1078	935	977	0.241	5.59	0.348	0.45	MAP3K20	mitogen-activated protein kinase kinase kinase 20 [Source:HGNC Symbol;Acc:HGNC:17797]	principal1	protein_coding
ENSG00000091483	2462	1887	3594	2937	2200	2799	-0.295	7.19	0.15	0.227	FH	fumarate hydratase [Source:HGNC Symbol;Acc:HGNC:3700]		protein_coding
ENSG00000091490	2416	2313	4451	1889	795	1440	-1.46	6.78	4.9e-07	3.98e-06	SEL1L3	SEL1L family member 3 [Source:HGNC Symbol;Acc:HGNC:29108]		protein_coding
ENSG00000091527	5157	6916	7246	7563	5449	7355	-0.275	8.49	0.238	0.331	CDV3	CDV3 homolog [Source:HGNC Symbol;Acc:HGNC:26928]	alternative2	protein_coding
ENSG00000091536	10	14	35	13	15	14	-0.71	-0.00376	0.224	0.315	MYO15A	myosin XVA [Source:HGNC Symbol;Acc:HGNC:7594]	alternative2	protein_coding
ENSG00000091542	881	1106	2850	1325	988	1297	-0.643	6.18	0.0272	0.0547	ALKBH5	alkB homolog 5, RNA demethylase [Source:HGNC Symbol;Acc:HGNC:25996]	principal1	protein_coding
ENSG00000091592	82	88	117	55	117	154	-0.104	2.58	0.85	0.895	NLRP1	NLR family pyrin domain containing 1 [Source:HGNC Symbol;Acc:HGNC:14374]	alternative2	protein_coding
ENSG00000091640	599	491	905	741	575	718	-0.265	5.21	0.178	0.262	SPAG7	sperm associated antigen 7 [Source:HGNC Symbol;Acc:HGNC:11216]		protein_coding
ENSG00000091651	203	47	62	45	74	62	-1.15	2.28	0.0692	0.12	ORC6	origin recognition complex subunit 6 [Source:HGNC Symbol;Acc:HGNC:17151]		protein_coding
ENSG00000091732	322	296	435	309	204	243	-0.802	3.96	0.000616	0.0021	ZC3HC1	zinc finger C3HC-type containing 1 [Source:HGNC Symbol;Acc:HGNC:29913]	principal1	protein_coding
ENSG00000091831	146	118	73	212	137	169	0.195	3.14	0.633	0.718	ESR1	estrogen receptor 1 [Source:HGNC Symbol;Acc:HGNC:3467]		protein_coding
ENSG00000091947	507	494	928	336	292	301	-1.33	4.56	2.57e-07	2.25e-06	TMEM101	transmembrane protein 101 [Source:HGNC Symbol;Acc:HGNC:28653]	principal1	protein_coding
ENSG00000092010	1630	1280	2586	1271	842	1634	-0.843	6.31	0.00305	0.00835	PSME1	proteasome activator subunit 1 [Source:HGNC Symbol;Acc:HGNC:9568]	principal1	protein_coding
ENSG00000092020	857	674	1151	488	513	670	-0.976	5.22	0.000195	0.000772	PPP2R3C	protein phosphatase 2 regulatory subunit B''gamma [Source:HGNC Symbol;Acc:HGNC:17485]	principal1	protein_coding
ENSG00000092036	324	180	345	133	167	121	-1.3	3.5	8.21e-05	0.000359	HAUS4	HAUS augmin like complex subunit 4 [Source:HGNC Symbol;Acc:HGNC:20163]	principal1	protein_coding
ENSG00000092067	18	10	37	3	7	17	-1.47	-0.197	0.0248	0.0505	CEBPE	CCAAT/enhancer binding protein epsilon [Source:HGNC Symbol;Acc:HGNC:1836]	principal1	protein_coding
ENSG00000092068	1027	1998	2517	15106	2804	7346	1.82	8.22	0.000829	0.00272	SLC7A8	solute carrier family 7 member 8 [Source:HGNC Symbol;Acc:HGNC:11066]		protein_coding
ENSG00000092094	469	327	347	517	443	577	0.06	4.66	0.839	0.887	OSGEP	O-sialoglycoprotein endopeptidase [Source:HGNC Symbol;Acc:HGNC:18028]		protein_coding
ENSG00000092098	346	329	446	643	470	492	0.189	4.75	0.396	0.498	RNF31	ring finger protein 31 [Source:HGNC Symbol;Acc:HGNC:16031]		protein_coding
ENSG00000092108	1575	1320	1553	1671	1378	1581	-0.291	6.38	0.164	0.245	SCFD1	sec1 family domain containing 1 [Source:HGNC Symbol;Acc:HGNC:20726]	principal1	protein_coding
ENSG00000092140	448	352	519	574	545	625	0.0872	4.85	0.685	0.762	G2E3	G2/M-phase specific E3 ubiquitin protein ligase [Source:HGNC Symbol;Acc:HGNC:20338]		protein_coding
ENSG00000092148	5874	8872	17271	11732	6386	7843	-0.572	8.96	0.063	0.111	HECTD1	HECT domain E3 ubiquitin protein ligase 1 [Source:HGNC Symbol;Acc:HGNC:20157]		protein_coding
ENSG00000092199	7073	5585	7665	5806	5683	7123	-0.452	8.46	0.0517	0.0945	HNRNPC	heterogeneous nuclear ribonucleoprotein C (C1/C2) [Source:HGNC Symbol;Acc:HGNC:5035]	principal2	protein_coding
ENSG00000092200	14	7	24	7	14	9	-0.8	-0.13	0.21	0.3	RPGRIP1	RPGR interacting protein 1 [Source:HGNC Symbol;Acc:HGNC:13436]		protein_coding
ENSG00000092201	1521	1145	1776	3321	2737	2409	0.613	6.99	0.0118	0.0268	SUPT16H	SPT16 homolog, facilitates chromatin remodeling subunit [Source:HGNC Symbol;Acc:HGNC:11465]	principal1	protein_coding
ENSG00000092203	644	658	1064	1107	832	1067	0.0445	5.67	0.812	0.866	TOX4	TOX high mobility group box family member 4 [Source:HGNC Symbol;Acc:HGNC:20161]	principal1	protein_coding
ENSG00000092208	120	86	89	73	88	72	-0.687	2.29	0.0586	0.105	GEMIN2	gem nuclear organelle associated protein 2 [Source:HGNC Symbol;Acc:HGNC:10884]	alternative2	protein_coding
ENSG00000092295	24	30	14	87	45	65	1.1	1.39	0.0222	0.046	TGM1	transglutaminase 1 [Source:HGNC Symbol;Acc:HGNC:11777]		protein_coding
ENSG00000092330	1215	1508	1897	1110	812	1013	-0.983	6.04	1.45e-06	1.02e-05	TINF2	TERF1 interacting nuclear factor 2 [Source:HGNC Symbol;Acc:HGNC:11824]		protein_coding
ENSG00000092439	1877	1468	2761	4313	4225	4314	0.793	7.55	2.9e-05	0.000145	TRPM7	transient receptor potential cation channel subfamily M member 7 [Source:HGNC Symbol;Acc:HGNC:17994]		protein_coding
ENSG00000092445	33	25	76	34	20	19	-1.12	0.832	0.0135	0.03	TYRO3	TYRO3 protein tyrosine kinase [Source:HGNC Symbol;Acc:HGNC:12446]		protein_coding
ENSG00000092470	491	168	257	72	190	113	-1.6	3.53	0.00406	0.0107	WDR76	WD repeat domain 76 [Source:HGNC Symbol;Acc:HGNC:25773]	principal3	protein_coding
ENSG00000092529	7	26	4	45	31	28	1	0.78	0.165	0.246	CAPN3	calpain 3 [Source:HGNC Symbol;Acc:HGNC:1480]		protein_coding
ENSG00000092531	1528	1108	1711	852	1126	1215	-0.745	6.08	0.00754	0.0182	SNAP23	synaptosome associated protein 23 [Source:HGNC Symbol;Acc:HGNC:11131]		protein_coding
ENSG00000092621	87	306	175	154	107	90	-1.1	3.08	0.0447	0.0835	PHGDH	phosphoglycerate dehydrogenase [Source:HGNC Symbol;Acc:HGNC:8923]	principal1	protein_coding
ENSG00000092820	1508	1465	2424	2700	2510	2496	0.225	6.99	0.224	0.316	EZR	ezrin [Source:HGNC Symbol;Acc:HGNC:12691]		protein_coding
ENSG00000092841	23163	14825	23368	6201	7433	9189	-1.74	9.45	1.41e-10	2.7e-09	MYL6	myosin light chain 6 [Source:HGNC Symbol;Acc:HGNC:7587]	alternative1	protein_coding
ENSG00000092847	1666	1420	2680	2294	1696	2264	-0.172	6.84	0.37	0.471	AGO1	argonaute 1, RISC catalytic component [Source:HGNC Symbol;Acc:HGNC:3262]	principal1	protein_coding
ENSG00000092853	220	52	64	90	271	139	0.233	3.12	0.735	0.803	CLSPN	claspin [Source:HGNC Symbol;Acc:HGNC:19715]		protein_coding
ENSG00000092871	238	254	554	365	375	455	-0.0498	4.45	0.869	0.91	RFFL	ring finger and FYVE like domain containing E3 ubiquitin protein ligase [Source:HGNC Symbol;Acc:HGNC:24821]	principal1	protein_coding
ENSG00000092929	1530	1588	2597	2916	1937	2911	0.137	6.99	0.507	0.605	UNC13D	unc-13 homolog D [Source:HGNC Symbol;Acc:HGNC:23147]	principal2	protein_coding
ENSG00000092931	695	864	1032	714	448	633	-0.871	5.29	8.55e-05	0.000372	MFSD11	major facilitator superfamily domain containing 11 [Source:HGNC Symbol;Acc:HGNC:25458]		protein_coding
ENSG00000092964	4172	2535	11416	15444	10616	7889	0.719	8.95	0.0757	0.13	DPYSL2	dihydropyrimidinase like 2 [Source:HGNC Symbol;Acc:HGNC:3014]		protein_coding
ENSG00000092969	71	37	39	62	4	19	-1.26	0.887	0.14	0.215	TGFB2	transforming growth factor beta 2 [Source:HGNC Symbol;Acc:HGNC:11768]		protein_coding
ENSG00000092978	209	178	261	513	470	594	0.969	4.45	8.89e-06	5.07e-05	GPATCH2	G-patch domain containing 2 [Source:HGNC Symbol;Acc:HGNC:25499]	principal1	protein_coding
ENSG00000093000	709	491	1056	1399	1472	1580	0.713	6.02	0.000928	0.003	NUP50	nucleoporin 50 [Source:HGNC Symbol;Acc:HGNC:8065]	principal1	protein_coding
ENSG00000093009	288	61	70	44	144	86	-0.964	2.67	0.199	0.287	CDC45	cell division cycle 45 [Source:HGNC Symbol;Acc:HGNC:1739]	principal1	protein_coding
ENSG00000093010	1321	1326	2457	1075	627	1051	-1.18	6.04	8.89e-07	6.62e-06	COMT	catechol-O-methyltransferase [Source:HGNC Symbol;Acc:HGNC:2228]		protein_coding
ENSG00000093072	891	1415	2738	3252	3114	6742	1.13	7.55	0.0243	0.0497	ADA2	adenosine deaminase 2 [Source:HGNC Symbol;Acc:HGNC:1839]	principal3	protein_coding
ENSG00000093144	880	654	1258	820	709	816	-0.539	5.52	0.00615	0.0152	ECHDC1	ethylmalonyl-CoA decarboxylase 1 [Source:HGNC Symbol;Acc:HGNC:21489]	alternative2	protein_coding
ENSG00000093167	463	458	662	1230	1264	1422	1	5.83	4.89e-06	2.99e-05	LRRFIP2	LRR binding FLII interacting protein 2 [Source:HGNC Symbol;Acc:HGNC:6703]		protein_coding
ENSG00000093183	1559	1303	2313	881	832	987	-1.23	6.06	3.4e-10	5.93e-09	SEC22C	SEC22 homolog C, vesicle trafficking protein [Source:HGNC Symbol;Acc:HGNC:16828]		protein_coding
ENSG00000093217	70	76	79	129	80	84	0.0214	2.36	0.974	0.985	XYLB	xylulokinase [Source:HGNC Symbol;Acc:HGNC:12839]	principal1	protein_coding
ENSG00000094631	462	383	665	689	540	613	-0.0134	5	0.949	0.967	HDAC6	histone deacetylase 6 [Source:HGNC Symbol;Acc:HGNC:14064]		protein_coding
ENSG00000094804	440	157	157	87	186	133	-1.25	3.33	0.0314	0.0617	CDC6	cell division cycle 6 [Source:HGNC Symbol;Acc:HGNC:1744]	principal1	protein_coding
ENSG00000094841	281	261	420	239	230	281	-0.655	3.94	0.00398	0.0105	UPRT	uracil phosphoribosyltransferase homolog [Source:HGNC Symbol;Acc:HGNC:28334]		protein_coding
ENSG00000094880	689	572	934	754	606	662	-0.425	5.22	0.025	0.051	CDC23	cell division cycle 23 [Source:HGNC Symbol;Acc:HGNC:1724]	principal1	protein_coding
ENSG00000094914	486	353	679	477	377	439	-0.525	4.71	0.0118	0.0267	AAAS	aladin WD repeat nucleoporin [Source:HGNC Symbol;Acc:HGNC:13666]		protein_coding
ENSG00000094916	715	639	1273	1578	1398	1371	0.457	6.11	0.0182	0.0386	CBX5	chromobox 5 [Source:HGNC Symbol;Acc:HGNC:1555]		protein_coding
ENSG00000094975	440	458	551	881	689	1092	0.538	5.32	0.0285	0.0569	SUCO	SUN domain containing ossification factor [Source:HGNC Symbol;Acc:HGNC:1240]	alternative2	protein_coding
ENSG00000095002	680	527	631	526	309	180	-1.22	4.67	0.00738	0.0178	MSH2	mutS homolog 2 [Source:HGNC Symbol;Acc:HGNC:7325]		protein_coding
ENSG00000095015	980	760	1830	1290	1115	1157	-0.255	6.04	0.254	0.349	MAP3K1	mitogen-activated protein kinase kinase kinase 1 [Source:HGNC Symbol;Acc:HGNC:6848]	principal1	protein_coding
ENSG00000095059	362	241	455	395	303	344	-0.325	4.28	0.151	0.228	DHPS	deoxyhypusine synthase [Source:HGNC Symbol;Acc:HGNC:2869]		protein_coding
ENSG00000095066	40	48	62	81	82	83	0.405	2.03	0.254	0.35	HOOK2	hook microtubule tethering protein 2 [Source:HGNC Symbol;Acc:HGNC:19885]	alternative2	protein_coding
ENSG00000095139	2457	2258	3848	4525	3614	4462	0.261	7.64	0.147	0.224	ARCN1	archain 1 [Source:HGNC Symbol;Acc:HGNC:649]	principal1	protein_coding
ENSG00000095209	2089	1443	2646	1086	1280	1439	-0.984	6.42	9.64e-05	0.000412	TMEM38B	transmembrane protein 38B [Source:HGNC Symbol;Acc:HGNC:25535]	principal1	protein_coding
ENSG00000095261	300	438	760	718	483	541	-0.061	4.91	0.817	0.87	PSMD5	proteasome 26S subunit, non-ATPase 5 [Source:HGNC Symbol;Acc:HGNC:9563]		protein_coding
ENSG00000095303	885	634	971	3766	1005	1426	0.935	6.44	0.0298	0.0591	PTGS1	prostaglandin-endoperoxide synthase 1 [Source:HGNC Symbol;Acc:HGNC:9604]		protein_coding
ENSG00000095319	1246	1017	2153	5137	2402	3942	1.08	7.27	0.000232	0.000895	NUP188	nucleoporin 188 [Source:HGNC Symbol;Acc:HGNC:17859]		protein_coding
ENSG00000095321	314	387	815	303	232	308	-1.1	4.37	5e-05	0.000232	CRAT	carnitine O-acetyltransferase [Source:HGNC Symbol;Acc:HGNC:2342]		protein_coding
ENSG00000095370	101	186	744	355	239	145	-0.623	3.98	0.298	0.397	SH2D3C	SH2 domain containing 3C [Source:HGNC Symbol;Acc:HGNC:16884]		protein_coding
ENSG00000095380	1354	1230	1674	944	742	1080	-0.951	5.92	3.16e-06	2.02e-05	NANS	N-acetylneuraminate synthase [Source:HGNC Symbol;Acc:HGNC:19237]		protein_coding
ENSG00000095383	2821	3964	5183	2514	1463	2636	-1.18	7.28	7.34e-06	4.28e-05	TBC1D2	TBC1 domain family member 2 [Source:HGNC Symbol;Acc:HGNC:18026]		protein_coding
ENSG00000095397	26	40	34	94	76	98	1.07	1.93	0.00393	0.0104	WHRN	whirlin [Source:HGNC Symbol;Acc:HGNC:16361]		protein_coding
ENSG00000095485	387	221	468	326	341	441	-0.242	4.33	0.399	0.501	CWF19L1	CWF19 like 1, cell cycle control (S. pombe) [Source:HGNC Symbol;Acc:HGNC:25613]	principal1	protein_coding
ENSG00000095564	1478	1231	1907	3983	3591	4650	1.1	7.37	1e-07	9.76e-07	BTAF1	B-TFIID TATA-box binding protein associated factor 1 [Source:HGNC Symbol;Acc:HGNC:17307]	principal2	protein_coding
ENSG00000095574	77	64	160	242	178	176	0.728	3.05	0.0131	0.0292	IKZF5	IKAROS family zinc finger 5 [Source:HGNC Symbol;Acc:HGNC:14283]	principal1	protein_coding
ENSG00000095585	173	208	113	237	172	127	-0.307	3.35	0.477	0.576	BLNK	B-cell linker [Source:HGNC Symbol;Acc:HGNC:14211]	principal1	protein_coding
ENSG00000095637	63	284	247	967	501	476	1.35	4.67	0.0106	0.0245	SORBS1	sorbin and SH3 domain containing 1 [Source:HGNC Symbol;Acc:HGNC:14565]	alternative2	protein_coding
ENSG00000095739	25	45	14	17	33	93	0.323	1.17	0.722	0.793	BAMBI	BMP and activin membrane bound inhibitor [Source:HGNC Symbol;Acc:HGNC:30251]	principal1	protein_coding
ENSG00000095787	1237	1019	1931	2275	2257	2372	0.445	6.73	0.0257	0.0521	WAC	WW domain containing adaptor with coiled-coil [Source:HGNC Symbol;Acc:HGNC:17327]		protein_coding
ENSG00000095794	437	392	371	230	209	330	-1.01	4.15	0.00316	0.00863	CREM	cAMP responsive element modulator [Source:HGNC Symbol;Acc:HGNC:2352]		protein_coding
ENSG00000095906	383	291	709	339	197	256	-1.08	4.17	9.67e-05	0.000413	NUBP2	nucleotide binding protein 2 [Source:HGNC Symbol;Acc:HGNC:8042]		protein_coding
ENSG00000095951	309	272	679	1860	1976	3264	2.26	6.41	2.94e-08	3.31e-07	HIVEP1	human immunodeficiency virus type I enhancer binding protein 1 [Source:HGNC Symbol;Acc:HGNC:4920]	alternative2	protein_coding
ENSG00000095970	13528	8451	13172	3372	3600	4383	-1.95	8.59	1.64e-13	5.89e-12	TREM2	triggering receptor expressed on myeloid cells 2 [Source:HGNC Symbol;Acc:HGNC:17761]	principal3	protein_coding
ENSG00000096060	126	106	270	1800	2731	3900	3.85	6.63	4.51e-23	9.94e-21	FKBP5	FK506 binding protein 5 [Source:HGNC Symbol;Acc:HGNC:3721]		protein_coding
ENSG00000096063	493	398	954	959	1052	1220	0.567	5.61	0.0179	0.0382	SRPK1	SRSF protein kinase 1 [Source:HGNC Symbol;Acc:HGNC:11305]		protein_coding
ENSG00000096070	163	179	254	631	298	536	0.961	4.35	0.00191	0.00559	BRPF3	bromodomain and PHD finger containing 3 [Source:HGNC Symbol;Acc:HGNC:14256]	principal2	protein_coding
ENSG00000096080	333	271	454	259	288	267	-0.667	4.07	0.00395	0.0104	MRPS18A	mitochondrial ribosomal protein S18A [Source:HGNC Symbol;Acc:HGNC:14515]	principal1	protein_coding
ENSG00000096092	106	102	118	56	30	12	-2.09	1.79	0.000556	0.00191	TMEM14A	transmembrane protein 14A [Source:HGNC Symbol;Acc:HGNC:21076]	principal1	protein_coding
ENSG00000096093	61	64	39	90	65	82	0.123	1.9	0.791	0.848	EFHC1	EF-hand domain containing 1 [Source:HGNC Symbol;Acc:HGNC:16406]	principal1	protein_coding
ENSG00000096384	18873	14026	29109	24974	17398	16959	-0.35	10.1	0.198	0.285	HSP90AB1	heat shock protein 90 alpha family class B member 1 [Source:HGNC Symbol;Acc:HGNC:5258]	principal1	protein_coding
ENSG00000096401	1264	1056	1789	1940	1377	1516	-0.0734	6.35	0.697	0.772	CDC5L	cell division cycle 5 like [Source:HGNC Symbol;Acc:HGNC:1743]	principal1	protein_coding
ENSG00000096433	95	97	195	340	272	381	1.09	3.76	9.56e-05	0.00041	ITPR3	inositol 1,4,5-trisphosphate receptor type 3 [Source:HGNC Symbol;Acc:HGNC:6182]	principal1	protein_coding
ENSG00000096654	75	90	94	84	76	59	-0.579	2.12	0.0871	0.145	ZNF184	zinc finger protein 184 [Source:HGNC Symbol;Acc:HGNC:12975]	principal1	protein_coding
ENSG00000096696	81	318	1307	1146	539	408	0.157	5.29	0.854	0.898	DSP	desmoplakin [Source:HGNC Symbol;Acc:HGNC:3052]	principal3	protein_coding
ENSG00000096717	175	190	473	462	392	352	0.295	4.26	0.291	0.39	SIRT1	sirtuin 1 [Source:HGNC Symbol;Acc:HGNC:14929]		protein_coding
ENSG00000096746	114	72	130	689	711	511	2.3	4.53	8.36e-13	2.59e-11	HNRNPH3	heterogeneous nuclear ribonucleoprotein H3 [Source:HGNC Symbol;Acc:HGNC:5043]		protein_coding
ENSG00000096872	127	124	140	191	169	140	0.0168	3.12	0.972	0.984	IFT74	intraflagellar transport 74 [Source:HGNC Symbol;Acc:HGNC:21424]		protein_coding
ENSG00000096968	665	475	862	2115	2474	2312	1.5	6.73	1.08e-09	1.69e-08	JAK2	Janus kinase 2 [Source:HGNC Symbol;Acc:HGNC:6192]	principal1	protein_coding
ENSG00000096996	59	33	65	52	56	92	0.0517	1.82	0.933	0.956	IL12RB1	interleukin 12 receptor subunit beta 1 [Source:HGNC Symbol;Acc:HGNC:5971]	principal1	protein_coding
ENSG00000097007	445	505	849	1361	801	1082	0.549	5.6	0.0118	0.0267	ABL1	ABL proto-oncogene 1, non-receptor tyrosine kinase [Source:HGNC Symbol;Acc:HGNC:76]		protein_coding
ENSG00000097021	435	321	601	473	418	354	-0.413	4.62	0.122	0.192	ACOT7	acyl-CoA thioesterase 7 [Source:HGNC Symbol;Acc:HGNC:24157]		protein_coding
ENSG00000097033	3307	2960	5450	3275	2385	2893	-0.745	7.46	5.44e-05	0.00025	SH3GLB1	SH3 domain containing GRB2 like, endophilin B1 [Source:HGNC Symbol;Acc:HGNC:10833]		protein_coding
ENSG00000097046	122	42	53	50	125	49	-0.276	2.21	0.666	0.746	CDC7	cell division cycle 7 [Source:HGNC Symbol;Acc:HGNC:1745]		protein_coding
ENSG00000099139	99	39	447	569	340	387	1.04	4.27	0.0748	0.128	PCSK5	proprotein convertase subtilisin/kexin type 5 [Source:HGNC Symbol;Acc:HGNC:8747]	principal3	protein_coding
ENSG00000099194	4060	13072	90742	8319	7619	4761	-2.42	9.78	0.00255	0.00715	SCD	stearoyl-CoA desaturase [Source:HGNC Symbol;Acc:HGNC:10571]	principal1	protein_coding
ENSG00000099203	634	477	961	188	163	221	-2.14	4.39	3.05e-19	3.36e-17	TMED1	transmembrane p24 trafficking protein 1 [Source:HGNC Symbol;Acc:HGNC:17291]		protein_coding
ENSG00000099204	91	176	449	636	359	76	0.364	4.08	0.636	0.721	ABLIM1	actin binding LIM protein 1 [Source:HGNC Symbol;Acc:HGNC:78]	alternative2	protein_coding
ENSG00000099219	2420	2437	3218	5215	3435	2473	0.126	7.52	0.706	0.779	ERMP1	endoplasmic reticulum metallopeptidase 1 [Source:HGNC Symbol;Acc:HGNC:23703]		protein_coding
ENSG00000099246	1944	1821	2089	1834	1627	2143	-0.407	6.71	0.0636	0.112	RAB18	RAB18, member RAS oncogene family [Source:HGNC Symbol;Acc:HGNC:14244]	principal1	protein_coding
ENSG00000099250	9095	6004	10898	35834	19151	30907	1.4	10.1	8.43e-08	8.4e-07	NRP1	neuropilin 1 [Source:HGNC Symbol;Acc:HGNC:8004]	alternative2	protein_coding
ENSG00000099282	303	342	413	211	139	150	-1.42	3.72	4.92e-08	5.22e-07	TSPAN15	tetraspanin 15 [Source:HGNC Symbol;Acc:HGNC:23298]		protein_coding
ENSG00000099284	213	378	145	182	144	158	-1.05	3.53	0.0247	0.0504	H2AFY2	H2A histone family member Y2 [Source:HGNC Symbol;Acc:HGNC:14453]		protein_coding
ENSG00000099290	583	443	691	1079	720	789	0.265	5.43	0.236	0.329	WASHC2A	WASH complex subunit 2A [Source:HGNC Symbol;Acc:HGNC:23416]	principal3	protein_coding
ENSG00000099308	148	130	413	674	366	418	0.847	4.41	0.0104	0.024	MAST3	microtubule associated serine/threonine kinase 3 [Source:HGNC Symbol;Acc:HGNC:19036]		protein_coding
ENSG00000099326	98	122	78	314	247	334	1.19	3.6	0.000542	0.00187	MZF1	myeloid zinc finger 1 [Source:HGNC Symbol;Acc:HGNC:13108]	principal1	protein_coding
ENSG00000099330	3	11	25	13	18	9	-0.15	-0.235	0.877	0.915	OCEL1	occludin/ELL domain containing 1 [Source:HGNC Symbol;Acc:HGNC:26221]	alternative2	protein_coding
ENSG00000099331	5608	7635	8290	14914	7321	10636	0.245	8.99	0.361	0.463	MYO9B	myosin IXB [Source:HGNC Symbol;Acc:HGNC:7609]	principal2	protein_coding
ENSG00000099337	125	165	220	295	259	322	0.472	3.83	0.0811	0.137	KCNK6	potassium two pore domain channel subfamily K member 6 [Source:HGNC Symbol;Acc:HGNC:6281]		protein_coding
ENSG00000099338	24	15	26	17	27	26	-0.181	0.528	0.76	0.824	CATSPERG	cation channel sperm associated auxiliary subunit gamma [Source:HGNC Symbol;Acc:HGNC:25243]		protein_coding
ENSG00000099341	4315	3249	7183	2357	2269	2821	-1.25	7.53	7.09e-09	9.09e-08	PSMD8	proteasome 26S subunit, non-ATPase 8 [Source:HGNC Symbol;Acc:HGNC:9566]		protein_coding
ENSG00000099364	236	254	481	642	425	644	0.534	4.73	0.0218	0.0453	FBXL19	F-box and leucine rich repeat protein 19 [Source:HGNC Symbol;Acc:HGNC:25300]	principal2	protein_coding
ENSG00000099365	9	14	19	69	38	38	1.46	1.11	0.00053	0.00184	STX1B	syntaxin 1B [Source:HGNC Symbol;Acc:HGNC:18539]	principal1	protein_coding
ENSG00000099377	4600	3644	8205	2998	1593	1925	-1.62	7.53	6.52e-11	1.34e-09	HSD3B7	hydroxy-delta-5-steroid dehydrogenase, 3 beta- and steroid delta-isomerase 7 [Source:HGNC Symbol;Acc:HGNC:18324]	principal1	protein_coding
ENSG00000099381	103	94	177	785	441	475	1.88	4.39	4.41e-13	1.44e-11	SETD1A	SET domain containing 1A [Source:HGNC Symbol;Acc:HGNC:29010]	principal1	protein_coding
ENSG00000099385	626	641	896	353	216	240	-1.75	4.63	2.37e-11	5.39e-10	BCL7C	BCL tumor suppressor 7C [Source:HGNC Symbol;Acc:HGNC:1006]		protein_coding
ENSG00000099622	1278	1099	777	1988	1543	1600	0.294	6.34	0.38	0.482	CIRBP	cold inducible RNA binding protein [Source:HGNC Symbol;Acc:HGNC:1982]		protein_coding
ENSG00000099624	200	184	402	373	366	334	0.197	4.15	0.426	0.527	ATP5D	ATP synthase, H+ transporting, mitochondrial F1 complex, delta subunit [Source:HGNC Symbol;Acc:HGNC:837]		protein_coding
ENSG00000099625	16	17	11	49	16	19	0.509	0.385	0.385	0.486	CBARP	CACN beta subunit associated regulatory protein [Source:HGNC Symbol;Acc:HGNC:28617]	alternative2	protein_coding
ENSG00000099783	547	377	832	2376	2061	2202	1.65	6.45	2.38e-15	1.23e-13	HNRNPM	heterogeneous nuclear ribonucleoprotein M [Source:HGNC Symbol;Acc:HGNC:5046]	alternative2	protein_coding
ENSG00000099785	1490	2648	2184	384	321	378	-2.91	5.89	1.62e-21	2.68e-19	MARCH2	membrane associated ring-CH-type finger 2 [Source:HGNC Symbol;Acc:HGNC:28038]		protein_coding
ENSG00000099795	1258	963	1832	568	539	680	-1.47	5.59	7.92e-12	2.01e-10	NDUFB7	NADH:ubiquinone oxidoreductase subunit B7 [Source:HGNC Symbol;Acc:HGNC:7702]	principal1	protein_coding
ENSG00000099797	256	437	784	1094	1048	681	0.689	5.49	0.0439	0.0822	TECR	trans-2,3-enoyl-CoA reductase [Source:HGNC Symbol;Acc:HGNC:4551]	principal1	protein_coding
ENSG00000099800	461	435	790	346	274	303	-1.15	4.48	5.09e-07	4.12e-06	TIMM13	translocase of inner mitochondrial membrane 13 [Source:HGNC Symbol;Acc:HGNC:11816]	principal1	protein_coding
ENSG00000099804	445	507	1033	244	177	259	-1.81	4.44	4.38e-10	7.49e-09	CDC34	cell division cycle 34 [Source:HGNC Symbol;Acc:HGNC:1734]	principal1	protein_coding
ENSG00000099810	433	315	468	611	409	345	-0.169	4.58	0.587	0.677	MTAP	methylthioadenosine phosphorylase [Source:HGNC Symbol;Acc:HGNC:7413]	principal1	protein_coding
ENSG00000099814	47	110	205	221	166	260	0.591	3.32	0.194	0.281	CEP170B	centrosomal protein 170B [Source:HGNC Symbol;Acc:HGNC:20362]	principal1	protein_coding
ENSG00000099817	848	777	1848	689	487	622	-1.2	5.47	6.21e-07	4.86e-06	POLR2E	RNA polymerase II subunit E [Source:HGNC Symbol;Acc:HGNC:9192]	principal1	protein_coding
ENSG00000099821	507	399	855	1268	717	665	0.3	5.37	0.307	0.407	POLRMT	RNA polymerase mitochondrial [Source:HGNC Symbol;Acc:HGNC:9200]		protein_coding
ENSG00000099849	145	184	372	116	62	62	-1.82	2.95	5.48e-05	0.000252	RASSF7	Ras association domain family member 7 [Source:HGNC Symbol;Acc:HGNC:1166]	alternative2	protein_coding
ENSG00000099860	198	226	266	630	468	447	0.825	4.51	0.00188	0.00552	GADD45B	growth arrest and DNA damage inducible beta [Source:HGNC Symbol;Acc:HGNC:4096]		protein_coding
ENSG00000099875	498	689	1352	924	603	684	-0.463	5.41	0.0803	0.136	MKNK2	MAP kinase interacting serine/threonine kinase 2 [Source:HGNC Symbol;Acc:HGNC:7111]	principal4	protein_coding
ENSG00000099889	67	86	84	82	48	64	-0.651	2.05	0.0717	0.124	ARVCF	ARVCF, delta catenin family member [Source:HGNC Symbol;Acc:HGNC:728]	principal2	protein_coding
ENSG00000099899	860	828	768	1102	727	988	-0.185	5.59	0.465	0.565	TRMT2A	tRNA methyltransferase 2 homolog A [Source:HGNC Symbol;Acc:HGNC:24974]	principal3	protein_coding
ENSG00000099901	808	370	549	529	629	554	-0.347	5	0.291	0.39	RANBP1	RAN binding protein 1 [Source:HGNC Symbol;Acc:HGNC:9847]		protein_coding
ENSG00000099904	170	221	266	629	365	454	0.798	4.49	0.0017	0.00508	ZDHHC8	zinc finger DHHC-type containing 8 [Source:HGNC Symbol;Acc:HGNC:18474]		protein_coding
ENSG00000099910	285	254	335	380	246	351	-0.18	4.09	0.437	0.539	KLHL22	kelch like family member 22 [Source:HGNC Symbol;Acc:HGNC:25888]	principal1	protein_coding
ENSG00000099917	586	615	785	3687	2494	2595	1.81	6.77	1.53e-18	1.46e-16	MED15	mediator complex subunit 15 [Source:HGNC Symbol;Acc:HGNC:14248]		protein_coding
ENSG00000099940	418	359	858	452	513	522	-0.372	4.9	0.158	0.238	SNAP29	synaptosome associated protein 29 [Source:HGNC Symbol;Acc:HGNC:11133]		protein_coding
ENSG00000099942	1236	1188	2323	1976	1275	1696	-0.224	6.43	0.265	0.362	CRKL	CRK like proto-oncogene, adaptor protein [Source:HGNC Symbol;Acc:HGNC:2363]	principal1	protein_coding
ENSG00000099949	569	517	970	1367	1128	1422	0.648	5.88	0.0012	0.00375	LZTR1	leucine zipper like transcription regulator 1 [Source:HGNC Symbol;Acc:HGNC:6742]	principal1	protein_coding
ENSG00000099956	401	490	734	633	526	578	-0.201	4.98	0.33	0.431	SMARCB1	SWI/SNF related, matrix associated, actin dependent regulator of chromatin, subfamily b, member 1 [Source:HGNC Symbol;Acc:HGNC:11103]	principal3	protein_coding
ENSG00000099958	30	54	11	39	21	42	-0.396	1.05	0.576	0.667	DERL3	derlin 3 [Source:HGNC Symbol;Acc:HGNC:14236]		protein_coding
ENSG00000099968	954	864	2065	960	717	742	-0.933	5.76	5.39e-05	0.000248	BCL2L13	BCL2 like 13 [Source:HGNC Symbol;Acc:HGNC:17164]		protein_coding
ENSG00000099974	16	12	12	26	24	2	0.0248	0.0435	1	1	DDTL	D-dopachrome tautomerase like [Source:HGNC Symbol;Acc:HGNC:33446]	principal1	protein_coding
ENSG00000099977	548	433	597	163	220	282	-1.56	4.26	1.47e-06	1.03e-05	DDT	D-dopachrome tautomerase [Source:HGNC Symbol;Acc:HGNC:2732]	principal1	protein_coding
ENSG00000099985	11	7	27	74	80	804	4.19	3.14	0.000569	0.00195	OSM	oncostatin M [Source:HGNC Symbol;Acc:HGNC:8506]		protein_coding
ENSG00000099991	632	637	1233	1290	1208	1585	0.44	6.02	0.0508	0.0931	CABIN1	calcineurin binding protein 1 [Source:HGNC Symbol;Acc:HGNC:24187]	alternative2	protein_coding
ENSG00000099992	89	110	172	148	96	226	0.0373	3	0.931	0.954	TBC1D10A	TBC1 domain family member 10A [Source:HGNC Symbol;Acc:HGNC:23609]		protein_coding
ENSG00000099995	518	568	952	2413	1428	1783	1.16	6.24	1.26e-07	1.19e-06	SF3A1	splicing factor 3a subunit 1 [Source:HGNC Symbol;Acc:HGNC:10765]	principal1	protein_coding
ENSG00000099999	49	81	83	129	97	110	0.319	2.56	0.344	0.447	RNF215	ring finger protein 215 [Source:HGNC Symbol;Acc:HGNC:33434]		protein_coding
ENSG00000100003	17	40	40	119	57	110	1.21	1.85	0.00716	0.0174	SEC14L2	SEC14 like lipid binding 2 [Source:HGNC Symbol;Acc:HGNC:10699]		protein_coding
ENSG00000100014	155	193	340	344	231	316	0.0878	3.95	0.733	0.801	SPECC1L	sperm antigen with calponin homology and coiled-coil domains 1 like [Source:HGNC Symbol;Acc:HGNC:29022]	principal1	protein_coding
ENSG00000100023	490	450	744	1174	887	978	0.549	5.52	0.00273	0.0076	PPIL2	peptidylprolyl isomerase like 2 [Source:HGNC Symbol;Acc:HGNC:9261]		protein_coding
ENSG00000100024	0	0	8	26	42	53	3.73	0.553	2.93e-06	1.89e-05	UPB1	beta-ureidopropionase 1 [Source:HGNC Symbol;Acc:HGNC:16297]		protein_coding
ENSG00000100027	23	26	19	9	12	8	-1.57	0.0164	0.0019	0.00558	YPEL1	yippee like 1 [Source:HGNC Symbol;Acc:HGNC:12845]	principal1	protein_coding
ENSG00000100028	754	522	707	522	628	547	-0.545	5.07	0.0381	0.0729	SNRPD3	small nuclear ribonucleoprotein D3 polypeptide [Source:HGNC Symbol;Acc:HGNC:11160]		protein_coding
ENSG00000100029	895	864	1524	1476	992	1210	-0.133	5.97	0.593	0.682	PES1	pescadillo ribosomal biogenesis factor 1 [Source:HGNC Symbol;Acc:HGNC:8848]	alternative2	protein_coding
ENSG00000100030	3679	3175	6642	3797	3045	3741	-0.62	7.72	0.00161	0.00484	MAPK1	mitogen-activated protein kinase 1 [Source:HGNC Symbol;Acc:HGNC:6871]		protein_coding
ENSG00000100031	324	494	893	323	377	397	-0.885	4.62	0.00987	0.023	GGT1	gamma-glutamyltransferase 1 [Source:HGNC Symbol;Acc:HGNC:4250]	principal1	protein_coding
ENSG00000100034	826	772	1248	873	601	828	-0.616	5.56	0.00166	0.00497	PPM1F	protein phosphatase, Mg2+/Mn2+ dependent 1F [Source:HGNC Symbol;Acc:HGNC:19388]	alternative2	protein_coding
ENSG00000100036	198	262	388	210	113	93	-1.34	3.38	0.000541	0.00187	SLC35E4	solute carrier family 35 member E4 [Source:HGNC Symbol;Acc:HGNC:17058]	principal1	protein_coding
ENSG00000100038	364	527	302	569	357	428	-0.243	4.59	0.485	0.583	TOP3B	DNA topoisomerase III beta [Source:HGNC Symbol;Acc:HGNC:11993]	principal1	protein_coding
ENSG00000100055	3774	4186	6454	5740	3074	3659	-0.529	7.91	0.0384	0.0734	CYTH4	cytohesin 4 [Source:HGNC Symbol;Acc:HGNC:9505]		protein_coding
ENSG00000100056	209	230	293	339	238	242	-0.169	3.88	0.516	0.614	ESS2	ess-2 splicing factor homolog [Source:HGNC Symbol;Acc:HGNC:16817]	principal1	protein_coding
ENSG00000100060	277	392	734	177	138	169	-1.8	3.9	5.89e-10	9.79e-09	MFNG	MFNG O-fucosylpeptide 3-beta-N-acetylglucosaminyltransferase [Source:HGNC Symbol;Acc:HGNC:7038]	principal1	protein_coding
ENSG00000100068	39	40	49	98	86	99	0.819	2.12	0.0098	0.0228	LRP5L	LDL receptor related protein 5 like [Source:HGNC Symbol;Acc:HGNC:25323]	alternative2	protein_coding
ENSG00000100075	1181	1155	2765	503	387	343	-2.29	5.61	4.74e-17	3.17e-15	SLC25A1	solute carrier family 25 member 1 [Source:HGNC Symbol;Acc:HGNC:10979]	principal1	protein_coding
ENSG00000100077	2427	2356	6840	3278	2833	2360	-0.663	7.49	0.0273	0.0548	GRK3	G protein-coupled receptor kinase 3 [Source:HGNC Symbol;Acc:HGNC:290]	principal1	protein_coding
ENSG00000100079	107	24	53	0	38	0	-2.45	1.17	0.368	0.47	LGALS2	galectin 2 [Source:HGNC Symbol;Acc:HGNC:6562]	principal1	protein_coding
ENSG00000100083	1988	1738	2215	3082	2019	2734	0.051	6.99	0.805	0.859	GGA1	golgi associated, gamma adaptin ear containing, ARF binding protein 1 [Source:HGNC Symbol;Acc:HGNC:17842]	alternative2	protein_coding
ENSG00000100084	68	68	136	165	103	120	0.228	2.77	0.431	0.533	HIRA	histone cell cycle regulator [Source:HGNC Symbol;Acc:HGNC:4916]	principal1	protein_coding
ENSG00000100092	750	726	1091	1908	1096	1322	0.426	6.05	0.0496	0.0912	SH3BP1	SH3 domain binding protein 1 [Source:HGNC Symbol;Acc:HGNC:10824]		protein_coding
ENSG00000100097	15912	13329	26313	3721	3706	4765	-2.46	9.02	3.95e-27	1.56e-24	LGALS1	galectin 1 [Source:HGNC Symbol;Acc:HGNC:6561]	principal1	protein_coding
ENSG00000100099	616	571	818	777	558	514	-0.44	5.15	0.0388	0.074	HPS4	HPS4, biogenesis of lysosomal organelles complex 3 subunit 2 [Source:HGNC Symbol;Acc:HGNC:15844]		protein_coding
ENSG00000100100	339	737	770	163	174	137	-2.27	4.25	3.53e-09	4.86e-08	PIK3IP1	phosphoinositide-3-kinase interacting protein 1 [Source:HGNC Symbol;Acc:HGNC:24942]		protein_coding
ENSG00000100104	274	224	504	329	232	208	-0.651	3.93	0.0149	0.0326	SRRD	SRR1 domain containing [Source:HGNC Symbol;Acc:HGNC:33910]		protein_coding
ENSG00000100105	127	165	242	229	149	177	-0.253	3.36	0.343	0.446	PATZ1	POZ/BTB and AT hook containing zinc finger 1 [Source:HGNC Symbol;Acc:HGNC:13071]		protein_coding
ENSG00000100106	658	569	1070	642	557	630	-0.61	5.23	0.00167	0.00501	TRIOBP	TRIO and F-actin binding protein [Source:HGNC Symbol;Acc:HGNC:17009]		protein_coding
ENSG00000100109	774	774	1441	1517	830	1060	-0.108	5.88	0.666	0.746	TFIP11	tuftelin interacting protein 11 [Source:HGNC Symbol;Acc:HGNC:17165]		protein_coding
ENSG00000100116	22	37	33	17	17	11	-1.36	0.42	0.00546	0.0138	GCAT	glycine C-acetyltransferase [Source:HGNC Symbol;Acc:HGNC:4188]		protein_coding
ENSG00000100124	225	193	176	192	159	182	-0.53	3.43	0.079	0.134	ANKRD54	ankyrin repeat domain 54 [Source:HGNC Symbol;Acc:HGNC:25185]	principal1	protein_coding
ENSG00000100129	1478	1701	3077	1695	1127	1449	-0.835	6.49	0.000104	0.000441	EIF3L	eukaryotic translation initiation factor 3 subunit L [Source:HGNC Symbol;Acc:HGNC:18138]	principal1	protein_coding
ENSG00000100138	962	732	1019	484	420	434	-1.35	5.12	4.33e-09	5.8e-08	SNU13	small nuclear ribonucleoprotein 13 [Source:HGNC Symbol;Acc:HGNC:7819]	principal1	protein_coding
ENSG00000100139	871	944	1594	1351	1061	1788	0.0103	6.13	0.967	0.98	MICALL1	MICAL like 1 [Source:HGNC Symbol;Acc:HGNC:29804]		protein_coding
ENSG00000100147	67	61	83	138	117	118	0.502	2.52	0.0743	0.128	CCDC134	coiled-coil domain containing 134 [Source:HGNC Symbol;Acc:HGNC:26185]		protein_coding
ENSG00000100150	323	279	478	1109	839	850	1.07	5.27	3.11e-08	3.48e-07	DEPDC5	DEP domain containing 5 [Source:HGNC Symbol;Acc:HGNC:18423]		protein_coding
ENSG00000100151	294	353	417	505	231	241	-0.484	4.2	0.148	0.225	PICK1	protein interacting with PRKCA 1 [Source:HGNC Symbol;Acc:HGNC:9394]		protein_coding
ENSG00000100154	193	316	552	961	429	726	0.703	4.96	0.0293	0.0583	TTC28	tetratricopeptide repeat domain 28 [Source:HGNC Symbol;Acc:HGNC:29179]	principal1	protein_coding
ENSG00000100156	27	37	13	1	0	1	-5.46	-0.591	3.49e-08	3.86e-07	SLC16A8	solute carrier family 16 member 8 [Source:HGNC Symbol;Acc:HGNC:16270]		protein_coding
ENSG00000100162	176	53	59	18	37	43	-1.92	1.76	0.00317	0.00865	CENPM	centromere protein M [Source:HGNC Symbol;Acc:HGNC:18352]		protein_coding
ENSG00000100167	69	51	96	34	30	13	-1.77	1.36	0.000988	0.00317	SEPT3	septin 3 [Source:HGNC Symbol;Acc:HGNC:10750]		protein_coding
ENSG00000100201	6688	7183	8517	10051	7107	8515	-0.147	8.79	0.482	0.581	DDX17	DEAD-box helicase 17 [Source:HGNC Symbol;Acc:HGNC:2740]	principal5	protein_coding
ENSG00000100207	435	480	1034	1715	1252	1540	0.952	5.97	2.55e-05	0.00013	TCF20	transcription factor 20 [Source:HGNC Symbol;Acc:HGNC:11631]		protein_coding
ENSG00000100209	115	93	149	51	51	53	-1.5	2.13	5.47e-07	4.37e-06	HSCB	HscB mitochondrial iron-sulfur cluster cochaperone [Source:HGNC Symbol;Acc:HGNC:28913]	principal1	protein_coding
ENSG00000100211	27	24	38	49	31	45	0.174	1.16	0.651	0.734	CBY1	chibby family member 1, beta catenin antagonist [Source:HGNC Symbol;Acc:HGNC:1307]		protein_coding
ENSG00000100216	969	696	1290	633	688	662	-0.858	5.44	0.000421	0.0015	TOMM22	translocase of outer mitochondrial membrane 22 [Source:HGNC Symbol;Acc:HGNC:18002]		protein_coding
ENSG00000100219	1426	2429	1726	1928	1800	3337	-0.0449	6.88	0.907	0.936	XBP1	X-box binding protein 1 [Source:HGNC Symbol;Acc:HGNC:12801]	principal2	protein_coding
ENSG00000100220	1899	1447	2599	1497	1251	1384	-0.822	6.49	6.42e-05	0.000289	RTCB	RNA 2',3'-cyclic phosphate and 5'-OH ligase [Source:HGNC Symbol;Acc:HGNC:26935]		protein_coding
ENSG00000100221	1434	1224	2623	1353	956	1237	-0.848	6.24	2.47e-05	0.000126	JOSD1	Josephin domain containing 1 [Source:HGNC Symbol;Acc:HGNC:28953]	principal1	protein_coding
ENSG00000100225	1706	1846	3249	1580	1288	1492	-0.923	6.62	2.19e-06	1.46e-05	FBXO7	F-box protein 7 [Source:HGNC Symbol;Acc:HGNC:13586]	principal3	protein_coding
ENSG00000100226	292	316	557	872	713	763	0.73	5.19	0.00238	0.00675	GTPBP1	GTP binding protein 1 [Source:HGNC Symbol;Acc:HGNC:4669]		protein_coding
ENSG00000100227	562	756	1061	1423	973	1135	0.257	5.82	0.236	0.329	POLDIP3	DNA polymerase delta interacting protein 3 [Source:HGNC Symbol;Acc:HGNC:23782]		protein_coding
ENSG00000100228	39	83	59	46	22	46	-1.06	1.36	0.0248	0.0506	RAB36	RAB36, member RAS oncogene family [Source:HGNC Symbol;Acc:HGNC:9775]		protein_coding
ENSG00000100234	7744	8608	13107	21449	10147	7082	0.0625	9.18	0.885	0.921	TIMP3	TIMP metallopeptidase inhibitor 3 [Source:HGNC Symbol;Acc:HGNC:11822]	principal1	protein_coding
ENSG00000100239	935	900	1361	1652	1057	1404	0.043	6.08	0.822	0.874	PPP6R2	protein phosphatase 6 regulatory subunit 2 [Source:HGNC Symbol;Acc:HGNC:19253]	principal3	protein_coding
ENSG00000100241	2158	2308	5008	3786	1787	2411	-0.524	7.23	0.06	0.107	SBF1	SET binding factor 1 [Source:HGNC Symbol;Acc:HGNC:10542]	alternative2	protein_coding
ENSG00000100242	3358	2224	4131	7053	4067	5289	0.437	7.92	0.061	0.108	SUN2	Sad1 and UNC84 domain containing 2 [Source:HGNC Symbol;Acc:HGNC:14210]		protein_coding
ENSG00000100243	578	546	1239	2284	1553	1972	1.04	6.36	3.81e-06	2.39e-05	CYB5R3	cytochrome b5 reductase 3 [Source:HGNC Symbol;Acc:HGNC:2873]	principal1	protein_coding
ENSG00000100246	100	134	234	57	48	66	-1.72	2.37	2.98e-07	2.58e-06	DNAL4	dynein axonemal light chain 4 [Source:HGNC Symbol;Acc:HGNC:2955]		protein_coding
ENSG00000100258	700	651	875	1510	930	1236	0.383	5.79	0.0761	0.13	LMF2	lipase maturation factor 2 [Source:HGNC Symbol;Acc:HGNC:25096]	alternative2	protein_coding
ENSG00000100263	227	193	349	235	135	219	-0.691	3.54	0.00698	0.017	RHBDD3	rhomboid domain containing 3 [Source:HGNC Symbol;Acc:HGNC:1308]		protein_coding
ENSG00000100266	2378	2564	4125	3186	1979	1823	-0.684	7.18	0.0125	0.028	PACSIN2	protein kinase C and casein kinase substrate in neurons 2 [Source:HGNC Symbol;Acc:HGNC:8571]	principal1	protein_coding
ENSG00000100271	33	64	82	34	37	36	-1.03	1.32	0.0101	0.0234	TTLL1	tubulin tyrosine ligase like 1 [Source:HGNC Symbol;Acc:HGNC:1312]		protein_coding
ENSG00000100276	20	18	28	59	37	41	0.733	1.1	0.0836	0.141	RASL10A	RAS like family 10 member A [Source:HGNC Symbol;Acc:HGNC:16954]		protein_coding
ENSG00000100280	2461	2561	3916	4875	3566	4516	0.227	7.7	0.216	0.306	AP1B1	adaptor related protein complex 1 beta 1 subunit [Source:HGNC Symbol;Acc:HGNC:554]	principal4	protein_coding
ENSG00000100281	147	103	225	510	437	522	1.35	4.26	1.45e-08	1.76e-07	HMGXB4	HMG-box containing 4 [Source:HGNC Symbol;Acc:HGNC:5003]	principal1	protein_coding
ENSG00000100284	994	1535	2959	1512	1211	1997	-0.47	6.45	0.128	0.199	TOM1	target of myb1 membrane trafficking protein [Source:HGNC Symbol;Acc:HGNC:11982]	alternative1	protein_coding
ENSG00000100285	26	56	106	169	154	89	0.896	2.62	0.0883	0.147	NEFH	neurofilament heavy [Source:HGNC Symbol;Acc:HGNC:7737]	principal1	protein_coding
ENSG00000100288	5	10	3	27	28	26	1.77	0.359	0.0027	0.0075	CHKB	choline kinase beta [Source:HGNC Symbol;Acc:HGNC:1938]		protein_coding
ENSG00000100292	2023	5069	8734	4164	2264	1869	-1.2	7.59	0.00806	0.0193	HMOX1	heme oxygenase 1 [Source:HGNC Symbol;Acc:HGNC:5013]		protein_coding
ENSG00000100294	154	169	239	192	103	124	-0.753	3.08	0.0124	0.0279	MCAT	malonyl-CoA-acyl carrier protein transacylase [Source:HGNC Symbol;Acc:HGNC:29622]	principal1	protein_coding
ENSG00000100296	402	410	759	819	560	624	0.0642	5.03	0.766	0.829	THOC5	THO complex 5 [Source:HGNC Symbol;Acc:HGNC:19074]		protein_coding
ENSG00000100297	2221	1076	1885	828	1195	747	-1.2	6.1	0.000745	0.00247	MCM5	minichromosome maintenance complex component 5 [Source:HGNC Symbol;Acc:HGNC:6948]		protein_coding
ENSG00000100299	716	954	1493	1044	540	440	-0.956	5.47	0.0112	0.0256	ARSA	arylsulfatase A [Source:HGNC Symbol;Acc:HGNC:713]	principal1	protein_coding
ENSG00000100300	4751	6131	13368	1041	675	910	-3.46	7.59	1.17e-31	9.25e-29	TSPO	translocator protein [Source:HGNC Symbol;Acc:HGNC:1158]	principal1	protein_coding
ENSG00000100304	871	662	1897	962	535	565	-0.983	5.55	0.00439	0.0114	TTLL12	tubulin tyrosine ligase like 12 [Source:HGNC Symbol;Acc:HGNC:28974]	principal1	protein_coding
ENSG00000100307	27	43	73	51	99	50	0.258	1.75	0.583	0.674	CBX7	chromobox 7 [Source:HGNC Symbol;Acc:HGNC:1557]	principal1	protein_coding
ENSG00000100311	232	224	393	1255	420	1293	1.48	5.06	0.00153	0.00464	PDGFB	platelet derived growth factor subunit B [Source:HGNC Symbol;Acc:HGNC:8800]	principal1	protein_coding
ENSG00000100316	4703	4023	7426	10397	6916	9356	0.426	8.63	0.0348	0.0675	RPL3	ribosomal protein L3 [Source:HGNC Symbol;Acc:HGNC:10332]	principal1	protein_coding
ENSG00000100319	313	238	553	143	102	170	-1.68	3.62	2.6e-09	3.7e-08	ZMAT5	zinc finger matrin-type 5 [Source:HGNC Symbol;Acc:HGNC:28046]	principal1	protein_coding
ENSG00000100320	29	45	111	108	47	60	-0.0336	1.98	0.958	0.974	RBFOX2	RNA binding fox-1 homolog 2 [Source:HGNC Symbol;Acc:HGNC:9906]	principal3	protein_coding
ENSG00000100321	405	356	687	509	219	152	-1.03	4.35	0.0262	0.0531	SYNGR1	synaptogyrin 1 [Source:HGNC Symbol;Acc:HGNC:11498]	principal4	protein_coding
ENSG00000100324	224	208	409	396	243	279	-0.162	4.06	0.545	0.64	TAB1	TGF-beta activated kinase 1 (MAP3K7) binding protein 1 [Source:HGNC Symbol;Acc:HGNC:18157]		protein_coding
ENSG00000100325	355	367	678	1322	956	1091	0.983	5.53	9.38e-07	6.95e-06	ASCC2	activating signal cointegrator 1 complex subunit 2 [Source:HGNC Symbol;Acc:HGNC:24103]	alternative2	protein_coding
ENSG00000100330	734	947	2083	1859	1288	2088	0.228	6.37	0.405	0.508	MTMR3	myotubularin related protein 3 [Source:HGNC Symbol;Acc:HGNC:7451]	principal3	protein_coding
ENSG00000100335	965	1276	1878	2237	1189	1385	-0.0951	6.34	0.727	0.797	MIEF1	mitochondrial elongation factor 1 [Source:HGNC Symbol;Acc:HGNC:25979]		protein_coding
ENSG00000100336	25	22	140	2	24	46	-1.44	1.33	0.135	0.209	APOL4	apolipoprotein L4 [Source:HGNC Symbol;Acc:HGNC:14867]	principal4	protein_coding
ENSG00000100342	62	61	165	344	374	389	1.72	4.01	2.92e-07	2.53e-06	APOL1	apolipoprotein L1 [Source:HGNC Symbol;Acc:HGNC:618]	alternative2	protein_coding
ENSG00000100344	39	183	170	32	11	6	-3.36	1.88	3.62e-05	0.000176	PNPLA3	patatin like phospholipase domain containing 3 [Source:HGNC Symbol;Acc:HGNC:18590]	principal1	protein_coding
ENSG00000100345	14214	16628	21223	61546	40870	52331	1.24	11	2.36e-07	2.09e-06	MYH9	myosin heavy chain 9 [Source:HGNC Symbol;Acc:HGNC:7579]		protein_coding
ENSG00000100347	532	553	949	914	614	553	-0.263	5.27	0.286	0.384	SAMM50	SAMM50 sorting and assembly machinery component [Source:HGNC Symbol;Acc:HGNC:24276]	principal1	protein_coding
ENSG00000100348	161	196	312	650	639	610	1.22	4.77	1.74e-06	1.19e-05	TXN2	thioredoxin 2 [Source:HGNC Symbol;Acc:HGNC:17772]	principal1	protein_coding
ENSG00000100350	71	85	116	88	33	35	-1.15	2.02	0.00435	0.0114	FOXRED2	FAD dependent oxidoreductase domain containing 2 [Source:HGNC Symbol;Acc:HGNC:26264]	principal1	protein_coding
ENSG00000100351	30	26	7	29	38	47	0.417	0.804	0.527	0.623	GRAP2	GRB2-related adaptor protein 2 [Source:HGNC Symbol;Acc:HGNC:4563]		protein_coding
ENSG00000100353	3109	2993	5329	5418	3611	3677	-0.143	7.74	0.491	0.589	EIF3D	eukaryotic translation initiation factor 3 subunit D [Source:HGNC Symbol;Acc:HGNC:3278]		protein_coding
ENSG00000100354	543	546	1753	2738	1938	1650	0.952	6.53	0.00517	0.0132	TNRC6B	trinucleotide repeat containing 6B [Source:HGNC Symbol;Acc:HGNC:29190]	principal4	protein_coding
ENSG00000100360	154	148	268	178	154	164	-0.483	3.29	0.0467	0.0868	IFT27	intraflagellar transport 27 [Source:HGNC Symbol;Acc:HGNC:18626]	principal3	protein_coding
ENSG00000100362	17	3	20	2	6	56	0.429	0.205	0.768	0.83	PVALB	parvalbumin [Source:HGNC Symbol;Acc:HGNC:9704]		protein_coding
ENSG00000100364	12900	16513	22940	6131	3353	3799	-2.31	9.03	1.78e-15	9.35e-14	KIAA0930	KIAA0930 [Source:HGNC Symbol;Acc:HGNC:1314]	alternative2	protein_coding
ENSG00000100365	932	896	1046	456	455	583	-1.28	5.26	7.73e-08	7.8e-07	NCF4	neutrophil cytosolic factor 4 [Source:HGNC Symbol;Acc:HGNC:7662]		protein_coding
ENSG00000100368	306	330	392	540	900	2006	1.43	5.61	0.0134	0.0299	CSF2RB	colony stimulating factor 2 receptor beta common subunit [Source:HGNC Symbol;Acc:HGNC:2436]	alternative2	protein_coding
ENSG00000100372	453	301	474	277	182	283	-1.06	4.08	3.77e-05	0.000183	SLC25A17	solute carrier family 25 member 17 [Source:HGNC Symbol;Acc:HGNC:10987]	principal1	protein_coding
ENSG00000100376	53	60	65	81	70	77	0.0213	2.14	0.982	0.991	FAM118A	family with sequence similarity 118 member A [Source:HGNC Symbol;Acc:HGNC:1313]		protein_coding
ENSG00000100379	16	39	74	17	26	57	-0.591	1.17	0.346	0.448	KCTD17	potassium channel tetramerization domain containing 17 [Source:HGNC Symbol;Acc:HGNC:25705]		protein_coding
ENSG00000100380	5181	5055	8960	3682	3468	3637	-1.11	8.01	4.77e-08	5.08e-07	ST13	ST13, Hsp70 interacting protein [Source:HGNC Symbol;Acc:HGNC:11343]	principal1	protein_coding
ENSG00000100385	51	60	11	139	156	338	1.89	3	0.0177	0.0379	IL2RB	interleukin 2 receptor subunit beta [Source:HGNC Symbol;Acc:HGNC:6009]	principal1	protein_coding
ENSG00000100387	1124	767	1532	472	465	574	-1.46	5.37	2.38e-10	4.33e-09	RBX1	ring-box 1 [Source:HGNC Symbol;Acc:HGNC:9928]		protein_coding
ENSG00000100393	957	1159	2507	8198	4475	5312	1.7	7.81	2.11e-09	3.07e-08	EP300	E1A binding protein p300 [Source:HGNC Symbol;Acc:HGNC:3373]	principal1	protein_coding
ENSG00000100395	596	576	794	623	395	486	-0.719	4.96	0.000795	0.00262	L3MBTL2	L3MBTL2, polycomb repressive complex 1 subunit [Source:HGNC Symbol;Acc:HGNC:18594]		protein_coding
ENSG00000100399	21	14	20	6	3	5	-2.28	-0.685	4.56e-05	0.000214	CHADL	chondroadherin like [Source:HGNC Symbol;Acc:HGNC:25165]	principal1	protein_coding
ENSG00000100401	963	904	1229	1034	934	952	-0.404	5.83	0.0372	0.0715	RANGAP1	Ran GTPase activating protein 1 [Source:HGNC Symbol;Acc:HGNC:9854]	principal1	protein_coding
ENSG00000100403	783	1060	1313	1920	1441	1699	0.356	6.3	0.0906	0.15	ZC3H7B	zinc finger CCCH-type containing 7B [Source:HGNC Symbol;Acc:HGNC:30869]	principal1	protein_coding
ENSG00000100410	556	341	529	275	275	279	-1.1	4.27	2.9e-05	0.000145	PHF5A	PHD finger protein 5A [Source:HGNC Symbol;Acc:HGNC:18000]		protein_coding
ENSG00000100412	3539	3135	6279	7256	4842	6198	0.215	8.21	0.278	0.376	ACO2	aconitase 2 [Source:HGNC Symbol;Acc:HGNC:118]		protein_coding
ENSG00000100413	276	251	417	332	210	276	-0.517	3.98	0.0334	0.0652	POLR3H	RNA polymerase III subunit H [Source:HGNC Symbol;Acc:HGNC:30349]		protein_coding
ENSG00000100416	370	299	396	602	452	514	0.22	4.64	0.314	0.414	TRMU	tRNA 5-methylaminomethyl-2-thiouridylate methyltransferase [Source:HGNC Symbol;Acc:HGNC:25481]		protein_coding
ENSG00000100417	76	28	80	101	119	190	0.878	2.65	0.0581	0.104	PMM1	phosphomannomutase 1 [Source:HGNC Symbol;Acc:HGNC:9114]		protein_coding
ENSG00000100418	718	584	1381	1683	1427	1979	0.669	6.27	0.00581	0.0145	DESI1	desumoylating isopeptidase 1 [Source:HGNC Symbol;Acc:HGNC:24577]		protein_coding
ENSG00000100422	1538	938	1649	903	751	936	-0.986	5.88	9.51e-06	5.38e-05	CERK	ceramide kinase [Source:HGNC Symbol;Acc:HGNC:19256]	principal1	protein_coding
ENSG00000100425	325	348	560	1143	670	954	0.855	5.26	0.000146	0.000599	BRD1	bromodomain containing 1 [Source:HGNC Symbol;Acc:HGNC:1102]		protein_coding
ENSG00000100426	289	313	627	956	699	896	0.784	5.21	0.000369	0.00134	ZBED4	zinc finger BED-type containing 4 [Source:HGNC Symbol;Acc:HGNC:20721]	principal1	protein_coding
ENSG00000100439	274	507	790	525	287	356	-0.722	4.62	0.0225	0.0465	ABHD4	abhydrolase domain containing 4 [Source:HGNC Symbol;Acc:HGNC:20154]	principal1	protein_coding
ENSG00000100441	1076	1235	2833	1994	1669	2041	-0.0883	6.66	0.72	0.791	KHNYN	KH and NYN domain containing [Source:HGNC Symbol;Acc:HGNC:20166]		protein_coding
ENSG00000100442	412	303	404	468	524	422	0.016	4.67	0.957	0.973	FKBP3	FK506 binding protein 3 [Source:HGNC Symbol;Acc:HGNC:3719]	principal1	protein_coding
ENSG00000100445	90	51	44	280	249	285	1.75	3.41	1.29e-05	7.1e-05	SDR39U1	short chain dehydrogenase/reductase family 39U member 1 [Source:HGNC Symbol;Acc:HGNC:20275]	principal1	protein_coding
ENSG00000100453	28	9	55	165	95	535	2.89	3.49	0.000704	0.00236	GZMB	granzyme B [Source:HGNC Symbol;Acc:HGNC:4709]	alternative2	protein_coding
ENSG00000100461	775	824	1481	1311	852	976	-0.263	5.86	0.203	0.292	RBM23	RNA binding motif protein 23 [Source:HGNC Symbol;Acc:HGNC:20155]	alternative2	protein_coding
ENSG00000100462	416	355	583	1310	806	794	0.786	5.36	0.00199	0.00579	PRMT5	protein arginine methyltransferase 5 [Source:HGNC Symbol;Acc:HGNC:10894]	principal1	protein_coding
ENSG00000100473	15	17	4	15	14	16	-0.117	-0.243	0.872	0.912	COCH	cochlin [Source:HGNC Symbol;Acc:HGNC:2180]		protein_coding
ENSG00000100478	98	53	132	69	67	98	-0.546	2.29	0.151	0.229	AP4S1	adaptor related protein complex 4 sigma 1 subunit [Source:HGNC Symbol;Acc:HGNC:575]		protein_coding
ENSG00000100479	142	49	57	17	60	39	-1.42	1.71	0.0299	0.0593	POLE2	DNA polymerase epsilon 2, accessory subunit [Source:HGNC Symbol;Acc:HGNC:9178]		protein_coding
ENSG00000100483	90	73	64	179	144	181	0.774	2.8	0.0203	0.0426	VCPKMT	valosin containing protein lysine methyltransferase [Source:HGNC Symbol;Acc:HGNC:20352]	principal1	protein_coding
ENSG00000100485	905	835	1880	1707	1562	1461	0.138	6.3	0.522	0.619	SOS2	SOS Ras/Rho guanine nucleotide exchange factor 2 [Source:HGNC Symbol;Acc:HGNC:11188]	principal1	protein_coding
ENSG00000100490	46	22	50	92	71	73	0.696	1.91	0.0484	0.0896	CDKL1	cyclin dependent kinase like 1 [Source:HGNC Symbol;Acc:HGNC:1781]	principal1	protein_coding
ENSG00000100503	2134	1824	2959	4216	3837	4176	0.522	7.6	0.00349	0.0094	NIN	ninein [Source:HGNC Symbol;Acc:HGNC:14906]		protein_coding
ENSG00000100504	1229	707	2509	787	1124	1083	-0.762	6.01	0.0302	0.0596	PYGL	glycogen phosphorylase L [Source:HGNC Symbol;Acc:HGNC:9725]	principal1	protein_coding
ENSG00000100505	35	39	102	131	48	95	0.374	2.08	0.38	0.482	TRIM9	tripartite motif containing 9 [Source:HGNC Symbol;Acc:HGNC:16288]	principal1	protein_coding
ENSG00000100519	1916	1230	2640	1694	1595	1661	-0.502	6.57	0.017	0.0365	PSMC6	proteasome 26S subunit, ATPase 6 [Source:HGNC Symbol;Acc:HGNC:9553]	alternative1	protein_coding
ENSG00000100522	169	159	299	307	297	220	0.124	3.72	0.641	0.725	GNPNAT1	glucosamine-phosphate N-acetyltransferase 1 [Source:HGNC Symbol;Acc:HGNC:19980]		protein_coding
ENSG00000100523	605	559	1542	1090	1055	1380	0.165	5.91	0.572	0.664	DDHD1	DDHD domain containing 1 [Source:HGNC Symbol;Acc:HGNC:19714]		protein_coding
ENSG00000100526	476	134	83	59	169	146	-1.28	3.3	0.0801	0.136	CDKN3	cyclin dependent kinase inhibitor 3 [Source:HGNC Symbol;Acc:HGNC:1791]		protein_coding
ENSG00000100528	1076	842	1398	1556	1818	1584	0.292	6.3	0.212	0.301	CNIH1	cornichon family AMPA receptor auxiliary protein 1 [Source:HGNC Symbol;Acc:HGNC:19431]	principal1	protein_coding
ENSG00000100532	307	205	338	112	132	148	-1.42	3.38	4.82e-06	2.95e-05	CGRRF1	cell growth regulator with ring finger domain 1 [Source:HGNC Symbol;Acc:HGNC:15528]	principal1	protein_coding
ENSG00000100554	4532	5695	5947	2204	1910	2439	-1.65	7.58	1.08e-12	3.28e-11	ATP6V1D	ATPase H+ transporting V1 subunit D [Source:HGNC Symbol;Acc:HGNC:13527]		protein_coding
ENSG00000100558	127	139	312	62	28	68	-2.14	2.49	3.21e-08	3.58e-07	PLEK2	pleckstrin 2 [Source:HGNC Symbol;Acc:HGNC:19238]		protein_coding
ENSG00000100564	291	204	291	136	148	194	-1.04	3.51	0.000458	0.00162	PIGH	phosphatidylinositol glycan anchor biosynthesis class H [Source:HGNC Symbol;Acc:HGNC:8964]	alternative1	protein_coding
ENSG00000100567	1581	1200	1862	1780	1821	2042	-0.0264	6.58	0.899	0.931	PSMA3	proteasome subunit alpha 3 [Source:HGNC Symbol;Acc:HGNC:9532]		protein_coding
ENSG00000100568	1566	1630	2929	740	706	880	-1.67	6.11	3.65e-14	1.44e-12	VTI1B	vesicle transport through interaction with t-SNAREs 1B [Source:HGNC Symbol;Acc:HGNC:17793]	principal1	protein_coding
ENSG00000100575	112	74	94	167	133	151	0.34	2.78	0.269	0.366	TIMM9	translocase of inner mitochondrial membrane 9 [Source:HGNC Symbol;Acc:HGNC:11819]	principal1	protein_coding
ENSG00000100577	443	364	796	282	259	351	-1.11	4.47	4.2e-06	2.62e-05	GSTZ1	glutathione S-transferase zeta 1 [Source:HGNC Symbol;Acc:HGNC:4643]	principal2	protein_coding
ENSG00000100578	549	345	460	889	685	714	0.407	5.12	0.106	0.172	KIAA0586	KIAA0586 [Source:HGNC Symbol;Acc:HGNC:19960]	alternative2	protein_coding
ENSG00000100580	728	502	1161	751	535	602	-0.616	5.27	0.00564	0.0142	TMED8	transmembrane p24 trafficking protein family member 8 [Source:HGNC Symbol;Acc:HGNC:18633]	principal1	protein_coding
ENSG00000100591	873	615	1490	1092	972	930	-0.248	5.73	0.27	0.367	AHSA1	activator of HSP90 ATPase activity 1 [Source:HGNC Symbol;Acc:HGNC:1189]	principal1	protein_coding
ENSG00000100592	90	126	185	417	294	257	0.969	3.86	0.000621	0.00211	DAAM1	dishevelled associated activator of morphogenesis 1 [Source:HGNC Symbol;Acc:HGNC:18142]		protein_coding
ENSG00000100596	780	859	1488	943	931	1108	-0.343	5.83	0.126	0.197	SPTLC2	serine palmitoyltransferase long chain base subunit 2 [Source:HGNC Symbol;Acc:HGNC:11278]		protein_coding
ENSG00000100599	756	933	1353	1658	1155	1858	0.307	6.22	0.219	0.31	RIN3	Ras and Rab interactor 3 [Source:HGNC Symbol;Acc:HGNC:18751]	alternative2	protein_coding
ENSG00000100600	11433	9750	7828	9796	7174	12604	-0.373	9.07	0.35	0.453	LGMN	legumain [Source:HGNC Symbol;Acc:HGNC:9472]	principal1	protein_coding
ENSG00000100601	245	233	380	267	196	206	-0.662	3.77	0.00305	0.00836	ALKBH1	alkB homolog 1, histone H2A dioxygenase [Source:HGNC Symbol;Acc:HGNC:17911]		protein_coding
ENSG00000100603	1002	746	1138	1151	1050	1197	-0.0808	5.86	0.691	0.767	SNW1	SNW domain containing 1 [Source:HGNC Symbol;Acc:HGNC:16696]	principal1	protein_coding
ENSG00000100605	2119	2893	3588	2103	918	802	-1.52	6.69	3.5e-05	0.000171	ITPK1	inositol-tetrakisphosphate 1-kinase [Source:HGNC Symbol;Acc:HGNC:6177]	principal3	protein_coding
ENSG00000100612	1327	1740	1923	889	793	921	-1.27	6.02	5.65e-09	7.41e-08	DHRS7	dehydrogenase/reductase 7 [Source:HGNC Symbol;Acc:HGNC:21524]	principal1	protein_coding
ENSG00000100614	685	714	1904	1242	1089	1326	-0.0715	5.98	0.794	0.851	PPM1A	protein phosphatase, Mg2+/Mn2+ dependent 1A [Source:HGNC Symbol;Acc:HGNC:9275]		protein_coding
ENSG00000100628	248	231	120	68	45	40	-2.41	2.64	5.2e-06	3.15e-05	ASB2	ankyrin repeat and SOCS box containing 2 [Source:HGNC Symbol;Acc:HGNC:16012]	principal3	protein_coding
ENSG00000100629	101	69	131	137	200	208	0.583	3.06	0.0721	0.124	CEP128	centrosomal protein 128 [Source:HGNC Symbol;Acc:HGNC:20359]	alternative2	protein_coding
ENSG00000100632	685	550	1012	488	585	600	-0.699	5.11	0.00277	0.00767	ERH	ERH, mRNA splicing and mitosis factor [Source:HGNC Symbol;Acc:HGNC:3447]		protein_coding
ENSG00000100644	2699	2115	2592	6763	8688	17945	1.84	8.71	0.000207	0.000814	HIF1A	hypoxia inducible factor 1 alpha subunit [Source:HGNC Symbol;Acc:HGNC:4910]	alternative2	protein_coding
ENSG00000100647	1006	1058	2801	5919	4693	7442	1.67	7.83	1.58e-07	1.46e-06	SUSD6	sushi domain containing 6 [Source:HGNC Symbol;Acc:HGNC:19956]	principal1	protein_coding
ENSG00000100650	1104	1089	977	2021	1955	2048	0.56	6.5	0.0282	0.0564	SRSF5	serine and arginine rich splicing factor 5 [Source:HGNC Symbol;Acc:HGNC:10787]		protein_coding
ENSG00000100664	3876	4929	5990	8403	5220	7168	0.15	8.38	0.494	0.592	EIF5	eukaryotic translation initiation factor 5 [Source:HGNC Symbol;Acc:HGNC:3299]	principal1	protein_coding
ENSG00000100697	3259	3451	10412	8556	6135	7856	0.19	8.52	0.535	0.631	DICER1	dicer 1, ribonuclease III [Source:HGNC Symbol;Acc:HGNC:17098]	principal1	protein_coding
ENSG00000100711	351	376	500	238	184	201	-1.3	4.02	2.74e-08	3.1e-07	ZFYVE21	zinc finger FYVE-type containing 21 [Source:HGNC Symbol;Acc:HGNC:20760]	principal3	protein_coding
ENSG00000100714	1202	531	1548	3874	4699	2589	1.52	7.26	0.00011	0.000464	MTHFD1	methylenetetrahydrofolate dehydrogenase, cyclohydrolase and formyltetrahydrofolate synthetase 1 [Source:HGNC Symbol;Acc:HGNC:7432]		protein_coding
ENSG00000100722	1031	854	1196	1232	1044	992	-0.239	5.88	0.233	0.326	ZC3H14	zinc finger CCCH-type containing 14 [Source:HGNC Symbol;Acc:HGNC:20509]	principal1	protein_coding
ENSG00000100726	287	180	450	575	437	489	0.441	4.52	0.089	0.148	TELO2	telomere maintenance 2 [Source:HGNC Symbol;Acc:HGNC:29099]		protein_coding
ENSG00000100731	809	841	1951	2636	3028	5678	1.42	7.17	0.00048	0.00169	PCNX1	pecanex homolog 1 [Source:HGNC Symbol;Acc:HGNC:19740]	alternative2	protein_coding
ENSG00000100744	970	1047	1380	291	352	334	-2.1	5.14	1.99e-16	1.22e-14	GSKIP	GSK3B interacting protein [Source:HGNC Symbol;Acc:HGNC:20343]	principal1	protein_coding
ENSG00000100749	372	253	395	211	314	268	-0.658	4.03	0.0245	0.0501	VRK1	vaccinia related kinase 1 [Source:HGNC Symbol;Acc:HGNC:12718]	principal1	protein_coding
ENSG00000100764	1288	803	2100	1471	1438	1622	-0.137	6.32	0.572	0.664	PSMC1	proteasome 26S subunit, ATPase 1 [Source:HGNC Symbol;Acc:HGNC:9547]		protein_coding
ENSG00000100767	396	723	455	1126	649	502	0.115	5.17	0.794	0.85	PAPLN	papilin, proteoglycan like sulfated glycoprotein [Source:HGNC Symbol;Acc:HGNC:19262]	principal2	protein_coding
ENSG00000100784	32	33	61	34	38	32	-0.545	1.17	0.159	0.239	RPS6KA5	ribosomal protein S6 kinase A5 [Source:HGNC Symbol;Acc:HGNC:10434]	principal1	protein_coding
ENSG00000100796	797	767	1248	2391	1745	1969	0.814	6.43	5.12e-06	3.1e-05	PPP4R3A	protein phosphatase 4 regulatory subunit 3A [Source:HGNC Symbol;Acc:HGNC:20219]		protein_coding
ENSG00000100802	58	56	88	62	59	46	-0.569	1.79	0.11	0.176	C14orf93	chromosome 14 open reading frame 93 [Source:HGNC Symbol;Acc:HGNC:20162]	principal1	protein_coding
ENSG00000100804	1222	1014	2566	1094	773	1012	-0.988	6.01	3.7e-05	0.00018	PSMB5	proteasome subunit beta 5 [Source:HGNC Symbol;Acc:HGNC:9542]		protein_coding
ENSG00000100811	1119	1035	2364	1733	1354	1384	-0.268	6.31	0.219	0.31	YY1	YY1 transcription factor [Source:HGNC Symbol;Acc:HGNC:12856]		protein_coding
ENSG00000100813	988	924	1124	4225	3230	3543	1.51	7.15	1.23e-14	5.4e-13	ACIN1	apoptotic chromatin condensation inducer 1 [Source:HGNC Symbol;Acc:HGNC:17066]	principal3	protein_coding
ENSG00000100814	236	195	215	211	158	167	-0.627	3.37	0.0232	0.0478	CCNB1IP1	cyclin B1 interacting protein 1 [Source:HGNC Symbol;Acc:HGNC:19437]		protein_coding
ENSG00000100815	734	699	1034	2852	2002	1977	1.15	6.52	1.92e-08	2.26e-07	TRIP11	thyroid hormone receptor interactor 11 [Source:HGNC Symbol;Acc:HGNC:12305]	principal1	protein_coding
ENSG00000100823	296	339	404	1561	1364	1564	1.78	5.89	1.87e-17	1.42e-15	APEX1	apurinic/apyrimidinic endodeoxyribonuclease 1 [Source:HGNC Symbol;Acc:HGNC:587]		protein_coding
ENSG00000100836	125	85	101	387	288	390	1.42	3.85	1.08e-06	7.87e-06	PABPN1	poly(A) binding protein nuclear 1 [Source:HGNC Symbol;Acc:HGNC:8565]		protein_coding
ENSG00000100852	2770	2316	5582	5689	2772	2629	-0.22	7.52	0.489	0.588	ARHGAP5	Rho GTPase activating protein 5 [Source:HGNC Symbol;Acc:HGNC:675]		protein_coding
ENSG00000100865	943	518	931	626	431	444	-0.999	5.08	0.000225	0.000874	CINP	cyclin dependent kinase 2 interacting protein [Source:HGNC Symbol;Acc:HGNC:23789]	principal1	protein_coding
ENSG00000100883	1676	1339	2050	1925	1601	1925	-0.211	6.61	0.259	0.355	SRP54	signal recognition particle 54 [Source:HGNC Symbol;Acc:HGNC:11301]	principal1	protein_coding
ENSG00000100884	27	14	159	459	213	155	1.94	3.69	0.0336	0.0655	CPNE6	copine 6 [Source:HGNC Symbol;Acc:HGNC:2319]		protein_coding
ENSG00000100888	1274	1336	2472	4510	2951	3446	0.815	7.28	7.15e-05	0.000318	CHD8	chromodomain helicase DNA binding protein 8 [Source:HGNC Symbol;Acc:HGNC:20153]	principal3	protein_coding
ENSG00000100889	1600	2448	3473	3909	2741	2397	-0.0369	7.23	0.89	0.925	PCK2	phosphoenolpyruvate carboxykinase 2, mitochondrial [Source:HGNC Symbol;Acc:HGNC:8725]		protein_coding
ENSG00000100890	58	48	61	134	139	188	1.14	2.72	0.000509	0.00178	KIAA0391	KIAA0391 [Source:HGNC Symbol;Acc:HGNC:19958]	principal3	protein_coding
ENSG00000100897	1060	1066	2046	983	719	794	-1.02	5.84	2.2e-06	1.47e-05	DCAF11	DDB1 and CUL4 associated factor 11 [Source:HGNC Symbol;Acc:HGNC:20258]		protein_coding
ENSG00000100902	105	73	273	348	390	461	1.22	4.01	0.000683	0.0023	PSMA6	proteasome subunit alpha 6 [Source:HGNC Symbol;Acc:HGNC:9535]		protein_coding
ENSG00000100906	1388	1195	2503	6214	6349	10708	1.93	8.22	3.76e-09	5.12e-08	NFKBIA	NFKB inhibitor alpha [Source:HGNC Symbol;Acc:HGNC:7797]	principal1	protein_coding
ENSG00000100908	59	60	65	45	48	53	-0.666	1.63	0.049	0.0903	EMC9	ER membrane protein complex subunit 9 [Source:HGNC Symbol;Acc:HGNC:20273]		protein_coding
ENSG00000100911	2543	1683	2961	2151	2153	2451	-0.39	7.04	0.0644	0.113	PSME2	proteasome activator subunit 2 [Source:HGNC Symbol;Acc:HGNC:9569]		protein_coding
ENSG00000100916	40	28	49	154	138	211	1.8	2.76	3.51e-08	3.88e-07	BRMS1L	breast cancer metastasis-suppressor 1 like [Source:HGNC Symbol;Acc:HGNC:20512]		protein_coding
ENSG00000100918	18	21	7	133	104	169	2.7	2.54	7.06e-06	4.13e-05	REC8	REC8 meiotic recombination protein [Source:HGNC Symbol;Acc:HGNC:16879]		protein_coding
ENSG00000100926	19	23	51	37	16	39	-0.29	0.664	0.532	0.628	TM9SF1	transmembrane 9 superfamily member 1 [Source:HGNC Symbol;Acc:HGNC:11864]	principal1	protein_coding
ENSG00000100934	2529	2288	3596	2340	1662	2185	-0.757	7.01	2.51e-05	0.000128	SEC23A	Sec23 homolog A, coat complex II component [Source:HGNC Symbol;Acc:HGNC:10701]		protein_coding
ENSG00000100938	1041	822	1731	611	554	625	-1.27	5.51	1.17e-08	1.45e-07	GMPR2	guanosine monophosphate reductase 2 [Source:HGNC Symbol;Acc:HGNC:4377]	principal1	protein_coding
ENSG00000100941	242	215	188	981	914	877	1.73	5.15	1.2e-09	1.86e-08	PNN	pinin, desmosome associated protein [Source:HGNC Symbol;Acc:HGNC:9162]	principal1	protein_coding
ENSG00000100949	756	746	805	1513	805	1111	0.198	5.77	0.434	0.535	RABGGTA	Rab geranylgeranyltransferase alpha subunit [Source:HGNC Symbol;Acc:HGNC:9795]		protein_coding
ENSG00000100979	558	582	2107	2488	5921	1903	1.56	7.17	0.0164	0.0354	PLTP	phospholipid transfer protein [Source:HGNC Symbol;Acc:HGNC:9093]		protein_coding
ENSG00000100982	76	118	243	329	249	292	0.745	3.7	0.0168	0.0362	PCIF1	PDX1 C-terminal inhibiting factor 1 [Source:HGNC Symbol;Acc:HGNC:16200]		protein_coding
ENSG00000100983	1120	815	1755	1142	830	1165	-0.516	5.91	0.0124	0.0279	GSS	glutathione synthetase [Source:HGNC Symbol;Acc:HGNC:4624]	principal1	protein_coding
ENSG00000100985	66841	76641	64665	305996	96462	94133	0.825	12.6	0.0785	0.133	MMP9	matrix metallopeptidase 9 [Source:HGNC Symbol;Acc:HGNC:7176]	principal1	protein_coding
ENSG00000100991	1499	1800	3168	3439	2233	3173	0.164	7.16	0.45	0.55	TRPC4AP	transient receptor potential cation channel subfamily C member 4 associated protein [Source:HGNC Symbol;Acc:HGNC:16181]		protein_coding
ENSG00000100994	1552	1415	3391	1967	1262	1415	-0.71	6.59	0.00593	0.0148	PYGB	glycogen phosphorylase B [Source:HGNC Symbol;Acc:HGNC:9723]	principal1	protein_coding
ENSG00000100997	2298	2261	2841	1803	1000	1160	-1.25	6.63	1.28e-06	9.13e-06	ABHD12	abhydrolase domain containing 12 [Source:HGNC Symbol;Acc:HGNC:15868]		protein_coding
ENSG00000101000	52	49	320	99	91	191	-0.249	2.77	0.706	0.779	PROCR	protein C receptor [Source:HGNC Symbol;Acc:HGNC:9452]	principal1	protein_coding
ENSG00000101003	205	121	99	71	84	71	-1.29	2.61	0.00401	0.0106	GINS1	GINS complex subunit 1 [Source:HGNC Symbol;Acc:HGNC:28980]		protein_coding
ENSG00000101004	236	249	73	185	80	64	-1.27	3.09	0.0555	0.1	NINL	ninein like [Source:HGNC Symbol;Acc:HGNC:29163]	alternative2	protein_coding
ENSG00000101017	509	312	607	2563	2942	5458	2.65	7.04	3.98e-10	6.87e-09	CD40	CD40 molecule [Source:HGNC Symbol;Acc:HGNC:11919]	principal4	protein_coding
ENSG00000101019	460	517	682	879	686	647	0.0937	5.2	0.678	0.756	UQCC1	ubiquinol-cytochrome c reductase complex assembly factor 1 [Source:HGNC Symbol;Acc:HGNC:15891]		protein_coding
ENSG00000101040	782	756	1398	3179	3406	3365	1.49	7.03	9.18e-12	2.29e-10	ZMYND8	zinc finger MYND-type containing 8 [Source:HGNC Symbol;Acc:HGNC:9397]	principal4	protein_coding
ENSG00000101052	331	278	460	142	149	179	-1.48	3.68	1.96e-09	2.88e-08	IFT52	intraflagellar transport 52 [Source:HGNC Symbol;Acc:HGNC:15901]	principal1	protein_coding
ENSG00000101057	434	204	182	133	332	212	-0.625	3.82	0.235	0.328	MYBL2	MYB proto-oncogene like 2 [Source:HGNC Symbol;Acc:HGNC:7548]	principal1	protein_coding
ENSG00000101079	453	398	1006	388	379	349	-0.965	4.66	0.000261	0.000992	NDRG3	NDRG family member 3 [Source:HGNC Symbol;Acc:HGNC:14462]	principal1	protein_coding
ENSG00000101082	37	24	10	22	37	55	0.263	0.895	0.737	0.805	SLA2	Src like adaptor 2 [Source:HGNC Symbol;Acc:HGNC:17329]	alternative2	protein_coding
ENSG00000101084	780	672	862	292	180	288	-1.96	4.68	7.53e-16	4.18e-14	C20orf24	chromosome 20 open reading frame 24 [Source:HGNC Symbol;Acc:HGNC:15870]	principal1	protein_coding
ENSG00000101096	39	40	27	204	162	180	1.97	2.75	1.34e-05	7.32e-05	NFATC2	nuclear factor of activated T-cells 2 [Source:HGNC Symbol;Acc:HGNC:7776]	alternative2	protein_coding
ENSG00000101104	22	21	7	100	67	101	1.97	1.8	0.000379	0.00137	PABPC1L	poly(A) binding protein cytoplasmic 1 like [Source:HGNC Symbol;Acc:HGNC:15797]	principal1	protein_coding
ENSG00000101109	1571	1241	2349	3115	3002	2977	0.538	7.1	0.00438	0.0114	STK4	serine/threonine kinase 4 [Source:HGNC Symbol;Acc:HGNC:11408]		protein_coding
ENSG00000101126	507	370	1191	2324	1707	1624	1.23	6.24	1.21e-05	6.67e-05	ADNP	activity dependent neuroprotector homeobox [Source:HGNC Symbol;Acc:HGNC:15766]	principal1	protein_coding
ENSG00000101132	225	142	214	214	267	233	-0.0131	3.56	0.974	0.985	PFDN4	prefoldin subunit 4 [Source:HGNC Symbol;Acc:HGNC:8868]	principal1	protein_coding
ENSG00000101138	538	553	811	762	545	552	-0.349	5.09	0.0902	0.15	CSTF1	cleavage stimulation factor subunit 1 [Source:HGNC Symbol;Acc:HGNC:2483]		protein_coding
ENSG00000101146	550	425	660	846	530	656	-0.0161	5.07	0.941	0.962	RAE1	ribonucleic acid export 1 [Source:HGNC Symbol;Acc:HGNC:9828]		protein_coding
ENSG00000101150	2017	1517	3298	2208	1763	2167	-0.428	6.9	0.0337	0.0656	TPD52L2	tumor protein D52 like 2 [Source:HGNC Symbol;Acc:HGNC:12007]		protein_coding
ENSG00000101152	2298	3149	5314	4335	2899	4139	-0.206	7.65	0.381	0.483	DNAJC5	DnaJ heat shock protein family (Hsp40) member C5 [Source:HGNC Symbol;Acc:HGNC:16235]	principal1	protein_coding
ENSG00000101158	425	467	742	883	627	614	0.0767	5.12	0.739	0.806	NELFCD	negative elongation factor complex member C/D [Source:HGNC Symbol;Acc:HGNC:15934]	principal1	protein_coding
ENSG00000101160	9199	8173	17792	24008	21745	29024	0.832	10.1	0.00137	0.00423	CTSZ	cathepsin Z [Source:HGNC Symbol;Acc:HGNC:2547]		protein_coding
ENSG00000101161	713	871	1728	2162	1436	1569	0.374	6.31	0.132	0.204	PRPF6	pre-mRNA processing factor 6 [Source:HGNC Symbol;Acc:HGNC:15860]	principal1	protein_coding
ENSG00000101166	2025	1362	2191	1403	1569	1632	-0.582	6.51	0.0119	0.0269	PRELID3B	PRELI domain containing 3B [Source:HGNC Symbol;Acc:HGNC:15892]	principal1	protein_coding
ENSG00000101181	306	229	373	474	300	342	-0.0266	4.22	0.91	0.938	MTG2	mitochondrial ribosome associated GTPase 2 [Source:HGNC Symbol;Acc:HGNC:16239]	principal1	protein_coding
ENSG00000101182	6064	5058	9215	2556	1894	2922	-1.76	7.79	1.95e-17	1.45e-15	PSMA7	proteasome subunit alpha 7 [Source:HGNC Symbol;Acc:HGNC:9536]	principal1	protein_coding
ENSG00000101187	403	155	787	1119	896	1699	1.26	5.44	0.00282	0.00781	SLCO4A1	solute carrier organic anion transporter family member 4A1 [Source:HGNC Symbol;Acc:HGNC:10953]	principal1	protein_coding
ENSG00000101189	216	182	411	231	184	271	-0.502	3.72	0.0535	0.0973	MRGBP	MRG domain binding protein [Source:HGNC Symbol;Acc:HGNC:15866]	principal1	protein_coding
ENSG00000101190	60	53	85	41	48	68	-0.628	1.72	0.0741	0.127	TCFL5	transcription factor like 5 [Source:HGNC Symbol;Acc:HGNC:11646]	principal2	protein_coding
ENSG00000101191	705	706	1237	2296	1783	2324	0.984	6.46	1.76e-07	1.61e-06	DIDO1	death inducer-obliterator 1 [Source:HGNC Symbol;Acc:HGNC:2680]	principal3	protein_coding
ENSG00000101193	683	661	1114	1112	830	839	-0.119	5.58	0.538	0.634	GID8	GID complex subunit 8 homolog [Source:HGNC Symbol;Acc:HGNC:15857]		protein_coding
ENSG00000101194	1453	1029	791	2457	1430	1858	0.391	6.43	0.247	0.342	SLC17A9	solute carrier family 17 member 9 [Source:HGNC Symbol;Acc:HGNC:16192]	alternative2	protein_coding
ENSG00000101199	992	1153	1220	1846	1275	1879	0.214	6.31	0.347	0.45	ARFGAP1	ADP ribosylation factor GTPase activating protein 1 [Source:HGNC Symbol;Acc:HGNC:15852]	principal4	protein_coding
ENSG00000101213	27	37	59	18	18	10	-1.69	0.624	0.000126	0.000523	PTK6	protein tyrosine kinase 6 [Source:HGNC Symbol;Acc:HGNC:9617]		protein_coding
ENSG00000101216	137	231	372	335	209	275	-0.141	3.79	0.639	0.724	GMEB2	glucocorticoid modulatory element binding protein 2 [Source:HGNC Symbol;Acc:HGNC:4371]	principal2	protein_coding
ENSG00000101220	519	396	909	168	126	123	-2.39	4.17	3.42e-14	1.37e-12	C20orf27	chromosome 20 open reading frame 27 [Source:HGNC Symbol;Acc:HGNC:15873]		protein_coding
ENSG00000101224	338	275	469	595	494	511	0.264	4.72	0.228	0.32	CDC25B	cell division cycle 25B [Source:HGNC Symbol;Acc:HGNC:1726]	alternative2	protein_coding
ENSG00000101236	262	215	1106	479	332	338	-0.612	4.58	0.161	0.241	RNF24	ring finger protein 24 [Source:HGNC Symbol;Acc:HGNC:13779]		protein_coding
ENSG00000101246	479	468	526	620	492	599	-0.132	4.94	0.544	0.639	ARFRP1	ADP ribosylation factor related protein 1 [Source:HGNC Symbol;Acc:HGNC:662]	principal1	protein_coding
ENSG00000101247	307	180	249	312	281	356	0.0243	4.02	0.94	0.962	NDUFAF5	NADH:ubiquinone oxidoreductase complex assembly factor 5 [Source:HGNC Symbol;Acc:HGNC:15899]		protein_coding
ENSG00000101255	28	14	113	40	84	177	0.855	2.14	0.28	0.379	TRIB3	tribbles pseudokinase 3 [Source:HGNC Symbol;Acc:HGNC:16228]		protein_coding
ENSG00000101265	4929	3452	2907	2138	2566	2511	-1.02	7.42	0.00193	0.00564	RASSF2	Ras association domain family member 2 [Source:HGNC Symbol;Acc:HGNC:9883]	principal1	protein_coding
ENSG00000101266	1490	1706	2758	2727	2150	2316	-0.0193	6.93	0.921	0.948	CSNK2A1	casein kinase 2 alpha 1 [Source:HGNC Symbol;Acc:HGNC:2457]	principal1	protein_coding
ENSG00000101280	27	39	65	1	6	2	-4.04	0.164	4.37e-08	4.71e-07	ANGPT4	angiopoietin 4 [Source:HGNC Symbol;Acc:HGNC:487]	principal1	protein_coding
ENSG00000101290	2001	3312	4577	2639	2231	2772	-0.668	7.33	0.0075	0.0181	CDS2	CDP-diacylglycerol synthase 2 [Source:HGNC Symbol;Acc:HGNC:1801]		protein_coding
ENSG00000101294	2896	2676	5688	12864	8793	11006	1.27	8.78	5.8e-09	7.58e-08	HM13	histocompatibility minor 13 [Source:HGNC Symbol;Acc:HGNC:16435]	principal1	protein_coding
ENSG00000101307	221	705	340	1103	223	261	-0.168	4.76	0.817	0.871	SIRPB1	signal regulatory protein beta 1 [Source:HGNC Symbol;Acc:HGNC:15928]	alternative2	protein_coding
ENSG00000101310	2267	2068	2855	3559	2770	3532	0.129	7.3	0.476	0.575	SEC23B	Sec23 homolog B, coat complex II component [Source:HGNC Symbol;Acc:HGNC:10702]		protein_coding
ENSG00000101311	37	14	22	49	21	15	-0.165	0.726	0.817	0.87	FERMT1	fermitin family member 1 [Source:HGNC Symbol;Acc:HGNC:15889]	principal1	protein_coding
ENSG00000101335	589	911	750	167	389	170	-1.94	4.67	0.000498	0.00175	MYL9	myosin light chain 9 [Source:HGNC Symbol;Acc:HGNC:15754]	principal1	protein_coding
ENSG00000101336	1359	1166	4003	3183	3783	8771	1.08	7.78	0.0327	0.064	HCK	HCK proto-oncogene, Src family tyrosine kinase [Source:HGNC Symbol;Acc:HGNC:4840]	alternative2	protein_coding
ENSG00000101337	892	1046	1959	2672	2075	2705	0.664	6.76	0.00216	0.0062	TM9SF4	transmembrane 9 superfamily member 4 [Source:HGNC Symbol;Acc:HGNC:30797]	principal1	protein_coding
ENSG00000101343	877	760	1632	1029	803	912	-0.52	5.72	0.013	0.029	CRNKL1	crooked neck pre-mRNA splicing factor 1 [Source:HGNC Symbol;Acc:HGNC:15762]		protein_coding
ENSG00000101346	409	393	668	985	724	870	0.513	5.29	0.0166	0.0358	POFUT1	protein O-fucosyltransferase 1 [Source:HGNC Symbol;Acc:HGNC:14988]	principal1	protein_coding
ENSG00000101347	10157	8985	15246	10544	8769	8852	-0.584	9.18	0.00249	0.00701	SAMHD1	SAM and HD domain containing deoxynucleoside triphosphate triphosphohydrolase 1 [Source:HGNC Symbol;Acc:HGNC:15925]		protein_coding
ENSG00000101350	454	480	885	1120	784	984	0.383	5.49	0.0645	0.114	KIF3B	kinesin family member 3B [Source:HGNC Symbol;Acc:HGNC:6320]	principal1	protein_coding
ENSG00000101353	12	16	27	14	22	21	-0.209	0.123	0.757	0.821	MROH8	maestro heat like repeat family member 8 [Source:HGNC Symbol;Acc:HGNC:16125]	principal1	protein_coding
ENSG00000101361	842	755	796	2179	1351	1623	0.733	6.19	0.0089	0.021	NOP56	NOP56 ribonucleoprotein [Source:HGNC Symbol;Acc:HGNC:15911]		protein_coding
ENSG00000101363	56	55	121	414	363	360	2.03	3.82	1.38e-13	5.03e-12	MANBAL	mannosidase beta like [Source:HGNC Symbol;Acc:HGNC:15799]		protein_coding
ENSG00000101365	1174	945	2046	1239	1050	1173	-0.533	6.09	0.011	0.0251	IDH3B	isocitrate dehydrogenase 3 (NAD(+)) beta [Source:HGNC Symbol;Acc:HGNC:5385]		protein_coding
ENSG00000101367	3488	2768	4022	2229	2027	2264	-0.976	7.2	7.15e-07	5.49e-06	MAPRE1	microtubule associated protein RP/EB family member 1 [Source:HGNC Symbol;Acc:HGNC:6890]	principal1	protein_coding
ENSG00000101384	371	344	410	6722	5112	9400	3.89	7.88	1.71e-25	5e-23	JAG1	jagged 1 [Source:HGNC Symbol;Acc:HGNC:6188]	principal1	protein_coding
ENSG00000101391	324	252	427	506	352	402	0.0166	4.41	0.945	0.965	CDK5RAP1	CDK5 regulatory subunit associated protein 1 [Source:HGNC Symbol;Acc:HGNC:15880]		protein_coding
ENSG00000101400	78	116	153	25	17	24	-2.7	1.69	1.7e-12	4.93e-11	SNTA1	syntrophin alpha 1 [Source:HGNC Symbol;Acc:HGNC:11167]	principal1	protein_coding
ENSG00000101407	447	323	613	809	555	606	0.208	4.97	0.353	0.456	TTI1	TELO2 interacting protein 1 [Source:HGNC Symbol;Acc:HGNC:29029]		protein_coding
ENSG00000101412	347	100	258	61	120	108	-1.57	3.1	0.00252	0.00707	E2F1	E2F transcription factor 1 [Source:HGNC Symbol;Acc:HGNC:3113]	principal1	protein_coding
ENSG00000101413	415	400	733	864	626	802	0.278	5.16	0.163	0.243	RPRD1B	regulation of nuclear pre-mRNA domain containing 1B [Source:HGNC Symbol;Acc:HGNC:16209]		protein_coding
ENSG00000101417	78	59	93	22	33	18	-1.94	1.41	2.75e-06	1.79e-05	PXMP4	peroxisomal membrane protein 4 [Source:HGNC Symbol;Acc:HGNC:15920]	principal1	protein_coding
ENSG00000101421	569	521	1056	1809	1650	1869	1.05	6.25	3.82e-07	3.21e-06	CHMP4B	charged multivesicular body protein 4B [Source:HGNC Symbol;Acc:HGNC:16171]	principal1	protein_coding
ENSG00000101425	17	9	29	111	51	184	2.37	2.07	0.000105	0.000445	BPI	bactericidal/permeability-increasing protein [Source:HGNC Symbol;Acc:HGNC:1095]	principal1	protein_coding
ENSG00000101439	3469	3555	4381	2158	1888	2657	-1.1	7.33	1.77e-06	1.21e-05	CST3	cystatin C [Source:HGNC Symbol;Acc:HGNC:2475]	principal1	protein_coding
ENSG00000101440	17	19	4	6	1	3	-2.45	-1.06	0.00491	0.0126	ASIP	agouti signaling protein [Source:HGNC Symbol;Acc:HGNC:745]	principal1	protein_coding
ENSG00000101442	131	99	160	190	135	128	-0.102	2.99	0.723	0.794	ACTR5	ARP5 actin related protein 5 homolog [Source:HGNC Symbol;Acc:HGNC:14671]	principal1	protein_coding
ENSG00000101444	1750	1452	2018	1470	1340	1551	-0.582	6.44	0.00234	0.00665	AHCY	adenosylhomocysteinase [Source:HGNC Symbol;Acc:HGNC:343]	principal1	protein_coding
ENSG00000101445	72	118	30	127	248	266	1.1	3.17	0.0738	0.127	PPP1R16B	protein phosphatase 1 regulatory subunit 16B [Source:HGNC Symbol;Acc:HGNC:15850]	principal1	protein_coding
ENSG00000101447	102	35	13	49	70	61	-0.171	1.73	0.816	0.87	FAM83D	family with sequence similarity 83 member D [Source:HGNC Symbol;Acc:HGNC:16122]	alternative2	protein_coding
ENSG00000101452	280	237	243	565	393	426	0.494	4.38	0.0744	0.128	DHX35	DEAH-box helicase 35 [Source:HGNC Symbol;Acc:HGNC:15861]		protein_coding
ENSG00000101457	335	360	522	1086	609	527	0.54	5.16	0.0729	0.126	DNTTIP1	deoxynucleotidyltransferase terminal interacting protein 1 [Source:HGNC Symbol;Acc:HGNC:16160]		protein_coding
ENSG00000101460	25	51	48	33	78	97	0.44	1.77	0.465	0.565	MAP1LC3A	microtubule associated protein 1 light chain 3 alpha [Source:HGNC Symbol;Acc:HGNC:6838]	principal1	protein_coding
ENSG00000101464	315	223	375	465	362	396	0.108	4.34	0.663	0.743	PIGU	phosphatidylinositol glycan anchor biosynthesis class U [Source:HGNC Symbol;Acc:HGNC:15791]	principal1	protein_coding
ENSG00000101473	352	374	522	169	137	155	-1.75	3.84	3.57e-12	9.73e-11	ACOT8	acyl-CoA thioesterase 8 [Source:HGNC Symbol;Acc:HGNC:15919]	principal1	protein_coding
ENSG00000101474	1773	1566	3413	1704	1697	2082	-0.553	6.78	0.0102	0.0237	APMAP	adipocyte plasma membrane associated protein [Source:HGNC Symbol;Acc:HGNC:13238]		protein_coding
ENSG00000101493	469	480	1072	1144	725	702	0.0854	5.4	0.747	0.814	ZNF516	zinc finger protein 516 [Source:HGNC Symbol;Acc:HGNC:28990]		protein_coding
ENSG00000101544	346	399	644	438	410	486	-0.343	4.61	0.115	0.183	ADNP2	ADNP homeobox 2 [Source:HGNC Symbol;Acc:HGNC:23803]		protein_coding
ENSG00000101546	78	63	82	112	117	88	0.187	2.43	0.575	0.666	RBFA	ribosome binding factor A [Source:HGNC Symbol;Acc:HGNC:26120]		protein_coding
ENSG00000101557	499	379	1380	1740	1429	1605	0.885	6.09	0.00409	0.0108	USP14	ubiquitin specific peptidase 14 [Source:HGNC Symbol;Acc:HGNC:12612]	principal1	protein_coding
ENSG00000101558	3525	2683	5488	2826	2453	2876	-0.797	7.41	4.15e-05	0.000198	VAPA	VAMP associated protein A [Source:HGNC Symbol;Acc:HGNC:12648]		protein_coding
ENSG00000101574	111	57	111	184	207	188	0.756	3.15	0.0208	0.0435	METTL4	methyltransferase like 4 [Source:HGNC Symbol;Acc:HGNC:24726]	principal1	protein_coding
ENSG00000101577	660	706	1331	1297	915	1154	0.0404	5.87	0.864	0.906	LPIN2	lipin 2 [Source:HGNC Symbol;Acc:HGNC:14450]		protein_coding
ENSG00000101596	1447	978	1996	2950	2947	3062	0.741	7.08	0.000578	0.00198	SMCHD1	structural maintenance of chromosomes flexible hinge domain containing 1 [Source:HGNC Symbol;Acc:HGNC:29090]		protein_coding
ENSG00000101608	13115	10851	13936	5385	5917	6201	-1.44	8.9	1.85e-10	3.45e-09	MYL12A	myosin light chain 12A [Source:HGNC Symbol;Acc:HGNC:16701]		protein_coding
ENSG00000101624	198	146	215	186	160	159	-0.469	3.29	0.0657	0.115	CEP76	centrosomal protein 76 [Source:HGNC Symbol;Acc:HGNC:25727]		protein_coding
ENSG00000101639	1191	1154	1564	1599	2208	2063	0.289	6.55	0.268	0.365	CEP192	centrosomal protein 192 [Source:HGNC Symbol;Acc:HGNC:25515]	principal1	protein_coding
ENSG00000101654	655	634	1152	1244	753	1059	0.0266	5.62	0.903	0.934	RNMT	RNA guanine-7 methyltransferase [Source:HGNC Symbol;Acc:HGNC:10075]	principal3	protein_coding
ENSG00000101665	113	148	392	1083	670	1037	1.87	5.13	1.04e-07	1.01e-06	SMAD7	SMAD family member 7 [Source:HGNC Symbol;Acc:HGNC:6773]		protein_coding
ENSG00000101670	52	64	225	57	12	12	-2.31	1.66	0.00618	0.0153	LIPG	lipase G, endothelial type [Source:HGNC Symbol;Acc:HGNC:6623]		protein_coding
ENSG00000101680	16	74	82	31	5	47	-1.39	1.24	0.114	0.182	LAMA1	laminin subunit alpha 1 [Source:HGNC Symbol;Acc:HGNC:6481]		protein_coding
ENSG00000101695	79	54	152	49	42	30	-1.47	1.87	0.000859	0.00281	RNF125	ring finger protein 125 [Source:HGNC Symbol;Acc:HGNC:21150]	principal1	protein_coding
ENSG00000101745	587	497	813	1381	1252	1734	0.901	5.95	0.000279	0.00105	ANKRD12	ankyrin repeat domain 12 [Source:HGNC Symbol;Acc:HGNC:29135]	alternative2	protein_coding
ENSG00000101751	166	131	204	287	262	326	0.494	3.78	0.0507	0.093	POLI	DNA polymerase iota [Source:HGNC Symbol;Acc:HGNC:9182]		protein_coding
ENSG00000101752	1022	952	2136	2045	1718	1908	0.212	6.51	0.334	0.436	MIB1	mindbomb E3 ubiquitin protein ligase 1 [Source:HGNC Symbol;Acc:HGNC:21086]		protein_coding
ENSG00000101773	803	315	621	316	346	526	-0.869	4.67	0.0279	0.0558	RBBP8	RB binding protein 8, endonuclease [Source:HGNC Symbol;Acc:HGNC:9891]	principal4	protein_coding
ENSG00000101782	2208	1986	3626	2599	2104	2701	-0.366	7.08	0.0478	0.0886	RIOK3	RIO kinase 3 [Source:HGNC Symbol;Acc:HGNC:11451]		protein_coding
ENSG00000101811	223	208	281	450	265	282	0.145	3.99	0.582	0.673	CSTF2	cleavage stimulation factor subunit 2 [Source:HGNC Symbol;Acc:HGNC:2484]	principal3	protein_coding
ENSG00000101843	1061	753	1781	413	481	455	-1.66	5.31	6.89e-11	1.41e-09	PSMD10	proteasome 26S subunit, non-ATPase 10 [Source:HGNC Symbol;Acc:HGNC:9555]	principal1	protein_coding
ENSG00000101844	528	641	770	252	277	319	-1.51	4.57	7.67e-10	1.24e-08	ATG4A	autophagy related 4A cysteine peptidase [Source:HGNC Symbol;Acc:HGNC:16489]	principal1	protein_coding
ENSG00000101846	372	411	647	289	178	559	-0.789	4.45	0.0718	0.124	STS	steroid sulfatase [Source:HGNC Symbol;Acc:HGNC:11425]	principal1	protein_coding
ENSG00000101849	43	47	180	170	126	154	0.556	2.94	0.193	0.28	TBL1X	transducin beta like 1X-linked [Source:HGNC Symbol;Acc:HGNC:11585]	principal1	protein_coding
ENSG00000101856	1186	912	1917	486	450	465	-1.79	5.47	7.19e-16	4.04e-14	PGRMC1	progesterone receptor membrane component 1 [Source:HGNC Symbol;Acc:HGNC:16090]		protein_coding
ENSG00000101868	445	233	320	400	517	366	0.034	4.43	0.925	0.95	POLA1	DNA polymerase alpha 1, catalytic subunit [Source:HGNC Symbol;Acc:HGNC:9173]		protein_coding
ENSG00000101882	146	115	201	252	220	249	0.344	3.49	0.159	0.239	NKAP	NFKB activating protein [Source:HGNC Symbol;Acc:HGNC:29873]	principal1	protein_coding
ENSG00000101888	493	352	638	235	227	273	-1.31	4.26	1.61e-08	1.92e-07	NXT2	nuclear transport factor 2 like export factor 2 [Source:HGNC Symbol;Acc:HGNC:18151]	principal1	protein_coding
ENSG00000101890	8	6	6	32	25	11	1.41	0.0155	0.0151	0.033	GUCY2F	guanylate cyclase 2F, retinal [Source:HGNC Symbol;Acc:HGNC:4691]	principal1	protein_coding
ENSG00000101892	8	4	62	104	244	39	2.4	2.53	0.0352	0.0682	ATP1B4	ATPase Na+/K+ transporting family member beta 4 [Source:HGNC Symbol;Acc:HGNC:808]	principal1	protein_coding
ENSG00000101901	357	252	400	642	629	782	0.713	4.92	0.00437	0.0114	ALG13	ALG13, UDP-N-acetylglucosaminyltransferase subunit [Source:HGNC Symbol;Acc:HGNC:30881]	principal1	protein_coding
ENSG00000101911	950	572	817	453	660	599	-0.764	5.21	0.00975	0.0227	PRPS2	phosphoribosyl pyrophosphate synthetase 2 [Source:HGNC Symbol;Acc:HGNC:9465]		protein_coding
ENSG00000101916	922	566	479	94	662	1165	-0.389	5.24	0.652	0.734	TLR8	toll like receptor 8 [Source:HGNC Symbol;Acc:HGNC:15632]	principal4	protein_coding
ENSG00000101928	1831	1756	2541	763	463	345	-2.29	5.92	1.17e-11	2.84e-10	MOSPD1	motile sperm domain containing 1 [Source:HGNC Symbol;Acc:HGNC:25235]	principal1	protein_coding
ENSG00000101935	169	159	221	274	202	185	-0.0567	3.49	0.841	0.889	AMMECR1	Alport syndrome, mental retardation, midface hypoplasia and elliptocytosis chromosomal region gene 1 [Source:HGNC Symbol;Acc:HGNC:467]		protein_coding
ENSG00000101940	756	741	1562	712	454	601	-1.06	5.36	2.2e-06	1.47e-05	WDR13	WD repeat domain 13 [Source:HGNC Symbol;Acc:HGNC:14352]	principal1	protein_coding
ENSG00000101945	213	161	208	145	122	134	-0.876	3.13	0.00309	0.00846	SUV39H1	suppressor of variegation 3-9 homolog 1 [Source:HGNC Symbol;Acc:HGNC:11479]		protein_coding
ENSG00000101966	1018	826	1751	2248	1604	1959	0.415	6.44	0.0362	0.0699	XIAP	X-linked inhibitor of apoptosis [Source:HGNC Symbol;Acc:HGNC:592]		protein_coding
ENSG00000101972	1487	1076	2846	3777	2959	3710	0.701	7.25	0.00181	0.00535	STAG2	stromal antigen 2 [Source:HGNC Symbol;Acc:HGNC:11355]		protein_coding
ENSG00000101974	726	698	843	1147	1035	1310	0.288	5.81	0.193	0.279	ATP11C	ATPase phospholipid transporting 11C [Source:HGNC Symbol;Acc:HGNC:13554]	principal3	protein_coding
ENSG00000101986	1419	1702	3704	2795	979	1746	-0.59	6.75	0.0974	0.159	ABCD1	ATP binding cassette subfamily D member 1 [Source:HGNC Symbol;Acc:HGNC:61]	principal1	protein_coding
ENSG00000101997	431	570	1041	626	393	487	-0.718	4.94	0.00565	0.0142	CCDC22	coiled-coil domain containing 22 [Source:HGNC Symbol;Acc:HGNC:28909]		protein_coding
ENSG00000102003	100	96	319	419	439	119	0.752	4.12	0.357	0.46	SYP	synaptophysin [Source:HGNC Symbol;Acc:HGNC:11506]		protein_coding
ENSG00000102007	797	518	1689	1245	1316	1465	0.212	6.04	0.453	0.553	PLP2	proteolipid protein 2 [Source:HGNC Symbol;Acc:HGNC:9087]		protein_coding
[truncated: 10,156 more rows]

## Sheet: M0UT127 DEGs Up
Reference	SM_1.x	SM_2.x	SM_3.x	M0UT127_1.x	M0UT127_2.x	M0UT127_3.x	logFC	logCPM	PValue	FDR	hgnc_symbol	description	transcript_appris	gene_biotype
ENSG00000003989	1	3	0	20	15	32	3.59	0.0636	2.9e-05	0.000145	SLC7A2	solute carrier family 7 member 2 [Source:HGNC Symbol;Acc:HGNC:11060]	principal3	protein_coding
ENSG00000004468	12	35	3	81	157	432	3.23	3.43	0.00492	0.0126	CD38	CD38 molecule [Source:HGNC Symbol;Acc:HGNC:1667]	principal1	protein_coding
ENSG00000004534	465	509	477	1727	1861	2266	1.66	6.26	4.37e-10	7.48e-09	RBM6	RNA binding motif protein 6 [Source:HGNC Symbol;Acc:HGNC:9903]		protein_coding
ENSG00000004846	43	60	18	932	187	80	2.76	3.74	0.00969	0.0226	ABCB5	ATP binding cassette subfamily B member 5 [Source:HGNC Symbol;Acc:HGNC:46]	principal1	protein_coding
ENSG00000005100	109	67	229	604	374	411	1.54	4.18	4.73e-06	2.9e-05	DHX33	DEAH-box helicase 33 [Source:HGNC Symbol;Acc:HGNC:16718]		protein_coding
ENSG00000005339	370	387	854	3554	2046	2389	2.04	6.62	3.04e-14	1.23e-12	CREBBP	CREB binding protein [Source:HGNC Symbol;Acc:HGNC:2348]	alternative2	protein_coding
ENSG00000005379	188	75	43	366	478	621	1.84	4.35	0.00137	0.00423	TSPOAP1	TSPO associated protein 1 [Source:HGNC Symbol;Acc:HGNC:16831]		protein_coding
ENSG00000005483	466	526	1198	2838	2405	3079	1.69	6.7	9.63e-10	1.52e-08	KMT2E	lysine methyltransferase 2E [Source:HGNC Symbol;Acc:HGNC:18541]		protein_coding
ENSG00000006453	0	1	2	17	16	43	4.24	-0.0416	4.59e-06	2.83e-05	BAIAP2L1	BAI1 associated protein 2 like 1 [Source:HGNC Symbol;Acc:HGNC:21649]		protein_coding
ENSG00000006459	279	262	893	1746	1308	2348	1.72	6.04	4.22e-06	2.63e-05	KDM7A	lysine demethylase 7A [Source:HGNC Symbol;Acc:HGNC:22224]		protein_coding
ENSG00000008118	5	2	10	56	42	69	3.02	1.19	2.02e-06	1.36e-05	CAMK1G	calcium/calmodulin dependent protein kinase IG [Source:HGNC Symbol;Acc:HGNC:14585]		protein_coding
ENSG00000008300	15	11	33	133	68	97	2.05	1.89	1.02e-07	9.92e-07	CELSR3	cadherin EGF LAG seven-pass G-type receptor 3 [Source:HGNC Symbol;Acc:HGNC:3230]		protein_coding
ENSG00000008441	7	2	12	35	28	39	2	0.657	4.57e-05	0.000215	NFIX	nuclear factor I X [Source:HGNC Symbol;Acc:HGNC:7788]	principal3	protein_coding
ENSG00000008517	27	35	8	87	188	246	2.46	2.62	0.000561	0.00193	IL32	interleukin 32 [Source:HGNC Symbol;Acc:HGNC:16830]	alternative2	protein_coding
ENSG00000009790	164	127	37	194	496	1427	2.24	4.71	0.018	0.0383	TRAF3IP3	TRAF3 interacting protein 3 [Source:HGNC Symbol;Acc:HGNC:30766]	alternative2	protein_coding
ENSG00000009950	33	20	7	157	87	82	1.98	2.04	0.000886	0.00288	MLXIPL	MLX interacting protein like [Source:HGNC Symbol;Acc:HGNC:12744]	alternative2	protein_coding
ENSG00000010030	3	4	1	10	50	51	3.39	1.16	0.000688	0.00231	ETV7	ETS variant 7 [Source:HGNC Symbol;Acc:HGNC:18160]	principal3	protein_coding
ENSG00000010818	124	172	184	1807	1050	2374	3.09	5.98	1.04e-12	3.15e-11	HIVEP2	human immunodeficiency virus type I enhancer binding protein 2 [Source:HGNC Symbol;Acc:HGNC:4921]		protein_coding
ENSG00000011021	193	175	222	818	606	850	1.61	4.89	3.41e-10	5.94e-09	CLCN6	chloride voltage-gated channel 6 [Source:HGNC Symbol;Acc:HGNC:2024]		protein_coding
ENSG00000011451	82	90	186	606	343	513	1.75	4.24	1.7e-09	2.54e-08	WIZ	widely interspaced zinc finger motifs [Source:HGNC Symbol;Acc:HGNC:30917]		protein_coding
ENSG00000011590	0	2	3	5	9	40	3.09	-0.65	0.00765	0.0184	ZBTB32	zinc finger and BTB domain containing 32 [Source:HGNC Symbol;Acc:HGNC:16763]	principal1	protein_coding
ENSG00000013619	22	31	25	135	111	409	2.69	2.96	0.000391	0.00141	MAMLD1	mastermind like domain containing 1 [Source:HGNC Symbol;Acc:HGNC:2568]	alternative2	protein_coding
ENSG00000015479	31	27	35	261	207	275	2.67	3.07	3.43e-18	2.95e-16	MATR3	matrin 3 [Source:HGNC Symbol;Acc:HGNC:6912]	principal1	protein_coding
ENSG00000015568	1	3	2	35	28	15	3.31	0.0913	6.87e-07	5.3e-06	RGPD5	RANBP2-like and GRIP domain containing 5 [Source:HGNC Symbol;Acc:HGNC:32418]	principal1	protein_coding
ENSG00000019144	113	70	197	725	555	875	2.24	4.71	1.54e-14	6.55e-13	PHLDB1	pleckstrin homology like domain family B member 1 [Source:HGNC Symbol;Acc:HGNC:23697]		protein_coding
ENSG00000023445	550	411	768	5839	8874	9678	3.55	8.14	3.6e-26	1.18e-23	BIRC3	baculoviral IAP repeat containing 3 [Source:HGNC Symbol;Acc:HGNC:591]	principal1	protein_coding
ENSG00000025796	243	246	581	1716	1556	1627	1.96	5.94	3.72e-15	1.85e-13	SEC63	SEC63 homolog, protein translocation regulator [Source:HGNC Symbol;Acc:HGNC:21082]	principal1	protein_coding
ENSG00000026508	4468	4384	15489	59424	70165	90445	3.01	11.3	3.16e-12	8.72e-11	CD44	CD44 molecule (Indian blood group) [Source:HGNC Symbol;Acc:HGNC:1681]	principal3	protein_coding
ENSG00000026751	2562	2121	4445	17859	20233	23556	2.5	9.55	2.01e-16	1.23e-14	SLAMF7	SLAM family member 7 [Source:HGNC Symbol;Acc:HGNC:21394]		protein_coding
ENSG00000028277	31	9	77	1878	1542	1635	5.25	5.82	2.15e-27	9.01e-25	POU2F2	POU class 2 homeobox 2 [Source:HGNC Symbol;Acc:HGNC:9213]	alternative2	protein_coding
ENSG00000032219	249	236	362	1168	1266	1188	1.8	5.52	3.39e-16	1.99e-14	ARID4A	AT-rich interaction domain 4A [Source:HGNC Symbol;Acc:HGNC:9885]	principal3	protein_coding
ENSG00000038219	520	445	842	3483	2910	2980	2.09	6.83	3.33e-28	1.72e-25	BOD1L1	biorientation of chromosomes in cell division 1 like 1 [Source:HGNC Symbol;Acc:HGNC:31792]		protein_coding
ENSG00000041982	17	49	13	1501	3374	9369	7.04	7.12	1.39e-11	3.32e-10	TNC	tenascin C [Source:HGNC Symbol;Acc:HGNC:5318]		protein_coding
ENSG00000043462	829	765	922	3963	4806	6139	2.24	7.51	1.13e-11	2.76e-10	LCP2	lymphocyte cytosolic protein 2 [Source:HGNC Symbol;Acc:HGNC:6529]	principal2	protein_coding
ENSG00000044574	1196	2804	2613	30977	20621	30306	3.28	9.69	7.47e-19	7.6e-17	HSPA5	heat shock protein family A (Hsp70) member 5 [Source:HGNC Symbol;Acc:HGNC:5238]	principal1	protein_coding
ENSG00000047634	131	81	162	422	401	548	1.58	4.19	1.73e-07	1.59e-06	SCML1	Scm polycomb group protein like 1 [Source:HGNC Symbol;Acc:HGNC:10580]		protein_coding
ENSG00000048649	206	198	420	1154	1031	1019	1.7	5.37	1.94e-14	8.09e-13	RSF1	remodeling and spacing factor 1 [Source:HGNC Symbol;Acc:HGNC:18118]	principal1	protein_coding
ENSG00000049249	272	62	55	1707	1315	1822	3.2	5.71	1.04e-06	7.61e-06	TNFRSF9	TNF receptor superfamily member 9 [Source:HGNC Symbol;Acc:HGNC:11924]	principal1	protein_coding
ENSG00000049449	564	680	893	2505	2908	2945	1.67	6.75	3.89e-14	1.54e-12	RCN1	reticulocalbin 1 [Source:HGNC Symbol;Acc:HGNC:9934]	alternative2	protein_coding
ENSG00000049618	325	397	883	2754	2233	2453	1.97	6.55	7.2e-15	3.4e-13	ARID1B	AT-rich interaction domain 1B [Source:HGNC Symbol;Acc:HGNC:18040]	principal3	protein_coding
ENSG00000049759	166	122	255	1562	367	1314	2.25	5.04	4.55e-06	2.81e-05	NEDD4L	neural precursor cell expressed, developmentally down-regulated 4-like, E3 ubiquitin protein ligase [Source:HGNC Symbol;Acc:HGNC:7728]	alternative2	protein_coding
ENSG00000049768	5	7	2	7	47	48	2.47	0.681	0.0179	0.0382	FOXP3	forkhead box P3 [Source:HGNC Symbol;Acc:HGNC:6106]		protein_coding
ENSG00000050730	3	4	77	139	486	2431	5.18	4.87	0.0005	0.00175	TNIP3	TNFAIP3 interacting protein 3 [Source:HGNC Symbol;Acc:HGNC:19315]		protein_coding
ENSG00000053747	70	35	80	371	202	256	1.85	3.42	4.18e-08	4.52e-07	LAMA3	laminin subunit alpha 3 [Source:HGNC Symbol;Acc:HGNC:6483]	alternative2	protein_coding
ENSG00000054267	344	319	510	1357	1423	1666	1.63	5.84	6.94e-14	2.65e-12	ARID4B	AT-rich interaction domain 4B [Source:HGNC Symbol;Acc:HGNC:15550]	principal1	protein_coding
ENSG00000055609	1110	1138	2878	7551	4974	6331	1.64	7.9	8.19e-10	1.32e-08	KMT2C	lysine methyltransferase 2C [Source:HGNC Symbol;Acc:HGNC:13726]		protein_coding
ENSG00000056558	583	652	1249	10635	9446	12534	3.45	8.58	5.76e-39	1.55e-35	TRAF1	TNF receptor associated factor 1 [Source:HGNC Symbol;Acc:HGNC:12031]	principal1	protein_coding
ENSG00000057657	149	165	407	1263	993	999	1.94	5.42	5.09e-13	1.63e-11	PRDM1	PR/SET domain 1 [Source:HGNC Symbol;Acc:HGNC:9346]	principal2	protein_coding
ENSG00000058056	90	61	132	393	322	263	1.51	3.81	2.48e-08	2.84e-07	USP13	ubiquitin specific peptidase 13 [Source:HGNC Symbol;Acc:HGNC:12611]		protein_coding
ENSG00000059728	192	180	434	994	777	1551	1.79	5.4	9e-06	5.12e-05	MXD1	MAX dimerization protein 1 [Source:HGNC Symbol;Acc:HGNC:6761]	principal1	protein_coding
ENSG00000060237	1365	1638	4719	9617	7371	8929	1.54	8.44	1.55e-06	1.08e-05	WNK1	WNK lysine deficient protein kinase 1 [Source:HGNC Symbol;Acc:HGNC:14540]	principal3	protein_coding
ENSG00000060339	723	544	636	2657	2356	2334	1.6	6.58	8.71e-12	2.19e-10	CCAR1	cell division cycle and apoptosis regulator 1 [Source:HGNC Symbol;Acc:HGNC:24236]	principal1	protein_coding
ENSG00000061936	343	346	422	1615	1220	1335	1.57	5.77	4.03e-15	1.98e-13	SFSWAP	splicing factor SWAP [Source:HGNC Symbol;Acc:HGNC:10790]	principal3	protein_coding
ENSG00000063587	70	71	84	476	202	257	1.69	3.48	6.59e-07	5.11e-06	ZNF275	zinc finger protein 275 [Source:HGNC Symbol;Acc:HGNC:13069]		protein_coding
ENSG00000064393	746	1059	3636	7097	4145	6791	1.55	7.89	0.000269	0.00102	HIPK2	homeodomain interacting protein kinase 2 [Source:HGNC Symbol;Acc:HGNC:14402]	alternative2	protein_coding
ENSG00000065320	0	4	6	66	44	30	3.48	0.767	7.22e-08	7.35e-07	NTN1	netrin 1 [Source:HGNC Symbol;Acc:HGNC:8029]	principal1	protein_coding
ENSG00000065526	508	606	1488	6041	3736	4709	2.24	7.42	7.13e-15	3.38e-13	SPEN	spen family transcriptional repressor [Source:HGNC Symbol;Acc:HGNC:17575]	principal1	protein_coding
ENSG00000065989	106	80	263	947	563	831	2.15	4.78	4.87e-09	6.46e-08	PDE4A	phosphodiesterase 4A [Source:HGNC Symbol;Acc:HGNC:8780]	principal4	protein_coding
ENSG00000067082	616	705	1458	6022	4887	5333	2.29	7.71	1.12e-18	1.09e-16	KLF6	Kruppel like factor 6 [Source:HGNC Symbol;Acc:HGNC:2235]		protein_coding
ENSG00000068366	6578	5041	17038	33741	29993	38091	1.63	10.3	9.5e-08	9.34e-07	ACSL4	acyl-CoA synthetase long chain family member 4 [Source:HGNC Symbol;Acc:HGNC:3571]	principal1	protein_coding
ENSG00000068650	802	767	1467	4958	3739	4705	1.86	7.41	3.58e-17	2.48e-15	ATP11A	ATPase phospholipid transporting 11A [Source:HGNC Symbol;Acc:HGNC:13552]	alternative2	protein_coding
ENSG00000068976	5	5	1	24	31	29	2.55	0.194	1.13e-05	6.29e-05	PYGM	glycogen phosphorylase, muscle associated [Source:HGNC Symbol;Acc:HGNC:9726]		protein_coding
ENSG00000069399	14	21	54	298	343	559	3.54	3.81	1.06e-10	2.08e-09	BCL3	B-cell CLL/lymphoma 3 [Source:HGNC Symbol;Acc:HGNC:998]	principal2	protein_coding
ENSG00000069493	78	59	141	424	640	604	2.35	4.35	1.75e-12	5.03e-11	CLEC2D	C-type lectin domain family 2 member D [Source:HGNC Symbol;Acc:HGNC:14351]	alternative2	protein_coding
ENSG00000070756	2196	2379	4728	16256	11022	11630	1.79	8.92	1.32e-12	3.92e-11	PABPC1	poly(A) binding protein cytoplasmic 1 [Source:HGNC Symbol;Acc:HGNC:8554]		protein_coding
ENSG00000070961	686	511	1598	4114	4392	11580	2.63	7.87	7.8e-07	5.91e-06	ATP2B1	ATPase plasma membrane Ca2+ transporting 1 [Source:HGNC Symbol;Acc:HGNC:814]	principal1	protein_coding
ENSG00000071575	4	26	5	39	56	66	1.75	1.11	0.0236	0.0485	TRIB2	tribbles pseudokinase 2 [Source:HGNC Symbol;Acc:HGNC:30809]	principal1	protein_coding
ENSG00000073605	15	4	2	33	36	30	1.83	0.366	0.00803	0.0192	GSDMB	gasdermin B [Source:HGNC Symbol;Acc:HGNC:23690]	principal3	protein_coding
ENSG00000073756	72	38	464	6035	10178	39746	6.55	9.03	2.33e-07	2.07e-06	PTGS2	prostaglandin-endoperoxide synthase 2 [Source:HGNC Symbol;Acc:HGNC:9605]	principal1	protein_coding
ENSG00000073910	77	115	221	533	468	426	1.54	4.34	7.79e-08	7.84e-07	FRY	FRY microtubule binding protein [Source:HGNC Symbol;Acc:HGNC:20367]	principal2	protein_coding
ENSG00000074660	202	205	223	1171	1049	2536	2.57	5.76	3.16e-10	5.56e-09	SCARF1	scavenger receptor class F member 1 [Source:HGNC Symbol;Acc:HGNC:16820]	principal3	protein_coding
ENSG00000075213	40	100	42	630	816	1159	3.43	4.98	1.54e-10	2.93e-09	SEMA3A	semaphorin 3A [Source:HGNC Symbol;Acc:HGNC:10723]		protein_coding
ENSG00000075420	1895	1877	4646	8628	10120	14769	1.77	8.73	4.53e-07	3.71e-06	FNDC3B	fibronectin type III domain containing 3B [Source:HGNC Symbol;Acc:HGNC:24670]	principal1	protein_coding
ENSG00000076108	307	375	873	2595	1906	1879	1.8	6.39	3.36e-11	7.47e-10	BAZ2A	bromodomain adjacent to zinc finger domain 2A [Source:HGNC Symbol;Acc:HGNC:962]		protein_coding
ENSG00000076716	3319	4615	13142	73744	27291	15448	2.23	10.4	0.000183	0.000729	GPC4	glypican 4 [Source:HGNC Symbol;Acc:HGNC:4452]	principal1	protein_coding
ENSG00000077150	772	715	1150	6319	5387	8644	2.65	7.91	7.27e-24	1.78e-21	NFKB2	nuclear factor kappa B subunit 2 [Source:HGNC Symbol;Acc:HGNC:7795]		protein_coding
ENSG00000078081	19	47	73	513	820	490	3.48	4.52	2.1e-14	8.71e-13	LAMP3	lysosomal associated membrane protein 3 [Source:HGNC Symbol;Acc:HGNC:14582]	alternative2	protein_coding
ENSG00000078401	9	8	17	204	296	3414	6.56	5.16	1.61e-05	8.59e-05	EDN1	endothelin 1 [Source:HGNC Symbol;Acc:HGNC:3176]	principal1	protein_coding
ENSG00000078804	67	103	175	784	679	954	2.54	5.01	2.39e-10	4.33e-09	TP53INP2	tumor protein p53 inducible nuclear protein 2 [Source:HGNC Symbol;Acc:HGNC:16104]	principal1	protein_coding
ENSG00000079308	747	843	3272	4926	4078	6954	1.55	7.61	0.000363	0.00132	TNS1	tensin 1 [Source:HGNC Symbol;Acc:HGNC:11973]		protein_coding
ENSG00000079819	579	401	686	6574	3583	2970	2.65	7.28	8.12e-13	2.54e-11	EPB41L2	erythrocyte membrane protein band 4.1 like 2 [Source:HGNC Symbol;Acc:HGNC:3379]	alternative2	protein_coding
ENSG00000080573	144	392	800	6416	2518	1863	2.75	6.88	3.94e-05	0.000189	COL5A3	collagen type V alpha 3 chain [Source:HGNC Symbol;Acc:HGNC:14864]		protein_coding
ENSG00000080603	28	31	85	336	124	191	1.91	2.95	4.24e-06	2.64e-05	SRCAP	Snf2 related CREBBP activator protein [Source:HGNC Symbol;Acc:HGNC:16974]	alternative2	protein_coding
ENSG00000080802	132	151	249	706	569	586	1.52	4.62	3.39e-11	7.54e-10	CNOT4	CCR4-NOT transcription complex subunit 4 [Source:HGNC Symbol;Acc:HGNC:7880]		protein_coding
ENSG00000080824	3202	2819	7491	19604	16096	17175	1.74	9.37	1.38e-11	3.31e-10	HSP90AA1	heat shock protein 90 alpha family class A member 1 [Source:HGNC Symbol;Acc:HGNC:5253]	alternative2	protein_coding
ENSG00000080845	409	389	714	3597	1927	1625	1.94	6.43	6.44e-12	1.67e-10	DLGAP4	DLG associated protein 4 [Source:HGNC Symbol;Acc:HGNC:24476]	principal4	protein_coding
ENSG00000081041	8	15	161	322	491	1669	3.73	4.61	0.000626	0.00213	CXCL2	C-X-C motif chemokine ligand 2 [Source:HGNC Symbol;Acc:HGNC:4603]	principal1	protein_coding
ENSG00000081059	27	40	25	76	147	143	1.63	2.27	0.00282	0.0078	TCF7	transcription factor 7 [Source:HGNC Symbol;Acc:HGNC:11639]	alternative2	protein_coding
ENSG00000081985	2	6	1	20	39	90	3.57	1.11	0.00243	0.00687	IL12RB2	interleukin 12 receptor subunit beta 2 [Source:HGNC Symbol;Acc:HGNC:5972]	principal3	protein_coding
ENSG00000082397	1311	996	1499	3380	3981	6391	1.54	7.47	1.25e-06	8.91e-06	EPB41L3	erythrocyte membrane protein band 4.1 like 3 [Source:HGNC Symbol;Acc:HGNC:3380]		protein_coding
ENSG00000084112	355	372	1026	2399	2009	2796	1.82	6.51	6.13e-09	7.95e-08	SSH1	slingshot protein phosphatase 1 [Source:HGNC Symbol;Acc:HGNC:30579]		protein_coding
ENSG00000085185	17	19	90	246	126	190	1.98	2.95	0.000132	0.000544	BCORL1	BCL6 corepressor like 1 [Source:HGNC Symbol;Acc:HGNC:25657]	principal1	protein_coding
ENSG00000085563	38	34	44	276	163	168	2.04	2.91	9.33e-10	1.48e-08	ABCB1	ATP binding cassette subfamily B member 1 [Source:HGNC Symbol;Acc:HGNC:40]	alternative2	protein_coding
ENSG00000085872	112	111	154	776	412	424	1.76	4.33	1.65e-10	3.12e-09	CHERP	calcium homeostasis endoplasmic reticulum protein [Source:HGNC Symbol;Acc:HGNC:16930]	principal2	protein_coding
ENSG00000086062	436	518	1162	6538	5707	10393	3.18	8.09	1.87e-14	7.83e-13	B4GALT1	beta-1,4-galactosyltransferase 1 [Source:HGNC Symbol;Acc:HGNC:924]		protein_coding
ENSG00000086758	2152	2273	7323	16885	11950	14534	1.69	9.07	3.43e-07	2.91e-06	HUWE1	HECT, UBA and WWE domain containing 1, E3 ubiquitin protein ligase [Source:HGNC Symbol;Acc:HGNC:30892]		protein_coding
ENSG00000087116	3	4	14	160	27	15	2.97	1.43	0.0152	0.0333	ADAMTS2	ADAM metallopeptidase with thrombospondin type 1 motif 2 [Source:HGNC Symbol;Acc:HGNC:218]		protein_coding
ENSG00000087245	42	37	70	220	477	405	2.64	3.76	1.22e-09	1.88e-08	MMP2	matrix metallopeptidase 2 [Source:HGNC Symbol;Acc:HGNC:7166]	principal1	protein_coding
ENSG00000087269	366	288	444	1356	1128	2000	1.71	5.81	4.22e-10	7.24e-09	NOP14	NOP14 nucleolar protein [Source:HGNC Symbol;Acc:HGNC:16821]	principal3	protein_coding
ENSG00000088038	54	108	138	705	451	492	2.14	4.31	9.99e-12	2.47e-10	CNOT3	CCR4-NOT transcription complex subunit 3 [Source:HGNC Symbol;Acc:HGNC:7879]	principal1	protein_coding
ENSG00000089041	483	481	1323	2249	4471	9582	2.64	7.65	4.22e-05	0.000201	P2RX7	purinergic receptor P2X 7 [Source:HGNC Symbol;Acc:HGNC:8537]	principal1	protein_coding
ENSG00000089280	307	226	382	3608	2992	3118	3.1	6.85	3.77e-33	3.61e-30	FUS	FUS RNA binding protein [Source:HGNC Symbol;Acc:HGNC:4010]		protein_coding
ENSG00000089351	212	268	274	2108	2012	3414	2.97	6.51	1.77e-09	2.63e-08	GRAMD1A	GRAM domain containing 1A [Source:HGNC Symbol;Acc:HGNC:29305]		protein_coding
ENSG00000089558	0	2	2	23	14	3	2.91	-0.297	0.011	0.0251	KCNH4	potassium voltage-gated channel subfamily H member 4 [Source:HGNC Symbol;Acc:HGNC:6253]	principal1	protein_coding
ENSG00000089692	5	3	1	11	40	49	3.07	0.63	0.00174	0.00517	LAG3	lymphocyte activating 3 [Source:HGNC Symbol;Acc:HGNC:6476]	principal2	protein_coding
ENSG00000090020	101	185	394	1289	751	1247	2.03	5.36	1.31e-07	1.23e-06	SLC9A1	solute carrier family 9 member A1 [Source:HGNC Symbol;Acc:HGNC:11071]	principal1	protein_coding
ENSG00000090061	167	164	372	993	712	738	1.54	4.96	9.26e-09	1.16e-07	CCNK	cyclin K [Source:HGNC Symbol;Acc:HGNC:1596]	principal2	protein_coding
ENSG00000090339	1787	1208	2272	23095	18984	39128	3.64	9.84	3.27e-18	2.85e-16	ICAM1	intercellular adhesion molecule 1 [Source:HGNC Symbol;Acc:HGNC:5344]		protein_coding
ENSG00000090530	1	3	3	69	19	10	3.38	0.224	0.000342	0.00126	P3H2	prolyl 3-hydroxylase 2 [Source:HGNC Symbol;Acc:HGNC:19317]	principal3	protein_coding
ENSG00000090975	17	28	39	188	79	74	1.69	2.15	0.000221	0.000861	PITPNM2	phosphatidylinositol transfer protein membrane associated 2 [Source:HGNC Symbol;Acc:HGNC:21044]		protein_coding
ENSG00000091073	216	243	349	784	991	1752	1.83	5.57	0.000148	0.000606	DTX2	deltex E3 ubiquitin ligase 2 [Source:HGNC Symbol;Acc:HGNC:15973]	principal3	protein_coding
ENSG00000091136	7	35	36	836	116	287	3.59	3.56	1.55e-05	8.34e-05	LAMB1	laminin subunit beta 1 [Source:HGNC Symbol;Acc:HGNC:6486]	principal1	protein_coding
ENSG00000092068	1027	1998	2517	15106	2804	7346	1.82	8.22	0.000829	0.00272	SLC7A8	solute carrier family 7 member 8 [Source:HGNC Symbol;Acc:HGNC:11066]		protein_coding
ENSG00000095951	309	272	679	1860	1976	3264	2.26	6.41	2.94e-08	3.31e-07	HIVEP1	human immunodeficiency virus type I enhancer binding protein 1 [Source:HGNC Symbol;Acc:HGNC:4920]	alternative2	protein_coding
ENSG00000096060	126	106	270	1800	2731	3900	3.85	6.63	4.51e-23	9.94e-21	FKBP5	FK506 binding protein 5 [Source:HGNC Symbol;Acc:HGNC:3721]		protein_coding
ENSG00000096746	114	72	130	689	711	511	2.3	4.53	8.36e-13	2.59e-11	HNRNPH3	heterogeneous nuclear ribonucleoprotein H3 [Source:HGNC Symbol;Acc:HGNC:5043]		protein_coding
ENSG00000096968	665	475	862	2115	2474	2312	1.5	6.73	1.08e-09	1.69e-08	JAK2	Janus kinase 2 [Source:HGNC Symbol;Acc:HGNC:6192]	principal1	protein_coding
ENSG00000099381	103	94	177	785	441	475	1.88	4.39	4.41e-13	1.44e-11	SETD1A	SET domain containing 1A [Source:HGNC Symbol;Acc:HGNC:29010]	principal1	protein_coding
ENSG00000099783	547	377	832	2376	2061	2202	1.65	6.45	2.38e-15	1.23e-13	HNRNPM	heterogeneous nuclear ribonucleoprotein M [Source:HGNC Symbol;Acc:HGNC:5046]	alternative2	protein_coding
ENSG00000099917	586	615	785	3687	2494	2595	1.81	6.77	1.53e-18	1.46e-16	MED15	mediator complex subunit 15 [Source:HGNC Symbol;Acc:HGNC:14248]		protein_coding
ENSG00000099985	11	7	27	74	80	804	4.19	3.14	0.000569	0.00195	OSM	oncostatin M [Source:HGNC Symbol;Acc:HGNC:8506]		protein_coding
ENSG00000100024	0	0	8	26	42	53	3.73	0.553	2.93e-06	1.89e-05	UPB1	beta-ureidopropionase 1 [Source:HGNC Symbol;Acc:HGNC:16297]		protein_coding
ENSG00000100288	5	10	3	27	28	26	1.77	0.359	0.0027	0.0075	CHKB	choline kinase beta [Source:HGNC Symbol;Acc:HGNC:1938]		protein_coding
ENSG00000100342	62	61	165	344	374	389	1.72	4.01	2.92e-07	2.53e-06	APOL1	apolipoprotein L1 [Source:HGNC Symbol;Acc:HGNC:618]	alternative2	protein_coding
ENSG00000100385	51	60	11	139	156	338	1.89	3	0.0177	0.0379	IL2RB	interleukin 2 receptor subunit beta [Source:HGNC Symbol;Acc:HGNC:6009]	principal1	protein_coding
ENSG00000100393	957	1159	2507	8198	4475	5312	1.7	7.81	2.11e-09	3.07e-08	EP300	E1A binding protein p300 [Source:HGNC Symbol;Acc:HGNC:3373]	principal1	protein_coding
ENSG00000100445	90	51	44	280	249	285	1.75	3.41	1.29e-05	7.1e-05	SDR39U1	short chain dehydrogenase/reductase family 39U member 1 [Source:HGNC Symbol;Acc:HGNC:20275]	principal1	protein_coding
ENSG00000100453	28	9	55	165	95	535	2.89	3.49	0.000704	0.00236	GZMB	granzyme B [Source:HGNC Symbol;Acc:HGNC:4709]	alternative2	protein_coding
ENSG00000100644	2699	2115	2592	6763	8688	17945	1.84	8.71	0.000207	0.000814	HIF1A	hypoxia inducible factor 1 alpha subunit [Source:HGNC Symbol;Acc:HGNC:4910]	alternative2	protein_coding
ENSG00000100647	1006	1058	2801	5919	4693	7442	1.67	7.83	1.58e-07	1.46e-06	SUSD6	sushi domain containing 6 [Source:HGNC Symbol;Acc:HGNC:19956]	principal1	protein_coding
ENSG00000100714	1202	531	1548	3874	4699	2589	1.52	7.26	0.00011	0.000464	MTHFD1	methylenetetrahydrofolate dehydrogenase, cyclohydrolase and formyltetrahydrofolate synthetase 1 [Source:HGNC Symbol;Acc:HGNC:7432]		protein_coding
ENSG00000100813	988	924	1124	4225	3230	3543	1.51	7.15	1.23e-14	5.4e-13	ACIN1	apoptotic chromatin condensation inducer 1 [Source:HGNC Symbol;Acc:HGNC:17066]	principal3	protein_coding
ENSG00000100823	296	339	404	1561	1364	1564	1.78	5.89	1.87e-17	1.42e-15	APEX1	apurinic/apyrimidinic endodeoxyribonuclease 1 [Source:HGNC Symbol;Acc:HGNC:587]		protein_coding
ENSG00000100906	1388	1195	2503	6214	6349	10708	1.93	8.22	3.76e-09	5.12e-08	NFKBIA	NFKB inhibitor alpha [Source:HGNC Symbol;Acc:HGNC:7797]	principal1	protein_coding
ENSG00000100916	40	28	49	154	138	211	1.8	2.76	3.51e-08	3.88e-07	BRMS1L	breast cancer metastasis-suppressor 1 like [Source:HGNC Symbol;Acc:HGNC:20512]		protein_coding
ENSG00000100918	18	21	7	133	104	169	2.7	2.54	7.06e-06	4.13e-05	REC8	REC8 meiotic recombination protein [Source:HGNC Symbol;Acc:HGNC:16879]		protein_coding
ENSG00000100941	242	215	188	981	914	877	1.73	5.15	1.2e-09	1.86e-08	PNN	pinin, desmosome associated protein [Source:HGNC Symbol;Acc:HGNC:9162]	principal1	protein_coding
ENSG00000100979	558	582	2107	2488	5921	1903	1.56	7.17	0.0164	0.0354	PLTP	phospholipid transfer protein [Source:HGNC Symbol;Acc:HGNC:9093]		protein_coding
ENSG00000101017	509	312	607	2563	2942	5458	2.65	7.04	3.98e-10	6.87e-09	CD40	CD40 molecule [Source:HGNC Symbol;Acc:HGNC:11919]	principal4	protein_coding
ENSG00000101096	39	40	27	204	162	180	1.97	2.75	1.34e-05	7.32e-05	NFATC2	nuclear factor of activated T-cells 2 [Source:HGNC Symbol;Acc:HGNC:7776]	alternative2	protein_coding
ENSG00000101104	22	21	7	100	67	101	1.97	1.8	0.000379	0.00137	PABPC1L	poly(A) binding protein cytoplasmic 1 like [Source:HGNC Symbol;Acc:HGNC:15797]	principal1	protein_coding
ENSG00000101363	56	55	121	414	363	360	2.03	3.82	1.38e-13	5.03e-12	MANBAL	mannosidase beta like [Source:HGNC Symbol;Acc:HGNC:15799]		protein_coding
ENSG00000101384	371	344	410	6722	5112	9400	3.89	7.88	1.71e-25	5e-23	JAG1	jagged 1 [Source:HGNC Symbol;Acc:HGNC:6188]	principal1	protein_coding
ENSG00000101425	17	9	29	111	51	184	2.37	2.07	0.000105	0.000445	BPI	bactericidal/permeability-increasing protein [Source:HGNC Symbol;Acc:HGNC:1095]	principal1	protein_coding
ENSG00000101665	113	148	392	1083	670	1037	1.87	5.13	1.04e-07	1.01e-06	SMAD7	SMAD family member 7 [Source:HGNC Symbol;Acc:HGNC:6773]		protein_coding
ENSG00000102057	2	1	7	47	40	44	3.42	0.848	1.49e-08	1.8e-07	KCND1	potassium voltage-gated channel subfamily D member 1 [Source:HGNC Symbol;Acc:HGNC:6237]	principal1	protein_coding
ENSG00000102554	3	7	17	65	30	32	1.95	0.562	0.000292	0.00109	KLF5	Kruppel like factor 5 [Source:HGNC Symbol;Acc:HGNC:6349]	principal1	protein_coding
ENSG00000102755	1658	582	2039	1849	3871	15421	2.05	7.98	0.0197	0.0415	FLT1	fms related tyrosine kinase 1 [Source:HGNC Symbol;Acc:HGNC:3763]		protein_coding
ENSG00000102780	735	539	1298	3022	3365	4707	1.86	7.14	1.36e-09	2.07e-08	DGKH	diacylglycerol kinase eta [Source:HGNC Symbol;Acc:HGNC:2854]	principal1	protein_coding
ENSG00000102794	2	0	4	19	301	235	6.32	2.82	1.64e-06	1.13e-05	ACOD1	aconitate decarboxylase 1 [Source:HGNC Symbol;Acc:HGNC:33904]	principal1	protein_coding
ENSG00000102854	0	0	0	24	1	23	6.8	-0.424	0.00282	0.0078	MSLN	mesothelin [Source:HGNC Symbol;Acc:HGNC:7371]	alternative2	protein_coding
ENSG00000102908	233	248	698	4315	3235	4918	3.18	7.15	2.57e-18	2.28e-16	NFAT5	nuclear factor of activated T-cells 5 [Source:HGNC Symbol;Acc:HGNC:7774]		protein_coding
ENSG00000102970	4	6	15	25	26	71	2.03	0.68	0.00162	0.00486	CCL17	C-C motif chemokine ligand 17 [Source:HGNC Symbol;Acc:HGNC:10615]	principal1	protein_coding
ENSG00000103222	1264	1158	3112	10013	6835	10131	2.05	8.31	1.51e-10	2.86e-09	ABCC1	ATP binding cassette subfamily C member 1 [Source:HGNC Symbol;Acc:HGNC:51]	alternative2	protein_coding
ENSG00000103528	6	1	16	23	32	45	1.93	0.506	0.00385	0.0102	SYT17	synaptotagmin 17 [Source:HGNC Symbol;Acc:HGNC:24119]		protein_coding
ENSG00000103888	4	16	19	222	148	334	3.86	2.84	4.17e-12	1.12e-10	CEMIP	cell migration inducing hyaluronan binding protein [Source:HGNC Symbol;Acc:HGNC:29213]		protein_coding
ENSG00000104177	8	11	6	14	48	44	1.73	0.504	0.0125	0.0281	MYEF2	myelin expression factor 2 [Source:HGNC Symbol;Acc:HGNC:17940]	principal3	protein_coding
ENSG00000104312	520	563	771	2171	2296	3255	1.75	6.69	3.83e-09	5.21e-08	RIPK2	receptor interacting serine/threonine kinase 2 [Source:HGNC Symbol;Acc:HGNC:10020]		protein_coding
ENSG00000104368	0	1	4	80	80	93	5.3	1.41	8.99e-21	1.3e-18	PLAT	plasminogen activator, tissue type [Source:HGNC Symbol;Acc:HGNC:9051]	principal4	protein_coding
ENSG00000104714	60	76	85	357	311	352	1.88	3.65	1.15e-12	3.48e-11	ERICH1	glutamate rich 1 [Source:HGNC Symbol;Acc:HGNC:27234]	alternative2	protein_coding
ENSG00000104885	1072	891	1345	9924	5513	7221	2.44	8.05	1.36e-26	5.22e-24	DOT1L	DOT1 like histone lysine methyltransferase [Source:HGNC Symbol;Acc:HGNC:24948]		protein_coding
ENSG00000104897	83	75	103	483	297	374	1.81	3.82	7.13e-12	1.82e-10	SF3A2	splicing factor 3a subunit 2 [Source:HGNC Symbol;Acc:HGNC:10766]	principal1	protein_coding
ENSG00000104951	197	99	261	2292	2529	4184	3.75	6.74	3.86e-19	4.18e-17	IL4I1	interleukin 4 induced 1 [Source:HGNC Symbol;Acc:HGNC:19094]		protein_coding
ENSG00000105193	108	258	140	1992	2516	2857	3.47	6.41	2.69e-14	1.1e-12	RPS16	ribosomal protein S16 [Source:HGNC Symbol;Acc:HGNC:10396]	principal1	protein_coding
ENSG00000105246	0	3	17	127	206	289	4.81	2.72	1.96e-10	3.62e-09	EBI3	Epstein-Barr virus induced 3 [Source:HGNC Symbol;Acc:HGNC:3129]		protein_coding
ENSG00000105426	2	6	3	11	17	21	1.8	-0.19	0.00505	0.0129	PTPRS	protein tyrosine phosphatase, receptor type S [Source:HGNC Symbol;Acc:HGNC:9681]	principal3	protein_coding
ENSG00000105576	230	245	312	1319	954	1087	1.76	5.42	1.16e-15	6.26e-14	TNPO2	transportin 2 [Source:HGNC Symbol;Acc:HGNC:19998]	principal1	protein_coding
ENSG00000105639	69	90	147	530	775	1124	2.72	4.88	6.21e-12	1.62e-10	JAK3	Janus kinase 3 [Source:HGNC Symbol;Acc:HGNC:6193]	principal2	protein_coding
ENSG00000105662	35	36	53	262	170	206	2.04	3.04	1.69e-11	3.99e-10	CRTC1	CREB regulated transcription coactivator 1 [Source:HGNC Symbol;Acc:HGNC:16062]	principal3	protein_coding
ENSG00000105707	5	3	2	15	22	97	3.32	0.646	0.00252	0.00707	HPN	hepsin [Source:HGNC Symbol;Acc:HGNC:5155]		protein_coding
ENSG00000105711	16	38	14	73	161	458	2.92	3.08	0.00113	0.00356	SCN1B	sodium voltage-gated channel beta subunit 1 [Source:HGNC Symbol;Acc:HGNC:10586]	principal1	protein_coding
ENSG00000105717	23	29	24	248	184	206	2.7	2.92	1.96e-10	3.62e-09	PBX4	PBX homeobox 4 [Source:HGNC Symbol;Acc:HGNC:13403]	principal1	protein_coding
ENSG00000105808	7	3	4	39	19	12	1.94	0.0157	0.00151	0.0046	RASA4	RAS p21 protein activator 4 [Source:HGNC Symbol;Acc:HGNC:23181]	alternative2	protein_coding
ENSG00000105810	521	321	782	2465	2268	3045	1.99	6.66	5.37e-14	2.08e-12	CDK6	cyclin dependent kinase 6 [Source:HGNC Symbol;Acc:HGNC:1777]	principal1	protein_coding
ENSG00000105835	664	528	1457	2035	4668	14279	2.77	7.77	0.000223	0.000867	NAMPT	nicotinamide phosphoribosyltransferase [Source:HGNC Symbol;Acc:HGNC:30092]	principal1	protein_coding
ENSG00000105855	173	67	722	17375	10860	16586	5.43	8.9	2.56e-15	1.31e-13	ITGB8	integrin subunit beta 8 [Source:HGNC Symbol;Acc:HGNC:6163]		protein_coding
ENSG00000106078	7	73	7	333	282	245	2.77	3.39	0.00166	0.00497	COBL	cordon-bleu WH2 repeat protein [Source:HGNC Symbol;Acc:HGNC:22199]		protein_coding
ENSG00000106089	17	17	12	139	81	198	2.79	2.13	3.41e-08	3.78e-07	STX1A	syntaxin 1A [Source:HGNC Symbol;Acc:HGNC:11433]	principal1	protein_coding
ENSG00000106258	0	0	0	3	7	53	7.26	-0.49	0.00124	0.00387	CYP3A5	cytochrome P450 family 3 subfamily A member 5 [Source:HGNC Symbol;Acc:HGNC:2638]	principal1	protein_coding
ENSG00000106346	94	85	152	422	346	411	1.54	4.03	2.94e-09	4.14e-08	USP42	ubiquitin specific peptidase 42 [Source:HGNC Symbol;Acc:HGNC:20068]		protein_coding
ENSG00000106366	583	238	1889	4614	3081	7507	2.34	7.4	2.79e-05	0.00014	SERPINE1	serpin family E member 1 [Source:HGNC Symbol;Acc:HGNC:8583]	principal1	protein_coding
ENSG00000106404	24	22	22	113	105	140	2.05	2.26	4.71e-09	6.26e-08	CLDN15	claudin 15 [Source:HGNC Symbol;Acc:HGNC:2036]		protein_coding
ENSG00000106571	14	8	19	244	80	66	2.91	2.18	3.91e-06	2.44e-05	GLI3	GLI family zinc finger 3 [Source:HGNC Symbol;Acc:HGNC:4319]	principal1	protein_coding
ENSG00000106701	166	116	314	1458	2498	3987	3.51	6.4	3.97e-15	1.96e-13	FSD1L	fibronectin type III and SPRY domain containing 1 like [Source:HGNC Symbol;Acc:HGNC:13753]	principal1	protein_coding
ENSG00000106976	13	12	15	78	127	63	2.44	2.09	0.00114	0.00358	DNM1	dynamin 1 [Source:HGNC Symbol;Acc:HGNC:2972]		protein_coding
ENSG00000106991	1176	961	1984	9184	4259	5273	1.88	7.89	2.51e-11	5.69e-10	ENG	endoglin [Source:HGNC Symbol;Acc:HGNC:3349]	alternative2	protein_coding
ENSG00000107104	715	549	315	3381	1499	2248	1.72	6.44	7.82e-05	0.000344	KANK1	KN motif and ankyrin repeat domains 1 [Source:HGNC Symbol;Acc:HGNC:19309]		protein_coding
ENSG00000107249	2	3	14	28	77	79	3.12	1.23	0.000336	0.00124	GLIS3	GLIS family zinc finger 3 [Source:HGNC Symbol;Acc:HGNC:28510]	alternative2	protein_coding
ENSG00000107263	2328	2865	6929	15614	10573	14737	1.52	9.04	1.58e-07	1.46e-06	RAPGEF1	Rap guanine nucleotide exchange factor 1 [Source:HGNC Symbol;Acc:HGNC:4568]	principal1	protein_coding
ENSG00000107485	6	1	0	8	19	20	2.32	-0.323	0.0152	0.0333	GATA3	GATA binding protein 3 [Source:HGNC Symbol;Acc:HGNC:4172]	alternative1	protein_coding
ENSG00000107815	41	21	77	252	112	148	1.61	2.64	0.000377	0.00137	TWNK	twinkle mtDNA helicase [Source:HGNC Symbol;Acc:HGNC:1160]		protein_coding
ENSG00000107864	45	41	83	258	194	260	1.79	3.24	6.69e-09	8.61e-08	CPEB3	cytoplasmic polyadenylation element binding protein 3 [Source:HGNC Symbol;Acc:HGNC:21746]	alternative2	protein_coding
ENSG00000107890	97	102	127	392	539	396	1.72	4.2	3.47e-08	3.84e-07	ANKRD26	ankyrin repeat domain 26 [Source:HGNC Symbol;Acc:HGNC:29186]	principal2	protein_coding
ENSG00000108175	1405	1844	3216	13074	5858	7365	1.72	8.3	5.79e-09	7.56e-08	ZMIZ1	zinc finger MIZ-type containing 1 [Source:HGNC Symbol;Acc:HGNC:16493]	principal1	protein_coding
ENSG00000108342	3	1	10	208	122	294	5.19	2.41	1.8e-19	2.1e-17	CSF3	colony stimulating factor 3 [Source:HGNC Symbol;Acc:HGNC:2438]		protein_coding
ENSG00000108352	11	11	25	66	43	55	1.51	0.972	0.000126	0.000522	RAPGEFL1	Rap guanine nucleotide exchange factor like 1 [Source:HGNC Symbol;Acc:HGNC:17428]		protein_coding
ENSG00000108557	88	79	222	824	473	731	2.13	4.64	3.88e-12	1.05e-10	RAI1	retinoic acid induced 1 [Source:HGNC Symbol;Acc:HGNC:9834]		protein_coding
ENSG00000108700	17	14	4	11	105	395	3.41	4.12	0.0244	0.0499	CCL8	C-C motif chemokine ligand 8 [Source:HGNC Symbol;Acc:HGNC:10635]	principal1	protein_coding
ENSG00000108848	230	184	174	857	888	783	1.74	4.99	1.07e-08	1.33e-07	LUC7L3	LUC7 like 3 pre-mRNA splicing factor [Source:HGNC Symbol;Acc:HGNC:24309]	principal1	protein_coding
ENSG00000108932	335	168	993	1614	1345	1830	1.52	6	0.000378	0.00137	SLC16A6	solute carrier family 16 member 6 [Source:HGNC Symbol;Acc:HGNC:10927]	principal2	protein_coding
ENSG00000109063	21	11	5	97	83	72	2.35	1.56	1.43e-05	7.77e-05	MYH3	myosin heavy chain 3 [Source:HGNC Symbol;Acc:HGNC:7573]	principal1	protein_coding
ENSG00000109265	4	21	11	87	80	63	2.3	1.42	7.14e-05	0.000317	KIAA1211	KIAA1211 [Source:HGNC Symbol;Acc:HGNC:29219]	alternative2	protein_coding
ENSG00000109320	974	741	1414	5014	5922	10286	2.48	7.99	3.01e-12	8.37e-11	NFKB1	nuclear factor kappa B subunit 1 [Source:HGNC Symbol;Acc:HGNC:7794]	principal3	protein_coding
ENSG00000109321	1	1	10	34	21	80	3.28	0.464	0.000116	0.000484	AREG	amphiregulin [Source:HGNC Symbol;Acc:HGNC:651]	alternative2	protein_coding
ENSG00000109452	28	32	14	91	148	140	1.96	2.26	0.00026	0.00099	INPP4B	inositol polyphosphate-4-phosphatase type II B [Source:HGNC Symbol;Acc:HGNC:6075]		protein_coding
ENSG00000109756	653	854	1589	3535	4806	7525	2.11	7.74	1.04e-07	1.01e-06	RAPGEF2	Rap guanine nucleotide exchange factor 2 [Source:HGNC Symbol;Acc:HGNC:16854]	principal1	protein_coding
ENSG00000109920	555	421	339	2276	2238	2548	2.04	6.4	4.48e-10	7.61e-09	FNBP4	formin binding protein 4 [Source:HGNC Symbol;Acc:HGNC:19752]	principal1	protein_coding
ENSG00000110047	269	432	1049	4495	3591	8957	3.07	7.52	1.32e-09	2.01e-08	EHD1	EH domain containing 1 [Source:HGNC Symbol;Acc:HGNC:3242]	principal1	protein_coding
ENSG00000110104	86	80	133	443	321	292	1.52	3.77	8.61e-09	1.09e-07	CCDC86	coiled-coil domain containing 86 [Source:HGNC Symbol;Acc:HGNC:28359]	principal1	protein_coding
ENSG00000110436	28	33	555	2935	2356	2012	3.56	6.32	7.35e-05	0.000325	SLC1A2	solute carrier family 1 member 2 [Source:HGNC Symbol;Acc:HGNC:10940]	alternative2	protein_coding
ENSG00000110514	1480	1775	1430	16846	10034	13627	2.71	8.83	7.52e-20	9.44e-18	MADD	MAP kinase activating death domain [Source:HGNC Symbol;Acc:HGNC:6766]	alternative2	protein_coding
ENSG00000110660	85	39	50	159	227	413	1.85	3.34	0.00101	0.00323	SLC35F2	solute carrier family 35 member F2 [Source:HGNC Symbol;Acc:HGNC:23615]	principal2	protein_coding
ENSG00000110777	3	1	0	25	29	47	4.21	0.604	6.26e-08	6.46e-07	POU2AF1	POU class 2 associating factor 1 [Source:HGNC Symbol;Acc:HGNC:9211]	principal1	protein_coding
ENSG00000110848	34	26	16	114	205	556	3.12	3.61	0.000227	0.000878	CD69	CD69 molecule [Source:HGNC Symbol;Acc:HGNC:1694]		protein_coding
ENSG00000110944	18	4	59	808	1642	5424	6.49	6.12	3.1e-09	4.33e-08	IL23A	interleukin 23 subunit alpha [Source:HGNC Symbol;Acc:HGNC:15488]	principal1	protein_coding
ENSG00000111012	639	688	2303	4786	3681	5889	1.79	7.45	2.96e-06	1.91e-05	CYP27B1	cytochrome P450 family 27 subfamily B member 1 [Source:HGNC Symbol;Acc:HGNC:2606]		protein_coding
ENSG00000111537	8	3	0	18	107	300	4.78	2.66	0.00119	0.00374	IFNG	interferon gamma [Source:HGNC Symbol;Acc:HGNC:5438]	principal1	protein_coding
ENSG00000111676	77	74	237	1771	774	796	2.87	5.27	8.77e-11	1.75e-09	ATN1	atrophin 1 [Source:HGNC Symbol;Acc:HGNC:3033]		protein_coding
ENSG00000111886	10	18	9	50	63	80	1.99	1.57	0.0016	0.00481	GABRR2	gamma-aminobutyric acid type A receptor rho2 subunit [Source:HGNC Symbol;Acc:HGNC:4091]		protein_coding
ENSG00000111913	37	24	26	82	199	241	2.26	2.68	0.000172	0.000693	RIPOR2	RHO family interacting cell polarization regulator 2 [Source:HGNC Symbol;Acc:HGNC:13872]	alternative2	protein_coding
ENSG00000112033	273	370	805	2084	1860	3165	2.06	6.43	2.44e-09	3.49e-08	PPARD	peroxisome proliferator activated receptor delta [Source:HGNC Symbol;Acc:HGNC:9235]	principal1	protein_coding
ENSG00000112096	4095	5078	16874	37373	48094	88998	2.58	11	2.51e-07	2.21e-06	SOD2	superoxide dismutase 2 [Source:HGNC Symbol;Acc:HGNC:11180]		protein_coding
ENSG00000112715	42	46	174	71	367	1679	2.86	4.48	0.0115	0.0262	VEGFA	vascular endothelial growth factor A [Source:HGNC Symbol;Acc:HGNC:12680]		protein_coding
ENSG00000112739	970	827	1309	5309	5293	5047	2.03	7.61	1.14e-24	2.94e-22	PRPF4B	pre-mRNA processing factor 4B [Source:HGNC Symbol;Acc:HGNC:17346]		protein_coding
ENSG00000112941	185	193	240	888	715	974	1.73	5.11	2.44e-12	6.88e-11	PAPD7	poly(A) RNA polymerase D7, non-canonical [Source:HGNC Symbol;Acc:HGNC:16705]	principal1	protein_coding
ENSG00000113070	244	111	475	3403	2723	10054	4.07	7.33	1.55e-09	2.34e-08	HBEGF	heparin binding EGF like growth factor [Source:HGNC Symbol;Acc:HGNC:3059]		protein_coding
ENSG00000113302	0	0	77	79	317	1418	4.62	4.25	0.0162	0.0351	IL12B	interleukin 12B [Source:HGNC Symbol;Acc:HGNC:5970]	principal1	protein_coding
ENSG00000113600	7	4	8	35	18	40	1.95	0.385	0.000732	0.00244	C9	complement C9 [Source:HGNC Symbol;Acc:HGNC:1358]		protein_coding
ENSG00000114251	0	4	26	303	267	454	4.97	3.36	2.4e-09	3.45e-08	WNT5A	Wnt family member 5A [Source:HGNC Symbol;Acc:HGNC:12784]	principal1	protein_coding
ENSG00000114315	5	2	2	67	7	40	3.18	-0.0757	0.000505	0.00177	HES1	hes family bHLH transcription factor 1 [Source:HGNC Symbol;Acc:HGNC:5192]	principal1	protein_coding
ENSG00000114316	366	313	501	1790	1404	1412	1.66	5.87	1.8e-16	1.12e-14	USP4	ubiquitin specific peptidase 4 [Source:HGNC Symbol;Acc:HGNC:12627]	principal1	protein_coding
ENSG00000114423	781	1240	1069	8305	3271	4886	2.01	7.52	2.99e-09	4.19e-08	CBLB	Cbl proto-oncogene B [Source:HGNC Symbol;Acc:HGNC:1542]	principal1	protein_coding
ENSG00000114529	3	2	1	27	14	27	3.06	-0.398	0.000369	0.00134	C3orf52	chromosome 3 open reading frame 52 [Source:HGNC Symbol;Acc:HGNC:26255]	principal3	protein_coding
ENSG00000114554	1129	2060	3371	8756	5519	11729	1.71	8.35	1.33e-05	7.27e-05	PLXNA1	plexin A1 [Source:HGNC Symbol;Acc:HGNC:9099]		protein_coding
ENSG00000114737	79	75	90	390	512	905	2.56	4.44	1.58e-07	1.46e-06	CISH	cytokine inducible SH2 containing protein [Source:HGNC Symbol;Acc:HGNC:1984]	principal1	protein_coding
ENSG00000114857	695	599	490	2150	2413	2671	1.64	6.51	3.91e-07	3.27e-06	NKTR	natural killer cell triggering receptor [Source:HGNC Symbol;Acc:HGNC:7833]		protein_coding
ENSG00000115008	6	12	260	222	796	7758	5	6.4	0.00527	0.0134	IL1A	interleukin 1 alpha [Source:HGNC Symbol;Acc:HGNC:5991]	principal1	protein_coding
ENSG00000115009	0	2	184	521	611	4159	4.88	5.63	0.00574	0.0144	CCL20	C-C motif chemokine ligand 20 [Source:HGNC Symbol;Acc:HGNC:10619]		protein_coding
ENSG00000115053	1007	861	1147	6331	4934	4508	2.05	7.54	1.22e-20	1.72e-18	NCL	nucleolin [Source:HGNC Symbol;Acc:HGNC:7667]	principal1	protein_coding
ENSG00000115221	3	3	4	31	16	22	2.42	-0.213	3.88e-05	0.000187	ITGB6	integrin subunit beta 6 [Source:HGNC Symbol;Acc:HGNC:6161]	principal1	protein_coding
ENSG00000115414	1782	1132	1605	27454	27554	19255	3.71	9.83	2.32e-28	1.3e-25	FN1	fibronectin 1 [Source:HGNC Symbol;Acc:HGNC:3778]		protein_coding
ENSG00000115419	3706	2535	4019	22735	11852	8852	1.74	9.03	4.71e-06	2.89e-05	GLS	glutaminase [Source:HGNC Symbol;Acc:HGNC:4331]	alternative2	protein_coding
ENSG00000115604	21	21	10	30	100	136	1.97	1.8	0.00625	0.0154	IL18R1	interleukin 18 receptor 1 [Source:HGNC Symbol;Acc:HGNC:5988]		protein_coding
ENSG00000115652	507	356	733	4623	3385	4379	2.67	7.19	3.24e-34	3.95e-31	UXS1	UDP-glucuronate decarboxylase 1 [Source:HGNC Symbol;Acc:HGNC:17729]		protein_coding
ENSG00000115963	177	85	25	660	263	475	1.78	4.09	0.00954	0.0223	RND3	Rho family GTPase 3 [Source:HGNC Symbol;Acc:HGNC:671]		protein_coding
ENSG00000116514	219	181	500	672	1084	2101	1.89	5.93	0.00203	0.00588	RNF19B	ring finger protein 19B [Source:HGNC Symbol;Acc:HGNC:26886]	principal3	protein_coding
ENSG00000116539	690	746	1283	3651	2581	3311	1.52	6.92	1.03e-13	3.84e-12	ASH1L	ASH1 like histone lysine methyltransferase [Source:HGNC Symbol;Acc:HGNC:19088]	principal1	protein_coding
ENSG00000117036	233	208	699	1466	1207	1769	1.76	5.84	5.2e-08	5.47e-07	ETV3	ETS variant 3 [Source:HGNC Symbol;Acc:HGNC:3492]	principal1	protein_coding
ENSG00000117090	21	23	18	303	703	2371	5.39	5.09	4.53e-08	4.86e-07	SLAMF1	signaling lymphocytic activation molecule family member 1 [Source:HGNC Symbol;Acc:HGNC:10903]	alternative2	protein_coding
ENSG00000117228	2258	1190	809	6111	10229	14163	2.44	8.82	2.04e-05	0.000106	GBP1	guanylate binding protein 1 [Source:HGNC Symbol;Acc:HGNC:4182]		protein_coding
ENSG00000117322	1	3	6	6	17	23	1.93	-0.722	0.0134	0.0297	CR2	complement C3d receptor 2 [Source:HGNC Symbol;Acc:HGNC:2336]	alternative2	protein_coding
ENSG00000117523	1132	1129	2558	20170	15691	17950	3.23	9.25	3.59e-36	5.35e-33	PRRC2C	proline rich coiled-coil 2C [Source:HGNC Symbol;Acc:HGNC:24903]	alternative2	protein_coding
ENSG00000117525	789	403	322	3549	4689	9713	3.17	7.6	5.47e-07	4.37e-06	F3	coagulation factor III, tissue factor [Source:HGNC Symbol;Acc:HGNC:3541]		protein_coding
ENSG00000117560	5	7	2	15	22	56	2.29	0.647	0.0111	0.0254	FASLG	Fas ligand [Source:HGNC Symbol;Acc:HGNC:11936]	principal1	protein_coding
ENSG00000117713	450	406	1186	3488	2227	2410	1.76	6.67	5.18e-10	8.7e-09	ARID1A	AT-rich interaction domain 1A [Source:HGNC Symbol;Acc:HGNC:11110]	principal3	protein_coding
ENSG00000118058	350	360	962	2382	1734	1770	1.59	6.25	8.65e-09	1.09e-07	KMT2A	lysine methyltransferase 2A [Source:HGNC Symbol;Acc:HGNC:7132]	alternative2	protein_coding
ENSG00000118257	5367	5741	8956	40050	26934	29230	1.95	10.2	1.79e-19	2.1e-17	NRP2	neuropilin 2 [Source:HGNC Symbol;Acc:HGNC:8005]		protein_coding
ENSG00000118276	53	48	98	291	200	241	1.59	3.37	1.63e-08	1.94e-07	B4GALT6	beta-1,4-galactosyltransferase 6 [Source:HGNC Symbol;Acc:HGNC:929]		protein_coding
ENSG00000118495	59	43	80	606	574	666	3.05	4.52	1.22e-29	8.19e-27	PLAGL1	PLAG1 like zinc finger 1 [Source:HGNC Symbol;Acc:HGNC:9046]	principal1	protein_coding
ENSG00000118503	935	785	3522	13786	10695	14217	2.72	8.86	2.6e-10	4.67e-09	TNFAIP3	TNF alpha induced protein 3 [Source:HGNC Symbol;Acc:HGNC:11896]		protein_coding
ENSG00000119138	343	394	761	2200	1532	2106	1.69	6.19	2.63e-14	1.08e-12	KLF9	Kruppel like factor 9 [Source:HGNC Symbol;Acc:HGNC:1123]	principal1	protein_coding
ENSG00000119139	116	169	263	861	636	679	1.7	4.89	7.39e-11	1.5e-09	TJP2	tight junction protein 2 [Source:HGNC Symbol;Acc:HGNC:11828]		protein_coding
ENSG00000119408	2182	1624	2750	10280	8308	9279	1.78	8.46	6.35e-20	8.04e-18	NEK6	NIMA related kinase 6 [Source:HGNC Symbol;Acc:HGNC:7749]		protein_coding
ENSG00000119508	201	254	707	3054	1239	1996	2.2	6.21	4.93e-08	5.23e-07	NR4A3	nuclear receptor subfamily 4 group A member 3 [Source:HGNC Symbol;Acc:HGNC:7982]	alternative2	protein_coding
ENSG00000119707	704	540	694	3161	2665	2914	1.83	6.74	4.4e-15	2.16e-13	RBM25	RNA binding motif protein 25 [Source:HGNC Symbol;Acc:HGNC:23244]	principal1	protein_coding
ENSG00000119725	13	8	11	40	31	46	1.53	0.814	0.00124	0.00386	ZNF410	zinc finger protein 410 [Source:HGNC Symbol;Acc:HGNC:20144]	principal1	protein_coding
ENSG00000119737	11	12	12	211	64	94	3	2.02	2.58e-08	2.95e-07	GPR75	G protein-coupled receptor 75 [Source:HGNC Symbol;Acc:HGNC:4526]	principal1	protein_coding
ENSG00000119866	86	43	80	188	507	1026	2.75	4.27	9.43e-05	0.000405	BCL11A	B-cell CLL/lymphoma 11A [Source:HGNC Symbol;Acc:HGNC:13221]		protein_coding
ENSG00000120049	9	17	21	48	42	82	1.56	1.3	0.00134	0.00413	KCNIP2	potassium voltage-gated channel interacting protein 2 [Source:HGNC Symbol;Acc:HGNC:15522]		protein_coding
ENSG00000120051	20	25	40	373	195	157	2.77	3.1	3.64e-09	4.97e-08	CFAP58	cilia and flagella associated protein 58 [Source:HGNC Symbol;Acc:HGNC:26676]	principal2	protein_coding
ENSG00000120129	267	384	1256	3771	2019	2974	2.01	6.63	2.35e-06	1.56e-05	DUSP1	dual specificity phosphatase 1 [Source:HGNC Symbol;Acc:HGNC:3064]	principal1	protein_coding
ENSG00000120217	728	615	564	3911	4504	8134	2.75	7.64	5.14e-10	8.64e-09	CD274	CD274 molecule [Source:HGNC Symbol;Acc:HGNC:17635]		protein_coding
ENSG00000120254	123	116	161	480	545	454	1.58	4.23	6.71e-10	1.09e-08	MTHFD1L	methylenetetrahydrofolate dehydrogenase (NADP+ dependent) 1 like [Source:HGNC Symbol;Acc:HGNC:21055]	alternative2	protein_coding
ENSG00000120278	7	10	4	26	50	54	2.25	0.773	0.00027	0.00102	PLEKHG1	pleckstrin homology and RhoGEF domain containing G1 [Source:HGNC Symbol;Acc:HGNC:20884]	principal1	protein_coding
ENSG00000120616	227	216	384	1084	822	959	1.5	5.24	1.33e-13	4.87e-12	EPC1	enhancer of polycomb homolog 1 [Source:HGNC Symbol;Acc:HGNC:19876]		protein_coding
ENSG00000120738	13	3	14	235	43	94	3.28	1.83	1.39e-05	7.57e-05	EGR1	early growth response 1 [Source:HGNC Symbol;Acc:HGNC:3238]	principal1	protein_coding
ENSG00000120948	135	94	240	644	533	465	1.55	4.38	5.94e-09	7.72e-08	TARDBP	TAR DNA binding protein [Source:HGNC Symbol;Acc:HGNC:11571]	principal1	protein_coding
ENSG00000121380	0	0	2	4	19	26	4.22	0.0242	0.000274	0.00103	BCL2L14	BCL2 like 14 [Source:HGNC Symbol;Acc:HGNC:16657]	alternative2	protein_coding
ENSG00000121594	72	59	135	1630	1522	3105	4.29	6.18	3.94e-15	1.95e-13	CD80	CD80 molecule [Source:HGNC Symbol;Acc:HGNC:1700]		protein_coding
ENSG00000121858	64	29	28	91	217	255	1.86	3.63	0.0196	0.0414	TNFSF10	TNF superfamily member 10 [Source:HGNC Symbol;Acc:HGNC:11925]	principal1	protein_coding
ENSG00000122257	280	238	401	2253	1698	1871	2.36	6.18	1.48e-26	5.53e-24	RBBP6	RB binding protein 6, ubiquitin ligase [Source:HGNC Symbol;Acc:HGNC:9889]	alternative2	protein_coding
ENSG00000122390	64	94	206	502	487	571	1.87	4.33	4.18e-08	4.52e-07	NAA60	N(alpha)-acetyltransferase 60, NatF catalytic subunit [Source:HGNC Symbol;Acc:HGNC:25875]		protein_coding
ENSG00000122515	250	282	383	1662	1432	1729	2.08	5.98	1.77e-19	2.1e-17	ZMIZ2	zinc finger MIZ-type containing 2 [Source:HGNC Symbol;Acc:HGNC:22229]	alternative2	protein_coding
ENSG00000122566	1026	689	1631	6055	5678	5114	2.07	7.73	1.82e-16	1.13e-14	HNRNPA2B1	heterogeneous nuclear ribonucleoprotein A2/B1 [Source:HGNC Symbol;Acc:HGNC:5033]		protein_coding
ENSG00000122641	58	18	983	3161	4209	22886	4.86	8.22	0.00133	0.0041	INHBA	inhibin beta A subunit [Source:HGNC Symbol;Acc:HGNC:6066]		protein_coding
ENSG00000122863	25	25	36	728	202	311	3.48	3.54	3.4e-13	1.14e-11	CHST3	carbohydrate sulfotransferase 3 [Source:HGNC Symbol;Acc:HGNC:1971]	principal1	protein_coding
ENSG00000123095	392	617	1130	2292	3873	4726	2.12	7.12	4.47e-07	3.68e-06	BHLHE41	basic helix-loop-helix family member e41 [Source:HGNC Symbol;Acc:HGNC:16617]	principal1	protein_coding
ENSG00000123146	1218	1382	3206	17834	11392	17729	2.77	9.11	4.28e-20	5.58e-18	ADGRE5	adhesion G protein-coupled receptor E5 [Source:HGNC Symbol;Acc:HGNC:1711]		protein_coding
ENSG00000123200	310	346	650	3213	2135	2107	2.23	6.49	3.05e-21	4.82e-19	ZC3H13	zinc finger CCCH-type containing 13 [Source:HGNC Symbol;Acc:HGNC:20368]	alternative2	protein_coding
ENSG00000123411	12	5	36	73	52	69	1.67	1.41	0.00144	0.0044	IKZF4	IKAROS family zinc finger 4 [Source:HGNC Symbol;Acc:HGNC:13179]	principal1	protein_coding
ENSG00000123610	17	10	408	1766	3956	15459	5.64	7.9	0.000131	0.000541	TNFAIP6	TNF alpha induced protein 6 [Source:HGNC Symbol;Acc:HGNC:11898]		protein_coding
ENSG00000123689	163	40	191	485	1617	7813	4.41	6.69	6.55e-05	0.000294	G0S2	G0/G1 switch 2 [Source:HGNC Symbol;Acc:HGNC:30229]	principal1	protein_coding
ENSG00000123908	594	600	1734	3237	2340	4159	1.52	6.93	1.09e-05	6.07e-05	AGO2	argonaute 2, RISC catalytic component [Source:HGNC Symbol;Acc:HGNC:3263]	principal1	protein_coding
ENSG00000124143	0	0	0	4	7	22	6.34	-1.05	0.000219	0.000853	ARHGAP40	Rho GTPase activating protein 40 [Source:HGNC Symbol;Acc:HGNC:16226]		protein_coding
ENSG00000124216	3	1	2	19	16	100	4.08	0.334	0.000506	0.00177	SNAI1	snail family transcriptional repressor 1 [Source:HGNC Symbol;Acc:HGNC:11128]	principal1	protein_coding
ENSG00000124222	113	85	168	881	859	817	2.53	5	2.85e-19	3.22e-17	STX16	syntaxin 16 [Source:HGNC Symbol;Acc:HGNC:11431]		protein_coding
ENSG00000124225	4	12	52	143	96	46	1.92	1.65	0.00689	0.0168	PMEPA1	prostate transmembrane protein, androgen induced 1 [Source:HGNC Symbol;Acc:HGNC:14107]	alternative2	protein_coding
ENSG00000124257	7	1	16	77	165	115	3.73	2.18	1.21e-06	8.67e-06	NEURL2	neuralized E3 ubiquitin protein ligase 2 [Source:HGNC Symbol;Acc:HGNC:16156]		protein_coding
ENSG00000124479	6	1	30	121	200	276	3.91	2.62	3.47e-07	2.95e-06	NDP	NDP, norrin cystine knot growth factor [Source:HGNC Symbol;Acc:HGNC:7678]	principal1	protein_coding
ENSG00000124813	14	9	26	156	121	93	2.64	2.36	2.87e-10	5.12e-09	RUNX2	runt related transcription factor 2 [Source:HGNC Symbol;Acc:HGNC:10472]	principal4	protein_coding
ENSG00000124831	1252	1297	2428	13832	9069	7385	2.32	8.48	2.25e-17	1.63e-15	LRRFIP1	LRR binding FLII interacting protein 1 [Source:HGNC Symbol;Acc:HGNC:6702]		protein_coding
ENSG00000124920	22	52	37	431	183	69	2.21	2.93	0.00244	0.0069	MYRF	myelin regulatory factor [Source:HGNC Symbol;Acc:HGNC:1181]		protein_coding
ENSG00000124942	11343	7584	41854	90209	65864	71849	1.76	11.5	3.99e-05	0.000191	AHNAK	AHNAK nucleoprotein [Source:HGNC Symbol;Acc:HGNC:347]		protein_coding
ENSG00000125245	7	0	2	10	30	27	2.55	-0.187	0.00377	0.01	GPR18	G protein-coupled receptor 18 [Source:HGNC Symbol;Acc:HGNC:4472]		protein_coding
ENSG00000125347	372	369	734	3405	4845	4719	2.89	7.55	1.51e-24	3.82e-22	IRF1	interferon regulatory factor 1 [Source:HGNC Symbol;Acc:HGNC:6116]	principal2	protein_coding
ENSG00000125351	47	28	33	162	203	162	1.95	2.75	1.83e-06	1.25e-05	UPF3B	UPF3B, regulator of nonsense mediated mRNA decay [Source:HGNC Symbol;Acc:HGNC:20439]		protein_coding
ENSG00000125430	13	19	63	1129	1478	4037	5.95	6.17	2.12e-13	7.51e-12	HS3ST3B1	heparan sulfate-glucosamine 3-sulfotransferase 3B1 [Source:HGNC Symbol;Acc:HGNC:5198]		protein_coding
ENSG00000125462	0	3	4	14	22	65	3.52	0.404	0.000487	0.00171	C1orf61	chromosome 1 open reading frame 61 [Source:HGNC Symbol;Acc:HGNC:30780]	principal1	protein_coding
ENSG00000125538	30	16	4219	14501	24281	114871	5.24	10.5	0.00436	0.0114	IL1B	interleukin 1 beta [Source:HGNC Symbol;Acc:HGNC:5992]	principal1	protein_coding
ENSG00000125733	189	268	518	1188	1270	1654	1.83	5.65	3.02e-09	4.23e-08	TRIP10	thyroid hormone receptor interactor 10 [Source:HGNC Symbol;Acc:HGNC:12304]	principal1	protein_coding
ENSG00000125755	296	240	549	1649	1044	1498	1.68	5.72	7.22e-11	1.47e-09	SYMPK	symplekin [Source:HGNC Symbol;Acc:HGNC:22935]		protein_coding
ENSG00000126003	111	111	231	542	418	767	1.66	4.51	7.94e-05	0.000348	PLAGL2	PLAG1 like zinc finger 2 [Source:HGNC Symbol;Acc:HGNC:9047]	principal1	protein_coding
ENSG00000126353	16	30	69	1939	986	1587	5.03	5.56	7.84e-29	4.79e-26	CCR7	C-C motif chemokine receptor 7 [Source:HGNC Symbol;Acc:HGNC:1608]		protein_coding
ENSG00000126464	81	90	192	745	391	313	1.72	4.27	1.84e-06	1.25e-05	PRR12	proline rich 12 [Source:HGNC Symbol;Acc:HGNC:29217]	principal2	protein_coding
ENSG00000126653	31	35	55	359	377	321	2.84	3.7	2.87e-21	4.6e-19	NSRP1	nuclear speckle splicing regulatory protein 1 [Source:HGNC Symbol;Acc:HGNC:25305]		protein_coding
ENSG00000126870	38	60	66	225	219	236	1.73	3.19	3.02e-07	2.6e-06	WDR60	WD repeat domain 60 [Source:HGNC Symbol;Acc:HGNC:21862]	principal1	protein_coding
ENSG00000127074	10	9	4	67	31	13	1.82	0.462	0.0188	0.0398	RGS13	regulator of G protein signaling 13 [Source:HGNC Symbol;Acc:HGNC:9995]		protein_coding
ENSG00000127124	100	136	205	5710	2353	3905	4.43	6.89	2.91e-28	1.57e-25	HIVEP3	human immunodeficiency virus type I enhancer binding protein 3 [Source:HGNC Symbol;Acc:HGNC:13561]		protein_coding
ENSG00000127318	0	0	0	2	11	314	9.62	1.85	0.000702	0.00235	IL22	interleukin 22 [Source:HGNC Symbol;Acc:HGNC:14900]	principal1	protein_coding
ENSG00000127364	3	2	1	19	31	25	3.25	0.0649	4.28e-05	0.000203	TAS2R4	taste 2 receptor member 4 [Source:HGNC Symbol;Acc:HGNC:14911]	principal1	protein_coding
ENSG00000127481	2008	2112	6297	17713	11040	16971	1.92	9.11	8.8e-09	1.11e-07	UBR4	ubiquitin protein ligase E3 component n-recognin 4 [Source:HGNC Symbol;Acc:HGNC:30313]		protein_coding
ENSG00000127507	514	389	553	7053	4379	4080	3.07	7.39	1.41e-32	1.27e-29	ADGRE2	adhesion G protein-coupled receptor E2 [Source:HGNC Symbol;Acc:HGNC:3337]	alternative2	protein_coding
ENSG00000127527	132	182	308	834	655	750	1.57	4.87	1.06e-09	1.65e-08	EPS15L1	epidermal growth factor receptor pathway substrate 15 like 1 [Source:HGNC Symbol;Acc:HGNC:24634]		protein_coding
ENSG00000127603	3447	2662	6661	26133	22362	29358	2.36	9.88	5.21e-21	7.81e-19	MACF1	microtubule-actin crosslinking factor 1 [Source:HGNC Symbol;Acc:HGNC:13664]		protein_coding
ENSG00000127666	79	69	179	458	303	383	1.55	3.91	8.33e-07	6.25e-06	TICAM1	toll like receptor adaptor molecule 1 [Source:HGNC Symbol;Acc:HGNC:18348]	principal1	protein_coding
ENSG00000127914	932	865	1274	3859	3215	3911	1.52	7.17	1.63e-17	1.26e-15	AKAP9	A-kinase anchoring protein 9 [Source:HGNC Symbol;Acc:HGNC:379]		protein_coding
ENSG00000127947	1215	923	2753	6711	4934	6275	1.64	7.79	4.02e-08	4.37e-07	PTPN12	protein tyrosine phosphatase, non-receptor type 12 [Source:HGNC Symbol;Acc:HGNC:9645]		protein_coding
ENSG00000128165	2	5	12	33	41	22	2.09	0.457	0.000468	0.00165	ADM2	adrenomedullin 2 [Source:HGNC Symbol;Acc:HGNC:28898]	principal1	protein_coding
ENSG00000128271	0	2	2	15	32	50	4.22	0.281	5.39e-07	4.33e-06	ADORA2A	adenosine A2a receptor [Source:HGNC Symbol;Acc:HGNC:263]	principal1	protein_coding
ENSG00000128274	6	5	9	16	47	43	2.14	0.59	0.00247	0.00697	A4GALT	alpha 1,4-galactosyltransferase (P blood group) [Source:HGNC Symbol;Acc:HGNC:18149]		protein_coding
ENSG00000128284	96	85	137	315	591	560	1.94	4.54	4.1e-08	4.45e-07	APOL3	apolipoprotein L3 [Source:HGNC Symbol;Acc:HGNC:14868]	principal2	protein_coding
ENSG00000128342	31	22	28	1046	640	8593	6.62	6.36	2.99e-07	2.58e-06	LIF	LIF, interleukin 6 family cytokine [Source:HGNC Symbol;Acc:HGNC:6596]	principal1	protein_coding
ENSG00000128512	1040	899	2011	8819	8983	14158	2.77	8.53	5.7e-16	3.26e-14	DOCK4	dedicator of cytokinesis 4 [Source:HGNC Symbol;Acc:HGNC:19192]		protein_coding
ENSG00000128641	136	172	178	1630	716	736	2.29	5.06	1.82e-08	2.15e-07	MYO1B	myosin IB [Source:HGNC Symbol;Acc:HGNC:7596]		protein_coding
ENSG00000128965	8	6	16	81	89	43	2.57	1.58	1.71e-06	1.18e-05	CHAC1	ChaC glutathione specific gamma-glutamylcyclotransferase 1 [Source:HGNC Symbol;Acc:HGNC:28680]	principal2	protein_coding
ENSG00000129003	2769	2500	6960	14665	12557	17107	1.64	9.16	6.53e-09	8.42e-08	VPS13C	vacuolar protein sorting 13 homolog C [Source:HGNC Symbol;Acc:HGNC:23594]	principal3	protein_coding
ENSG00000129347	58	45	62	211	223	271	1.78	3.15	1.4e-09	2.12e-08	KRI1	KRI1 homolog [Source:HGNC Symbol;Acc:HGNC:25769]	principal1	protein_coding
ENSG00000129351	1578	1074	1774	6468	4210	5174	1.51	7.63	3.61e-12	9.82e-11	ILF3	interleukin enhancer binding factor 3 [Source:HGNC Symbol;Acc:HGNC:6038]	principal4	protein_coding
ENSG00000129667	1098	1048	2411	6773	5053	6457	1.75	7.87	1.35e-14	5.88e-13	RHBDF2	rhomboid 5 homolog 2 [Source:HGNC Symbol;Acc:HGNC:20788]		protein_coding
ENSG00000129749	17	6	7	34	33	49	1.58	0.695	0.00497	0.0127	CHRNA10	cholinergic receptor nicotinic alpha 10 subunit [Source:HGNC Symbol;Acc:HGNC:13800]		protein_coding
ENSG00000130254	211	193	274	1002	746	858	1.62	5.15	1.22e-14	5.37e-13	SAFB2	scaffold attachment factor B2 [Source:HGNC Symbol;Acc:HGNC:21605]	principal1	protein_coding
ENSG00000130368	5	1	29	63	32	39	1.79	0.747	0.0134	0.0298	MAS1	MAS1 proto-oncogene, G protein-coupled receptor [Source:HGNC Symbol;Acc:HGNC:6899]	principal1	protein_coding
ENSG00000130449	159	177	254	1747	1164	1390	2.55	5.66	2.02e-29	1.29e-26	ZSWIM6	zinc finger SWIM-type containing 6 [Source:HGNC Symbol;Acc:HGNC:29316]	principal1	protein_coding
ENSG00000130477	0	1	6	35	11	21	2.94	-0.118	8.32e-05	0.000363	UNC13A	unc-13 homolog A [Source:HGNC Symbol;Acc:HGNC:23150]		protein_coding
ENSG00000130479	207	314	555	1599	788	1325	1.5	5.55	3.88e-07	3.25e-06	MAP1S	microtubule associated protein 1S [Source:HGNC Symbol;Acc:HGNC:15715]		protein_coding
ENSG00000130518	3	1	4	27	19	23	2.77	-0.0156	0.000156	0.000634	KIAA1683	KIAA1683 [Source:HGNC Symbol;Acc:HGNC:29350]	principal3	protein_coding
ENSG00000130699	69	75	151	446	334	304	1.61	3.79	2.23e-09	3.24e-08	TAF4	TATA-box binding protein associated factor 4 [Source:HGNC Symbol;Acc:HGNC:11537]		protein_coding
ENSG00000130702	7	14	12	209	34	28	2.6	1.46	0.00105	0.00334	LAMA5	laminin subunit alpha 5 [Source:HGNC Symbol;Acc:HGNC:6485]	principal1	protein_coding
ENSG00000130749	242	284	473	1396	1016	1150	1.54	5.63	1.58e-12	4.62e-11	ZC3H4	zinc finger CCCH-type containing 4 [Source:HGNC Symbol;Acc:HGNC:17808]	principal1	protein_coding
ENSG00000131018	664	465	612	2436	2206	2660	1.73	6.57	3.33e-14	1.34e-12	SYNE1	spectrin repeat containing nuclear envelope protein 1 [Source:HGNC Symbol;Acc:HGNC:17089]		protein_coding
ENSG00000131203	12	2	15	353	1255	1313	6.44	5.22	3.89e-13	1.28e-11	IDO1	indoleamine 2,3-dioxygenase 1 [Source:HGNC Symbol;Acc:HGNC:6059]	principal1	protein_coding
ENSG00000131398	59	48	87	579	260	227	2.13	3.86	2.21e-08	2.57e-07	KCNC3	potassium voltage-gated channel subfamily C member 3 [Source:HGNC Symbol;Acc:HGNC:6235]	principal2	protein_coding
ENSG00000131459	9	6	16	188	245	85	3.81	2.53	2.67e-10	4.79e-09	GFPT2	glutamine-fructose-6-phosphate transaminase 2 [Source:HGNC Symbol;Acc:HGNC:4242]		protein_coding
ENSG00000131480	9	6	10	50	25	30	1.73	0.561	0.000232	0.000894	AOC2	amine oxidase, copper containing 2 [Source:HGNC Symbol;Acc:HGNC:549]	principal1	protein_coding
ENSG00000131503	23	12	23	101	98	105	2.08	2.01	7.39e-07	5.64e-06	ANKHD1	ankyrin repeat and KH domain containing 1 [Source:HGNC Symbol;Acc:HGNC:24714]		protein_coding
ENSG00000131773	46	71	45	271	115	242	1.53	2.9	0.000949	0.00306	KHDRBS3	KH RNA binding domain containing, signal transduction associated 3 [Source:HGNC Symbol;Acc:HGNC:18117]	principal1	protein_coding
ENSG00000131876	114	107	134	541	600	545	1.93	4.43	1.61e-13	5.81e-12	SNRPA1	small nuclear ribonucleoprotein polypeptide A' [Source:HGNC Symbol;Acc:HGNC:11152]		protein_coding
ENSG00000131979	119	136	123	702	985	2216	3.01	5.74	7.43e-07	5.67e-06	GCH1	GTP cyclohydrolase 1 [Source:HGNC Symbol;Acc:HGNC:4193]		protein_coding
ENSG00000132003	22	27	105	499	335	541	2.97	4	1.58e-09	2.37e-08	ZSWIM4	zinc finger SWIM-type containing 4 [Source:HGNC Symbol;Acc:HGNC:25704]		protein_coding
ENSG00000132424	636	573	384	1791	2085	2032	1.5	6.27	1.27e-05	6.96e-05	PNISR	PNN interacting serine and arginine rich protein [Source:HGNC Symbol;Acc:HGNC:21222]		protein_coding
ENSG00000132485	334	299	281	1261	1261	1189	1.66	5.52	4.49e-10	7.62e-09	ZRANB2	zinc finger RANBP2-type containing 2 [Source:HGNC Symbol;Acc:HGNC:13058]	alternative2	protein_coding
ENSG00000132510	54	66	179	2481	1010	2631	4.11	5.95	8.43e-13	2.6e-11	KDM6B	lysine demethylase 6B [Source:HGNC Symbol;Acc:HGNC:29012]	alternative2	protein_coding
ENSG00000132530	58	55	84	332	582	352	2.42	4.62	9.59e-07	7.08e-06	XAF1	XIAP associated factor 1 [Source:HGNC Symbol;Acc:HGNC:30932]	principal1	protein_coding
ENSG00000132549	688	733	1409	4037	3044	3758	1.66	7.14	1.57e-15	8.25e-14	VPS13B	vacuolar protein sorting 13 homolog B [Source:HGNC Symbol;Acc:HGNC:2183]		protein_coding
ENSG00000132613	14	5	10	32	36	89	2.1	0.907	0.00582	0.0146	MTSS1L	MTSS1L, I-BAR domain containing [Source:HGNC Symbol;Acc:HGNC:25094]	alternative2	protein_coding
ENSG00000133019	0	0	0	2	2	26	6.19	-0.999	0.00472	0.0122	CHRM3	cholinergic receptor muscarinic 3 [Source:HGNC Symbol;Acc:HGNC:1952]	principal1	protein_coding
ENSG00000133055	95	75	77	487	608	456	2.31	4.31	9.36e-10	1.48e-08	MYBPH	myosin binding protein H [Source:HGNC Symbol;Acc:HGNC:7552]	alternative2	protein_coding
ENSG00000133065	24	27	39	160	82	107	1.62	2.19	1.65e-06	1.14e-05	SLC41A1	solute carrier family 41 member 1 [Source:HGNC Symbol;Acc:HGNC:19429]	principal1	protein_coding
ENSG00000133111	12	2	26	52	71	45	1.89	1.31	0.000944	0.00305	RFXAP	regulatory factor X associated protein [Source:HGNC Symbol;Acc:HGNC:9988]		protein_coding
ENSG00000133226	281	281	466	1960	1350	1283	1.86	5.8	6.53e-18	5.25e-16	SRRM1	serine and arginine repetitive matrix 1 [Source:HGNC Symbol;Acc:HGNC:16638]	alternative2	protein_coding
ENSG00000133250	14	20	23	86	70	79	1.72	1.64	4.56e-06	2.82e-05	ZNF414	zinc finger protein 414 [Source:HGNC Symbol;Acc:HGNC:20630]		protein_coding
ENSG00000133639	481	324	1912	4549	3202	4215	2	7.17	1.09e-05	6.1e-05	BTG1	BTG anti-proliferation factor 1 [Source:HGNC Symbol;Acc:HGNC:1130]		protein_coding
ENSG00000133805	1008	1543	2286	11106	7504	9138	2.22	8.37	6.15e-19	6.3e-17	AMPD3	adenosine monophosphate deaminase 3 [Source:HGNC Symbol;Acc:HGNC:470]	principal1	protein_coding
ENSG00000133808	12	15	51	113	88	109	1.78	1.82	5.75e-05	0.000262	MICALCL	MICAL C-terminal like [Source:HGNC Symbol;Acc:HGNC:25933]		protein_coding
ENSG00000133858	354	339	528	3065	2364	2570	2.4	6.59	1.84e-36	3.53e-33	ZFC3H1	zinc finger C3H1-type containing [Source:HGNC Symbol;Acc:HGNC:28328]	principal1	protein_coding
ENSG00000133962	2	0	3	25	21	53	3.95	0.226	1.51e-06	1.05e-05	CATSPERB	cation channel sperm associated auxiliary subunit beta [Source:HGNC Symbol;Acc:HGNC:20500]	principal1	protein_coding
ENSG00000134070	127	115	199	948	577	2300	2.81	5.42	4.6e-06	2.84e-05	IRAK2	interleukin 1 receptor associated kinase 2 [Source:HGNC Symbol;Acc:HGNC:6113]	principal1	protein_coding
ENSG00000134186	186	172	284	896	859	823	1.71	5.03	1.65e-16	1.03e-14	PRPF38B	pre-mRNA processing factor 38B [Source:HGNC Symbol;Acc:HGNC:25512]		protein_coding
ENSG00000134245	7	3	6	24	11	35	1.77	0.139	0.00343	0.00926	WNT2B	Wnt family member 2B [Source:HGNC Symbol;Acc:HGNC:12781]		protein_coding
ENSG00000134285	31	28	20	152	124	144	2.03	2.44	2.07e-07	1.86e-06	FKBP11	FK506 binding protein 11 [Source:HGNC Symbol;Acc:HGNC:18624]	principal3	protein_coding
ENSG00000134369	81	119	383	1484	1768	2048	3.02	6.07	6.12e-10	1.01e-08	NAV1	neuron navigator 1 [Source:HGNC Symbol;Acc:HGNC:15989]	principal3	protein_coding
ENSG00000134460	10	24	8	75	378	1422	5.04	4.38	0.000119	0.000497	IL2RA	interleukin 2 receptor subunit alpha [Source:HGNC Symbol;Acc:HGNC:6008]		protein_coding
ENSG00000134470	94	39	95	676	799	1279	3.31	5.11	8.29e-13	2.58e-11	IL15RA	interleukin 15 receptor subunit alpha [Source:HGNC Symbol;Acc:HGNC:5978]	principal3	protein_coding
ENSG00000134571	39	17	21	83	75	149	1.63	1.99	0.000932	0.00301	MYBPC3	myosin binding protein C, cardiac [Source:HGNC Symbol;Acc:HGNC:7551]	principal2	protein_coding
ENSG00000134594	30	18	30	66	189	209	2.29	2.53	4.35e-05	0.000206	RAB33A	RAB33A, member RAS oncogene family [Source:HGNC Symbol;Acc:HGNC:9773]	principal1	protein_coding
ENSG00000134602	312	220	514	1037	1824	2611	2.15	6.04	2.49e-07	2.19e-06	STK26	serine/threonine kinase 26 [Source:HGNC Symbol;Acc:HGNC:18174]		protein_coding
ENSG00000134954	107	124	61	499	662	750	2.3	4.46	2.25e-07	2.01e-06	ETS1	ETS proto-oncogene 1, transcription factor [Source:HGNC Symbol;Acc:HGNC:3488]	principal1	protein_coding
ENSG00000135048	298	293	469	757	1022	2015	1.55	5.58	0.000431	0.00154	TMEM2	transmembrane protein 2 [Source:HGNC Symbol;Acc:HGNC:11869]		protein_coding
ENSG00000135074	13	18	3	67	109	210	3.04	2.22	0.000314	0.00116	ADAM19	ADAM metallopeptidase domain 19 [Source:HGNC Symbol;Acc:HGNC:197]	alternative2	protein_coding
ENSG00000135116	21	23	65	213	56	116	1.54	2.22	0.00203	0.00588	HRK	harakiri, BCL2 interacting protein [Source:HGNC Symbol;Acc:HGNC:5185]		protein_coding
ENSG00000135144	2	5	3	20	32	25	2.6	-0.271	5.71e-05	0.00026	DTX1	deltex E3 ubiquitin ligase 1 [Source:HGNC Symbol;Acc:HGNC:3060]		protein_coding
ENSG00000135164	542	384	374	1590	1855	1986	1.7	6.17	6.77e-08	6.95e-07	DMTF1	cyclin D binding myb like transcription factor 1 [Source:HGNC Symbol;Acc:HGNC:14603]	alternative1	protein_coding
ENSG00000135318	6	12	55	116	239	280	3.02	2.81	0.000214	0.000835	NT5E	5'-nucleotidase ecto [Source:HGNC Symbol;Acc:HGNC:8021]	principal1	protein_coding
ENSG00000135334	192	237	436	1507	872	1079	1.71	5.43	1.88e-10	3.5e-09	AKIRIN2	akirin 2 [Source:HGNC Symbol;Acc:HGNC:21407]	principal1	protein_coding
ENSG00000135365	92	62	237	377	530	469	1.64	4.26	2.45e-05	0.000125	PHF21A	PHD finger protein 21A [Source:HGNC Symbol;Acc:HGNC:24156]	principal3	protein_coding
ENSG00000135407	15	9	5	47	97	199	3.16	2.03	0.000172	0.000693	AVIL	advillin [Source:HGNC Symbol;Acc:HGNC:14188]		protein_coding
ENSG00000135426	9	6	9	26	64	75	2.48	1.07	0.000126	0.000522	TESPA1	thymocyte expressed, positive selection associated 1 [Source:HGNC Symbol;Acc:HGNC:29109]	principal3	protein_coding
ENSG00000135436	0	7	5	183	218	536	5.92	3.67	6.15e-11	1.27e-09	FAM186B	family with sequence similarity 186 member B [Source:HGNC Symbol;Acc:HGNC:25296]	principal2	protein_coding
ENSG00000135472	9	2	11	61	64	360	4.18	2.65	4.11e-05	0.000197	FAIM2	Fas apoptotic inhibitory molecule 2 [Source:HGNC Symbol;Acc:HGNC:17067]	principal1	protein_coding
ENSG00000135503	299	308	729	1455	1183	2361	1.66	5.93	3.63e-06	2.29e-05	ACVR1B	activin A receptor type 1B [Source:HGNC Symbol;Acc:HGNC:172]	principal1	protein_coding
ENSG00000135678	3187	2438	5537	16968	15660	18292	1.93	9.31	6.07e-12	1.59e-10	CPM	carboxypeptidase M [Source:HGNC Symbol;Acc:HGNC:2311]	principal1	protein_coding
ENSG00000135898	1	5	3	14	49	41	3.2	0.308	5.5e-05	0.000252	GPR55	G protein-coupled receptor 55 [Source:HGNC Symbol;Acc:HGNC:4511]		protein_coding
ENSG00000135931	418	606	787	4096	1456	2096	1.72	6.46	7.43e-07	5.67e-06	ARMC9	armadillo repeat containing 9 [Source:HGNC Symbol;Acc:HGNC:20730]	principal1	protein_coding
ENSG00000135976	145	186	231	773	960	1489	2.21	5.4	4.17e-09	5.62e-08	ANKRD36	ankyrin repeat domain 36 [Source:HGNC Symbol;Acc:HGNC:24079]	principal1	protein_coding
ENSG00000136244	0	2	205	365	931	6671	5.32	6.33	0.00764	0.0184	IL6	interleukin 6 [Source:HGNC Symbol;Acc:HGNC:6018]		protein_coding
ENSG00000136286	109	99	609	922	1605	2072	2.41	5.84	0.000117	0.000492	MYO1G	myosin IG [Source:HGNC Symbol;Acc:HGNC:13880]	principal1	protein_coding
ENSG00000136367	9	5	35	183	109	127	2.89	2.56	2.32e-09	3.35e-08	ZFHX2	zinc finger homeobox 2 [Source:HGNC Symbol;Acc:HGNC:20152]		protein_coding
ENSG00000136603	464	359	1161	2750	2411	4029	2	6.76	3.42e-08	3.79e-07	SKIL	SKI like proto-oncogene [Source:HGNC Symbol;Acc:HGNC:10897]	principal3	protein_coding
ENSG00000136997	431	248	308	1757	898	1368	1.64	5.62	1.51e-06	1.05e-05	MYC	MYC proto-oncogene, bHLH transcription factor [Source:HGNC Symbol;Acc:HGNC:7553]	alternative1	protein_coding
ENSG00000137166	19	17	57	91	105	180	1.81	2.41	0.00182	0.00537	FOXP4	forkhead box P4 [Source:HGNC Symbol;Acc:HGNC:20842]	principal3	protein_coding
ENSG00000137216	372	459	717	2024	1727	2110	1.63	6.25	4.25e-14	1.67e-12	TMEM63B	transmembrane protein 63B [Source:HGNC Symbol;Acc:HGNC:17735]		protein_coding
ENSG00000137265	59	57	35	131	250	492	2.14	3.59	0.00114	0.00357	IRF4	interferon regulatory factor 4 [Source:HGNC Symbol;Acc:HGNC:6119]		protein_coding
ENSG00000137266	11	49	16	396	191	241	2.97	3.16	1.38e-06	9.77e-06	SLC22A23	solute carrier family 22 member 23 [Source:HGNC Symbol;Acc:HGNC:21106]	alternative2	protein_coding
ENSG00000137331	190	115	542	1240	1854	4707	3.04	6.37	3.09e-06	1.98e-05	IER3	immediate early response 3 [Source:HGNC Symbol;Acc:HGNC:5392]		protein_coding
ENSG00000137337	89	80	139	552	425	485	1.95	4.2	2.25e-17	1.63e-15	MDC1	mediator of DNA damage checkpoint 1 [Source:HGNC Symbol;Acc:HGNC:21163]		protein_coding
ENSG00000137343	14	18	28	102	54	89	1.71	1.7	2.04e-05	0.000106	ATAT1	alpha tubulin acetyltransferase 1 [Source:HGNC Symbol;Acc:HGNC:21186]	alternative2	protein_coding
ENSG00000137478	185	153	403	1292	1181	1107	2.04	5.49	1.73e-14	7.28e-13	FCHSD2	FCH and double SH3 domains 2 [Source:HGNC Symbol;Acc:HGNC:29114]		protein_coding
ENSG00000137507	1	4	8	25	19	80	2.97	0.781	0.00275	0.00763	LRRC32	leucine rich repeat containing 32 [Source:HGNC Symbol;Acc:HGNC:4161]	principal1	protein_coding
ENSG00000137571	3	0	2	28	54	51	4.38	0.712	8.55e-08	8.51e-07	SLCO5A1	solute carrier organic anion transporter family member 5A1 [Source:HGNC Symbol;Acc:HGNC:19046]		protein_coding
ENSG00000137757	2	5	5	14	25	81	2.98	0.471	0.000934	0.00302	CASP5	caspase 5 [Source:HGNC Symbol;Acc:HGNC:1506]		protein_coding
ENSG00000137869	102	27	53	538	785	153	2.71	4.39	0.000778	0.00257	CYP19A1	cytochrome P450 family 19 subfamily A member 1 [Source:HGNC Symbol;Acc:HGNC:2594]		protein_coding
ENSG00000137959	18	27	4	178	419	353	3.83	4.8	0.000115	0.000483	IFI44L	interferon induced protein 44 like [Source:HGNC Symbol;Acc:HGNC:17817]		protein_coding
ENSG00000138119	4849	3862	10285	29775	29515	32263	2.04	10.2	3.53e-14	1.4e-12	MYOF	myoferlin [Source:HGNC Symbol;Acc:HGNC:3656]		protein_coding
[truncated: 549 more rows]

## Sheet: M0UT127 DEGs Down
Reference	SM_1.x	SM_2.x	SM_3.x	Sum	Average	M0UT127_1.x	M0UT127_2.x	M0UT127_3.x	Sum	Average	logFC	logCPM	PValue	FDR	hgnc_symbol	description	transcript_appris	gene_biotype
[truncated: 1,025 more rows]

[truncated: 3 more sheets: SMs vs M0UT205, M0UT205 DEGs Up, M0UT205 DEGs Down]
