# Supplementary material for: Dual RNA Sequencing of Mycobacterium tuberculosis-Infected Human Splenic Macrophages Reveals a Strain-Dependent Host–Pathogen Response to Infection
Source: Int J Mol Sci. 2022 Feb 4;23(3):1803. doi: 10.3390/ijms23031803 (PMC8836425; doi:10.3390/ijms23031803)
Supplement: Supplementary file 1 [file ijms-23-01803-s001.zip › ijms-1491819-supplementary/Supplementary Table S2. Biological processes and KEGG pathways associated with DEGs in hSMs infected with Mtb.xlsx]

## Sheet: BP DEGs up hSMs-UT127
Biological processes associated with significantly upregulated genes in hSMs infected with Mtb UT127
#term ID	term description	observed gene count	background gene count	false discovery rate	matching proteins in your network (IDs)	matching proteins in your network (labels)
GO:0034097	response to cytokine	141	1035	1.22e-21	ENSP00000215781,ENSP00000216223,ENSP00000216797,ENSP00000219070,ENSP00000219244,ENSP00000220751,ENSP00000221847,ENSP00000222812,ENSP00000225474,ENSP00000226279,ENSP00000226574,ENSP00000228534,ENSP00000228606,ENSP00000229135,ENSP00000231228,ENSP00000239938,ENSP00000245414,ENSP00000246657,ENSP00000248594,ENSP00000249075,ENSP00000252999,ENSP00000253778,ENSP00000254193,ENSP00000256458,ENSP00000257600…	ACSL4,ADAM17,AIM2,ANKRD1,ARID5B,BCL2,BIRC3,CCL17,CCL20,CCL3,CCL3L3,CCL4,CCL4L1,CCL5,CCL8,CCR7,CD274,CD38,CD40,CD44,CD80,CDC42EP2,CIITA,CISH,CLCF1,CNTF,CSF1,CSF1R,CSF2,CSF3,CXCL1,CXCL10,CXCL11,CXCL2,CXCL3,CXCL9,CYP27B1,DTX1,EBI3,EDN1,EGR1,ETS1,ETV3,F3,FAM65B,FASLG,FASN,FN1,FOSL1,GATA3,GBP1,GBP2,GBP4,GBP5,GCH1,GFPT2,GP1BA,GPR75,HIF1A,HNRNPA2B1,HSP90AA1,HSPA5,ICAM1,IFITM1,IFNAR2,IFNG,IL12B,IL12RB2,I…
GO:0002682	regulation of immune system process	168	1391	1.35e-21	ENSP00000004531,ENSP00000046794,ENSP00000203629,ENSP00000216797,ENSP00000219070,ENSP00000220751,ENSP00000221847,ENSP00000223095,ENSP00000225474,ENSP00000226279,ENSP00000226574,ENSP00000228534,ENSP00000229135,ENSP00000231228,ENSP00000232424,ENSP00000242208,ENSP00000245414,ENSP00000246657,ENSP00000248244,ENSP00000249075,ENSP00000254958,ENSP00000256458,ENSP00000257600,ENSP00000258787,ENSP00000261340…	ACIN1,ACVR1B,ADA,ADAM17,ADORA2A,AGER,AIM2,APP,B7RP1,BCL2,BIRC3,BPI,C9,CCL20,CCL3,CCL4,CCL5,CCL8,CCR7,CD226,CD274,CD38,CD3E,CD40,CD80,CDK6,CFB,CLCF1,CLEC2D,CLEC4E,CNOT4,CR2,CREBBP,CSF1,CSF2,CSF3,CTLA4,CXCL1,CXCL10,CXCL11,CXCL2,CXCL3,CXCL9,CYP19A1,DTX1,EBI3,EDN1,EMR2,EP300,ETS1,FAM65B,FCRL3,FOXP3,FPR2,GATA3,GBP1,GBP5,GCSAM,GLI3,GP1BA,GPR171,GPR18,GPR55,HCAR2,HES1,HEXIM1,HIF1A,HLA-DOB,HSP90AA1,ICAM1…
GO:0051240	positive regulation of multicellular organismal process	178	1551	5.10e-21	ENSP00000164227,ENSP00000173229,ENSP00000220592,ENSP00000220751,ENSP00000221494,ENSP00000221847,ENSP00000222573,ENSP00000222812,ENSP00000223095,ENSP00000225296,ENSP00000225474,ENSP00000226279,ENSP00000226574,ENSP00000228534,ENSP00000228606,ENSP00000229135,ENSP00000230990,ENSP00000231228,ENSP00000232424,ENSP00000239938,ENSP00000242208,ENSP00000244050,ENSP00000245414,ENSP00000246657,ENSP00000248244…	ACIN1,ACVR1B,ADA,ADAM17,ADM2,ADORA2A,AGER,AGO2,AIM2,AKIRIN2,ANKRD1,APP,ATP1A1,AVIL,B4GALT1,BCL11A,BCL2,BCL3,BCL9L,BMP6,BTG1,C1QTNF1,C21orf91,CCL20,CCL3,CCR7,CD226,CD274,CD38,CD3E,CD40,CD80,CHRM3,CLCF1,CLEC4E,CLEC5A,CNTF,COBL,CPEB3,CREBBP,CRTC1,CSF1,CSF1R,CSF2,CSF3,CSNK1D,CYP27B1,DDR2,DDX39B,DHX33,DOCK5,EBI3,EDN1,EGR1,ENG,EP300,ETS1,F3,FBN2,FEZ1,FLT1,FN1,FOXP3,GATA3,GBP5,GCH1,GLI3,GOLGA4,HBEGF,HCA…
GO:0010604	positive regulation of macromolecule metabolic process	278	3081	2.74e-20	ENSP00000046794,ENSP00000155926,ENSP00000164227,ENSP00000215781,ENSP00000216714,ENSP00000216797,ENSP00000219244,ENSP00000220592,ENSP00000220751,ENSP00000221847,ENSP00000222553,ENSP00000222573,ENSP00000223095,ENSP00000225296,ENSP00000225474,ENSP00000226279,ENSP00000226574,ENSP00000228534,ENSP00000229135,ENSP00000230990,ENSP00000231228,ENSP00000232424,ENSP00000239938,ENSP00000240185,ENSP00000241261…	ACVR1B,ADAM17,ADAM19,ADM2,AGER,AGO2,AIM2,AKAP9,AKIRIN2,ANK3,ANKRD1,APEX1,APP,AREG,ARID1A,ARID1B,ARID3B,ARID4A,ARID4B,ARID5B,ASH1L,ASXL1,BCL11A,BCL2,BCL2L11,BCL3,BCL9L,BIRC3,BMP6,BRD4,BTG2,C1QTNF1,C1orf61,CCAR1,CCL17,CCL20,CCL3,CCL3L3,CCL4,CCL4L1,CCL5,CCL8,CCNK,CCR7,CD38,CD3E,CD40,CD44,CD80,CDK12,CEMIP,CEP290,CIITA,CLCF1,CNTF,CPEB3,CREB5,CREBBP,CRTC1,CSF1,CSF1R,CSF2,CSF3,CSNK1D,CXCL10,DDR2,DDX21,D…
GO:0071345	cellular response to cytokine stimulus	130	953	2.74e-20	ENSP00000215781,ENSP00000216223,ENSP00000216797,ENSP00000219070,ENSP00000219244,ENSP00000220751,ENSP00000221847,ENSP00000222812,ENSP00000225474,ENSP00000226574,ENSP00000228534,ENSP00000229135,ENSP00000231228,ENSP00000239938,ENSP00000245414,ENSP00000246657,ENSP00000248594,ENSP00000249075,ENSP00000252999,ENSP00000253778,ENSP00000254193,ENSP00000256458,ENSP00000257600,ENSP00000262158,ENSP00000262345…	ADAM17,AIM2,ANKRD1,ARID5B,BCL2,BIRC3,CCL17,CCL20,CCL3,CCL3L3,CCL4,CCL4L1,CCL5,CCL8,CCR7,CD40,CD44,CD80,CDC42EP2,CIITA,CISH,CLCF1,CNTF,CSF1,CSF1R,CSF2,CSF3,CXCL1,CXCL10,CXCL11,CXCL2,CXCL3,CXCL9,DTX1,EBI3,EDN1,EGR1,ETV3,F3,FAM65B,FASLG,FASN,FN1,GATA3,GBP1,GBP2,GBP4,GBP5,GFPT2,GP1BA,GPR75,HIF1A,HNRNPA2B1,HSP90AA1,HSPA5,ICAM1,IFITM1,IFNAR2,IFNG,IL12B,IL12RB2,IL15RA,IL18R1,IL1A,IL1B,IL20RB,IL22,IL23A,…
GO:0051239	regulation of multicellular organismal process	259	2788	2.95e-20	ENSP00000155926,ENSP00000164024,ENSP00000164227,ENSP00000173229,ENSP00000203629,ENSP00000216797,ENSP00000220592,ENSP00000220751,ENSP00000220809,ENSP00000221494,ENSP00000221847,ENSP00000222573,ENSP00000222812,ENSP00000223095,ENSP00000225296,ENSP00000225474,ENSP00000226279,ENSP00000226574,ENSP00000228534,ENSP00000228606,ENSP00000229135,ENSP00000230990,ENSP00000231228,ENSP00000232424,ENSP00000239938…	ACIN1,ACVR1B,ADA,ADAM17,ADM2,ADORA2A,AGER,AGO2,AIM2,AKAP9,AKIRIN2,ANKRD1,APP,ARC,AREG,ASAP1,ATP1A1,ATP1B1,ATP2B1,AVIL,B4GALT1,BCL11A,BCL2,BCL2L11,BCL3,BCL9L,BCOR,BIRC3,BMP6,BPI,BTG1,C1QTNF1,C21orf91,CCL20,CCL3,CCR7,CD226,CD274,CD38,CD3E,CD40,CD80,CDK6,CELSR3,CHRM3,CLCF1,CLEC4E,CLEC5A,CNOT3,CNOT4,CNTF,COBL,CPEB3,CREBBP,CRTC1,CSF1,CSF1R,CSF2,CSF3,CSNK1D,CTLA4,CXCL10,CYP27B1,DDR2,DDX39B,DENND5A,DHX3…
GO:0002376	immune system process	230	2370	9.72e-20	ENSP00000004531,ENSP00000046794,ENSP00000164227,ENSP00000203629,ENSP00000215781,ENSP00000216341,ENSP00000216605,ENSP00000216797,ENSP00000219244,ENSP00000220751,ENSP00000221847,ENSP00000225474,ENSP00000226279,ENSP00000226574,ENSP00000228534,ENSP00000228606,ENSP00000229135,ENSP00000231228,ENSP00000232424,ENSP00000239938,ENSP00000241261,ENSP00000242208,ENSP00000242786,ENSP00000243347,ENSP00000245414…	ACIN1,ADA,ADAM17,AGER,AIM2,AKIRIN2,ALCAM,AMPD3,ANKHD1,ANPEP,AP1S3,APOBEC3B,APOL1,APP,ARID4A,ASXL1,ATP11A,ATP1B1,B4GALT1,B7RP1,BATF2,BCL2,BCL2L11,BCL3,BMP6,BPI,C9,CCL17,CCL20,CCL3,CCL3L3,CCL4,CCL4L1,CCL5,CCL8,CCR7,CD274,CD38,CD3E,CD40,CD44,CD80,CD97,CDC42EP2,CEP290,CFB,CIITA,CLCF1,CLEC4E,CLEC5A,COL24A1,CR2,CREBBP,CSF1,CSF1R,CSF2,CSF3,CTLA4,CTPS1,CXCL1,CXCL10,CXCL11,CXCL2,CXCL3,CXCL9,CYP27B1,CYP7B1…
GO:0019221	cytokine-mediated signaling pathway	103	655	9.72e-20	ENSP00000215781,ENSP00000216223,ENSP00000216797,ENSP00000219070,ENSP00000219244,ENSP00000220751,ENSP00000221847,ENSP00000222812,ENSP00000225474,ENSP00000226574,ENSP00000228534,ENSP00000229135,ENSP00000231228,ENSP00000239938,ENSP00000245414,ENSP00000246657,ENSP00000249075,ENSP00000252999,ENSP00000254193,ENSP00000256458,ENSP00000262345,ENSP00000263339,ENSP00000263341,ENSP00000263464,ENSP00000264246…	ADAM17,AIM2,BCL2,BIRC3,CCL17,CCL20,CCL3,CCL3L3,CCL4,CCL4L1,CCL5,CCL8,CCR7,CD40,CD44,CD80,CIITA,CISH,CLCF1,CNTF,CSF1,CSF1R,CSF2,CSF3,CXCL1,CXCL10,CXCL11,CXCL2,CXCL3,CXCL9,EBI3,EGR1,F3,FASLG,FN1,GATA3,GBP1,GBP2,GP1BA,GPR75,HIF1A,HNRNPA2B1,HSP90AA1,ICAM1,IFITM1,IFNAR2,IFNG,IL12B,IL12RB2,IL15RA,IL18R1,IL1A,IL1B,IL20RB,IL22,IL23A,IL23R,IL27,IL2RA,IL2RB,IL32,IL6,IL7R,IRAK2,IRF1,IRF4,IRF9,ISG20,JAK2,JAK…
GO:0002684	positive regulation of immune system process	122	882	1.18e-19	ENSP00000046794,ENSP00000203629,ENSP00000216797,ENSP00000219070,ENSP00000220751,ENSP00000221847,ENSP00000223095,ENSP00000225474,ENSP00000226279,ENSP00000226574,ENSP00000228534,ENSP00000229135,ENSP00000231228,ENSP00000232424,ENSP00000242208,ENSP00000246657,ENSP00000248244,ENSP00000249075,ENSP00000254958,ENSP00000256458,ENSP00000258787,ENSP00000262367,ENSP00000262710,ENSP00000263253,ENSP00000263339…	ACIN1,ACVR1B,ADA,ADAM17,AGER,AIM2,APP,B7RP1,BCL2,C9,CCL20,CCL3,CCL4,CCL5,CCL8,CCR7,CD226,CD274,CD38,CD3E,CD40,CD80,CFB,CLCF1,CLEC4E,CR2,CREBBP,CSF1,CSF3,CTLA4,CXCL1,CXCL10,CXCL11,CXCL2,CXCL3,CXCL9,EBI3,EDN1,EMR2,EP300,ETS1,FAM65B,FCRL3,FOXP3,FPR2,GATA3,GBP5,GLI3,HCAR2,HES1,HEXIM1,HIF1A,HSP90AA1,ICAM1,IDO1,IFI16,IFNG,IL12B,IL18R1,IL1A,IL1B,IL23A,IL23R,IL2RA,IL6,IL7R,INHBA,IRAK2,IRG1,JAG1,JAK3,LAG3…
GO:0007166	cell surface receptor signaling pathway	218	2198	1.18e-19	ENSP00000005260,ENSP00000046794,ENSP00000164024,ENSP00000203629,ENSP00000215781,ENSP00000216223,ENSP00000216797,ENSP00000219070,ENSP00000219244,ENSP00000220592,ENSP00000220751,ENSP00000220809,ENSP00000221847,ENSP00000222573,ENSP00000222812,ENSP00000225474,ENSP00000226279,ENSP00000226574,ENSP00000228534,ENSP00000229135,ENSP00000230990,ENSP00000231228,ENSP00000232424,ENSP00000239938,ENSP00000241261…	ACVR1B,ADAM17,ADORA2A,AGER,AGO2,AIM2,AKAP2,AKT1S1,APP,AREG,ARID5B,BAIAP2L1,BCL2,BCL2L11,BCL9L,BIRC3,BMP6,CBLB,CCL17,CCL20,CCL3,CCL3L3,CCL4,CCL4L1,CCL5,CCL8,CCR7,CD274,CD38,CD3E,CD40,CD44,CD80,CD97,CELSR3,CHAC1,CHRNA10,CIITA,CISH,CLCF1,CLEC2D,CLEC4E,CNTF,CR2,CREBBP,CSF1,CSF1R,CSF2,CSF3,CSNK1D,CTLA4,CXCL1,CXCL10,CXCL11,CXCL2,CXCL3,CXCL9,DDR2,DGKI,DNM1,DTX1,DTX2,EBI3,EDN1,EGR1,EMR2,ENG,EP300,F3,FASL…
GO:0009893	positive regulation of metabolic process	283	3280	1.92e-18	ENSP00000046794,ENSP00000155926,ENSP00000164227,ENSP00000215781,ENSP00000216714,ENSP00000216797,ENSP00000219244,ENSP00000220592,ENSP00000220751,ENSP00000221847,ENSP00000222553,ENSP00000222573,ENSP00000223095,ENSP00000225296,ENSP00000225474,ENSP00000226279,ENSP00000226574,ENSP00000228534,ENSP00000228606,ENSP00000229135,ENSP00000230990,ENSP00000231228,ENSP00000232424,ENSP00000239938,ENSP00000240185…	ACVR1B,ADAM17,ADAM19,ADM2,AGER,AGO2,AIM2,AKAP9,AKIRIN2,ANK3,ANKRD1,APEX1,APP,AREG,ARID1A,ARID1B,ARID3B,ARID4A,ARID4B,ARID5B,ASH1L,ASXL1,BCL11A,BCL2,BCL2L11,BCL3,BCL9L,BIRC3,BMP6,BRD4,BTG2,C1QTNF1,C1orf61,CCAR1,CCL17,CCL20,CCL3,CCL3L3,CCL4,CCL4L1,CCL5,CCL8,CCNK,CCR7,CD38,CD3E,CD40,CD44,CD80,CDK12,CEMIP,CEP290,CIITA,CLCF1,CNTF,CPEB3,CREB5,CREBBP,CRTC1,CSF1,CSF1R,CSF2,CSF3,CSNK1D,CXCL10,CYP27B1,DDR2…
GO:0048522	positive regulation of cellular process	378	4898	1.92e-18	ENSP00000005260,ENSP00000046794,ENSP00000155926,ENSP00000164227,ENSP00000173229,ENSP00000215781,ENSP00000216341,ENSP00000216714,ENSP00000216797,ENSP00000219070,ENSP00000219244,ENSP00000220592,ENSP00000220751,ENSP00000221494,ENSP00000221847,ENSP00000222399,ENSP00000222553,ENSP00000222812,ENSP00000223095,ENSP00000225296,ENSP00000225474,ENSP00000226279,ENSP00000226574,ENSP00000228534,ENSP00000228606…	ACIN1,ACSL4,ACVR1B,ADA,ADAM17,ADORA2A,AGER,AGO2,AIM2,AKAP9,AKIRIN2,ANK3,ANKRD1,APEX1,APP,ARC,AREG,ARID1A,ARID1B,ARID3B,ARID4A,ARID4B,ARID5B,ASAP1,ASH1L,ASXL1,ATAT1,ATP1B1,AVIL,B4GALT1,B7RP1,BAIAP2L1,BCL11A,BCL2,BCL2L11,BCL2L14,BCL3,BCL9L,BICD1,BIRC3,BMP6,BRD4,BTG1,BTG2,C1QTNF1,C1orf61,C21orf91,CCAR1,CCL17,CCL20,CCL3,CCL3L3,CCL4,CCL4L1,CCL5,CCL8,CCNK,CCR7,CD226,CD274,CD38,CD3E,CD40,CD44,CD80,CDC42…
GO:0048518	positive regulation of biological process	409	5459	1.94e-18	ENSP00000005260,ENSP00000046794,ENSP00000155926,ENSP00000164227,ENSP00000173229,ENSP00000203629,ENSP00000215781,ENSP00000216341,ENSP00000216714,ENSP00000216797,ENSP00000219070,ENSP00000219244,ENSP00000220592,ENSP00000220751,ENSP00000221494,ENSP00000221847,ENSP00000222399,ENSP00000222553,ENSP00000222573,ENSP00000222812,ENSP00000223095,ENSP00000225296,ENSP00000225474,ENSP00000226279,ENSP00000226574…	ABCB1,ACIN1,ACSL4,ACVR1B,ADA,ADAM17,ADAM19,ADM2,ADORA2A,AGER,AGO2,AIM2,AKAP9,AKIRIN2,ANK3,ANKRD1,APEX1,APP,ARC,AREG,ARID1A,ARID1B,ARID3B,ARID4A,ARID4B,ARID5B,ASAP1,ASH1L,ASXL1,ATAT1,ATP1A1,ATP1B1,AVIL,B4GALT1,B7RP1,BAIAP2L1,BCL11A,BCL2,BCL2L11,BCL2L14,BCL3,BCL9L,BICD1,BIRC3,BMP6,BRD4,BTG1,BTG2,C1QTNF1,C1orf61,C21orf91,C9,CCAR1,CCL17,CCL20,CCL3,CCL3L3,CCL4,CCL4L1,CCL5,CCL8,CCNK,CCR7,CD226,CD274,CD…
GO:0051173	positive regulation of nitrogen compound metabolic process	262	2946	2.06e-18	ENSP00000046794,ENSP00000155926,ENSP00000164227,ENSP00000215781,ENSP00000216714,ENSP00000216797,ENSP00000219244,ENSP00000220592,ENSP00000220751,ENSP00000221847,ENSP00000222553,ENSP00000223095,ENSP00000225296,ENSP00000225474,ENSP00000226279,ENSP00000226574,ENSP00000228534,ENSP00000229135,ENSP00000230990,ENSP00000231228,ENSP00000232424,ENSP00000239938,ENSP00000240185,ENSP00000241261,ENSP00000242208…	ACVR1B,ADAM17,AGER,AGO2,AIM2,AKAP9,AKIRIN2,ANKRD1,APEX1,APP,AREG,ARID1A,ARID1B,ARID3B,ARID4A,ARID4B,ARID5B,ASH1L,ASXL1,BCL11A,BCL2,BCL2L11,BCL3,BCL9L,BIRC3,BMP6,BRD4,BTG2,C1QTNF1,C1orf61,CCAR1,CCL17,CCL20,CCL3,CCL3L3,CCL4,CCL4L1,CCL5,CCL8,CCNK,CCR7,CD38,CD3E,CD40,CD44,CD80,CDK12,CEMIP,CEP290,CIITA,CLCF1,CNTF,CPEB3,CREB5,CREBBP,CRTC1,CSF1,CSF1R,CSF2,CSF3,CSNK1D,CXCL10,DDR2,DDX39B,DHX33,DOT1L,DTX1,…
GO:0048583	regulation of response to stimulus	318	3882	3.37e-18	ENSP00000004531,ENSP00000005260,ENSP00000046794,ENSP00000155926,ENSP00000164227,ENSP00000203629,ENSP00000215781,ENSP00000216341,ENSP00000216797,ENSP00000219070,ENSP00000219244,ENSP00000220751,ENSP00000220809,ENSP00000221847,ENSP00000222553,ENSP00000222812,ENSP00000223095,ENSP00000225296,ENSP00000225474,ENSP00000226279,ENSP00000226574,ENSP00000228534,ENSP00000228606,ENSP00000229135,ENSP00000230990…	ABCB1,ACVR1B,ADA,ADAM17,ADM2,ADORA2A,AGER,AIM2,AKT1S1,ANKRD1,APP,ARC,AREG,ARHGAP23,ARHGAP40,ASH1L,ASXL1,BAIAP2L1,BCL2,BCL2L11,BCL2L14,BCL3,BCL9L,BICD1,BIRC3,BMP6,BRD4,C1QTNF1,C9,CASP5,CBLB,CCL17,CCL20,CCL3,CCL3L3,CCL4,CCL4L1,CCL5,CCL8,CCR7,CD226,CD274,CD38,CD3E,CD40,CD44,CD80,CDC42EP2,CDK12,CDK6,CFB,CHAC1,CHERP,CHRNA10,CISH,CLCF1,CLEC2D,CLEC4E,CNTF,CR2,CREBBP,CSF1,CSF1R,CSF2,CSF3,CSNK1D,CTLA4,CXC…
GO:0006954	inflammatory response	82	482	1.91e-17	ENSP00000004531,ENSP00000219244,ENSP00000220751,ENSP00000226574,ENSP00000228534,ENSP00000242786,ENSP00000243347,ENSP00000246657,ENSP00000248244,ENSP00000254846,ENSP00000256458,ENSP00000263339,ENSP00000263341,ENSP00000264832,ENSP00000283147,ENSP00000283249,ENSP00000284981,ENSP00000286301,ENSP00000295025,ENSP00000295927,ENSP00000296026,ENSP00000297350,ENSP00000305651,ENSP00000306884,ENSP00000307911…	ADORA2A,AGER,AIM2,APOL3,APP,B4GALT1,BMP6,CCL17,CCL20,CCL3,CCL3L3,CCL4,CCL4L1,CCL5,CCL8,CCR7,CD163,CD40,CD97,CHST2,CNTF,CSF1,CSF1R,CXCL1,CXCL10,CXCL11,CXCL2,CXCL3,CXCL9,EMR2,F3,FN1,FPR2,GATA3,GBP5,HIF1A,ICAM1,IDO1,IFI16,IL18R1,IL1A,IL1B,IL20RB,IL22,IL23A,IL23R,IL27,IL2RA,IL6,IRAK2,IRG1,ITGB6,JAK3,KDM6B,LAT,LYN,MYD88,NFKB1,NFKB2,NFKBIZ,NLRP3,OLR1,P2RX7,PTGS2,PTX3,RASGRP1,REL,RIPK2,SCN9A,SLC7A2,TICA…
GO:0010628	positive regulation of gene expression	185	1826	3.36e-17	ENSP00000164227,ENSP00000215781,ENSP00000216797,ENSP00000220592,ENSP00000220751,ENSP00000222553,ENSP00000222573,ENSP00000223095,ENSP00000225296,ENSP00000225474,ENSP00000226279,ENSP00000226574,ENSP00000228534,ENSP00000229135,ENSP00000232424,ENSP00000239938,ENSP00000240185,ENSP00000242208,ENSP00000244050,ENSP00000245414,ENSP00000246229,ENSP00000248244,ENSP00000249075,ENSP00000251203,ENSP00000252996…	ACVR1B,ADAM19,ADM2,AGO2,AKIRIN2,ANK3,APP,ARID1A,ARID1B,ARID3B,ARID4A,ARID4B,ASH1L,ASXL1,BCL11A,BCL3,BCL9L,BMP6,BRD4,C1QTNF1,C1orf61,CCL3,CCL5,CCNK,CD38,CD3E,CD40,CD80,CDK12,CEP290,CIITA,CNTF,CPEB3,CREB5,CREBBP,CRTC1,CSF1,CSF2,CSF3,CXCL10,DDX21,DDX39B,DHX33,DOT1L,EDN1,EGR1,EIF3C,ENG,EP300,EPC1,ERN1,ETS1,ETS2,ETV6,FN1,FOSL1,FOXP3,GATA3,GLI3,GLIS3,HES1,HEY1,HIF1A,HIPK2,HIVEP3,HNRNPD,HPN,HSPA5,IFI16,…
GO:0009966	regulation of signal transduction	263	3033	3.39e-17	ENSP00000005260,ENSP00000155926,ENSP00000164227,ENSP00000215781,ENSP00000216341,ENSP00000216797,ENSP00000219244,ENSP00000220751,ENSP00000221847,ENSP00000222553,ENSP00000222812,ENSP00000223095,ENSP00000225296,ENSP00000225474,ENSP00000226574,ENSP00000228534,ENSP00000228606,ENSP00000229135,ENSP00000230990,ENSP00000231228,ENSP00000232424,ENSP00000239223,ENSP00000239938,ENSP00000241261,ENSP00000242208…	ACVR1B,ADA,ADAM17,ADM2,ADORA2A,AGER,AKT1S1,ANKRD1,APP,ARC,AREG,ARHGAP23,ARHGAP40,ASH1L,ASXL1,BAIAP2L1,BCL2,BCL2L11,BCL2L14,BCL3,BCL9L,BICD1,BIRC3,BMP6,BRD4,C1QTNF1,CBLB,CCL17,CCL20,CCL3,CCL3L3,CCL4,CCL4L1,CCL5,CCL8,CCR7,CD226,CD3E,CD40,CD44,CD80,CDC42EP2,CDK12,CHAC1,CHERP,CHRNA10,CISH,CLCF1,CNTF,CREBBP,CSF1,CSF1R,CSF2,CSF3,CSNK1D,CXCL1,CXCL10,CXCL11,CXCL2,CXCL3,CXCL9,CYP27B1,CYP7B1,DGKI,DHX33,DNM…
GO:0031325	positive regulation of cellular metabolic process	263	3060	9.88e-17	ENSP00000046794,ENSP00000155926,ENSP00000164227,ENSP00000215781,ENSP00000216714,ENSP00000216797,ENSP00000219244,ENSP00000220592,ENSP00000220751,ENSP00000221847,ENSP00000222553,ENSP00000223095,ENSP00000225296,ENSP00000225474,ENSP00000226279,ENSP00000226574,ENSP00000228534,ENSP00000229135,ENSP00000230990,ENSP00000231228,ENSP00000232424,ENSP00000239938,ENSP00000240185,ENSP00000241261,ENSP00000242208…	ACVR1B,ADAM17,AGER,AGO2,AIM2,AKAP9,AKIRIN2,ANKRD1,APEX1,APP,AREG,ARID1A,ARID1B,ARID3B,ARID4A,ARID4B,ARID5B,ASH1L,ASXL1,BCL11A,BCL2,BCL2L11,BCL3,BCL9L,BIRC3,BMP6,BRD4,BTG2,C1QTNF1,C1orf61,CCAR1,CCL17,CCL20,CCL3,CCL3L3,CCL4,CCL4L1,CCL5,CCL8,CCNK,CCR7,CD38,CD3E,CD40,CD44,CD80,CDK12,CEMIP,CEP290,CIITA,CLCF1,CNTF,CPEB3,CREB5,CREBBP,CRTC1,CSF1,CSF1R,CSF2,CSF3,CSNK1D,CXCL10,DDR2,DDX39B,DHX33,DOT1L,DTX1,…
GO:0006952	defense response	141	1234	1.58e-16	ENSP00000004531,ENSP00000164227,ENSP00000216341,ENSP00000219244,ENSP00000220751,ENSP00000223095,ENSP00000226574,ENSP00000228534,ENSP00000228606,ENSP00000229135,ENSP00000231228,ENSP00000239938,ENSP00000242208,ENSP00000242786,ENSP00000243347,ENSP00000245414,ENSP00000246657,ENSP00000248244,ENSP00000254846,ENSP00000256458,ENSP00000257787,ENSP00000262865,ENSP00000263339,ENSP00000263341,ENSP00000263408…	ADAM17,ADORA2A,AGER,AIM2,AKIRIN2,ANKHD1,APOBEC3B,APOL1,APOL3,APP,B4GALT1,B7RP1,BATF2,BCL2,BCL3,BMP6,BPI,C9,CCL17,CCL20,CCL3,CCL3L3,CCL4,CCL4L1,CCL5,CCL8,CCR7,CD163,CD40,CD44,CD97,CDC42EP2,CFB,CHST2,CIITA,CLEC4E,CLEC5A,CNTF,CR2,CSF1,CSF1R,CXCL1,CXCL10,CXCL11,CXCL2,CXCL3,CXCL9,CYP27B1,EDN1,EGR1,EMR2,F3,FN1,FOSL1,FPR2,GATA3,GBP1,GBP2,GBP4,GBP5,GCH1,GZMB,HEXIM1,HIF1A,ICAM1,IDO1,IFI16,IFI44L,IFITM1,IF…
GO:0010646	regulation of cell communication	276	3327	7.52e-16	ENSP00000005260,ENSP00000155926,ENSP00000164227,ENSP00000215781,ENSP00000216341,ENSP00000216797,ENSP00000219244,ENSP00000220751,ENSP00000221847,ENSP00000222553,ENSP00000222812,ENSP00000223095,ENSP00000225296,ENSP00000225474,ENSP00000226279,ENSP00000226574,ENSP00000228534,ENSP00000228606,ENSP00000229135,ENSP00000230990,ENSP00000231228,ENSP00000232424,ENSP00000239223,ENSP00000239938,ENSP00000240185…	ACVR1B,ADA,ADAM17,ADM2,ADORA2A,AGER,AKT1S1,ANK3,ANKRD1,APP,ARC,AREG,ARHGAP23,ARHGAP40,ASH1L,ASXL1,BAIAP2L1,BCL2,BCL2L11,BCL2L14,BCL3,BCL9L,BICD1,BIRC3,BMP6,BRD4,C1QTNF1,CBLB,CCL17,CCL20,CCL3,CCL3L3,CCL4,CCL4L1,CCL5,CCL8,CCR7,CD226,CD38,CD3E,CD40,CD44,CD80,CDC42EP2,CDK12,CHAC1,CHERP,CHRNA10,CISH,CLCF1,CNTF,CPEB3,CREBBP,CRTC1,CSF1,CSF1R,CSF2,CSF3,CSNK1D,CXCL1,CXCL10,CXCL11,CXCL2,CXCL3,CXCL9,CYP19A1…
GO:0031328	positive regulation of cellular biosynthetic process	182	1846	7.59e-16	ENSP00000164227,ENSP00000215781,ENSP00000216714,ENSP00000216797,ENSP00000220592,ENSP00000220751,ENSP00000221847,ENSP00000222553,ENSP00000223095,ENSP00000225296,ENSP00000225474,ENSP00000226279,ENSP00000226574,ENSP00000228534,ENSP00000229135,ENSP00000231228,ENSP00000232424,ENSP00000239938,ENSP00000240185,ENSP00000242208,ENSP00000244050,ENSP00000245414,ENSP00000246229,ENSP00000246657,ENSP00000248244…	ACVR1B,AGO2,AKIRIN2,ANKRD1,APEX1,APP,ARID1A,ARID1B,ARID3B,ARID4A,ARID4B,ARID5B,ASH1L,ASXL1,BCL11A,BCL3,BCL9L,BMP6,BRD4,C1orf61,CCAR1,CCL20,CCL5,CCNK,CCR7,CD38,CD3E,CD40,CD80,CDK12,CEP290,CIITA,CPEB3,CREB5,CREBBP,CRTC1,CSF3,CXCL10,DDX39B,DHX33,DOT1L,DTX1,EBI3,EDN1,EGR1,EIF3C,ENG,EP300,EPC1,ETS1,ETS2,ETV6,FOSL1,FOXP3,FPR2,FUS,GATA3,GLI3,GLIS3,HES1,HEY1,HIF1A,HIPK2,HIVEP3,HNRNPA2B1,HNRNPD,HSP90AA1,H…
GO:0006955	immune response	162	1560	9.86e-16	ENSP00000046794,ENSP00000164227,ENSP00000215781,ENSP00000216341,ENSP00000219244,ENSP00000220751,ENSP00000221847,ENSP00000225474,ENSP00000226574,ENSP00000228534,ENSP00000228606,ENSP00000229135,ENSP00000231228,ENSP00000239938,ENSP00000241261,ENSP00000242786,ENSP00000243347,ENSP00000245414,ENSP00000246657,ENSP00000248244,ENSP00000249075,ENSP00000254846,ENSP00000254958,ENSP00000257787,ENSP00000258787…	ADA,ADAM17,AGER,AIM2,AKIRIN2,ALCAM,AMPD3,ANKHD1,ANPEP,APOBEC3B,APOL1,APP,ATP11A,B4GALT1,B7RP1,BCL2,BCL3,BMP6,BPI,C9,CCL17,CCL20,CCL3,CCL3L3,CCL4,CCL4L1,CCL5,CCL8,CCR7,CD274,CD3E,CD40,CD44,CD97,CDC42EP2,CEP290,CFB,CIITA,CLEC4E,CLEC5A,CR2,CSF1,CSF1R,CSF2,CSF3,CTLA4,CXCL1,CXCL10,CXCL11,CXCL2,CXCL3,CXCL9,CYP27B1,DYNC1H1,EBI3,EDN1,EGR1,ETS1,FASLG,FCAMR,FOXP3,FPR2,GATA3,GBP1,GBP2,GBP4,GBP5,GCH1,GPR84,G…
GO:0001817	regulation of cytokine production	90	615	1.08e-15	ENSP00000155926,ENSP00000164227,ENSP00000203629,ENSP00000220751,ENSP00000221847,ENSP00000223095,ENSP00000225296,ENSP00000226574,ENSP00000228534,ENSP00000229135,ENSP00000231228,ENSP00000239938,ENSP00000242208,ENSP00000245414,ENSP00000246657,ENSP00000248244,ENSP00000257787,ENSP00000262158,ENSP00000262345,ENSP00000262367,ENSP00000262865,ENSP00000263253,ENSP00000263339,ENSP00000263341,ENSP00000263464…	ADAM17,AGER,AIM2,AKIRIN2,BCL3,BIRC3,BPI,CCL20,CCL3,CCR7,CD226,CD274,CD3E,CD40,CD80,CLEC4E,CLEC5A,CREBBP,CSF1R,CSF2,DHX33,EBI3,EGR1,EP300,FN1,FOXP3,GATA3,GBP1,GBP5,GPR18,HIF1A,IDO1,IFI16,IFNG,IL12B,IL12RB2,IL18R1,IL1A,IL1B,IL20RB,IL23A,IL23R,IL27,IL6,INHBA,IRF1,IRF4,IRG1,JAK2,JAK3,LAG3,LEF1,LRRC32,LRRFIP1,LTA,LTB,LYN,MAPK11,MCOLN2,MYD88,NDRG2,NFKB1,NFKB2,NLRP3,NR4A3,P2RX7,PDE4B,PML,POLR3A,PTGS2,PT…
GO:0010557	positive regulation of macromolecule biosynthetic process	175	1758	1.48e-15	ENSP00000164227,ENSP00000215781,ENSP00000216714,ENSP00000216797,ENSP00000220592,ENSP00000220751,ENSP00000221847,ENSP00000222553,ENSP00000223095,ENSP00000225296,ENSP00000225474,ENSP00000226279,ENSP00000226574,ENSP00000228534,ENSP00000231228,ENSP00000232424,ENSP00000239938,ENSP00000240185,ENSP00000242208,ENSP00000244050,ENSP00000245414,ENSP00000246229,ENSP00000246657,ENSP00000248244,ENSP00000249075…	ACVR1B,AGO2,AKIRIN2,ANKRD1,APEX1,APP,ARID1A,ARID1B,ARID3B,ARID4A,ARID4B,ARID5B,ASH1L,ASXL1,BCL11A,BCL3,BCL9L,BMP6,BRD4,C1orf61,CCAR1,CCL20,CCL5,CCNK,CCR7,CD38,CD3E,CD40,CD80,CDK12,CEP290,CIITA,CPEB3,CREB5,CREBBP,CRTC1,CSF3,CXCL10,DDX39B,DHX33,DOT1L,DTX1,EBI3,EDN1,EGR1,EIF3C,ENG,EP300,EPC1,ETS1,ETS2,ETV6,FOSL1,FOXP3,FUS,GATA3,GLI3,GLIS3,HES1,HEY1,HIF1A,HIPK2,HIVEP3,HNRNPA2B1,HNRNPD,HSP90AA1,HSPA5,…
GO:0023051	regulation of signaling	276	3360	2.14e-15	ENSP00000005260,ENSP00000155926,ENSP00000164227,ENSP00000215781,ENSP00000216341,ENSP00000216797,ENSP00000219244,ENSP00000220751,ENSP00000221847,ENSP00000222553,ENSP00000222812,ENSP00000223095,ENSP00000225296,ENSP00000225474,ENSP00000226279,ENSP00000226574,ENSP00000228534,ENSP00000228606,ENSP00000229135,ENSP00000230990,ENSP00000231228,ENSP00000232424,ENSP00000239223,ENSP00000239938,ENSP00000240185…	ACVR1B,ADA,ADAM17,ADM2,ADORA2A,AGER,AKT1S1,ANKRD1,APP,ARC,AREG,ARHGAP23,ARHGAP40,ASH1L,ASXL1,ATP2B1,BAIAP2L1,BCL2,BCL2L11,BCL2L14,BCL3,BCL9L,BICD1,BIRC3,BMP6,BRD4,C1QTNF1,CBLB,CCL17,CCL20,CCL3,CCL3L3,CCL4,CCL4L1,CCL5,CCL8,CCR7,CD226,CD38,CD3E,CD40,CD44,CD80,CDC42EP2,CDK12,CHAC1,CHERP,CHRNA10,CISH,CLCF1,CNTF,CPEB3,CREBBP,CRTC1,CSF1,CSF1R,CSF2,CSF3,CSNK1D,CXCL1,CXCL10,CXCL11,CXCL2,CXCL3,CXCL9,CYP19…
GO:0045595	regulation of cell differentiation	170	1695	2.26e-15	ENSP00000155926,ENSP00000173229,ENSP00000216797,ENSP00000219244,ENSP00000220751,ENSP00000221494,ENSP00000223095,ENSP00000225474,ENSP00000226279,ENSP00000226574,ENSP00000228534,ENSP00000228606,ENSP00000229135,ENSP00000231228,ENSP00000232424,ENSP00000242208,ENSP00000242728,ENSP00000244050,ENSP00000245414,ENSP00000249075,ENSP00000254958,ENSP00000256015,ENSP00000257600,ENSP00000257861,ENSP00000261023…	ACIN1,ACVR1B,ADA,AGER,ANKRD1,ANKRD26,APP,ARC,AREG,ASAP1,ASXL1,ATAT1,AVIL,BCL11A,BCL2,BCL9L,BHLHE41,BMP6,BTG1,C21orf91,CCL17,CCL3,CD38,CD80,CDK12,CDK6,CLCF1,CNOT4,CNTF,COBL,CPEB3,CREBBP,CRTC1,CSF1,CSF2,CSF3,CSNK1D,CTLA4,CXCL10,CXCL9,CYP27B1,DDR2,DDX39B,DENND5A,DOCK5,DTX1,EDN1,EHD1,ENG,EP300,ETS1,FAM65B,FBN2,FCRL3,FEZ1,FN1,FOXP3,GATA3,GBP1,GLI3,GOLGA4,GP1BA,GPR171,GPR55,HES1,HEY1,HIF1A,HPN,HSPA5,IF…
GO:0045597	positive regulation of cell differentiation	113	908	2.26e-15	ENSP00000173229,ENSP00000220751,ENSP00000221494,ENSP00000223095,ENSP00000225474,ENSP00000226574,ENSP00000228534,ENSP00000228606,ENSP00000229135,ENSP00000231228,ENSP00000232424,ENSP00000242208,ENSP00000244050,ENSP00000249075,ENSP00000254958,ENSP00000256015,ENSP00000257861,ENSP00000262231,ENSP00000262710,ENSP00000263071,ENSP00000263341,ENSP00000264246,ENSP00000264431,ENSP00000264634,ENSP00000265165…	ACIN1,ACVR1B,ADA,AGER,ANKRD1,APP,AVIL,BCL11A,BCL2,BCL9L,BMP6,BTG1,C21orf91,CD80,CLCF1,CNTF,COBL,CPEB3,CRTC1,CSF1,CSF2,CSF3,CSNK1D,CXCL9,CYP27B1,DDR2,DDX39B,DOCK5,EDN1,EHD1,ENG,ETS1,FAM65B,FBN2,FEZ1,FN1,FOXP3,GATA3,GLI3,GOLGA4,HES1,HIF1A,HSPA5,IFITM1,IFNG,IL12B,IL1B,IL23A,IL23R,IL2RA,IL6,IL7R,INHBA,JAG1,JAK2,KLF5,LEF1,LIF,LTA,LYN,MACF1,MAGI2,MAPK11,MMP14,NEDD4L,NFATC2,NFKB1,NFKBIZ,NIPBL,NLRP3,NTN1…
GO:1903706	regulation of hemopoiesis	71	412	2.26e-15	ENSP00000216797,ENSP00000220751,ENSP00000225474,ENSP00000228534,ENSP00000229135,ENSP00000231228,ENSP00000232424,ENSP00000242208,ENSP00000245414,ENSP00000249075,ENSP00000254958,ENSP00000257600,ENSP00000262158,ENSP00000262189,ENSP00000262367,ENSP00000262519,ENSP00000262710,ENSP00000263253,ENSP00000264246,ENSP00000265165,ENSP00000265734,ENSP00000279028,ENSP00000296871,ENSP00000300305,ENSP00000301067…	ACIN1,ACVR1B,ADA,AGER,CCL3,CD80,CDK6,CNOT4,CREBBP,CSF1,CSF2,CSF3,CTLA4,DTX1,EP300,ETS1,FCRL3,FOXP3,GATA3,GLI3,GP1BA,GPR171,GPR55,HES1,HIF1A,IFNG,IKZF3,IL12B,IL23A,IL23R,IL27,IL2RA,IL7R,INHBA,IRF1,IRF4,JAG1,JAK3,KMT2A,KMT2B,KMT2C,KMT2D,KMT2E,LEF1,LIF,LYN,MAFB,MMP14,MYC,NF1,NFATC2,NFKBIA,NFKBIZ,NLRP3,NR4A3,OCSTAMP,PPARGC1B,PRDM1,RASGRP1,RIPK2,RUNX1,SETD1A,SIN3A,SLC9B2,SMAD7,SOCS1,TESPA1,TNF,TOX,ZC3…
GO:2000026	regulation of multicellular organismal development	182	1876	2.54e-15	ENSP00000164024,ENSP00000173229,ENSP00000216797,ENSP00000220592,ENSP00000220751,ENSP00000221494,ENSP00000222573,ENSP00000223095,ENSP00000225474,ENSP00000226279,ENSP00000228534,ENSP00000228606,ENSP00000229135,ENSP00000231228,ENSP00000232424,ENSP00000239938,ENSP00000242208,ENSP00000244050,ENSP00000245414,ENSP00000249075,ENSP00000252999,ENSP00000254958,ENSP00000256015,ENSP00000257600,ENSP00000257861…	ACIN1,ACVR1B,ADA,ADM2,AGER,AGO2,ANKRD1,APP,ARC,ASAP1,AVIL,B4GALT1,BCL11A,BCL2,BCL9L,BCOR,BMP6,BTG1,C21orf91,CCL3,CD274,CD38,CD3E,CD40,CD80,CDK6,CELSR3,CLCF1,CNOT4,CNTF,COBL,CPEB3,CREBBP,CRTC1,CSF1,CSF2,CSF3,CSNK1D,CTLA4,CXCL10,CYP27B1,DDR2,DDX39B,DENND5A,DTX1,EDN1,EGR1,ENG,EP300,ETS1,F3,FASLG,FBN2,FCRL3,FEZ1,FLT1,FN1,FOXP3,GATA3,GLI3,GOLGA4,GP1BA,GPC4,GPR171,GPR55,HES1,HEY1,HIF1A,HIPK2,HPN,HSPA5,…
GO:0060255	regulation of macromolecule metabolic process	428	6072	3.26e-15	ENSP00000046794,ENSP00000155926,ENSP00000164024,ENSP00000164227,ENSP00000203629,ENSP00000215781,ENSP00000216714,ENSP00000216797,ENSP00000216807,ENSP00000216832,ENSP00000219244,ENSP00000220592,ENSP00000220751,ENSP00000220809,ENSP00000221847,ENSP00000222553,ENSP00000222573,ENSP00000223095,ENSP00000225296,ENSP00000225474,ENSP00000226279,ENSP00000226574,ENSP00000228534,ENSP00000229135,ENSP00000230990…	ABTB2,ACIN1,ACVR1B,ADAM17,ADAM19,ADM2,ADORA2A,AGER,AGO2,AHNAK,AIM2,AKAP9,AKIRIN2,AKT1S1,ANK3,ANKRD1,APEX1,APP,AREG,ARID1A,ARID1B,ARID2,ARID3B,ARID4A,ARID4B,ARID5B,ASH1L,ASXL1,ATF7,ATN1,ATP1B1,ATXN2,BAHCC1,BATF2,BAZ1A,BAZ2A,BCL11A,BCL2,BCL2L11,BCL3,BCL9L,BCOR,BCORL1,BHLHE41,BIRC3,BMP6,BRD4,BRMS1L,BRWD3,BTG1,BTG2,C17orf96,C1QTNF1,C1orf61,C9,CBLB,CCAR1,CCL17,CCL20,CCL3,CCL3L3,CCL4,CCL4L1,CCL5,CCL8,C…
GO:0030334	regulation of cell migration	100	753	3.70e-15	ENSP00000173229,ENSP00000216714,ENSP00000220592,ENSP00000222399,ENSP00000223095,ENSP00000228534,ENSP00000229135,ENSP00000230990,ENSP00000243347,ENSP00000244050,ENSP00000246657,ENSP00000252999,ENSP00000254958,ENSP00000261023,ENSP00000262158,ENSP00000263339,ENSP00000263341,ENSP00000264431,ENSP00000264634,ENSP00000264832,ENSP00000265165,ENSP00000265362,ENSP00000265872,ENSP00000276440,ENSP00000282397…	ACVR1B,ADA,ADAM17,AGO2,APEX1,APP,ARID2,BCL2,CCAR1,CCL20,CCL3,CCL4,CCL5,CCL8,CCR7,CD274,CD40,CEMIP,CSF1,CSF1R,CXCL1,CXCL10,CXCL11,CXCL2,CXCL3,CXCL9,CYP19A1,DDR2,DOCK4,DOCK5,EDN1,ENG,ETS1,F3,FAM65B,FLT1,FN1,FPR2,GATA3,GCSAM,GPR18,HBEGF,HIF1A,HSPA5,ICAM1,IFITM1,IFNG,IL1A,IL1B,IL23A,IL6,ITGAV,JAG1,JAK2,KANK1,KIAA1462,LAMA3,LAMA5,LAMB1,LEF1,LYN,MACF1,MAGI2,MCTP1,MINK1,MMP14,MST4,MYSM1,NF1,NIPBL,NR4A3,…
GO:0048584	positive regulation of response to stimulus	193	2054	4.00e-15	ENSP00000046794,ENSP00000203629,ENSP00000215781,ENSP00000216341,ENSP00000216797,ENSP00000219070,ENSP00000219244,ENSP00000220751,ENSP00000222812,ENSP00000223095,ENSP00000225296,ENSP00000225474,ENSP00000226279,ENSP00000226574,ENSP00000228534,ENSP00000228606,ENSP00000229135,ENSP00000230990,ENSP00000231228,ENSP00000232424,ENSP00000241261,ENSP00000242208,ENSP00000246229,ENSP00000246657,ENSP00000248244…	ACVR1B,ADA,ADAM17,ADORA2A,AGER,AIM2,ANKRD1,APP,ARC,ASXL1,BCL2,BCL2L11,BCL2L14,BIRC3,BMP6,BRD4,C1QTNF1,C9,CCL17,CCL20,CCL3,CCL3L3,CCL4,CCL4L1,CCL5,CCL8,CCR7,CD226,CD274,CD38,CD3E,CD40,CD44,CD80,CFB,CHERP,CLCF1,CLEC4E,CNTF,CR2,CREBBP,CSF1,CSF1R,CSF2,CSF3,CSNK1D,CTLA4,CXCL1,CXCL10,CXCL11,CXCL2,CXCL3,CXCL9,CYP27B1,DGKI,DHX33,DUSP5,DUSP7,EDN1,ENG,EP300,ERN1,ETS1,F3,FAM65B,FASLG,FCRL3,FLT1,FOXP3,FPR2,G…
GO:0050793	regulation of developmental process	216	2416	5.07e-15	ENSP00000155926,ENSP00000164024,ENSP00000173229,ENSP00000216797,ENSP00000219244,ENSP00000220592,ENSP00000220751,ENSP00000221494,ENSP00000222573,ENSP00000223095,ENSP00000225474,ENSP00000226279,ENSP00000226574,ENSP00000228534,ENSP00000228606,ENSP00000229135,ENSP00000231228,ENSP00000232424,ENSP00000239938,ENSP00000242208,ENSP00000242728,ENSP00000244050,ENSP00000245414,ENSP00000249075,ENSP00000252999…	ACIN1,ACVR1B,ADA,ADM2,AGER,AGO2,ANKRD1,ANKRD26,APP,ARC,AREG,ASAP1,ASXL1,ATAT1,AVIL,B4GALT1,BCL11A,BCL2,BCL2L11,BCL9L,BCOR,BHLHE41,BMP6,BRWD3,BTG1,C21orf91,CCL17,CCL3,CD274,CD38,CD3E,CD40,CD44,CD80,CDC42EP2,CDK12,CDK6,CELSR3,CLCF1,CNOT3,CNOT4,CNTF,COBL,CPEB3,CREBBP,CRTC1,CSF1,CSF1R,CSF2,CSF3,CSNK1D,CTLA4,CXCL10,CXCL9,CYP27B1,DDR2,DDX39B,DENND5A,DOCK5,DTX1,EDN1,EGR1,EHD1,ENG,EP300,EPB41L3,ETS1,F3,F…
GO:0051270	regulation of cellular component movement	110	886	5.87e-15	ENSP00000173229,ENSP00000216714,ENSP00000220592,ENSP00000222399,ENSP00000223095,ENSP00000228534,ENSP00000229135,ENSP00000230990,ENSP00000243347,ENSP00000244050,ENSP00000246657,ENSP00000252999,ENSP00000254958,ENSP00000261023,ENSP00000262158,ENSP00000263339,ENSP00000263341,ENSP00000264431,ENSP00000264634,ENSP00000264832,ENSP00000265165,ENSP00000265362,ENSP00000265734,ENSP00000265872,ENSP00000276440…	ACVR1B,ADA,ADAM17,AGO2,AKAP9,APEX1,APP,ARID2,ATP1A1,B4GALT1,BCL2,CCAR1,CCL20,CCL3,CCL4,CCL5,CCL8,CCR7,CD274,CD40,CDK6,CEMIP,CSF1,CSF1R,CXCL1,CXCL10,CXCL11,CXCL2,CXCL3,CXCL9,CYP19A1,DDR2,DNAAF1,DOCK4,DOCK5,EDN1,ENG,ETS1,F3,FAM65B,FEZ1,FLT1,FN1,FPR2,GATA3,GCSAM,GPR18,HBEGF,HIF1A,HSPA5,ICAM1,IFITM1,IFNG,IL1A,IL1B,IL23A,IL6,ITGAV,JAG1,JAK2,KANK1,KIAA1462,LAMA3,LAMA5,LAMB1,LEF1,LYN,MACF1,MAGI2,MCTP1,M…
GO:0001819	positive regulation of cytokine production	67	390	1.65e-14	ENSP00000164227,ENSP00000220751,ENSP00000221847,ENSP00000223095,ENSP00000225296,ENSP00000226574,ENSP00000228534,ENSP00000229135,ENSP00000231228,ENSP00000239938,ENSP00000245414,ENSP00000246657,ENSP00000248244,ENSP00000257787,ENSP00000262345,ENSP00000262367,ENSP00000263253,ENSP00000263339,ENSP00000263341,ENSP00000264246,ENSP00000264634,ENSP00000280200,ENSP00000286301,ENSP00000296871,ENSP00000299663…	ADAM17,AGER,AIM2,AKIRIN2,BCL3,CCL20,CCL3,CCR7,CD226,CD274,CD3E,CD40,CD80,CLEC4E,CLEC5A,CREBBP,CSF1R,CSF2,DHX33,EBI3,EGR1,EP300,FOXP3,GATA3,GBP5,HIF1A,IDO1,IFI16,IFNG,IL12B,IL12RB2,IL18R1,IL1A,IL1B,IL20RB,IL23A,IL23R,IL27,IL6,IRF1,IRF4,JAK2,LRRFIP1,LTA,LTB,MAPK11,MCOLN2,MYD88,NFKB1,NFKB2,NLRP3,NR4A3,P2RX7,PDE4B,POLR3A,PTGS2,RASGRP1,RIPK2,RUNX1,SERPINE1,SMAD3,TICAM1,TLR7,TNF,TSLP,WNT5A,XCL1
GO:0051171	regulation of nitrogen compound metabolic process	411	5827	2.21e-14	ENSP00000046794,ENSP00000155926,ENSP00000164024,ENSP00000164227,ENSP00000203629,ENSP00000215781,ENSP00000216714,ENSP00000216797,ENSP00000216807,ENSP00000216832,ENSP00000219244,ENSP00000220592,ENSP00000220751,ENSP00000220809,ENSP00000221847,ENSP00000222553,ENSP00000223095,ENSP00000225296,ENSP00000225474,ENSP00000226279,ENSP00000226574,ENSP00000228534,ENSP00000229135,ENSP00000230990,ENSP00000231228…	ABTB2,ACIN1,ACVR1B,ADAM17,ADORA2A,AGER,AGO2,AHNAK,AIM2,AKAP9,AKIRIN2,AKT1S1,ANKRD1,APEX1,APP,AREG,ARID1A,ARID1B,ARID2,ARID3B,ARID4A,ARID4B,ARID5B,ASH1L,ASXL1,ATF7,ATN1,ATXN2,BAHCC1,BATF2,BAZ1A,BAZ2A,BCL11A,BCL2,BCL2L11,BCL3,BCL9L,BCOR,BCORL1,BHLHE41,BIRC3,BMP6,BRD4,BRMS1L,BRWD3,BTG1,BTG2,C17orf96,C1QTNF1,C1orf61,C9,CBLB,CCAR1,CCL17,CCL20,CCL3,CCL3L3,CCL4,CCL4L1,CCL5,CCL8,CCNK,CCR7,CD38,CD3E,CD40,…
GO:0080090	regulation of primary metabolic process	419	5982	2.58e-14	ENSP00000046794,ENSP00000155926,ENSP00000164024,ENSP00000164227,ENSP00000203629,ENSP00000215781,ENSP00000216714,ENSP00000216797,ENSP00000216807,ENSP00000216832,ENSP00000219244,ENSP00000220592,ENSP00000220751,ENSP00000220809,ENSP00000221847,ENSP00000222553,ENSP00000223095,ENSP00000225296,ENSP00000225474,ENSP00000226279,ENSP00000226574,ENSP00000228534,ENSP00000228606,ENSP00000229135,ENSP00000230990…	ABTB2,ACIN1,ACVR1B,ADAM17,ADORA2A,AGER,AGO2,AHNAK,AIM2,AKAP9,AKIRIN2,AKT1S1,ANKRD1,APEX1,APP,AREG,ARID1A,ARID1B,ARID2,ARID3B,ARID4A,ARID4B,ARID5B,ASH1L,ASXL1,ATF7,ATN1,ATP1A1,ATXN2,BAHCC1,BATF2,BAZ1A,BAZ2A,BCL11A,BCL2,BCL2L11,BCL3,BCL9L,BCOR,BCORL1,BHLHE41,BIRC3,BMP6,BRD4,BRMS1L,BRWD3,BTG1,BTG2,C17orf96,C1QTNF1,C1orf61,C9,CBLB,CCAR1,CCL17,CCL20,CCL3,CCL3L3,CCL4,CCL4L1,CCL5,CCL8,CCNK,CCR7,CD38,CD3…
GO:1903508	positive regulation of nucleic acid-templated transcription	154	1520	3.42e-14	ENSP00000164227,ENSP00000215781,ENSP00000216714,ENSP00000216797,ENSP00000220592,ENSP00000220751,ENSP00000222553,ENSP00000223095,ENSP00000225296,ENSP00000225474,ENSP00000226279,ENSP00000226574,ENSP00000228534,ENSP00000232424,ENSP00000239938,ENSP00000240185,ENSP00000242208,ENSP00000244050,ENSP00000245414,ENSP00000246229,ENSP00000249075,ENSP00000251203,ENSP00000252996,ENSP00000254108,ENSP00000254846…	ACVR1B,AGO2,AKIRIN2,ANKRD1,APEX1,APP,ARID1A,ARID1B,ARID3B,ARID4A,ARID4B,ARID5B,ASH1L,ASXL1,BCL11A,BCL3,BCL9L,BMP6,BRD4,C1orf61,CCAR1,CCNK,CD38,CD40,CD80,CDK12,CEP290,CIITA,CREB5,CREBBP,CRTC1,CSF3,CXCL10,DDX39B,DHX33,DOT1L,DTX1,EDN1,EGR1,ENG,EP300,EPC1,ETS1,ETS2,ETV6,FOSL1,FOXP3,FUS,GATA3,GLI3,GLIS3,HES1,HEY1,HIF1A,HIPK2,HIVEP3,HNRNPD,HSPA5,IFI16,IKZF3,IKZF4,IL1A,IL1B,IL23A,IL6,ILF3,INHBA,IRF1,IRF…
GO:0051254	positive regulation of RNA metabolic process	159	1596	3.84e-14	ENSP00000164227,ENSP00000215781,ENSP00000216714,ENSP00000216797,ENSP00000220592,ENSP00000220751,ENSP00000222553,ENSP00000223095,ENSP00000225296,ENSP00000225474,ENSP00000226279,ENSP00000226574,ENSP00000228534,ENSP00000232424,ENSP00000239938,ENSP00000240185,ENSP00000242208,ENSP00000244050,ENSP00000245414,ENSP00000246229,ENSP00000249075,ENSP00000251203,ENSP00000252996,ENSP00000254108,ENSP00000254846…	ACVR1B,AGO2,AKIRIN2,ANKRD1,APEX1,APP,ARID1A,ARID1B,ARID3B,ARID4A,ARID4B,ARID5B,ASH1L,ASXL1,BCL11A,BCL3,BCL9L,BMP6,BRD4,BTG2,C1orf61,CCAR1,CCNK,CD38,CD40,CD80,CDK12,CEP290,CIITA,CPEB3,CREB5,CREBBP,CRTC1,CSF3,CXCL10,DDX39B,DHX33,DOT1L,DTX1,EDN1,EGR1,ENG,EP300,EPC1,ERN1,ETS1,ETS2,ETV6,FOSL1,FOXP3,FUS,GATA3,GLI3,GLIS3,HES1,HEY1,HIF1A,HIPK2,HIVEP3,HNRNPD,HSPA5,IFI16,IKZF3,IKZF4,IL1A,IL1B,IL23A,IL6,ILF…
GO:1902531	regulation of intracellular signal transduction	170	1764	4.89e-14	ENSP00000155926,ENSP00000164227,ENSP00000215781,ENSP00000216797,ENSP00000219244,ENSP00000220751,ENSP00000225296,ENSP00000225474,ENSP00000228534,ENSP00000229135,ENSP00000230990,ENSP00000231228,ENSP00000232424,ENSP00000239223,ENSP00000241261,ENSP00000242208,ENSP00000244050,ENSP00000246229,ENSP00000246657,ENSP00000248244,ENSP00000249075,ENSP00000250699,ENSP00000252660,ENSP00000252996,ENSP00000256458…	ADA,AGER,AKT1S1,ANKRD1,APP,ARHGAP23,ARHGAP40,ASH1L,BCL2,BCL2L11,BCL3,BIRC3,BMP6,BRD4,C1QTNF1,CCL17,CCL20,CCL3,CCL3L3,CCL4,CCL4L1,CCL5,CCL8,CCR7,CD3E,CD40,CD44,CD80,CDK12,CHERP,CHRNA10,CISH,CLCF1,CNTF,CSF1,CSF1R,CSF2,CSF3,CXCL10,CXCL11,CXCL9,DGKI,DHX33,DOT1L,DUSP1,DUSP5,DUSP7,DUSP8,EDN1,ENG,EP300,ERN1,F3,FAM65B,FASLG,FCRL3,FLT1,FN1,FPR2,GATA3,GBP1,GP1BA,GPR18,GPR55,HBEGF,HES1,HEXIM1,HIC1,HIF1A,HIP…
GO:0051094	positive regulation of developmental process	137	1286	5.01e-14	ENSP00000173229,ENSP00000220592,ENSP00000220751,ENSP00000221494,ENSP00000222573,ENSP00000223095,ENSP00000225474,ENSP00000226574,ENSP00000228534,ENSP00000228606,ENSP00000229135,ENSP00000231228,ENSP00000232424,ENSP00000239938,ENSP00000242208,ENSP00000244050,ENSP00000249075,ENSP00000254958,ENSP00000256015,ENSP00000257861,ENSP00000262231,ENSP00000262626,ENSP00000262710,ENSP00000263071,ENSP00000263339…	ACIN1,ACVR1B,ADA,ADM2,AGER,AGO2,ANKRD1,APP,AVIL,B4GALT1,BCL11A,BCL2,BCL9L,BMP6,BTG1,C21orf91,CD274,CD3E,CD40,CD80,CLCF1,CNTF,COBL,CPEB3,CRTC1,CSF1,CSF2,CSF3,CSNK1D,CXCL9,CYP27B1,DDR2,DDX39B,DOCK5,EDN1,EGR1,EHD1,ENG,ETS1,F3,FAM65B,FBN2,FEZ1,FLT1,FN1,FOXP3,GATA3,GLI3,GOLGA4,HES1,HIF1A,HIPK2,HPN,HSPA5,IDO1,IFITM1,IFNG,IL12B,IL1A,IL1B,IL23A,IL23R,IL2RA,IL6,IL7R,INHBA,ITGB8,JAG1,JAK2,KIAA1462,KLF5,LEF…
GO:2000145	regulation of cell motility	101	807	6.60e-14	ENSP00000173229,ENSP00000216714,ENSP00000220592,ENSP00000222399,ENSP00000223095,ENSP00000228534,ENSP00000229135,ENSP00000230990,ENSP00000243347,ENSP00000244050,ENSP00000246657,ENSP00000252999,ENSP00000254958,ENSP00000261023,ENSP00000262158,ENSP00000263339,ENSP00000263341,ENSP00000264431,ENSP00000264634,ENSP00000264832,ENSP00000265165,ENSP00000265362,ENSP00000265734,ENSP00000265872,ENSP00000276440…	ACVR1B,ADA,ADAM17,AGO2,APEX1,APP,ARID2,BCL2,CCAR1,CCL20,CCL3,CCL4,CCL5,CCL8,CCR7,CD274,CD40,CDK6,CEMIP,CSF1,CSF1R,CXCL1,CXCL10,CXCL11,CXCL2,CXCL3,CXCL9,CYP19A1,DDR2,DOCK4,DOCK5,EDN1,ENG,ETS1,F3,FAM65B,FLT1,FN1,FPR2,GATA3,GCSAM,GPR18,HBEGF,HIF1A,HSPA5,ICAM1,IFITM1,IFNG,IL1A,IL1B,IL23A,IL6,ITGAV,JAG1,JAK2,KANK1,KIAA1462,LAMA3,LAMA5,LAMB1,LEF1,LYN,MACF1,MAGI2,MCTP1,MINK1,MMP14,MST4,MYSM1,NF1,NIPBL,N…
GO:0051272	positive regulation of cellular component movement	74	482	6.79e-14	ENSP00000173229,ENSP00000220592,ENSP00000222399,ENSP00000223095,ENSP00000228534,ENSP00000229135,ENSP00000230990,ENSP00000243347,ENSP00000244050,ENSP00000246657,ENSP00000261023,ENSP00000263339,ENSP00000263341,ENSP00000264431,ENSP00000264634,ENSP00000264832,ENSP00000265165,ENSP00000265362,ENSP00000265872,ENSP00000276440,ENSP00000278919,ENSP00000282397,ENSP00000282516,ENSP00000284981,ENSP00000286301…	ACVR1B,ADAM17,AGO2,APP,BCL2,CCAR1,CCL20,CCL3,CCL4,CCL5,CCL8,CCR7,CD274,CD40,CEMIP,CSF1,CSF1R,CXCL1,CXCL10,CXCL11,CXCL2,CXCL3,CXCL9,DDR2,DOCK4,DOCK5,EDN1,ETS1,F3,FAM65B,FEZ1,FLT1,FN1,FPR2,GATA3,HBEGF,HIF1A,HSPA5,ICAM1,IFNG,IL1A,IL1B,IL23A,IL6,ITGAV,JAK2,KIAA1462,LAMB1,LEF1,LYN,MMP14,NIPBL,NR4A3,NRP2,NTN1,PDGFA,PTGS2,RAPGEF2,RLTPR,RNF207,SEMA3A,SEMA4D,SERPINE1,SMAD3,SNAI1,SOD2,SSH1,SYNPO2,TNF,TNFAI…
GO:0045893	positive regulation of transcription, DNA-templated	147	1435	6.87e-14	ENSP00000164227,ENSP00000215781,ENSP00000216797,ENSP00000220592,ENSP00000220751,ENSP00000222553,ENSP00000223095,ENSP00000225296,ENSP00000225474,ENSP00000226279,ENSP00000226574,ENSP00000228534,ENSP00000232424,ENSP00000239938,ENSP00000240185,ENSP00000242208,ENSP00000244050,ENSP00000245414,ENSP00000246229,ENSP00000249075,ENSP00000251203,ENSP00000252996,ENSP00000254846,ENSP00000254958,ENSP00000255136…	ACVR1B,AGO2,AKIRIN2,APP,ARID1A,ARID1B,ARID3B,ARID4A,ARID4B,ASH1L,ASXL1,BCL11A,BCL3,BCL9L,BMP6,BRD4,C1orf61,CCNK,CD38,CD40,CD80,CDK12,CEP290,CIITA,CREB5,CREBBP,CRTC1,CSF3,CXCL10,DDX39B,DHX33,DOT1L,EDN1,EGR1,ENG,EP300,EPC1,ETS1,ETS2,ETV6,FOSL1,FOXP3,GATA3,GLI3,GLIS3,HES1,HEY1,HIF1A,HIPK2,HIVEP3,HNRNPD,HSPA5,IFI16,IKZF3,IKZF4,IL1A,IL1B,IL23A,IL6,ILF3,INHBA,IRF1,IRF4,JAG1,KDM6B,KDM7A,KLF5,KLF6,KMT2A,…
GO:0030335	positive regulation of cell migration	71	452	9.33e-14	ENSP00000220592,ENSP00000222399,ENSP00000223095,ENSP00000228534,ENSP00000229135,ENSP00000230990,ENSP00000243347,ENSP00000244050,ENSP00000246657,ENSP00000261023,ENSP00000263339,ENSP00000263341,ENSP00000264431,ENSP00000264634,ENSP00000264832,ENSP00000265165,ENSP00000265362,ENSP00000265872,ENSP00000276440,ENSP00000282397,ENSP00000282516,ENSP00000284981,ENSP00000286301,ENSP00000296026,ENSP00000305651…	ACVR1B,ADAM17,AGO2,APP,BCL2,CCAR1,CCL20,CCL3,CCL4,CCL5,CCL8,CCR7,CD274,CD40,CEMIP,CSF1,CSF1R,CXCL1,CXCL10,CXCL11,CXCL2,CXCL3,CXCL9,DDR2,DOCK4,DOCK5,EDN1,ETS1,F3,FAM65B,FLT1,FN1,FPR2,GATA3,HBEGF,HIF1A,HSPA5,ICAM1,IFNG,IL1A,IL1B,IL23A,IL6,ITGAV,JAK2,KIAA1462,LAMB1,LEF1,LYN,MMP14,NIPBL,NR4A3,NRP2,PDGFA,PTGS2,RAPGEF2,RLTPR,SEMA3A,SEMA4D,SERPINE1,SMAD3,SNAI1,SOD2,SSH1,SYNPO2,TNF,TNFAIP6,VEGFA,WNT5A,XC…
GO:0009967	positive regulation of signal transduction	150	1493	1.43e-13	ENSP00000215781,ENSP00000216341,ENSP00000219244,ENSP00000220751,ENSP00000222812,ENSP00000225296,ENSP00000225474,ENSP00000226574,ENSP00000228534,ENSP00000228606,ENSP00000229135,ENSP00000230990,ENSP00000231228,ENSP00000232424,ENSP00000241261,ENSP00000242208,ENSP00000246229,ENSP00000246657,ENSP00000248244,ENSP00000249075,ENSP00000252660,ENSP00000254958,ENSP00000256458,ENSP00000257572,ENSP00000261023…	ACVR1B,ADA,ADAM17,ADORA2A,AGER,ANKRD1,APP,ARC,ASXL1,BCL2,BCL2L11,BCL2L14,BIRC3,BMP6,BRD4,C1QTNF1,CCL17,CCL20,CCL3,CCL3L3,CCL4,CCL4L1,CCL5,CCL8,CCR7,CD226,CD3E,CD40,CD44,CD80,CHERP,CLCF1,CNTF,CREBBP,CSF1,CSF1R,CSF2,CSF3,CSNK1D,CXCL10,CXCL11,CXCL9,CYP27B1,DGKI,DHX33,DUSP5,DUSP7,EDN1,ENG,EP300,ERN1,F3,FASLG,FCRL3,FLT1,FPR2,G0S2,GATA3,GPR18,GPR55,GZMB,HBEGF,HES1,HEXIM1,HIC1,HIF1A,HIPK2,HRK,HSP90AA1,I…
GO:0032496	response to lipopolysaccharide	56	298	1.55e-13	ENSP00000216797,ENSP00000220751,ENSP00000223095,ENSP00000225474,ENSP00000226574,ENSP00000228606,ENSP00000231228,ENSP00000246657,ENSP00000248244,ENSP00000256458,ENSP00000257787,ENSP00000262345,ENSP00000262865,ENSP00000263341,ENSP00000264634,ENSP00000264832,ENSP00000291294,ENSP00000296026,ENSP00000296871,ENSP00000297350,ENSP00000305651,ENSP00000306884,ENSP00000309968,ENSP00000310928,ENSP00000317891…	ADAM17,AKIRIN2,ANKRD1,BPI,CCL20,CCL3,CCL5,CCR7,CD40,CSF2,CSF3,CXCL1,CXCL10,CXCL11,CXCL2,CXCL3,CXCL9,CYP27B1,EDN1,FASLG,GCH1,ICAM1,IDO1,IL12B,IL12RB2,IL1B,IL23R,IL6,IRAK2,IRG1,JAK2,LTA,LYN,NFKB1,NFKB2,NFKBIA,NLRP3,P2RX7,PDE4B,PPARD,PRPF8,PTGIR,PTGS2,RIPK2,SERPINE1,THBD,TICAM1,TNF,TNFAIP3,TNFRSF11B,TNFRSF4,TNFRSF9,TNIP1,TNIP3,WNT5A,ZC3H12A
GO:2000147	positive regulation of cell motility	72	469	1.56e-13	ENSP00000173229,ENSP00000220592,ENSP00000222399,ENSP00000223095,ENSP00000228534,ENSP00000229135,ENSP00000230990,ENSP00000243347,ENSP00000244050,ENSP00000246657,ENSP00000261023,ENSP00000263339,ENSP00000263341,ENSP00000264431,ENSP00000264634,ENSP00000264832,ENSP00000265165,ENSP00000265362,ENSP00000265872,ENSP00000276440,ENSP00000282397,ENSP00000282516,ENSP00000284981,ENSP00000286301,ENSP00000296026…	ACVR1B,ADAM17,AGO2,APP,BCL2,CCAR1,CCL20,CCL3,CCL4,CCL5,CCL8,CCR7,CD274,CD40,CEMIP,CSF1,CSF1R,CXCL1,CXCL10,CXCL11,CXCL2,CXCL3,CXCL9,DDR2,DOCK4,DOCK5,EDN1,ETS1,F3,FAM65B,FLT1,FN1,FPR2,GATA3,HBEGF,HIF1A,HSPA5,ICAM1,IFNG,IL1A,IL1B,IL23A,IL6,ITGAV,JAK2,KIAA1462,LAMB1,LEF1,LYN,MMP14,NIPBL,NR4A3,NRP2,NTN1,PDGFA,PTGS2,RAPGEF2,RLTPR,SEMA3A,SEMA4D,SERPINE1,SMAD3,SNAI1,SOD2,SSH1,SYNPO2,TNF,TNFAIP6,VEGFA,WNT…
GO:0007165	signal transduction	347	4738	1.60e-13	ENSP00000005260,ENSP00000009105,ENSP00000046794,ENSP00000164024,ENSP00000164227,ENSP00000173229,ENSP00000203629,ENSP00000215781,ENSP00000216223,ENSP00000216341,ENSP00000216797,ENSP00000219070,ENSP00000219244,ENSP00000220592,ENSP00000220751,ENSP00000220809,ENSP00000221847,ENSP00000222553,ENSP00000222573,ENSP00000222812,ENSP00000225474,ENSP00000226279,ENSP00000226574,ENSP00000228434,ENSP00000228534…	ACVR1B,ADAM17,ADM2,ADORA2A,AGER,AGO2,AIM2,AKAP2,AKAP9,AKT1S1,ALCAM,ANK3,ANPEP,APP,AREG,ARHGAP23,ARHGAP40,ARID1A,ARID5B,ATP1B1,B7RP1,BAIAP2L1,BCL11A,BCL2,BCL2L11,BCL3,BCL9L,BIRC3,BMP6,BTG2,CAMK1G,CBLB,CCL17,CCL20,CCL3,CCL3L3,CCL4,CCL4L1,CCL5,CCL8,CCR7,CD226,CD274,CD38,CD3E,CD40,CD44,CD69,CD80,CD97,CDC42EP2,CDK6,CELSR3,CHAC1,CHRM3,CHRNA10,CIITA,CISH,CLCF1,CLCN6,CLEC2D,CLEC4E,CLEC5A,CNOT3,CNOT4,CNTF…
GO:0010647	positive regulation of cell communication	159	1631	1.79e-13	ENSP00000215781,ENSP00000216341,ENSP00000219244,ENSP00000220751,ENSP00000222812,ENSP00000225296,ENSP00000225474,ENSP00000226279,ENSP00000226574,ENSP00000228534,ENSP00000228606,ENSP00000229135,ENSP00000230990,ENSP00000231228,ENSP00000232424,ENSP00000240185,ENSP00000241261,ENSP00000242208,ENSP00000246229,ENSP00000246657,ENSP00000248244,ENSP00000249075,ENSP00000252660,ENSP00000254958,ENSP00000256458…	ACVR1B,ADA,ADAM17,ADORA2A,AGER,ANK3,ANKRD1,APP,ARC,ASXL1,BCL2,BCL2L11,BCL2L14,BIRC3,BMP6,BRD4,C1QTNF1,CCL17,CCL20,CCL3,CCL3L3,CCL4,CCL4L1,CCL5,CCL8,CCR7,CD226,CD38,CD3E,CD40,CD44,CD80,CHERP,CLCF1,CNTF,CREBBP,CRTC1,CSF1,CSF1R,CSF2,CSF3,CSNK1D,CXCL10,CXCL11,CXCL9,CYP19A1,CYP27B1,DGKI,DHX33,DUSP5,DUSP7,EDN1,ENG,EP300,ERN1,F3,FASLG,FCRL3,FLT1,FPR2,G0S2,GATA3,GPR18,GPR55,GZMB,HBEGF,HCAR2,HES1,HEXIM1,H…
GO:0023052	signaling	367	5108	2.04e-13	ENSP00000005260,ENSP00000009105,ENSP00000046794,ENSP00000164024,ENSP00000164227,ENSP00000173229,ENSP00000203629,ENSP00000215781,ENSP00000216223,ENSP00000216341,ENSP00000216797,ENSP00000219070,ENSP00000219244,ENSP00000220592,ENSP00000220751,ENSP00000220809,ENSP00000221847,ENSP00000222553,ENSP00000222573,ENSP00000222812,ENSP00000225474,ENSP00000226279,ENSP00000226574,ENSP00000228434,ENSP00000228534…	ACVR1B,ADAM17,ADM2,ADORA2A,AGER,AGO2,AIM2,AKAP2,AKAP9,AKT1S1,ALCAM,ANK3,ANPEP,APP,AREG,ARHGAP23,ARHGAP40,ARID1A,ARID1B,ARID5B,ASH1L,ATP1A1,ATP1B1,B7RP1,BAIAP2L1,BCL11A,BCL2,BCL2L11,BCL3,BCL9L,BIRC3,BMP6,BTG2,CAMK1G,CBLB,CCL17,CCL20,CCL3,CCL3L3,CCL4,CCL4L1,CCL5,CCL8,CCR7,CD226,CD274,CD38,CD3E,CD40,CD44,CD69,CD80,CD97,CDC42EP2,CDK6,CELSR3,CHAC1,CHRM3,CHRNA10,CIITA,CISH,CLCF1,CLCN6,CLEC2D,CLEC4E,CLE…
GO:0045935	positive regulation of nucleobase-containing compound metabolic process	168	1770	2.16e-13	ENSP00000164227,ENSP00000215781,ENSP00000216714,ENSP00000216797,ENSP00000220592,ENSP00000220751,ENSP00000222553,ENSP00000223095,ENSP00000225296,ENSP00000225474,ENSP00000226279,ENSP00000226574,ENSP00000228534,ENSP00000232424,ENSP00000239938,ENSP00000240185,ENSP00000242208,ENSP00000244050,ENSP00000245414,ENSP00000246229,ENSP00000249075,ENSP00000251203,ENSP00000252660,ENSP00000252996,ENSP00000254108…	ACVR1B,AGO2,AKIRIN2,ANKRD1,APEX1,APP,ARID1A,ARID1B,ARID3B,ARID4A,ARID4B,ARID5B,ASH1L,ASXL1,BCL11A,BCL3,BCL9L,BMP6,BRD4,BTG2,C1orf61,CCAR1,CCNK,CD38,CD40,CD80,CDK12,CEP290,CIITA,CLCF1,CPEB3,CREB5,CREBBP,CRTC1,CSF3,CXCL10,DDX39B,DHX33,DOT1L,DTX1,EDN1,EGR1,ENG,EP300,EPC1,ERN1,ETS1,ETS2,ETV6,FOSL1,FOXP3,FUS,GATA3,GLI3,GLIS3,HES1,HEY1,HIF1A,HIPK2,HIVEP3,HNRNPA2B1,HNRNPD,HSP90AA1,HSPA5,IFI16,IKZF3,IKZF…
GO:1902533	positive regulation of intracellular signal transduction	111	959	2.36e-13	ENSP00000215781,ENSP00000219244,ENSP00000220751,ENSP00000225296,ENSP00000225474,ENSP00000228534,ENSP00000229135,ENSP00000230990,ENSP00000231228,ENSP00000232424,ENSP00000241261,ENSP00000246229,ENSP00000246657,ENSP00000248244,ENSP00000249075,ENSP00000252660,ENSP00000256458,ENSP00000261023,ENSP00000263341,ENSP00000263377,ENSP00000263464,ENSP00000263980,ENSP00000264246,ENSP00000264431,ENSP00000264634…	ADA,AGER,ANKRD1,APP,BCL2,BCL2L11,BIRC3,BRD4,C1QTNF1,CCL17,CCL20,CCL3,CCL3L3,CCL4,CCL4L1,CCL5,CCL8,CCR7,CD3E,CD40,CD44,CD80,CHERP,CLCF1,CNTF,CSF1,CSF1R,CSF2,CSF3,CXCL10,CXCL11,CXCL9,DGKI,DHX33,DUSP5,DUSP7,EDN1,ENG,ERN1,F3,FASLG,FCRL3,FLT1,FPR2,GATA3,GPR18,GPR55,HBEGF,HES1,HEXIM1,HIC1,HIPK2,HSP90AA1,ICAM1,IFNG,IL12B,IL18R1,IL1B,IL23A,IL23R,IL6,IL7R,IRAK2,ITGA1,ITGAV,JAK2,KIAA1462,LIF,LRRK1,LYN,MADD…
GO:0071310	cellular response to organic substance	197	2219	2.39e-13	ENSP00000005260,ENSP00000215781,ENSP00000216223,ENSP00000216714,ENSP00000216797,ENSP00000219070,ENSP00000219244,ENSP00000220592,ENSP00000220751,ENSP00000221847,ENSP00000222812,ENSP00000223095,ENSP00000225474,ENSP00000226574,ENSP00000228534,ENSP00000229135,ENSP00000231228,ENSP00000239223,ENSP00000239938,ENSP00000242208,ENSP00000245414,ENSP00000246657,ENSP00000248244,ENSP00000248594,ENSP00000249075…	ADAM17,AGER,AGO2,AIM2,AKAP9,AKT1S1,ANKRD1,APEX1,APP,ARID1A,ARID1B,ARID5B,ATP1A1,ATP2B1,BAIAP2L1,BCL2,BCL2L11,BIRC3,BMP6,BPI,C10orf2,CCL17,CCL20,CCL3,CCL3L3,CCL4,CCL4L1,CCL5,CCL8,CCR7,CD40,CD44,CD80,CDC42EP2,CHRM3,CIITA,CISH,CLCF1,CNTF,CPEB3,CSF1,CSF1R,CSF2,CSF3,CSNK1D,CXCL1,CXCL10,CXCL11,CXCL2,CXCL3,CXCL9,DTX1,DUSP1,EBI3,EDN1,EGR1,EHD1,ENG,EP300,ERN1,ETV3,F3,FAM65B,FASLG,FASN,FEZ1,FLT1,FN1,FPR2,G…
GO:0065007	biological regulation	698	11740	2.94e-13	ENSP00000004531,ENSP00000005260,ENSP00000009105,ENSP00000046794,ENSP00000155926,ENSP00000164024,ENSP00000164227,ENSP00000173229,ENSP00000203629,ENSP00000215781,ENSP00000216223,ENSP00000216341,ENSP00000216605,ENSP00000216714,ENSP00000216797,ENSP00000216807,ENSP00000216832,ENSP00000218176,ENSP00000219070,ENSP00000219244,ENSP00000220592,ENSP00000220751,ENSP00000220809,ENSP00000221494,ENSP00000221847…	ABCB1,ABCB5,ABCC1,ABTB2,ACIN1,ACSL4,ACVR1B,ADA,ADAM17,ADAM19,ADM2,ADORA2A,ADPRHL1,AGAP6,AGER,AGO2,AHNAK,AIM2,AKAP2,AKAP9,AKIRIN2,AKT1S1,ALCAM,AMPD3,ANK3,ANKRD1,ANKRD11,ANKRD26,ANPEP,APEX1,APOBEC3B,APP,ARC,AREG,ARHGAP23,ARHGAP40,ARID1A,ARID1B,ARID2,ARID3B,ARID4A,ARID4B,ARID5B,ASAP1,ASAP2,ASH1L,ASXL1,ATAT1,ATF7,ATN1,ATP11A,ATP1A1,ATP1B1,ATP2B1,ATXN2,ATXN2L,AVIL,B4GALT1,B7RP1,BAHCC1,BAIAP2L1,BATF2,B…
GO:0070887	cellular response to chemical stimulus	225	2672	2.94e-13	ENSP00000005260,ENSP00000215781,ENSP00000216223,ENSP00000216714,ENSP00000216797,ENSP00000219070,ENSP00000219244,ENSP00000220592,ENSP00000220751,ENSP00000221847,ENSP00000222812,ENSP00000222982,ENSP00000223095,ENSP00000225474,ENSP00000226574,ENSP00000228434,ENSP00000228534,ENSP00000229135,ENSP00000230990,ENSP00000231228,ENSP00000239223,ENSP00000239938,ENSP00000242208,ENSP00000245414,ENSP00000246657…	ABCC1,ABTB2,ADAM17,AGER,AGO2,AIM2,AKAP9,AKT1S1,ANK3,ANKRD1,AOC2,APEX1,APP,ARID1A,ARID1B,ARID5B,ATP1A1,ATP2B1,BAIAP2L1,BCL2,BCL2L11,BIRC3,BMP6,BPI,C10orf2,CCL17,CCL20,CCL3,CCL3L3,CCL4,CCL4L1,CCL5,CCL8,CCR7,CD40,CD44,CD69,CD80,CDC42EP2,CHRM3,CIITA,CISH,CLCF1,CNTF,CPEB3,CREBBP,CSAD,CSF1,CSF1R,CSF2,CSF3,CSNK1D,CXCL1,CXCL10,CXCL11,CXCL2,CXCL3,CXCL9,CYP3A5,CYP7B1,DOCK4,DTX1,DUSP1,EBI3,EDN1,EGR1,EHD1,EM…
GO:0080134	regulation of response to stress	135	1299	3.75e-13	ENSP00000004531,ENSP00000203629,ENSP00000215781,ENSP00000216797,ENSP00000219070,ENSP00000220751,ENSP00000220809,ENSP00000223095,ENSP00000226574,ENSP00000228534,ENSP00000229135,ENSP00000230990,ENSP00000231228,ENSP00000243347,ENSP00000244050,ENSP00000245414,ENSP00000246657,ENSP00000248244,ENSP00000252660,ENSP00000256458,ENSP00000257770,ENSP00000259874,ENSP00000261517,ENSP00000262367,ENSP00000263071…	ABCB1,ADA,ADORA2A,AGER,AIM2,AKT1S1,ANKRD1,APP,ASH1L,BCL2L11,BIRC3,BRD4,C1QTNF1,C9,CASP5,CCL3,CCL5,CCR7,CD226,CD44,CDK6,CFB,CLEC4E,CNTF,CR2,CREBBP,CYP19A1,DDX39B,EDN1,EP300,ERN1,ETS1,F3,FCRL3,FOXP3,GATA3,GBP5,GCH1,GP1BA,HBEGF,HEXIM1,HIC1,HIF1A,HIPK2,HSP90AA1,HSPA5,IDO1,IER3,IFI16,IFNAR2,IFNG,IL12B,IL1B,IL20RB,IL23A,IL23R,IL27,IL2RA,IL6,IRAK2,IRF1,IRF4,IRG1,JAK2,KANK1,LAG3,LTA,LYN,MAS1,MATR3,MCTP1,…
GO:0023056	positive regulation of signaling	158	1638	4.55e-13	ENSP00000215781,ENSP00000216341,ENSP00000219244,ENSP00000220751,ENSP00000222812,ENSP00000225296,ENSP00000225474,ENSP00000226279,ENSP00000226574,ENSP00000228534,ENSP00000228606,ENSP00000229135,ENSP00000230990,ENSP00000231228,ENSP00000232424,ENSP00000240185,ENSP00000241261,ENSP00000242208,ENSP00000246229,ENSP00000246657,ENSP00000248244,ENSP00000249075,ENSP00000252660,ENSP00000254958,ENSP00000256458…	ACVR1B,ADA,ADAM17,ADORA2A,AGER,ANKRD1,APP,ARC,ASXL1,BCL2,BCL2L11,BCL2L14,BIRC3,BMP6,BRD4,C1QTNF1,CCL17,CCL20,CCL3,CCL3L3,CCL4,CCL4L1,CCL5,CCL8,CCR7,CD226,CD38,CD3E,CD40,CD44,CD80,CHERP,CLCF1,CNTF,CREBBP,CRTC1,CSF1,CSF1R,CSF2,CSF3,CSNK1D,CXCL10,CXCL11,CXCL9,CYP19A1,CYP27B1,DGKI,DHX33,DUSP5,DUSP7,EDN1,ENG,EP300,ERN1,F3,FASLG,FCRL3,FLT1,FPR2,G0S2,GATA3,GPR18,GPR55,GZMB,HBEGF,HCAR2,HES1,HEXIM1,HIC1,H…
GO:0010468	regulation of gene expression	333	4533	5.20e-13	ENSP00000164227,ENSP00000215781,ENSP00000216714,ENSP00000216797,ENSP00000216807,ENSP00000216832,ENSP00000220592,ENSP00000220751,ENSP00000222553,ENSP00000222573,ENSP00000223095,ENSP00000225296,ENSP00000225474,ENSP00000226279,ENSP00000226574,ENSP00000228534,ENSP00000229135,ENSP00000232424,ENSP00000239938,ENSP00000240185,ENSP00000242208,ENSP00000242728,ENSP00000244050,ENSP00000245414,ENSP00000246229…	ACIN1,ACVR1B,ADAM19,ADM2,ADORA2A,AGER,AGO2,AHNAK,AIM2,AKIRIN2,ANK3,ANKRD1,APEX1,APP,ARID1A,ARID1B,ARID2,ARID3B,ARID4A,ARID4B,ARID5B,ASH1L,ASXL1,ATF7,ATN1,ATP1B1,ATXN2,BAHCC1,BATF2,BAZ1A,BAZ2A,BCL11A,BCL2,BCL3,BCL9L,BCOR,BCORL1,BHLHE41,BIRC3,BMP6,BRD4,BRMS1L,BRWD3,BTG1,BTG2,C17orf96,C1QTNF1,C1orf61,C9,CCAR1,CCL3,CCL5,CCNK,CD38,CD3E,CD40,CD80,CDK12,CDK6,CEP290,CFB,CHAC1,CHD3,CIART,CIITA,CLK2,CNOT3,…
GO:0040012	regulation of locomotion	104	881	5.58e-13	ENSP00000173229,ENSP00000216714,ENSP00000220592,ENSP00000222399,ENSP00000223095,ENSP00000228534,ENSP00000229135,ENSP00000230990,ENSP00000243347,ENSP00000244050,ENSP00000246657,ENSP00000252999,ENSP00000254958,ENSP00000261023,ENSP00000262158,ENSP00000263339,ENSP00000263341,ENSP00000264431,ENSP00000264634,ENSP00000264832,ENSP00000265165,ENSP00000265362,ENSP00000265734,ENSP00000265872,ENSP00000268058…	ACVR1B,ADA,ADAM17,ADORA2A,AGER,AGO2,APEX1,APP,ARID2,BCL2,CCAR1,CCL20,CCL3,CCL4,CCL5,CCL8,CCR7,CD274,CD40,CDK6,CEMIP,CSF1,CSF1R,CXCL1,CXCL10,CXCL11,CXCL2,CXCL3,CXCL9,CYP19A1,DDR2,DOCK4,DOCK5,EDN1,ENG,ETS1,F3,FAM65B,FLT1,FN1,FPR2,GATA3,GCSAM,GPR18,HBEGF,HIF1A,HSPA5,ICAM1,IFITM1,IFNG,IL1A,IL1B,IL23A,IL6,ITGAV,JAG1,JAK2,KANK1,KIAA1462,LAMA3,LAMA5,LAMB1,LEF1,LYN,MACF1,MAGI2,MCTP1,MINK1,MMP14,MST4,MYSM…
GO:0019222	regulation of metabolic process	440	6516	7.05e-13	ENSP00000046794,ENSP00000155926,ENSP00000164024,ENSP00000164227,ENSP00000203629,ENSP00000215781,ENSP00000216714,ENSP00000216797,ENSP00000216807,ENSP00000216832,ENSP00000219244,ENSP00000220592,ENSP00000220751,ENSP00000220809,ENSP00000221847,ENSP00000222553,ENSP00000222573,ENSP00000223095,ENSP00000225296,ENSP00000225474,ENSP00000226279,ENSP00000226574,ENSP00000228534,ENSP00000228606,ENSP00000229135…	ABTB2,ACIN1,ACVR1B,ADAM17,ADAM19,ADM2,ADORA2A,AGER,AGO2,AHNAK,AIM2,AKAP9,AKIRIN2,AKT1S1,ANK3,ANKRD1,APEX1,APP,AREG,ARID1A,ARID1B,ARID2,ARID3B,ARID4A,ARID4B,ARID5B,ASH1L,ASXL1,ATF7,ATN1,ATP1A1,ATP1B1,ATXN2,BAHCC1,BATF2,BAZ1A,BAZ2A,BCL11A,BCL2,BCL2L11,BCL3,BCL9L,BCOR,BCORL1,BHLHE41,BIRC3,BMP6,BRD4,BRMS1L,BRWD3,BTG1,BTG2,C17orf96,C1QTNF1,C1orf61,C9,CBLB,CCAR1,CCL17,CCL20,CCL3,CCL3L3,CCL4,CCL4L1,CCL5…
GO:0050776	regulation of immune response	103	873	7.66e-13	ENSP00000046794,ENSP00000203629,ENSP00000216797,ENSP00000219070,ENSP00000220751,ENSP00000226279,ENSP00000226574,ENSP00000228534,ENSP00000229135,ENSP00000231228,ENSP00000245414,ENSP00000246657,ENSP00000248244,ENSP00000256458,ENSP00000258787,ENSP00000261340,ENSP00000262158,ENSP00000262367,ENSP00000263253,ENSP00000263341,ENSP00000263408,ENSP00000263464,ENSP00000264246,ENSP00000264634,ENSP00000264832…	ADA,AGER,AIM2,APP,BCL2,BIRC3,C9,CCL5,CCR7,CD226,CD274,CD38,CD3E,CD40,CD80,CFB,CLCF1,CLEC2D,CLEC4E,CR2,CREBBP,CTLA4,EMR2,EP300,FCRL3,FOXP3,FPR2,GATA3,GBP1,GBP5,GCSAM,HEXIM1,HSP90AA1,ICAM1,IDO1,IFI16,IFITM1,IFNAR2,IFNG,IL12B,IL18R1,IL1B,IL20RB,IL23A,IL23R,IL27,IL2RA,IL6,IL7R,IRAK2,IRF1,IRF4,IRG1,JAK2,JAK3,LAG3,LAIR2,LAT,LCP2,LTA,LYN,MATR3,MMP2,MUC20,MYD88,MYO1G,NFATC2,NFKB1,NFKBIA,NFKBIZ,NLRP3,NR4A…
GO:0032101	regulation of response to external stimulus	92	732	8.22e-13	ENSP00000004531,ENSP00000215781,ENSP00000216797,ENSP00000220751,ENSP00000220809,ENSP00000223095,ENSP00000226574,ENSP00000228534,ENSP00000228606,ENSP00000231228,ENSP00000243347,ENSP00000246657,ENSP00000248244,ENSP00000252660,ENSP00000257770,ENSP00000263071,ENSP00000263341,ENSP00000263377,ENSP00000263408,ENSP00000263464,ENSP00000264634,ENSP00000265362,ENSP00000268058,ENSP00000283147,ENSP00000284981…	ADA,ADAM17,ADORA2A,AGER,AIM2,APP,ASH1L,BIRC3,BMP6,BRD4,C1QTNF1,C9,CASP5,CCL3,CCL4,CCL5,CCR7,CFB,CNTF,CR2,CSF1,CXCL1,CXCL10,CXCL11,CXCL2,CXCL3,CXCL9,CYP19A1,CYP27B1,EDN1,ETS1,F3,FAM65B,FOXP3,FPR2,GATA3,GBP5,GP1BA,GPR18,IDO1,IL12B,IL1B,IL20RB,IL23A,IL23R,IL27,IL2RA,IL6,IRG1,JAK2,LTA,LYN,MAS1,MYD88,NFKB1,NFKBIA,NLRP3,NT5E,OSM,OTUD7A,PDGFA,PLAT,PLXNA1,PML,PPARD,PRDM1,PRKCD,PTGS2,PTPRF,PTPRS,RIPK2,SCA…
GO:0051707	response to other organism	100	835	8.22e-13	ENSP00000005260,ENSP00000164227,ENSP00000216797,ENSP00000219244,ENSP00000220751,ENSP00000223095,ENSP00000225474,ENSP00000226574,ENSP00000228534,ENSP00000228606,ENSP00000229135,ENSP00000231228,ENSP00000245414,ENSP00000246657,ENSP00000248244,ENSP00000256458,ENSP00000257787,ENSP00000262345,ENSP00000262865,ENSP00000263341,ENSP00000264634,ENSP00000264832,ENSP00000265734,ENSP00000268058,ENSP00000284981…	ADAM17,AKIRIN2,ANKRD1,APOBEC3B,APP,BAIAP2L1,BATF2,BCL2,BCL2L11,BCL3,BPI,CCL17,CCL20,CCL3,CCL4,CCL5,CCL8,CCR7,CD40,CDK6,CLEC4E,CSF2,CSF3,CXCL1,CXCL10,CXCL11,CXCL2,CXCL3,CXCL9,CYP27B1,DDX21,EDN1,FASLG,FKBP5,FOSL1,FOXP3,GATA3,GBP1,GBP5,GCH1,ICAM1,IDO1,IFI16,IFI44L,IFITM1,IFNAR2,IFNG,IL12B,IL12RB2,IL1B,IL23A,IL23R,IL27,IL6,ILF3,IRAK2,IRF1,IRF4,IRF9,IRG1,ISG20,JAK2,LEAP2,LTA,LYN,LYST,MAPK11,MYD88,NFKB…
GO:0050789	regulation of biological process	667	11116	8.44e-13	ENSP00000004531,ENSP00000005260,ENSP00000009105,ENSP00000046794,ENSP00000155926,ENSP00000164024,ENSP00000164227,ENSP00000173229,ENSP00000203629,ENSP00000215781,ENSP00000216223,ENSP00000216341,ENSP00000216714,ENSP00000216797,ENSP00000216807,ENSP00000216832,ENSP00000218176,ENSP00000219070,ENSP00000219244,ENSP00000220592,ENSP00000220751,ENSP00000220809,ENSP00000221494,ENSP00000221847,ENSP00000222399…	ABCB1,ABTB2,ACIN1,ACSL4,ACVR1B,ADA,ADAM17,ADAM19,ADM2,ADORA2A,ADPRHL1,AGER,AGO2,AHNAK,AIM2,AKAP2,AKAP9,AKIRIN2,AKT1S1,ALCAM,ANK3,ANKRD1,ANKRD26,ANPEP,APEX1,APOBEC3B,APP,ARC,AREG,ARHGAP23,ARHGAP40,ARID1A,ARID1B,ARID2,ARID3B,ARID4A,ARID4B,ARID5B,ASAP1,ASH1L,ASXL1,ATAT1,ATF7,ATN1,ATP1A1,ATP1B1,ATP2B1,ATXN2,ATXN2L,AVIL,B4GALT1,B7RP1,BAHCC1,BAIAP2L1,BATF2,BAZ1A,BAZ2A,BCL11A,BCL2,BCL2L11,BCL2L14,BCL3,B…
GO:0040017	positive regulation of locomotion	73	503	9.52e-13	ENSP00000173229,ENSP00000220592,ENSP00000222399,ENSP00000223095,ENSP00000228534,ENSP00000229135,ENSP00000230990,ENSP00000243347,ENSP00000244050,ENSP00000246657,ENSP00000261023,ENSP00000263339,ENSP00000263341,ENSP00000264431,ENSP00000264634,ENSP00000264832,ENSP00000265165,ENSP00000265362,ENSP00000265872,ENSP00000276440,ENSP00000282397,ENSP00000282516,ENSP00000284981,ENSP00000286301,ENSP00000296026…	ACVR1B,ADAM17,AGER,AGO2,APP,BCL2,CCAR1,CCL20,CCL3,CCL4,CCL5,CCL8,CCR7,CD274,CD40,CEMIP,CSF1,CSF1R,CXCL1,CXCL10,CXCL11,CXCL2,CXCL3,CXCL9,DDR2,DOCK4,DOCK5,EDN1,ETS1,F3,FAM65B,FLT1,FN1,FPR2,GATA3,HBEGF,HIF1A,HSPA5,ICAM1,IFNG,IL1A,IL1B,IL23A,IL6,ITGAV,JAK2,KIAA1462,LAMB1,LEF1,LYN,MMP14,NIPBL,NR4A3,NRP2,NTN1,PDGFA,PTGS2,RAPGEF2,RLTPR,SEMA3A,SEMA4D,SERPINE1,SMAD3,SNAI1,SOD2,SSH1,SYNPO2,TNF,TNFAIP6,VEGF…
GO:0031323	regulation of cellular metabolic process	416	6082	1.06e-12	ENSP00000046794,ENSP00000155926,ENSP00000164024,ENSP00000164227,ENSP00000203629,ENSP00000215781,ENSP00000216714,ENSP00000216797,ENSP00000216807,ENSP00000216832,ENSP00000219244,ENSP00000220592,ENSP00000220751,ENSP00000220809,ENSP00000221847,ENSP00000222553,ENSP00000223095,ENSP00000225296,ENSP00000225474,ENSP00000226279,ENSP00000226574,ENSP00000228534,ENSP00000228606,ENSP00000229135,ENSP00000230990…	ACIN1,ACVR1B,ADAM17,ADORA2A,AGER,AGO2,AHNAK,AIM2,AKAP9,AKIRIN2,AKT1S1,ANKRD1,APEX1,APP,AREG,ARID1A,ARID1B,ARID2,ARID3B,ARID4A,ARID4B,ARID5B,ASH1L,ASXL1,ATF7,ATN1,ATP1A1,ATXN2,BAHCC1,BATF2,BAZ1A,BAZ2A,BCL11A,BCL2,BCL2L11,BCL3,BCL9L,BCOR,BCORL1,BHLHE41,BIRC3,BMP6,BRD4,BRMS1L,BRWD3,BTG1,BTG2,C17orf96,C1QTNF1,C1orf61,CBLB,CCAR1,CCL17,CCL20,CCL3,CCL3L3,CCL4,CCL4L1,CCL5,CCL8,CCNK,CCR7,CD38,CD3E,CD40,CD…
GO:0050865	regulation of cell activation	73	506	1.20e-12	ENSP00000004531,ENSP00000203629,ENSP00000220751,ENSP00000221847,ENSP00000226279,ENSP00000228534,ENSP00000229135,ENSP00000231228,ENSP00000232424,ENSP00000242208,ENSP00000245414,ENSP00000246657,ENSP00000248244,ENSP00000257600,ENSP00000262158,ENSP00000262865,ENSP00000263341,ENSP00000264246,ENSP00000264634,ENSP00000280200,ENSP00000284981,ENSP00000300305,ENSP00000303939,ENSP00000306157,ENSP00000308208…	ADA,ADORA2A,AGER,APP,B7RP1,BCL2,BPI,C1QTNF1,CCL5,CCR7,CD226,CD274,CD38,CD3E,CD40,CD80,CLCF1,CTLA4,DTX1,EBI3,EMR2,FAM65B,FCRL3,FOXP3,GATA3,GLI3,HES1,IDO1,IFNG,IKZF3,IL12B,IL1B,IL20RB,IL23A,IL23R,IL27,IL2RA,IL6,IL7R,INHBA,IRF1,IRF4,JAK2,JAK3,LAG3,LAT,LRRC32,LYN,MMP14,NFATC2,NFKBIZ,NLRP3,NR4A3,PDGFA,PRDM1,PRKCD,RASGRP1,RIPK2,RUNX1,SLC7A2,SMAD7,SOCS1,TESPA1,THBD,TICAM1,TNFAIP3,TNFRSF4,TOX,TSLP,WNT5A,…
GO:0031326	regulation of cellular biosynthetic process	316	4266	1.23e-12	ENSP00000155926,ENSP00000164227,ENSP00000203629,ENSP00000215781,ENSP00000216714,ENSP00000216797,ENSP00000216807,ENSP00000216832,ENSP00000220592,ENSP00000220751,ENSP00000221847,ENSP00000222553,ENSP00000223095,ENSP00000225296,ENSP00000225474,ENSP00000226279,ENSP00000226574,ENSP00000228534,ENSP00000228606,ENSP00000229135,ENSP00000230990,ENSP00000231228,ENSP00000232424,ENSP00000239223,ENSP00000239938…	ACVR1B,ADORA2A,AGER,AGO2,AIM2,AKIRIN2,ANKRD1,APEX1,APP,ARID1A,ARID1B,ARID2,ARID3B,ARID4A,ARID4B,ARID5B,ASH1L,ASXL1,ATF7,ATN1,ATP1A1,ATXN2,BAHCC1,BATF2,BAZ1A,BAZ2A,BCL11A,BCL2,BCL3,BCL9L,BCOR,BCORL1,BHLHE41,BMP6,BRD4,BRMS1L,BRWD3,BTG1,BTG2,C17orf96,C1orf61,CCAR1,CCL20,CCL3,CCL4,CCL5,CCNK,CCR7,CD38,CD3E,CD40,CD80,CDK12,CEP290,CHD3,CIART,CIITA,CLK2,CNOT3,CPEB3,CREB5,CREBBP,CRTC1,CSF2,CSF3,CXCL10,CYP…
GO:0007154	cell communication	369	5219	1.24e-12	ENSP00000005260,ENSP00000009105,ENSP00000046794,ENSP00000164024,ENSP00000164227,ENSP00000173229,ENSP00000203629,ENSP00000215781,ENSP00000216223,ENSP00000216341,ENSP00000216797,ENSP00000219070,ENSP00000219244,ENSP00000220592,ENSP00000220751,ENSP00000220809,ENSP00000221847,ENSP00000222553,ENSP00000222573,ENSP00000222812,ENSP00000225474,ENSP00000226279,ENSP00000226574,ENSP00000228434,ENSP00000228534…	ACVR1B,ADAM17,ADM2,ADORA2A,AGER,AGO2,AIM2,AKAP2,AKAP9,AKT1S1,ALCAM,ANK3,ANPEP,APP,AREG,ARHGAP23,ARHGAP40,ARID1A,ARID1B,ARID5B,ASH1L,ATP1A1,ATP1B1,ATP2B1,B7RP1,BAIAP2L1,BCL11A,BCL2,BCL2L11,BCL3,BCL9L,BIRC3,BMP6,BTG2,CAMK1G,CBLB,CCL17,CCL20,CCL3,CCL3L3,CCL4,CCL4L1,CCL5,CCL8,CCR7,CD226,CD274,CD38,CD3E,CD40,CD44,CD69,CD80,CD97,CDC42EP2,CDK6,CELSR3,CHAC1,CHRM3,CHRNA10,CIITA,CISH,CLCF1,CLCN6,CLEC2D,CLE…
GO:0010033	response to organic substance	231	2815	1.24e-12	ENSP00000005260,ENSP00000215781,ENSP00000216223,ENSP00000216714,ENSP00000216797,ENSP00000219070,ENSP00000219244,ENSP00000220592,ENSP00000220751,ENSP00000221847,ENSP00000222553,ENSP00000222812,ENSP00000223095,ENSP00000225474,ENSP00000226279,ENSP00000226574,ENSP00000228534,ENSP00000228606,ENSP00000229135,ENSP00000231228,ENSP00000239223,ENSP00000239938,ENSP00000241261,ENSP00000242208,ENSP00000245414…	ACSL4,ADA,ADAM17,ADORA2A,AGER,AGO2,AIM2,AKAP9,AKIRIN2,AKT1S1,ANKRD1,APEX1,APP,AREG,ARID1A,ARID1B,ARID5B,ASXL1,ATP1A1,ATP2B1,BAIAP2L1,BCL2,BCL2L11,BIRC3,BMP6,BPI,BTG1,BTG2,C10orf2,CCL17,CCL20,CCL3,CCL3L3,CCL4,CCL4L1,CCL5,CCL8,CCR7,CD274,CD38,CD40,CD44,CD80,CDC42EP2,CHAC1,CHRM3,CIITA,CISH,CLCF1,CLK2,CNTF,CPEB3,CSF1,CSF1R,CSF2,CSF3,CSNK1D,CXCL1,CXCL10,CXCL11,CXCL2,CXCL3,CXCL9,CYP27B1,DDX21,DMAP1,DNM…
GO:0051716	cellular response to stimulus	422	6212	1.54e-12	ENSP00000005260,ENSP00000009105,ENSP00000040738,ENSP00000046794,ENSP00000164024,ENSP00000164227,ENSP00000173229,ENSP00000203629,ENSP00000215781,ENSP00000216223,ENSP00000216341,ENSP00000216714,ENSP00000216797,ENSP00000219070,ENSP00000219244,ENSP00000220592,ENSP00000220751,ENSP00000220809,ENSP00000221847,ENSP00000222553,ENSP00000222573,ENSP00000222812,ENSP00000222982,ENSP00000223095,ENSP00000225474…	ABCC1,ABTB2,ACVR1B,ADAM17,ADM2,ADORA2A,AGER,AGO2,AIM2,AKAP2,AKAP9,AKT1S1,ALCAM,ANK3,ANKRD1,ANPEP,AOC2,APEX1,APP,AREG,ARHGAP23,ARHGAP40,ARID1A,ARID1B,ARID5B,ATP1A1,ATP1B1,ATP2B1,B7RP1,BAIAP2L1,BCL11A,BCL2,BCL2L11,BCL3,BCL9L,BIRC3,BMP6,BOD1L1,BPI,BRD4,BTG2,C10orf2,CAMK1G,CASP5,CBLB,CCL17,CCL20,CCL3,CCL3L3,CCL4,CCL4L1,CCL5,CCL8,CCNK,CCR7,CD226,CD274,CD38,CD3E,CD40,CD44,CD69,CD80,CD97,CDC42EP2,CDK6,C…
GO:0042127	regulation of cell population proliferation	153	1594	1.55e-12	ENSP00000173229,ENSP00000215781,ENSP00000216797,ENSP00000219070,ENSP00000220751,ENSP00000221847,ENSP00000222399,ENSP00000222553,ENSP00000225474,ENSP00000226279,ENSP00000228534,ENSP00000228606,ENSP00000229135,ENSP00000230990,ENSP00000231228,ENSP00000232424,ENSP00000239223,ENSP00000239938,ENSP00000242208,ENSP00000245414,ENSP00000248244,ENSP00000249075,ENSP00000250699,ENSP00000252660,ENSP00000252999…	ADA,ADAM17,ADORA2A,AGER,AKIRIN2,APP,AREG,ARID2,B4GALT1,B7RP1,BCL2,BMP6,BTG1,BTG2,BTG3,CCAR1,CCL3L3,CCL5,CCL8,CD274,CD38,CD3E,CD40,CDK6,CHERP,CHRNA10,CLCF1,CNTF,CSF1,CSF1R,CSF2,CSF3,CTLA4,CXCL1,CXCL10,CXCL11,CXCL2,CXCL3,CXCL9,CYP27B1,CYP7B1,DDR2,DDX39B,DOT1L,DUSP1,EBI3,EDN1,EGR1,ENG,ERN1,ETS1,ETV3,F3,FAM65B,FASLG,FCRL3,FLT1,FN1,FOSL1,FOXP3,GATA3,GLI3,HBEGF,HES1,HIF1A,HIPK2,HPN,IDO1,IFITM1,IFNG,IKZ…
GO:1902105	regulation of leukocyte differentiation	50	261	1.80e-12	ENSP00000220751,ENSP00000228534,ENSP00000229135,ENSP00000231228,ENSP00000242208,ENSP00000245414,ENSP00000249075,ENSP00000257600,ENSP00000262158,ENSP00000262710,ENSP00000264246,ENSP00000265165,ENSP00000265734,ENSP00000279028,ENSP00000300305,ENSP00000303939,ENSP00000306157,ENSP00000308208,ENSP00000310244,ENSP00000312649,ENSP00000321345,ENSP00000325663,ENSP00000327513,ENSP00000329418,ENSP00000334474…	ACIN1,ADA,AGER,CCL3,CD80,CDK6,CSF1,CTLA4,DTX1,FCRL3,FOXP3,GATA3,GLI3,GPR55,IFNG,IKZF3,IL12B,IL23A,IL23R,IL27,IL2RA,IL7R,INHBA,IRF1,IRF4,JAK3,LEF1,LIF,LYN,MAFB,MMP14,MYC,NF1,NFATC2,NFKBIZ,NLRP3,OCSTAMP,PPARGC1B,PRDM1,RASGRP1,RIPK2,RUNX1,SLC9B2,SMAD7,SOCS1,TESPA1,TNF,TOX,ZC3H12A,ZMIZ1
GO:0009889	regulation of biosynthetic process	319	4337	1.95e-12	ENSP00000155926,ENSP00000164227,ENSP00000203629,ENSP00000215781,ENSP00000216714,ENSP00000216797,ENSP00000216807,ENSP00000216832,ENSP00000220592,ENSP00000220751,ENSP00000221847,ENSP00000222553,ENSP00000223095,ENSP00000225296,ENSP00000225474,ENSP00000226279,ENSP00000226574,ENSP00000228534,ENSP00000228606,ENSP00000229135,ENSP00000230990,ENSP00000231228,ENSP00000232424,ENSP00000239223,ENSP00000239938…	ACVR1B,ADORA2A,AGER,AGO2,AIM2,AKIRIN2,ANKRD1,APEX1,APP,ARID1A,ARID1B,ARID2,ARID3B,ARID4A,ARID4B,ARID5B,ASH1L,ASXL1,ATF7,ATN1,ATP1A1,ATXN2,BAHCC1,BATF2,BAZ1A,BAZ2A,BCL11A,BCL2,BCL3,BCL9L,BCOR,BCORL1,BHLHE41,BMP6,BRD4,BRMS1L,BRWD3,BTG1,BTG2,C17orf96,C1orf61,CCAR1,CCL20,CCL3,CCL4,CCL5,CCNK,CCR7,CD38,CD3E,CD40,CD80,CDK12,CEP290,CHD3,CIART,CIITA,CLK2,CNOT3,CPEB3,CREB5,CREBBP,CRTC1,CSF2,CSF3,CXCL10,CYP…
GO:0010556	regulation of macromolecule biosynthetic process	308	4143	1.95e-12	ENSP00000155926,ENSP00000164227,ENSP00000203629,ENSP00000215781,ENSP00000216714,ENSP00000216797,ENSP00000216807,ENSP00000216832,ENSP00000220592,ENSP00000220751,ENSP00000221847,ENSP00000222553,ENSP00000223095,ENSP00000225296,ENSP00000225474,ENSP00000226279,ENSP00000226574,ENSP00000228534,ENSP00000229135,ENSP00000230990,ENSP00000231228,ENSP00000232424,ENSP00000239223,ENSP00000239938,ENSP00000240185…	ACVR1B,ADORA2A,AGER,AGO2,AIM2,AKIRIN2,ANKRD1,APEX1,APP,ARID1A,ARID1B,ARID2,ARID3B,ARID4A,ARID4B,ARID5B,ASH1L,ASXL1,ATF7,ATN1,ATXN2,BAHCC1,BATF2,BAZ1A,BAZ2A,BCL11A,BCL2,BCL3,BCL9L,BCOR,BCORL1,BHLHE41,BMP6,BRD4,BRMS1L,BRWD3,BTG1,BTG2,C17orf96,C1orf61,CCAR1,CCL20,CCL3,CCL4,CCL5,CCNK,CCR7,CD38,CD3E,CD40,CD80,CDK12,CEP290,CHD3,CIART,CIITA,CNOT3,CPEB3,CREB5,CREBBP,CRTC1,CSF2,CSF3,CXCL10,DDR2,DDX39B,DHX…
GO:0030155	regulation of cell adhesion	82	623	2.25e-12	ENSP00000203629,ENSP00000220751,ENSP00000221847,ENSP00000223095,ENSP00000228534,ENSP00000229135,ENSP00000231228,ENSP00000232424,ENSP00000245414,ENSP00000246657,ENSP00000252999,ENSP00000254958,ENSP00000257527,ENSP00000257600,ENSP00000261023,ENSP00000262158,ENSP00000263341,ENSP00000263980,ENSP00000264246,ENSP00000264634,ENSP00000264832,ENSP00000265131,ENSP00000265165,ENSP00000265734,ENSP00000268058…	ADA,ADAM19,ADORA2A,AGER,ANK3,B7RP1,BCL2,C1QTNF1,CCL5,CCR7,CD274,CD3E,CD44,CD80,CDK6,CSF1,CTLA4,DOCK5,DTX1,EBI3,ENG,ETS1,FAM65B,FMN1,FN1,FOXP3,GATA3,GBP1,GLI3,HES1,ICAM1,IDO1,IFNG,IL12B,IL1B,IL20RB,IL23A,IL23R,IL2RA,IL6,IL7R,IRF1,ITGAV,JAG1,JAK2,JAK3,KANK1,LAG3,LAMA3,LAMA5,LEF1,LRRC32,LYN,MACF1,MINK1,MMP14,NF1,NFKBIZ,NLRP3,NR4A3,PEAK1,PLXNB2,PML,PRKCD,PTPRJ,RASGRP1,RIPK2,RUNX1,SEMA4D,SERPINE1,SLC9…
GO:0009607	response to biotic stimulus	101	869	2.66e-12	ENSP00000005260,ENSP00000164227,ENSP00000216797,ENSP00000219244,ENSP00000220751,ENSP00000223095,ENSP00000225474,ENSP00000226574,ENSP00000228534,ENSP00000228606,ENSP00000229135,ENSP00000231228,ENSP00000245414,ENSP00000246657,ENSP00000248244,ENSP00000256458,ENSP00000257787,ENSP00000262345,ENSP00000262865,ENSP00000263341,ENSP00000264634,ENSP00000264832,ENSP00000265734,ENSP00000268058,ENSP00000284981…	ADAM17,AKIRIN2,ANKRD1,APOBEC3B,APP,BAIAP2L1,BATF2,BCL2,BCL2L11,BCL3,BPI,CCL17,CCL20,CCL3,CCL4,CCL5,CCL8,CCR7,CD40,CDK6,CLEC4E,CSF2,CSF3,CXCL1,CXCL10,CXCL11,CXCL2,CXCL3,CXCL9,CYP27B1,DDX21,EDN1,FASLG,FKBP5,FOSL1,FOXP3,GATA3,GBP1,GBP5,GCH1,HSPA5,ICAM1,IDO1,IFI16,IFI44L,IFITM1,IFNAR2,IFNG,IL12B,IL12RB2,IL1B,IL23A,IL23R,IL27,IL6,ILF3,IRAK2,IRF1,IRF4,IRF9,IRG1,ISG20,JAK2,LEAP2,LTA,LYN,LYST,MAPK11,MYD8…
GO:0045944	positive regulation of transcription by RNA polymerase II	118	1104	3.25e-12	ENSP00000164227,ENSP00000215781,ENSP00000216797,ENSP00000220592,ENSP00000220751,ENSP00000222553,ENSP00000223095,ENSP00000225474,ENSP00000226574,ENSP00000228534,ENSP00000232424,ENSP00000239938,ENSP00000240185,ENSP00000242208,ENSP00000245414,ENSP00000246229,ENSP00000249075,ENSP00000252996,ENSP00000254846,ENSP00000254958,ENSP00000257787,ENSP00000262032,ENSP00000262158,ENSP00000262367,ENSP00000263062…	ACVR1B,AGO2,AKIRIN2,APP,ARID3B,ARID4A,ARID4B,ASH1L,ASXL1,BCL11A,BCL3,BCL9L,BMP6,BRD4,C1orf61,CCNK,CD40,CDK12,CIITA,CREBBP,CRTC1,CSF3,CXCL10,DOT1L,EDN1,EGR1,ENG,EP300,EPC1,ETS1,ETS2,ETV6,FOSL1,FOXP3,GATA3,GLI3,GLIS3,HES1,HEY1,HIF1A,HIPK2,HSPA5,IFI16,IKZF3,IKZF4,IL1A,IL1B,IL23A,IL6,INHBA,IRF1,IRF4,JAG1,KDM6B,KLF5,KLF6,KMT2A,KMT2D,LEF1,LIF,MACC1,MAFB,MAML2,MED14,MLXIPL,MTF1,MURC,MYC,MYSM1,NAMPT,NCL,…
GO:0050794	regulation of cellular process	634	10484	3.65e-12	ENSP00000004531,ENSP00000005260,ENSP00000009105,ENSP00000046794,ENSP00000155926,ENSP00000164024,ENSP00000164227,ENSP00000173229,ENSP00000203629,ENSP00000215781,ENSP00000216223,ENSP00000216341,ENSP00000216714,ENSP00000216797,ENSP00000216807,ENSP00000216832,ENSP00000219070,ENSP00000219244,ENSP00000220592,ENSP00000220751,ENSP00000220809,ENSP00000221494,ENSP00000221847,ENSP00000222399,ENSP00000222553…	ACIN1,ACSL4,ACVR1B,ADA,ADAM17,ADM2,ADORA2A,ADPRHL1,AGER,AGO2,AHNAK,AIM2,AKAP2,AKAP9,AKIRIN2,AKT1S1,ALCAM,ANK3,ANKRD1,ANKRD26,ANPEP,APEX1,APOBEC3B,APP,ARC,AREG,ARHGAP23,ARHGAP40,ARID1A,ARID1B,ARID2,ARID3B,ARID4A,ARID4B,ARID5B,ASAP1,ASH1L,ASXL1,ATAT1,ATF7,ATN1,ATP1A1,ATP1B1,ATXN2,ATXN2L,AVIL,B4GALT1,B7RP1,BAHCC1,BAIAP2L1,BATF2,BAZ1A,BAZ2A,BCL11A,BCL2,BCL2L11,BCL2L14,BCL3,BCL9L,BCOR,BCORL1,BHLHE41,B…
GO:0048519	negative regulation of biological process	352	4953	3.66e-12	ENSP00000155926,ENSP00000164227,ENSP00000173229,ENSP00000203629,ENSP00000215781,ENSP00000216223,ENSP00000216714,ENSP00000216797,ENSP00000216807,ENSP00000219244,ENSP00000220592,ENSP00000220751,ENSP00000220809,ENSP00000222573,ENSP00000223095,ENSP00000225474,ENSP00000226279,ENSP00000226574,ENSP00000228534,ENSP00000228606,ENSP00000229135,ENSP00000230990,ENSP00000231228,ENSP00000232424,ENSP00000239223…	ACIN1,ACSL4,ACVR1B,ADA,ADAM17,ADORA2A,AGER,AGO2,AIM2,AKIRIN2,AKT1S1,ANK3,ANKRD1,ANKRD26,APEX1,APOBEC3B,APP,AREG,ARID1A,ARID2,ARID4A,ARID5B,ASAP1,ASH1L,ASXL1,ATF7,ATN1,ATP1A1,ATXN2,AVIL,B4GALT1,BAHCC1,BAZ2A,BCL11A,BCL2,BCL3,BCL9L,BCOR,BHLHE41,BICD1,BIRC3,BMP6,BPI,BRD4,BRMS1L,BTG1,BTG2,BTG3,C1QTNF1,CBLB,CCAR1,CCL17,CCL3,CCL3L3,CCL4,CCL5,CCL8,CCNK,CCR7,CD274,CD38,CD3E,CD44,CDK12,CDK6,CHAC1,CHERP,CHR…
GO:0042221	response to chemical	307	4153	4.12e-12	ENSP00000004531,ENSP00000005260,ENSP00000164024,ENSP00000173229,ENSP00000215781,ENSP00000216223,ENSP00000216714,ENSP00000216797,ENSP00000219070,ENSP00000219244,ENSP00000220592,ENSP00000220751,ENSP00000221847,ENSP00000222553,ENSP00000222812,ENSP00000222982,ENSP00000223095,ENSP00000225474,ENSP00000226279,ENSP00000226574,ENSP00000228434,ENSP00000228534,ENSP00000228606,ENSP00000229135,ENSP00000230859…	ABCB1,ABCB5,ABCC1,ABTB2,ACSL4,ADA,ADAM17,ADORA2A,AGER,AGO2,AIM2,AKAP9,AKIRIN2,AKT1S1,ALCAM,ANK3,ANKRD1,AOC2,APEX1,APP,AREG,ARID1A,ARID1B,ARID5B,ASXL1,ATIC,ATP1A1,ATP2B1,BAIAP2L1,BCL2,BCL2L11,BIRC3,BMP6,BPI,BTG1,BTG2,C10orf2,CCL17,CCL20,CCL3,CCL3L3,CCL4,CCL4L1,CCL5,CCL8,CCR7,CD274,CD38,CD3E,CD40,CD44,CD69,CD80,CDC42EP2,CELSR3,CHAC1,CHRM3,CIITA,CISH,CLCF1,CLK2,CNTF,CPEB3,CREBBP,CSAD,CSF1,CSF1R,CSF2…
GO:0048523	negative regulation of cellular process	324	4454	4.12e-12	ENSP00000155926,ENSP00000164227,ENSP00000173229,ENSP00000203629,ENSP00000215781,ENSP00000216223,ENSP00000216714,ENSP00000216797,ENSP00000216807,ENSP00000219244,ENSP00000220592,ENSP00000220751,ENSP00000220809,ENSP00000223095,ENSP00000225474,ENSP00000226279,ENSP00000226574,ENSP00000228606,ENSP00000229135,ENSP00000230990,ENSP00000231228,ENSP00000232424,ENSP00000239223,ENSP00000239938,ENSP00000240185…	ACIN1,ACVR1B,ADA,ADAM17,ADORA2A,AGER,AGO2,AKIRIN2,AKT1S1,ANK3,ANKRD1,ANKRD26,APEX1,APOBEC3B,APP,AREG,ARID1A,ARID2,ARID4A,ARID5B,ASAP1,ASH1L,ASXL1,ATF7,ATN1,ATP1A1,ATXN2,AVIL,B4GALT1,BAHCC1,BAZ2A,BCL11A,BCL2,BCL3,BCL9L,BCOR,BHLHE41,BICD1,BIRC3,BMP6,BPI,BRD4,BRMS1L,BTG1,BTG2,BTG3,C1QTNF1,CBLB,CCAR1,CCL17,CCL3,CCL3L3,CCL5,CCL8,CCNK,CCR7,CD274,CD38,CD3E,CD44,CDK12,CDK6,CHAC1,CHERP,CHRNA10,CIART,CIITA…
GO:0051252	regulation of RNA metabolic process	292	3890	4.12e-12	ENSP00000164227,ENSP00000215781,ENSP00000216714,ENSP00000216797,ENSP00000216807,ENSP00000216832,ENSP00000220592,ENSP00000220751,ENSP00000222553,ENSP00000223095,ENSP00000225296,ENSP00000225474,ENSP00000226279,ENSP00000226574,ENSP00000228534,ENSP00000229135,ENSP00000232424,ENSP00000239938,ENSP00000240185,ENSP00000242208,ENSP00000242728,ENSP00000244050,ENSP00000245414,ENSP00000246229,ENSP00000247026…	ACIN1,ACVR1B,ADORA2A,AGER,AGO2,AHNAK,AIM2,AKIRIN2,ANKRD1,APEX1,APP,ARID1A,ARID1B,ARID2,ARID3B,ARID4A,ARID4B,ARID5B,ASH1L,ASXL1,ATF7,ATN1,BAHCC1,BATF2,BAZ1A,BAZ2A,BCL11A,BCL3,BCL9L,BCOR,BCORL1,BHLHE41,BMP6,BRD4,BRMS1L,BRWD3,BTG1,BTG2,C17orf96,C1orf61,CCAR1,CCL3,CCL4,CCL5,CCNK,CD38,CD40,CD80,CDK12,CEP290,CHD3,CIART,CIITA,CLK2,CNOT3,CPEB3,CREB5,CREBBP,CRTC1,CSF2,CSF3,CXCL10,DDR2,DDX39B,DHX33,DMAP1,D…
GO:2001141	regulation of RNA biosynthetic process	280	3691	5.34e-12	ENSP00000164227,ENSP00000215781,ENSP00000216714,ENSP00000216797,ENSP00000216807,ENSP00000216832,ENSP00000220592,ENSP00000220751,ENSP00000222553,ENSP00000223095,ENSP00000225296,ENSP00000225474,ENSP00000226279,ENSP00000226574,ENSP00000228534,ENSP00000229135,ENSP00000232424,ENSP00000239938,ENSP00000240185,ENSP00000242208,ENSP00000242728,ENSP00000244050,ENSP00000245414,ENSP00000246229,ENSP00000248244…	ACVR1B,ADORA2A,AGER,AGO2,AIM2,AKIRIN2,ANKRD1,APEX1,APP,ARID1A,ARID1B,ARID2,ARID3B,ARID4A,ARID4B,ARID5B,ASH1L,ASXL1,ATF7,ATN1,BAHCC1,BATF2,BAZ1A,BAZ2A,BCL11A,BCL3,BCL9L,BCOR,BCORL1,BHLHE41,BMP6,BRD4,BRMS1L,BRWD3,BTG1,BTG2,C17orf96,C1orf61,CCAR1,CCL3,CCL4,CCL5,CCNK,CD38,CD40,CD80,CDK12,CEP290,CHD3,CIART,CIITA,CNOT3,CPEB3,CREB5,CREBBP,CRTC1,CSF2,CSF3,CXCL10,DDR2,DDX39B,DHX33,DMAP1,DMTF1,DOT1L,DPF3,D…
GO:0031347	regulation of defense response	85	676	6.63e-12	ENSP00000004531,ENSP00000203629,ENSP00000215781,ENSP00000216797,ENSP00000219070,ENSP00000220751,ENSP00000223095,ENSP00000226574,ENSP00000228534,ENSP00000229135,ENSP00000231228,ENSP00000243347,ENSP00000245414,ENSP00000246657,ENSP00000248244,ENSP00000252660,ENSP00000256458,ENSP00000257770,ENSP00000262367,ENSP00000263253,ENSP00000263341,ENSP00000263377,ENSP00000263408,ENSP00000263464,ENSP00000264634…	ADA,ADORA2A,AGER,AIM2,APP,ASH1L,BIRC3,BRD4,C9,CASP5,CCL3,CCL5,CCR7,CD226,CFB,CLEC4E,CR2,CREBBP,CYP19A1,EP300,ETS1,FCRL3,FOXP3,GATA3,GBP5,HEXIM1,IDO1,IFI16,IFNAR2,IFNG,IL12B,IL1B,IL20RB,IL23A,IL23R,IL27,IL2RA,IL6,IRAK2,IRF1,IRF4,IRG1,JAK2,LAG3,LTA,LYN,MAS1,MATR3,MMP2,MUC20,MYD88,NFKB1,NFKBIA,NLRP3,NT5E,OSM,OTUD4,OTUD7A,PML,PPARD,PRKCD,PTGS2,PTPRS,RASGRP1,RIPK2,SERPINB9,SERPINE1,SIN3A,SLC7A2,SMAD3,…
GO:0002694	regulation of leukocyte activation	68	470	7.08e-12	ENSP00000004531,ENSP00000203629,ENSP00000220751,ENSP00000221847,ENSP00000226279,ENSP00000228534,ENSP00000229135,ENSP00000231228,ENSP00000232424,ENSP00000242208,ENSP00000245414,ENSP00000246657,ENSP00000248244,ENSP00000257600,ENSP00000262158,ENSP00000262865,ENSP00000263341,ENSP00000264246,ENSP00000264634,ENSP00000280200,ENSP00000284981,ENSP00000300305,ENSP00000303939,ENSP00000306157,ENSP00000308208…	ADA,ADORA2A,AGER,APP,B7RP1,BCL2,BPI,CCL5,CCR7,CD226,CD274,CD38,CD3E,CD40,CD80,CLCF1,CTLA4,DTX1,EBI3,EMR2,FAM65B,FCRL3,FOXP3,GATA3,GLI3,HES1,IDO1,IFNG,IKZF3,IL12B,IL1B,IL20RB,IL23A,IL23R,IL27,IL2RA,IL6,IL7R,INHBA,IRF1,IRF4,JAK3,LAG3,LAT,LRRC32,LYN,MMP14,NFATC2,NFKBIZ,NLRP3,NR4A3,PRDM1,RASGRP1,RIPK2,RUNX1,SLC7A2,SMAD7,SOCS1,TESPA1,TICAM1,TNFAIP3,TNFRSF4,TOX,TSLP,WNT5A,XCL1,ZC3H12A,ZMIZ1
GO:0051247	positive regulation of protein metabolic process	150	1587	7.81e-12	ENSP00000046794,ENSP00000155926,ENSP00000164227,ENSP00000215781,ENSP00000216797,ENSP00000219244,ENSP00000220751,ENSP00000221847,ENSP00000225296,ENSP00000225474,ENSP00000228534,ENSP00000229135,ENSP00000230990,ENSP00000231228,ENSP00000232424,ENSP00000239938,ENSP00000241261,ENSP00000242208,ENSP00000245414,ENSP00000245934,ENSP00000246657,ENSP00000248244,ENSP00000249075,ENSP00000252660,ENSP00000256458…	ACVR1B,ADAM17,AGER,AIM2,AKAP9,AKIRIN2,APP,AREG,BCL2,BCL2L11,BCL3,BIRC3,BMP6,C1QTNF1,CCL17,CCL20,CCL3,CCL3L3,CCL4,CCL4L1,CCL5,CCL8,CCNK,CCR7,CD3E,CD40,CD44,CD80,CEMIP,CLCF1,CNTF,CPEB3,CSF1,CSF1R,CSF2,CSF3,CSNK1D,DDR2,DDX39B,DHX33,DUSP5,DUSP7,EBI3,EDN1,EGR1,EIF3C,ENG,ERN1,F3,FASLG,FCRL3,FLT1,FN1,FOXP3,FPR2,GATA3,GPR55,HBEGF,HES1,HIPK2,HNRNPD,HPN,HSP90AA1,HSPA5,ICAM1,IFI16,IFNG,IL12B,IL1A,IL1B,IL23A…
GO:0050727	regulation of inflammatory response	56	338	8.95e-12	ENSP00000004531,ENSP00000215781,ENSP00000216797,ENSP00000223095,ENSP00000226574,ENSP00000228534,ENSP00000231228,ENSP00000243347,ENSP00000246657,ENSP00000248244,ENSP00000252660,ENSP00000257770,ENSP00000263341,ENSP00000263377,ENSP00000263408,ENSP00000263464,ENSP00000264634,ENSP00000284981,ENSP00000305926,ENSP00000308925,ENSP00000310928,ENSP00000317891,ENSP00000328133,ENSP00000330341,ENSP00000332973…	ADA,ADORA2A,AGER,APP,ASH1L,BIRC3,BRD4,C9,CASP5,CCL3,CCL5,CCR7,CFB,CR2,CYP19A1,ETS1,FOXP3,GATA3,GBP5,IDO1,IL12B,IL1B,IL20RB,IL23A,IL2RA,IL6,IRG1,JAK2,LTA,LYN,MAS1,MYD88,NFKB1,NFKBIA,NLRP3,NT5E,OSM,OTUD7A,PPARD,PRKCD,PTGS2,SERPINE1,SLC7A2,SMAD3,SOCS3,TICAM1,TLR10,TLR7,TNF,TNFAIP3,TNFAIP6,TNIP1,TSLP,WNT5A,XCL1,ZC3H12A
GO:0001932	regulation of protein phosphorylation	135	1370	9.86e-12	ENSP00000046794,ENSP00000155926,ENSP00000164024,ENSP00000215781,ENSP00000219244,ENSP00000220751,ENSP00000225296,ENSP00000225474,ENSP00000228534,ENSP00000229135,ENSP00000230990,ENSP00000231228,ENSP00000232424,ENSP00000239223,ENSP00000239938,ENSP00000240185,ENSP00000242208,ENSP00000246657,ENSP00000249075,ENSP00000250699,ENSP00000252660,ENSP00000256458,ENSP00000261023,ENSP00000262158,ENSP00000263341…	ACVR1B,ADAM17,ADORA2A,AGER,AKAP9,AKT1S1,APP,AREG,ASH1L,BCL2,BMP6,BRD4,C1QTNF1,CBLB,CCL17,CCL20,CCL3,CCL3L3,CCL4,CCL4L1,CCL5,CCL8,CCNK,CCR7,CD3E,CD40,CD44,CD80,CDK12,CDK6,CELSR3,CEMIP,CHRNA10,CISH,CLCF1,CNTF,CSF1,CSF1R,CSF2,CSF3,CSNK1D,CXCL10,DDR2,DHX33,DUSP1,DUSP5,DUSP7,DUSP8,EDN1,EGR1,ENG,ERN1,FCRL3,FLT1,FN1,FPR2,GBP1,GP1BA,GPR55,HBEGF,HES1,HEXIM1,HIPK2,HSP90AA1,ICAM1,IFNG,IL12B,IL1B,IL23A,IL23R…
GO:0050896	response to stimulus	501	7824	1.10e-11	ENSP00000004531,ENSP00000005260,ENSP00000009105,ENSP00000040738,ENSP00000046794,ENSP00000164024,ENSP00000164227,ENSP00000173229,ENSP00000203629,ENSP00000215781,ENSP00000216223,ENSP00000216341,ENSP00000216714,ENSP00000216797,ENSP00000219070,ENSP00000219244,ENSP00000220592,ENSP00000220751,ENSP00000220809,ENSP00000221847,ENSP00000222553,ENSP00000222573,ENSP00000222812,ENSP00000222982,ENSP00000223095…	ABCB1,ABCB5,ABCC1,ABTB2,ACSL4,ACVR1B,ADA,ADAM17,ADM2,ADORA2A,AGER,AGO2,AIM2,AKAP2,AKAP9,AKIRIN2,AKT1S1,ALCAM,AMPD3,ANK3,ANKHD1,ANKRD1,ANPEP,AOC2,APEX1,APOBEC3B,APOL1,APOL3,APP,AREG,ARHGAP23,ARHGAP40,ARID1A,ARID1B,ARID5B,ASXL1,ATIC,ATP11A,ATP1A1,ATP1B1,ATP2B1,B4GALT1,B7RP1,BAIAP2L1,BATF2,BCL11A,BCL2,BCL2L11,BCL3,BCL9L,BIRC3,BMP6,BOD1L1,BPI,BRD4,BTG1,BTG2,C10orf2,C9,CAMK1G,CASP5,CBLB,CCL17,CCL20,CC…
GO:0051246	regulation of protein metabolic process	217	2668	1.93e-11	ENSP00000046794,ENSP00000155926,ENSP00000164024,ENSP00000164227,ENSP00000203629,ENSP00000215781,ENSP00000216797,ENSP00000219244,ENSP00000220592,ENSP00000220751,ENSP00000220809,ENSP00000221847,ENSP00000223095,ENSP00000225296,ENSP00000225474,ENSP00000226574,ENSP00000228534,ENSP00000229135,ENSP00000230990,ENSP00000231228,ENSP00000232424,ENSP00000239223,ENSP00000239938,ENSP00000240185,ENSP00000241261…	ABTB2,ACVR1B,ADAM17,ADORA2A,AGER,AGO2,AIM2,AKAP9,AKIRIN2,AKT1S1,APP,AREG,ASH1L,ATXN2,BCL2,BCL2L11,BCL3,BCOR,BIRC3,BMP6,BRD4,BTG2,C1QTNF1,C9,CBLB,CCL17,CCL20,CCL3,CCL3L3,CCL4,CCL4L1,CCL5,CCL8,CCNK,CCR7,CD3E,CD40,CD44,CD80,CDK12,CDK6,CELSR3,CEMIP,CFB,CHAC1,CHRNA10,CISH,CLCF1,CNOT3,CNTF,CPEB3,CR2,CSF1,CSF1R,CSF2,CSF3,CSNK1D,CXCL10,DDR2,DDX39B,DHX33,DUSP1,DUSP5,DUSP7,DUSP8,EBI3,EDN1,EGR1,EIF3C,EIF5B,…
GO:0009605	response to external stimulus	166	1857	2.33e-11	ENSP00000005260,ENSP00000164024,ENSP00000164227,ENSP00000173229,ENSP00000216797,ENSP00000219244,ENSP00000220751,ENSP00000223095,ENSP00000225474,ENSP00000226574,ENSP00000228534,ENSP00000228606,ENSP00000229135,ENSP00000230990,ENSP00000231228,ENSP00000234488,ENSP00000245414,ENSP00000246657,ENSP00000248244,ENSP00000250699,ENSP00000256458,ENSP00000257787,ENSP00000261023,ENSP00000262345,ENSP00000262626…	ABCC1,ACSL4,ADA,ADAM17,ADORA2A,AKIRIN2,ALCAM,ANKRD1,APOBEC3B,APP,ATP1A1,ATP2B1,BAIAP2L1,BATF2,BCL2,BCL2L11,BCL3,BMP6,BPI,BTG2,CASP5,CCL17,CCL20,CCL3,CCL3L3,CCL4,CCL4L1,CCL5,CCL8,CCR7,CD3E,CD40,CDK6,CELSR3,CHRNA10,CLCN6,CLEC4E,CRTC1,CSF1R,CSF2,CSF3,CXCL1,CXCL10,CXCL11,CXCL2,CXCL3,CXCL9,CYP27B1,CYP7B1,DDX21,DENND5A,DOCK4,EDN1,EMR2,ENG,ETS1,FAM65B,FASLG,FEZ1,FKBP5,FLT1,FOSL1,FOXP3,FPR2,GATA3,GBP1,GB…
GO:0006355	regulation of transcription, DNA-templated	275	3661	2.79e-11	ENSP00000164227,ENSP00000215781,ENSP00000216714,ENSP00000216797,ENSP00000216807,ENSP00000216832,ENSP00000220592,ENSP00000220751,ENSP00000222553,ENSP00000223095,ENSP00000225296,ENSP00000225474,ENSP00000226279,ENSP00000226574,ENSP00000228534,ENSP00000229135,ENSP00000232424,ENSP00000239938,ENSP00000240185,ENSP00000242208,ENSP00000242728,ENSP00000244050,ENSP00000245414,ENSP00000246229,ENSP00000248244…	ACVR1B,ADORA2A,AGER,AGO2,AIM2,AKIRIN2,ANKRD1,APEX1,APP,ARID1A,ARID1B,ARID2,ARID3B,ARID4A,ARID4B,ARID5B,ASH1L,ASXL1,ATF7,ATN1,BAHCC1,BATF2,BAZ1A,BAZ2A,BCL11A,BCL3,BCL9L,BCOR,BCORL1,BHLHE41,BMP6,BRD4,BRMS1L,BRWD3,BTG1,BTG2,C17orf96,C1orf61,CCAR1,CCNK,CD38,CD40,CD80,CDK12,CEP290,CHD3,CIART,CIITA,CNOT3,CPEB3,CREB5,CREBBP,CRTC1,CSF2,CSF3,CXCL10,DDR2,DDX39B,DHX33,DMAP1,DMTF1,DOT1L,DPF3,EBF1,EDN1,EGR1,E…
GO:0006950	response to stress	252	3267	2.87e-11	ENSP00000004531,ENSP00000040738,ENSP00000046794,ENSP00000164227,ENSP00000216341,ENSP00000216714,ENSP00000216797,ENSP00000219070,ENSP00000219244,ENSP00000220751,ENSP00000220809,ENSP00000223095,ENSP00000226279,ENSP00000226574,ENSP00000228534,ENSP00000228606,ENSP00000229135,ENSP00000230859,ENSP00000230990,ENSP00000231228,ENSP00000239223,ENSP00000239938,ENSP00000240185,ENSP00000242208,ENSP00000242786…	ADA,ADAM17,ADORA2A,AGER,AIM2,AKIRIN2,ANKHD1,ANKRD1,APEX1,APOBEC3B,APOL1,APOL3,APP,AREG,ARID1B,ATP1B1,ATP2B1,B4GALT1,B7RP1,BATF2,BCL2,BCL2L11,BCL3,BMP6,BOD1L1,BPI,BRD4,BTG1,BTG2,C9,CCL17,CCL20,CCL3,CCL3L3,CCL4,CCL4L1,CCL5,CCL8,CCNK,CCR7,CD163,CD38,CD40,CD44,CD97,CDC42EP2,CFB,CHAC1,CHST2,CIITA,CLEC4E,CLEC5A,CNOT3,CNOT4,CNTF,CR2,CREBBP,CSF1,CSF1R,CSF2,CTLA4,CXCL1,CXCL10,CXCL11,CXCL2,CXCL3,CXCL9,CYP2…
GO:1903506	regulation of nucleic acid-templated transcription	276	3683	3.15e-11	ENSP00000164227,ENSP00000215781,ENSP00000216714,ENSP00000216797,ENSP00000216807,ENSP00000216832,ENSP00000220592,ENSP00000220751,ENSP00000222553,ENSP00000223095,ENSP00000225296,ENSP00000225474,ENSP00000226279,ENSP00000226574,ENSP00000228534,ENSP00000229135,ENSP00000232424,ENSP00000239938,ENSP00000240185,ENSP00000242208,ENSP00000242728,ENSP00000244050,ENSP00000245414,ENSP00000246229,ENSP00000248244…	ACVR1B,ADORA2A,AGER,AGO2,AIM2,AKIRIN2,ANKRD1,APEX1,APP,ARID1A,ARID1B,ARID2,ARID3B,ARID4A,ARID4B,ARID5B,ASH1L,ASXL1,ATF7,ATN1,BAHCC1,BATF2,BAZ1A,BAZ2A,BCL11A,BCL3,BCL9L,BCOR,BCORL1,BHLHE41,BMP6,BRD4,BRMS1L,BRWD3,BTG1,BTG2,C17orf96,C1orf61,CCAR1,CCNK,CD38,CD40,CD80,CDK12,CEP290,CHD3,CIART,CIITA,CNOT3,CPEB3,CREB5,CREBBP,CRTC1,CSF2,CSF3,CXCL10,DDR2,DDX39B,DHX33,DMAP1,DMTF1,DOT1L,DPF3,DTX1,EBF1,EDN1,E…
GO:0019219	regulation of nucleobase-containing compound metabolic process	301	4133	4.40e-11	ENSP00000164227,ENSP00000215781,ENSP00000216714,ENSP00000216797,ENSP00000216807,ENSP00000216832,ENSP00000220592,ENSP00000220751,ENSP00000222553,ENSP00000223095,ENSP00000225296,ENSP00000225474,ENSP00000226279,ENSP00000226574,ENSP00000228534,ENSP00000229135,ENSP00000232424,ENSP00000239223,ENSP00000239938,ENSP00000240185,ENSP00000242208,ENSP00000242728,ENSP00000244050,ENSP00000245414,ENSP00000246229…	ACIN1,ACVR1B,ADORA2A,AGER,AGO2,AHNAK,AIM2,AKIRIN2,ANKRD1,APEX1,APP,ARID1A,ARID1B,ARID2,ARID3B,ARID4A,ARID4B,ARID5B,ASH1L,ASXL1,ATF7,ATN1,BAHCC1,BATF2,BAZ1A,BAZ2A,BCL11A,BCL3,BCL9L,BCOR,BCORL1,BHLHE41,BMP6,BRD4,BRMS1L,BRWD3,BTG1,BTG2,C17orf96,C1orf61,CCAR1,CCL3,CCL4,CCL5,CCNK,CD38,CD40,CD80,CDK12,CEP290,CHD3,CIART,CIITA,CLCF1,CLK2,CNOT3,CPEB3,CREB5,CREBBP,CRTC1,CSF2,CSF3,CXCL10,DDR2,DDX39B,DHX33,D…
GO:0032502	developmental process	371	5401	4.50e-11	ENSP00000164024,ENSP00000164227,ENSP00000173229,ENSP00000215781,ENSP00000216605,ENSP00000216714,ENSP00000216797,ENSP00000219070,ENSP00000219244,ENSP00000220592,ENSP00000221494,ENSP00000222399,ENSP00000222573,ENSP00000223095,ENSP00000225474,ENSP00000226279,ENSP00000228606,ENSP00000230990,ENSP00000231228,ENSP00000232424,ENSP00000236959,ENSP00000239223,ENSP00000239938,ENSP00000241261,ENSP00000242208…	ABCB5,ACIN1,ACSL4,ACVR1B,ADA,ADAM17,ADAM19,ADAMTS2,ADM2,ADORA2A,AGER,AGO2,AKIRIN2,ALCAM,ANK3,ANKRD1,ANKRD11,ANPEP,APEX1,APP,ARC,AREG,ARID1A,ARID1B,ARID2,ARID4A,ARID4B,ARID5B,ASAP1,ASH1L,ASXL1,ATAT1,ATIC,ATN1,ATP2B1,AVIL,B4GALT1,BATF2,BCL11A,BCL2,BCL2L11,BCL3,BCL9L,BCOR,BHLHE41,BICD1,BMP6,BTG2,C17orf96,C21orf91,CABYR,CATSPERB,CCL17,CCL3,CCR7,CD38,CD3E,CD40,CD44,CDK6,CELSR3,CEP290,CHAC1,CHERP,CHRM3…
GO:0022407	regulation of cell-cell adhesion	57	366	4.75e-11	ENSP00000203629,ENSP00000220751,ENSP00000221847,ENSP00000228534,ENSP00000229135,ENSP00000231228,ENSP00000232424,ENSP00000245414,ENSP00000246657,ENSP00000254958,ENSP00000257527,ENSP00000257600,ENSP00000262158,ENSP00000263341,ENSP00000264246,ENSP00000264634,ENSP00000264832,ENSP00000265165,ENSP00000280772,ENSP00000300305,ENSP00000303939,ENSP00000306157,ENSP00000310244,ENSP00000321345,ENSP00000325663…	ADA,ADAM19,ADORA2A,AGER,ANK3,B7RP1,C1QTNF1,CCL5,CCR7,CD274,CD3E,CD44,CD80,CTLA4,DTX1,EBI3,ETS1,FAM65B,FOXP3,GATA3,GLI3,HES1,ICAM1,IDO1,IFNG,IL12B,IL1B,IL20RB,IL23A,IL23R,IL2RA,IL6,IL7R,IRF1,JAG1,JAK2,JAK3,LAG3,LEF1,LRRC32,LYN,MINK1,NFKBIZ,NLRP3,NR4A3,PRKCD,RASGRP1,RIPK2,RUNX1,SMAD7,SOCS1,TESPA1,TNF,WNT5A,XCL1,ZC3H12A,ZMIZ1
GO:0008284	positive regulation of cell population proliferation	98	878	4.76e-11	ENSP00000173229,ENSP00000215781,ENSP00000219070,ENSP00000220751,ENSP00000221847,ENSP00000222399,ENSP00000222553,ENSP00000225474,ENSP00000226279,ENSP00000228534,ENSP00000229135,ENSP00000230990,ENSP00000231228,ENSP00000232424,ENSP00000239938,ENSP00000248244,ENSP00000249075,ENSP00000252660,ENSP00000257787,ENSP00000261023,ENSP00000262345,ENSP00000262626,ENSP00000263341,ENSP00000264634,ENSP00000265131…	ADA,ADAM17,AGER,AKIRIN2,AREG,B4GALT1,B7RP1,BCL2,BMP6,CCAR1,CCL5,CD274,CD38,CD3E,CD40,CDK6,CLCF1,CNTF,CSF1,CSF1R,CSF2,CSF3,CXCL10,CYP7B1,DDR2,DDX39B,DOT1L,EBI3,EDN1,EGR1,ERN1,ETS1,F3,FASLG,FCRL3,FLT1,FN1,FOSL1,FOXP3,GLI3,HBEGF,HES1,HIF1A,HIPK2,HPN,IFNG,IL12B,IL12RB2,IL1B,IL23A,IL23R,IL2RA,IL6,IL7R,ITGAV,JAK2,JAK3,KIAA1462,KLF5,KMT2D,LAMB1,LEF1,LIF,LTA,LYN,MARCKSL1,MAS1,MLXIPL,MMP2,MYC,NAMPT,NF1,NF…
GO:0042325	regulation of phosphorylation	139	1465	5.01e-11	ENSP00000046794,ENSP00000155926,ENSP00000164024,ENSP00000215781,ENSP00000219244,ENSP00000220751,ENSP00000225296,ENSP00000225474,ENSP00000228534,ENSP00000229135,ENSP00000230990,ENSP00000231228,ENSP00000232424,ENSP00000239223,ENSP00000239938,ENSP00000240185,ENSP00000242208,ENSP00000246657,ENSP00000249075,ENSP00000250699,ENSP00000252660,ENSP00000256458,ENSP00000261023,ENSP00000262158,ENSP00000263341…	ACVR1B,ADAM17,ADORA2A,AGER,AKAP9,AKT1S1,APP,AREG,ASH1L,BCL2,BMP6,BRD4,C1QTNF1,CBLB,CCL17,CCL20,CCL3,CCL3L3,CCL4,CCL4L1,CCL5,CCL8,CCNK,CCR7,CD3E,CD40,CD44,CD80,CDK12,CDK6,CELSR3,CEMIP,CHRNA10,CISH,CLCF1,CNTF,CSF1,CSF1R,CSF2,CSF3,CSNK1D,CXCL10,DDR2,DHX33,DUSP1,DUSP5,DUSP7,DUSP8,EDN1,EGR1,ENG,ERN1,FCRL3,FLT1,FN1,FPR2,GBP1,GP1BA,GPR55,HBEGF,HES1,HEXIM1,HIF1A,HIPK2,HSP90AA1,ICAM1,IFNG,IL12B,IL1B,IL23A…
GO:0051249	regulation of lymphocyte activation	60	401	5.17e-11	ENSP00000203629,ENSP00000220751,ENSP00000221847,ENSP00000226279,ENSP00000228534,ENSP00000229135,ENSP00000231228,ENSP00000232424,ENSP00000242208,ENSP00000245414,ENSP00000246657,ENSP00000248244,ENSP00000257600,ENSP00000262158,ENSP00000263341,ENSP00000264246,ENSP00000300305,ENSP00000303939,ENSP00000306157,ENSP00000308208,ENSP00000309338,ENSP00000310244,ENSP00000321345,ENSP00000325663,ENSP00000328133…	ADA,ADORA2A,AGER,B7RP1,BCL2,CCL5,CCR7,CD274,CD38,CD3E,CD40,CD80,CLCF1,CTLA4,DTX1,EBI3,FAM65B,FCRL3,FOXP3,GATA3,GLI3,HES1,IDO1,IFNG,IKZF3,IL12B,IL1B,IL20RB,IL23A,IL23R,IL27,IL2RA,IL6,IL7R,INHBA,IRF1,IRF4,JAK3,LAG3,LAT,LRRC32,LYN,MMP14,NFATC2,NFKBIZ,NLRP3,PRDM1,RASGRP1,RIPK2,RUNX1,SMAD7,SOCS1,TESPA1,TICAM1,TNFAIP3,TNFRSF4,TOX,XCL1,ZC3H12A,ZMIZ1
GO:0032270	positive regulation of cellular protein metabolic process	140	1496	1.02e-10	ENSP00000046794,ENSP00000155926,ENSP00000164227,ENSP00000215781,ENSP00000216797,ENSP00000219244,ENSP00000220751,ENSP00000225296,ENSP00000225474,ENSP00000228534,ENSP00000229135,ENSP00000230990,ENSP00000231228,ENSP00000232424,ENSP00000239938,ENSP00000241261,ENSP00000242208,ENSP00000245934,ENSP00000246657,ENSP00000248244,ENSP00000249075,ENSP00000252660,ENSP00000256458,ENSP00000257787,ENSP00000261023…	ACVR1B,ADAM17,AGER,AIM2,AKAP9,AKIRIN2,APP,AREG,BCL2,BCL2L11,BCL3,BIRC3,BMP6,C1QTNF1,CCL17,CCL20,CCL3,CCL3L3,CCL4,CCL4L1,CCL5,CCL8,CCNK,CCR7,CD3E,CD40,CD44,CD80,CEMIP,CLCF1,CNTF,CPEB3,CSF1,CSF1R,CSF2,CSF3,CSNK1D,DDR2,DDX39B,DHX33,DUSP5,DUSP7,EDN1,EGR1,EIF3C,ENG,ERN1,F3,FASLG,FCRL3,FLT1,FN1,FOXP3,FPR2,GATA3,GPR55,HBEGF,HES1,HIPK2,HNRNPD,HPN,HSP90AA1,HSPA5,ICAM1,IFI16,IFNG,IL12B,IL1B,IL23A,IL23R,IL6…
GO:0048856	anatomical structure development	352	5085	1.02e-10	ENSP00000164024,ENSP00000164227,ENSP00000173229,ENSP00000215781,ENSP00000216605,ENSP00000216797,ENSP00000219070,ENSP00000219244,ENSP00000220592,ENSP00000221494,ENSP00000222399,ENSP00000222573,ENSP00000223095,ENSP00000225474,ENSP00000226279,ENSP00000228606,ENSP00000230990,ENSP00000231228,ENSP00000232424,ENSP00000236959,ENSP00000239223,ENSP00000239938,ENSP00000241261,ENSP00000242208,ENSP00000242728…	ABCB5,ACIN1,ACSL4,ACVR1B,ADA,ADAM17,ADAM19,ADAMTS2,ADM2,ADORA2A,AGER,AGO2,AKIRIN2,ALCAM,ANK3,ANKRD1,ANKRD11,ANPEP,APP,ARC,AREG,ARID1A,ARID1B,ARID2,ARID4A,ARID4B,ARID5B,ASAP1,ASH1L,ASXL1,ATAT1,ATIC,ATN1,ATP2B1,AVIL,B4GALT1,BATF2,BCL11A,BCL2,BCL2L11,BCL3,BCL9L,BCOR,BHLHE41,BICD1,BMP6,BTG2,C17orf96,C21orf91,CABYR,CATSPERB,CCL17,CCL3,CCR7,CD38,CD3E,CD40,CD44,CDK6,CELSR3,CEP290,CHAC1,CHERP,CHRM3,CHRNA…
GO:0046634	regulation of alpha-beta T cell activation	27	86	1.08e-10	ENSP00000220751,ENSP00000221847,ENSP00000228534,ENSP00000229135,ENSP00000231228,ENSP00000245414,ENSP00000262158,ENSP00000264246,ENSP00000300305,ENSP00000321345,ENSP00000325663,ENSP00000329418,ENSP00000336630,ENSP00000337383,ENSP00000349365,ENSP00000354566,ENSP00000356792,ENSP00000358092,ENSP00000361965,ENSP00000362179,ENSP00000364210,ENSP00000365380,ENSP00000368632,ENSP00000370343,ENSP00000370989…	ADA,ADORA2A,AGER,CD274,CD3E,CD80,EBI3,FOXP3,GATA3,GLI3,IFNG,IL12B,IL23A,IL23R,IL27,IRF1,IRF4,JAK3,NFKBIZ,NLRP3,PRDM1,RIPK2,RUNX1,SMAD7,SOCS1,XCL1,ZC3H12A
GO:1903037	regulation of leukocyte cell-cell adhesion	48	278	1.21e-10	ENSP00000203629,ENSP00000220751,ENSP00000221847,ENSP00000228534,ENSP00000229135,ENSP00000231228,ENSP00000232424,ENSP00000245414,ENSP00000246657,ENSP00000257600,ENSP00000262158,ENSP00000263341,ENSP00000264246,ENSP00000264832,ENSP00000300305,ENSP00000303939,ENSP00000306157,ENSP00000310244,ENSP00000321345,ENSP00000325663,ENSP00000328133,ENSP00000329418,ENSP00000334474,ENSP00000336630,ENSP00000337383…	ADA,ADORA2A,AGER,B7RP1,CCL5,CCR7,CD274,CD3E,CD44,CD80,CTLA4,DTX1,EBI3,ETS1,FAM65B,FOXP3,GATA3,GLI3,HES1,ICAM1,IDO1,IFNG,IL12B,IL1B,IL20RB,IL23A,IL23R,IL2RA,IL6,IL7R,IRF1,JAK3,LAG3,LRRC32,LYN,NFKBIZ,NLRP3,NR4A3,RASGRP1,RIPK2,RUNX1,SMAD7,SOCS1,TESPA1,TNF,XCL1,ZC3H12A,ZMIZ1
GO:0032103	positive regulation of response to external stimulus	49	291	1.57e-10	ENSP00000215781,ENSP00000216797,ENSP00000220751,ENSP00000223095,ENSP00000228534,ENSP00000228606,ENSP00000231228,ENSP00000246657,ENSP00000248244,ENSP00000263071,ENSP00000263341,ENSP00000264634,ENSP00000283147,ENSP00000284981,ENSP00000296026,ENSP00000305651,ENSP00000306884,ENSP00000308925,ENSP00000309968,ENSP00000317891,ENSP00000327513,ENSP00000332973,ENSP00000334145,ENSP00000339804,ENSP00000354901…	ADAM17,AGER,APP,BMP6,CCL3,CCL4,CCL5,CCR7,CNTF,CSF1,CXCL1,CXCL10,CXCL11,CXCL2,CXCL3,CXCL9,CYP27B1,EDN1,ETS1,F3,FAM65B,FPR2,GBP5,IDO1,IL12B,IL1B,IL23A,IL6,IRG1,JAK2,LTA,MYD88,NFKBIA,OSM,PTGS2,RIPK2,SCARF1,SERPINE1,SMAD3,THBD,TICAM1,TLR10,TLR7,TNF,TNIP1,TSLP,VEGFA,WNT5A,XCL1
GO:2000112	regulation of cellular macromolecule biosynthetic process	293	4050	2.09e-10	ENSP00000164227,ENSP00000215781,ENSP00000216714,ENSP00000216797,ENSP00000216807,ENSP00000216832,ENSP00000220592,ENSP00000220751,ENSP00000222553,ENSP00000223095,ENSP00000225296,ENSP00000225474,ENSP00000226279,ENSP00000226574,ENSP00000228534,ENSP00000229135,ENSP00000230990,ENSP00000232424,ENSP00000239223,ENSP00000239938,ENSP00000240185,ENSP00000242208,ENSP00000242728,ENSP00000244050,ENSP00000245414…	ACVR1B,ADORA2A,AGER,AGO2,AIM2,AKIRIN2,ANKRD1,APEX1,APP,ARID1A,ARID1B,ARID2,ARID3B,ARID4A,ARID4B,ARID5B,ASH1L,ASXL1,ATF7,ATN1,ATXN2,BAHCC1,BATF2,BAZ1A,BAZ2A,BCL11A,BCL2,BCL3,BCL9L,BCOR,BCORL1,BHLHE41,BMP6,BRD4,BRMS1L,BRWD3,BTG1,BTG2,C17orf96,C1orf61,CCAR1,CCL5,CCNK,CCR7,CD38,CD40,CD80,CDK12,CEP290,CHD3,CIART,CIITA,CNOT3,CPEB3,CREB5,CREBBP,CRTC1,CSF2,CSF3,CXCL10,DDR2,DDX39B,DHX33,DMAP1,DMTF1,DOT1L,…
GO:0031399	regulation of protein modification process	155	1747	2.50e-10	ENSP00000046794,ENSP00000155926,ENSP00000164024,ENSP00000215781,ENSP00000219244,ENSP00000220751,ENSP00000225296,ENSP00000225474,ENSP00000228534,ENSP00000229135,ENSP00000230990,ENSP00000231228,ENSP00000232424,ENSP00000239223,ENSP00000239938,ENSP00000240185,ENSP00000242208,ENSP00000245934,ENSP00000246657,ENSP00000248244,ENSP00000249075,ENSP00000250699,ENSP00000252660,ENSP00000256458,ENSP00000261023…	ACVR1B,ADAM17,ADORA2A,AGER,AKAP9,AKT1S1,APP,AREG,ASH1L,BCL2,BCOR,BIRC3,BMP6,BRD4,C1QTNF1,CBLB,CCL17,CCL20,CCL3,CCL3L3,CCL4,CCL4L1,CCL5,CCL8,CCNK,CCR7,CD3E,CD40,CD44,CD80,CDK12,CDK6,CELSR3,CEMIP,CHRNA10,CISH,CLCF1,CNTF,CSF1,CSF1R,CSF2,CSF3,CSNK1D,CXCL10,DDR2,DHX33,DUSP1,DUSP5,DUSP7,DUSP8,EDN1,EGR1,ENG,EP300,ERN1,FCRL3,FLT1,FN1,FOXP3,FPR2,FRY,GATA3,GBP1,GP1BA,GPR55,HBEGF,HES1,HEXIM1,HIPK2,HSP90AA1,…
GO:0050867	positive regulation of cell activation	50	308	3.00e-10	ENSP00000220751,ENSP00000221847,ENSP00000226279,ENSP00000228534,ENSP00000229135,ENSP00000231228,ENSP00000232424,ENSP00000246657,ENSP00000248244,ENSP00000263341,ENSP00000264246,ENSP00000264634,ENSP00000280200,ENSP00000284981,ENSP00000300305,ENSP00000303939,ENSP00000306157,ENSP00000308208,ENSP00000309338,ENSP00000310244,ENSP00000321345,ENSP00000325663,ENSP00000329418,ENSP00000334474,ENSP00000337383…	ADA,AGER,APP,B7RP1,BCL2,CCL5,CCR7,CD226,CD274,CD38,CD3E,CD40,CD80,CLCF1,CTLA4,EBI3,FCRL3,FOXP3,GATA3,GLI3,HES1,IFNG,IL12B,IL1B,IL23A,IL23R,IL2RA,IL6,IL7R,JAK2,JAK3,LYN,MMP14,NFATC2,NFKBIZ,NLRP3,NR4A3,PRDM1,RASGRP1,RIPK2,RUNX1,SOCS1,TESPA1,TICAM1,TNFRSF4,TOX,TSLP,WNT5A,XCL1,ZMIZ1
GO:0002696	positive regulation of leukocyte activation	49	298	3.25e-10	ENSP00000220751,ENSP00000221847,ENSP00000226279,ENSP00000228534,ENSP00000229135,ENSP00000231228,ENSP00000232424,ENSP00000246657,ENSP00000248244,ENSP00000263341,ENSP00000264246,ENSP00000264634,ENSP00000280200,ENSP00000284981,ENSP00000300305,ENSP00000303939,ENSP00000306157,ENSP00000308208,ENSP00000309338,ENSP00000310244,ENSP00000321345,ENSP00000325663,ENSP00000329418,ENSP00000334474,ENSP00000337383…	ADA,AGER,APP,B7RP1,BCL2,CCL5,CCR7,CD226,CD274,CD38,CD3E,CD40,CD80,CLCF1,CTLA4,EBI3,FCRL3,FOXP3,GATA3,GLI3,HES1,IFNG,IL12B,IL1B,IL23A,IL23R,IL2RA,IL6,IL7R,JAK3,LYN,MMP14,NFATC2,NFKBIZ,NLRP3,NR4A3,PRDM1,RASGRP1,RIPK2,RUNX1,SOCS1,TESPA1,TICAM1,TNFRSF4,TOX,TSLP,WNT5A,XCL1,ZMIZ1
GO:1903708	positive regulation of hemopoiesis	37	177	3.36e-10	ENSP00000220751,ENSP00000225474,ENSP00000228534,ENSP00000229135,ENSP00000231228,ENSP00000242208,ENSP00000249075,ENSP00000254958,ENSP00000262710,ENSP00000264246,ENSP00000265165,ENSP00000279028,ENSP00000300305,ENSP00000306157,ENSP00000308208,ENSP00000310244,ENSP00000312649,ENSP00000321345,ENSP00000325663,ENSP00000327513,ENSP00000329418,ENSP00000334474,ENSP00000337383,ENSP00000354842,ENSP00000358092…	ACIN1,ACVR1B,ADA,AGER,CD80,CSF1,CSF3,ETS1,FOXP3,GATA3,GLI3,HIF1A,IFNG,IL12B,IL23A,IL23R,IL2RA,IL7R,INHBA,JAG1,LEF1,LIF,MMP14,NFKBIZ,NLRP3,OCSTAMP,PPARGC1B,PRDM1,RASGRP1,RIPK2,RUNX1,SLC9B2,SOCS1,TESPA1,TNF,TOX,ZMIZ1
GO:0048731	system development	297	4144	3.77e-10	ENSP00000164024,ENSP00000164227,ENSP00000173229,ENSP00000216605,ENSP00000216797,ENSP00000219070,ENSP00000221494,ENSP00000222399,ENSP00000222573,ENSP00000223095,ENSP00000225474,ENSP00000226279,ENSP00000228606,ENSP00000230990,ENSP00000231228,ENSP00000232424,ENSP00000236959,ENSP00000239938,ENSP00000241261,ENSP00000242208,ENSP00000242728,ENSP00000244050,ENSP00000245414,ENSP00000246657,ENSP00000249075…	ABCB5,ACIN1,ACSL4,ACVR1B,ADA,ADAM17,ADAM19,ADAMTS2,ADM2,ADORA2A,AGER,ALCAM,ANK3,ANKRD1,ANKRD11,ANPEP,APP,ARC,AREG,ARID1A,ARID1B,ARID2,ARID4A,ARID4B,ARID5B,ASAP1,ASH1L,ASXL1,ATAT1,ATIC,ATN1,ATP2B1,AVIL,B4GALT1,BATF2,BCL11A,BCL2,BCL2L11,BCL3,BCL9L,BCOR,BHLHE41,BMP6,BTG2,C17orf96,C21orf91,CCL3,CCR7,CD38,CD3E,CD44,CDK6,CELSR3,CEP290,CHAC1,CHERP,CHRM3,CHRNA10,CKB,CLCF1,CLEC4E,CLEC5A,CNTF,COBL,COL24A1,…
GO:0007275	multicellular organism development	329	4726	4.44e-10	ENSP00000164024,ENSP00000164227,ENSP00000173229,ENSP00000215781,ENSP00000216605,ENSP00000216797,ENSP00000219070,ENSP00000219244,ENSP00000220592,ENSP00000221494,ENSP00000222399,ENSP00000222573,ENSP00000223095,ENSP00000225474,ENSP00000226279,ENSP00000228606,ENSP00000230990,ENSP00000231228,ENSP00000232424,ENSP00000236959,ENSP00000239223,ENSP00000239938,ENSP00000241261,ENSP00000242208,ENSP00000242728…	ABCB5,ACIN1,ACSL4,ACVR1B,ADA,ADAM17,ADAM19,ADAMTS2,ADM2,ADORA2A,AGER,AGO2,AKIRIN2,ALCAM,ANK3,ANKRD1,ANKRD11,ANPEP,APP,ARC,AREG,ARID1A,ARID1B,ARID2,ARID4A,ARID4B,ARID5B,ASAP1,ASH1L,ASXL1,ATAT1,ATIC,ATN1,ATP2B1,AVIL,B4GALT1,BATF2,BCL11A,BCL2,BCL2L11,BCL3,BCL9L,BCOR,BHLHE41,BMP6,BTG2,C17orf96,C21orf91,CATSPERB,CCL17,CCL3,CCR7,CD38,CD3E,CD40,CD44,CDK6,CELSR3,CEP290,CHAC1,CHERP,CHRM3,CHRNA10,CHST2,CKB…
GO:0022409	positive regulation of cell-cell adhesion	43	238	4.44e-10	ENSP00000220751,ENSP00000221847,ENSP00000228534,ENSP00000229135,ENSP00000231228,ENSP00000232424,ENSP00000246657,ENSP00000257527,ENSP00000262158,ENSP00000263341,ENSP00000264246,ENSP00000264634,ENSP00000264832,ENSP00000265165,ENSP00000280772,ENSP00000300305,ENSP00000303939,ENSP00000306157,ENSP00000310244,ENSP00000321345,ENSP00000325663,ENSP00000329418,ENSP00000334474,ENSP00000337383,ENSP00000339477…	ADA,ADAM19,AGER,ANK3,B7RP1,CCL5,CCR7,CD274,CD3E,CD44,CD80,CTLA4,EBI3,ETS1,FOXP3,GATA3,GLI3,HES1,ICAM1,IFNG,IL12B,IL1B,IL23A,IL23R,IL2RA,IL6,IL7R,JAK3,LEF1,LYN,NFKBIZ,NLRP3,NR4A3,RASGRP1,RIPK2,RUNX1,SMAD7,SOCS1,TESPA1,TNF,WNT5A,XCL1,ZMIZ1
GO:0002520	immune system development	74	601	5.45e-10	ENSP00000164227,ENSP00000225474,ENSP00000231228,ENSP00000232424,ENSP00000239938,ENSP00000242208,ENSP00000245414,ENSP00000246657,ENSP00000254958,ENSP00000262710,ENSP00000263253,ENSP00000264634,ENSP00000265165,ENSP00000268058,ENSP00000279028,ENSP00000284981,ENSP00000286301,ENSP00000296871,ENSP00000299663,ENSP00000300305,ENSP00000301887,ENSP00000304592,ENSP00000306157,ENSP00000309338,ENSP00000309968…	ACIN1,ADA,ADAM17,APP,ARID4A,ASXL1,BATF2,BCL2,BCL2L11,BCL3,CCR7,CD3E,CLCF1,CLEC4E,CLEC5A,COL24A1,CR2,CSF1,CSF1R,CSF2,CSF3,EGR1,ENSG00000173575,EP300,ETV6,FASN,FOXP3,GATA3,GLI3,GPR18,HES1,HIF1A,HIPK2,IFI16,IL12B,IL18R1,IL6,IL7R,INHBA,IRF1,IRF4,IRG1,JAG1,JAK2,JAK3,KLF6,KMT2A,KMT2E,LEF1,LRRK1,LTA,LTB,LYN,MAFB,NCOA6,NFKB2,OCSTAMP,PML,POU2F2,PRRC2C,RHOH,RUNX1,RUNX2,SATB1,SEMA4A,SIN3A,SMAD3,TCF7,TNF,TNF…
GO:0001934	positive regulation of protein phosphorylation	99	941	7.22e-10	ENSP00000046794,ENSP00000215781,ENSP00000219244,ENSP00000220751,ENSP00000225296,ENSP00000225474,ENSP00000228534,ENSP00000229135,ENSP00000230990,ENSP00000231228,ENSP00000232424,ENSP00000239938,ENSP00000242208,ENSP00000246657,ENSP00000249075,ENSP00000252660,ENSP00000256458,ENSP00000261023,ENSP00000263341,ENSP00000264246,ENSP00000264431,ENSP00000264634,ENSP00000264832,ENSP00000265362,ENSP00000282397…	ACVR1B,ADAM17,AGER,AKAP9,APP,AREG,BCL2,BMP6,C1QTNF1,CCL17,CCL20,CCL3,CCL3L3,CCL4,CCL4L1,CCL5,CCL8,CCNK,CCR7,CD3E,CD40,CD44,CD80,CEMIP,CLCF1,CNTF,CSF1,CSF1R,CSF2,CSF3,CSNK1D,DDR2,DHX33,DUSP5,DUSP7,EDN1,EGR1,ENG,ERN1,FCRL3,FLT1,FPR2,GPR55,HBEGF,HES1,HIPK2,HSP90AA1,ICAM1,IFNG,IL12B,IL1B,IL23A,IL23R,IL6,INHBA,IRAK2,ITGA1,ITGAV,JAK2,KIAA1462,LAT,LCP2,LIF,LRRK1,LYN,MADD,MAPK11,MAS1,MINK1,MST4,MUC20,NCF…
GO:0009617	response to bacterium	70	555	7.48e-10	ENSP00000005260,ENSP00000164227,ENSP00000216797,ENSP00000220751,ENSP00000223095,ENSP00000225474,ENSP00000226574,ENSP00000228534,ENSP00000228606,ENSP00000231228,ENSP00000246657,ENSP00000248244,ENSP00000256458,ENSP00000257787,ENSP00000262345,ENSP00000262865,ENSP00000263341,ENSP00000264634,ENSP00000264832,ENSP00000284981,ENSP00000291294,ENSP00000296026,ENSP00000296871,ENSP00000296877,ENSP00000297350…	ADAM17,AKIRIN2,ANKRD1,APP,BAIAP2L1,BCL3,BPI,CCL20,CCL3,CCL5,CCR7,CD40,CLEC4E,CSF2,CSF3,CXCL1,CXCL10,CXCL11,CXCL2,CXCL3,CXCL9,CYP27B1,EDN1,FASLG,FKBP5,GBP5,GCH1,ICAM1,IDO1,IL12B,IL12RB2,IL1B,IL23A,IL23R,IL27,IL6,IRAK2,IRG1,JAK2,LEAP2,LTA,LYN,LYST,MYD88,NFKB1,NFKB2,NFKBIA,NLRP3,P2RX7,PDE4B,PPARD,PRKCD,PRPF8,PTGIR,PTGS2,RIPK2,SERPINB9,SERPINE1,THBD,TICAM1,TNF,TNFAIP3,TNFRSF11B,TNFRSF4,TNFRSF9,TNIP1,…
GO:0042327	positive regulation of phosphorylation	102	984	7.48e-10	ENSP00000046794,ENSP00000215781,ENSP00000219244,ENSP00000220751,ENSP00000225296,ENSP00000225474,ENSP00000228534,ENSP00000229135,ENSP00000230990,ENSP00000231228,ENSP00000232424,ENSP00000239938,ENSP00000242208,ENSP00000246657,ENSP00000249075,ENSP00000252660,ENSP00000256458,ENSP00000261023,ENSP00000263341,ENSP00000264246,ENSP00000264431,ENSP00000264634,ENSP00000264832,ENSP00000265362,ENSP00000282397…	ACVR1B,ADAM17,AGER,AKAP9,APP,AREG,BCL2,BMP6,C1QTNF1,CCL17,CCL20,CCL3,CCL3L3,CCL4,CCL4L1,CCL5,CCL8,CCNK,CCR7,CD3E,CD40,CD44,CD80,CEMIP,CLCF1,CNTF,CSF1,CSF1R,CSF2,CSF3,CSNK1D,DDR2,DHX33,DUSP5,DUSP7,EDN1,EGR1,ENG,ERN1,FCRL3,FLT1,FPR2,GPR55,HBEGF,HES1,HIF1A,HIPK2,HSP90AA1,ICAM1,IFNG,IL12B,IL1B,IL23A,IL23R,IL6,INHBA,IRAK2,ITGA1,ITGAV,JAK2,KIAA1462,LAT,LCP2,LIF,LRRK1,LYN,MADD,MAPK11,MAS1,MINK1,MLXIPL,M…
GO:0048585	negative regulation of response to stimulus	136	1483	7.48e-10	ENSP00000164227,ENSP00000216797,ENSP00000220809,ENSP00000223095,ENSP00000226574,ENSP00000231228,ENSP00000239223,ENSP00000239938,ENSP00000241261,ENSP00000243347,ENSP00000244050,ENSP00000248244,ENSP00000248594,ENSP00000249075,ENSP00000250699,ENSP00000257770,ENSP00000261023,ENSP00000261517,ENSP00000262158,ENSP00000262940,ENSP00000263339,ENSP00000263341,ENSP00000263377,ENSP00000264122,ENSP00000264634…	ADA,ADAM17,ADORA2A,AGER,AKT1S1,APP,ASH1L,ASXL1,BCL2,BCL3,BCL9L,BICD1,BRD4,C1QTNF1,CBLB,CCL5,CD3E,CD44,CDK6,CHAC1,CHRNA10,CISH,CSF2,CTLA4,CYP19A1,CYP7B1,DDX39B,DNM1,DUSP1,DUSP5,DUSP7,DUSP8,EDN1,EGR1,ENG,EPS15L1,ETS1,FAIM2,FAM65B,FASLG,FBN2,FCRL3,FOXP3,GATA3,GBP1,GLI3,GP1BA,GPR18,HEY1,HIC1,HIF1A,HIPK2,HSPA5,ICAM1,IFI16,IL12B,IL1A,IL1B,IL20RB,IL2RA,IL6,IL7R,IRF4,IRG1,ITGA1,ITGAV,JAK3,KANK1,LEF1,LIF,…
GO:0032268	regulation of cellular protein metabolic process	199	2486	7.84e-10	ENSP00000046794,ENSP00000155926,ENSP00000164024,ENSP00000164227,ENSP00000215781,ENSP00000216797,ENSP00000219244,ENSP00000220592,ENSP00000220751,ENSP00000220809,ENSP00000223095,ENSP00000225296,ENSP00000225474,ENSP00000226574,ENSP00000228534,ENSP00000229135,ENSP00000230990,ENSP00000231228,ENSP00000232424,ENSP00000239223,ENSP00000239938,ENSP00000240185,ENSP00000241261,ENSP00000242208,ENSP00000245934…	ACVR1B,ADAM17,ADORA2A,AGER,AGO2,AIM2,AKAP9,AKIRIN2,AKT1S1,APP,AREG,ASH1L,ATXN2,BCL2,BCL2L11,BCL3,BCOR,BIRC3,BMP6,BRD4,BTG2,C1QTNF1,CBLB,CCL17,CCL20,CCL3,CCL3L3,CCL4,CCL4L1,CCL5,CCL8,CCNK,CCR7,CD3E,CD40,CD44,CD80,CDK12,CDK6,CELSR3,CEMIP,CHAC1,CHRNA10,CISH,CLCF1,CNOT3,CNTF,CPEB3,CSF1,CSF1R,CSF2,CSF3,CSNK1D,CXCL10,DDR2,DDX39B,DHX33,DUSP1,DUSP5,DUSP7,DUSP8,EDN1,EGR1,EIF3C,EIF5B,ENG,EP300,ERN1,F3,FASL…
GO:0070663	regulation of leukocyte proliferation	40	213	7.96e-10	ENSP00000220751,ENSP00000221847,ENSP00000226279,ENSP00000228534,ENSP00000231228,ENSP00000232424,ENSP00000245414,ENSP00000248244,ENSP00000263341,ENSP00000279028,ENSP00000303939,ENSP00000309338,ENSP00000321345,ENSP00000327513,ENSP00000328133,ENSP00000339477,ENSP00000344544,ENSP00000349365,ENSP00000354566,ENSP00000356792,ENSP00000357167,ENSP00000358092,ENSP00000361359,ENSP00000361965,ENSP00000364210…	ADA,AGER,B7RP1,BCL2,CCL5,CCL8,CD274,CD38,CD3E,CD40,CLCF1,CSF1,CTLA4,EBI3,FAM65B,FCRL3,FOXP3,HES1,IDO1,IKZF3,IL12B,IL1B,IL20RB,IL23A,IL23R,IL27,IL2RA,IL6,IRF1,JAK3,LRRC32,LYN,NFATC2,OCSTAMP,PRDM1,RIPK2,TICAM1,TNFAIP3,TNFRSF4,XCL1
GO:0048534	hematopoietic or lymphoid organ development	71	573	1.07e-09	ENSP00000164227,ENSP00000225474,ENSP00000231228,ENSP00000232424,ENSP00000239938,ENSP00000242208,ENSP00000245414,ENSP00000246657,ENSP00000254958,ENSP00000262710,ENSP00000263253,ENSP00000264634,ENSP00000265165,ENSP00000268058,ENSP00000279028,ENSP00000284981,ENSP00000286301,ENSP00000296871,ENSP00000299663,ENSP00000300305,ENSP00000301887,ENSP00000304592,ENSP00000306157,ENSP00000309338,ENSP00000309968…	ACIN1,ADA,ADAM17,APP,ARID4A,ASXL1,BATF2,BCL2,BCL2L11,BCL3,CCR7,CD3E,CLCF1,CLEC4E,CLEC5A,COL24A1,CR2,CSF1,CSF1R,CSF2,CSF3,EGR1,ENSG00000173575,EP300,ETV6,FASN,FOXP3,GATA3,GLI3,GPR18,HES1,HIF1A,HIPK2,IFI16,IL12B,IL18R1,IL6,IL7R,INHBA,IRF1,IRF4,JAG1,JAK2,JAK3,KLF6,KMT2A,KMT2E,LEF1,LRRK1,LTA,LTB,LYN,MAFB,NCOA6,NFKB2,OCSTAMP,PML,POU2F2,PRRC2C,RHOH,RUNX1,RUNX2,SATB1,SEMA4A,SIN3A,TCF7,TNF,TOX,VEGFA,WNT2…
GO:0045619	regulation of lymphocyte differentiation	34	158	1.12e-09	ENSP00000220751,ENSP00000228534,ENSP00000229135,ENSP00000231228,ENSP00000242208,ENSP00000245414,ENSP00000257600,ENSP00000262158,ENSP00000264246,ENSP00000300305,ENSP00000303939,ENSP00000306157,ENSP00000308208,ENSP00000310244,ENSP00000321345,ENSP00000325663,ENSP00000329418,ENSP00000334474,ENSP00000337383,ENSP00000344544,ENSP00000349365,ENSP00000354842,ENSP00000357167,ENSP00000358092,ENSP00000361965…	ADA,CD80,CTLA4,DTX1,FCRL3,FOXP3,GATA3,GLI3,IFNG,IKZF3,IL12B,IL23A,IL23R,IL27,IL2RA,IL7R,INHBA,IRF1,IRF4,JAK3,MMP14,NFATC2,NFKBIZ,NLRP3,PRDM1,RASGRP1,RIPK2,RUNX1,SMAD7,SOCS1,TESPA1,TOX,ZC3H12A,ZMIZ1
GO:0050778	positive regulation of immune response	72	589	1.32e-09	ENSP00000046794,ENSP00000203629,ENSP00000216797,ENSP00000219070,ENSP00000220751,ENSP00000226279,ENSP00000226574,ENSP00000228534,ENSP00000229135,ENSP00000231228,ENSP00000246657,ENSP00000248244,ENSP00000256458,ENSP00000258787,ENSP00000262367,ENSP00000263253,ENSP00000263341,ENSP00000263408,ENSP00000264246,ENSP00000264634,ENSP00000280200,ENSP00000299663,ENSP00000303939,ENSP00000308925,ENSP00000309338…	ADA,AIM2,BCL2,C9,CCL5,CCR7,CD226,CD274,CD38,CD3E,CD40,CD80,CFB,CLCF1,CLEC4E,CR2,CREBBP,CTLA4,EP300,FOXP3,FPR2,GATA3,GBP5,HEXIM1,HSP90AA1,IDO1,IFI16,IFNG,IL12B,IL18R1,IL1B,IL23A,IL23R,IL6,IRAK2,IRG1,LAG3,LAT,LCP2,LTA,LYN,MATR3,MMP2,MUC20,MYD88,MYO1G,NFATC2,NFKB1,NFKBIA,NFKBIZ,NLRP3,NR4A3,P2RX7,PDE4B,PRKCD,PTPRJ,RAPGEF1,RASGRP1,RIPK2,SIN3A,TESPA1,TICAM1,TLR10,TLR7,TNF,TNFAIP3,TNIP1,TNIP3,UBE2V1,WNT…
GO:0050863	regulation of T cell activation	48	302	1.36e-09	ENSP00000203629,ENSP00000220751,ENSP00000221847,ENSP00000228534,ENSP00000229135,ENSP00000231228,ENSP00000232424,ENSP00000245414,ENSP00000246657,ENSP00000257600,ENSP00000262158,ENSP00000263341,ENSP00000264246,ENSP00000300305,ENSP00000303939,ENSP00000306157,ENSP00000310244,ENSP00000321345,ENSP00000325663,ENSP00000328133,ENSP00000329418,ENSP00000334474,ENSP00000336630,ENSP00000337383,ENSP00000339477…	ADA,ADORA2A,AGER,B7RP1,CCL5,CCR7,CD274,CD3E,CD80,CTLA4,DTX1,EBI3,FAM65B,FOXP3,GATA3,GLI3,HES1,IDO1,IFNG,IL12B,IL1B,IL20RB,IL23A,IL23R,IL27,IL2RA,IL6,IL7R,IRF1,IRF4,JAK3,LAG3,LAT,LRRC32,LYN,NFATC2,NFKBIZ,NLRP3,PRDM1,RASGRP1,RIPK2,RUNX1,SMAD7,SOCS1,TESPA1,XCL1,ZC3H12A,ZMIZ1
GO:0051251	positive regulation of lymphocyte activation	44	260	1.53e-09	ENSP00000220751,ENSP00000221847,ENSP00000226279,ENSP00000228534,ENSP00000229135,ENSP00000231228,ENSP00000232424,ENSP00000246657,ENSP00000248244,ENSP00000263341,ENSP00000264246,ENSP00000300305,ENSP00000303939,ENSP00000306157,ENSP00000308208,ENSP00000309338,ENSP00000310244,ENSP00000321345,ENSP00000325663,ENSP00000329418,ENSP00000334474,ENSP00000337383,ENSP00000339477,ENSP00000354566,ENSP00000354842…	ADA,AGER,B7RP1,BCL2,CCL5,CCR7,CD274,CD38,CD3E,CD40,CD80,CLCF1,CTLA4,EBI3,FCRL3,FOXP3,GATA3,GLI3,HES1,IFNG,IL12B,IL1B,IL23A,IL23R,IL2RA,IL6,IL7R,JAK3,LYN,MMP14,NFATC2,NFKBIZ,NLRP3,PRDM1,RASGRP1,RIPK2,RUNX1,SOCS1,TESPA1,TICAM1,TNFRSF4,TOX,XCL1,ZMIZ1
GO:0031401	positive regulation of protein modification process	112	1149	2.06e-09	ENSP00000046794,ENSP00000215781,ENSP00000219244,ENSP00000220751,ENSP00000225296,ENSP00000225474,ENSP00000228534,ENSP00000229135,ENSP00000230990,ENSP00000231228,ENSP00000232424,ENSP00000239938,ENSP00000242208,ENSP00000245934,ENSP00000246657,ENSP00000248244,ENSP00000249075,ENSP00000252660,ENSP00000256458,ENSP00000261023,ENSP00000262158,ENSP00000263341,ENSP00000263464,ENSP00000264246,ENSP00000264431…	ACVR1B,ADAM17,AGER,AKAP9,APP,AREG,BCL2,BIRC3,BMP6,C1QTNF1,CCL17,CCL20,CCL3,CCL3L3,CCL4,CCL4L1,CCL5,CCL8,CCNK,CCR7,CD3E,CD40,CD44,CD80,CEMIP,CLCF1,CNTF,CSF1,CSF1R,CSF2,CSF3,CSNK1D,DDR2,DHX33,DUSP5,DUSP7,EDN1,EGR1,ENG,ERN1,FCRL3,FLT1,FOXP3,FPR2,GATA3,GPR55,HBEGF,HES1,HIPK2,HSP90AA1,HSPA5,ICAM1,IFNG,IL12B,IL1B,IL23A,IL23R,IL6,INHBA,IRAK2,ITGA1,ITGAV,JAK2,KIAA1462,KMT2A,KMT2E,LAT,LCP2,LIF,LRRK1,LYN,M…
GO:0045087	innate immune response	78	676	2.33e-09	ENSP00000216341,ENSP00000219244,ENSP00000220751,ENSP00000226574,ENSP00000228534,ENSP00000228606,ENSP00000229135,ENSP00000231228,ENSP00000239938,ENSP00000245414,ENSP00000248244,ENSP00000257787,ENSP00000263408,ENSP00000264634,ENSP00000264832,ENSP00000268058,ENSP00000279249,ENSP00000284981,ENSP00000286301,ENSP00000289473,ENSP00000295025,ENSP00000295927,ENSP00000299663,ENSP00000306190,ENSP00000306565…	AGER,AIM2,AKIRIN2,ANKHD1,APOBEC3B,APOL1,APP,C9,CCL17,CCL20,CCL3,CCL3L3,CCL4,CCL4L1,CCL5,CCL8,CD40,CD44,CDC42EP2,CFB,CIITA,CLEC4E,CLEC5A,CR2,CSF1,CSF1R,CYP27B1,EDN1,EGR1,GATA3,GBP1,GBP2,GBP4,GBP5,GCH1,GZMB,HEXIM1,ICAM1,IFI16,IFITM1,IFNAR2,IFNG,IL12B,IL23A,IL23R,IL27,IRF1,IRF4,IRF9,IRG1,ISG20,JAK2,JAK3,LYN,LYST,MATR3,MCOLN2,MYD88,NCF1,NFKB1,NFKB2,NLRP3,OTUD4,PML,POLR3A,PRDM1,PRKCD,PTX3,REL,RIPK2,SL…
GO:1903039	positive regulation of leukocyte cell-cell adhesion	38	202	2.33e-09	ENSP00000220751,ENSP00000221847,ENSP00000228534,ENSP00000229135,ENSP00000231228,ENSP00000232424,ENSP00000246657,ENSP00000263341,ENSP00000264246,ENSP00000264832,ENSP00000300305,ENSP00000303939,ENSP00000306157,ENSP00000310244,ENSP00000321345,ENSP00000325663,ENSP00000329418,ENSP00000334474,ENSP00000337383,ENSP00000339477,ENSP00000354566,ENSP00000356792,ENSP00000361965,ENSP00000364210,ENSP00000365380…	ADA,AGER,B7RP1,CCL5,CCR7,CD274,CD3E,CD44,CD80,CTLA4,EBI3,ETS1,FOXP3,GATA3,GLI3,HES1,ICAM1,IFNG,IL12B,IL1B,IL23A,IL23R,IL2RA,IL6,IL7R,JAK3,LYN,NFKBIZ,NLRP3,NR4A3,RASGRP1,RIPK2,RUNX1,SOCS1,TESPA1,TNF,XCL1,ZMIZ1
GO:0032879	regulation of localization	199	2524	2.53e-09	ENSP00000164024,ENSP00000173229,ENSP00000215781,ENSP00000216341,ENSP00000216714,ENSP00000216797,ENSP00000218176,ENSP00000220592,ENSP00000220751,ENSP00000222399,ENSP00000222812,ENSP00000223095,ENSP00000226279,ENSP00000226574,ENSP00000228534,ENSP00000229135,ENSP00000230990,ENSP00000240185,ENSP00000242208,ENSP00000243347,ENSP00000244050,ENSP00000246657,ENSP00000249075,ENSP00000252999,ENSP00000254958…	ABCB1,ACSL4,ACVR1B,ADA,ADAM17,ADORA2A,ADPRHL1,AGO2,AHNAK,AIM2,AKAP9,ANK3,ANKRD1,APEX1,APP,ARC,ARID2,ATP1A1,ATP1B1,ATXN2,B4GALT1,BCL2,BICD1,BMP6,C1QTNF1,CCAR1,CCL20,CCL3,CCL4,CCL5,CCL8,CCR7,CD274,CD38,CD40,CDK6,CELSR3,CEMIP,CEP290,CHERP,CLCNKA,CLEC4E,CLEC5A,CSF1,CSF1R,CXCL1,CXCL10,CXCL11,CXCL2,CXCL3,CXCL9,CYP19A1,DDR2,DMAP1,DNAAF1,DNM1,DOCK4,DOCK5,DYNC1H1,EDN1,EHD1,EMR2,ENG,EPB41L2,ETS1,F3,FAM65B,…
GO:0045937	positive regulation of phosphate metabolic process	105	1052	2.53e-09	ENSP00000046794,ENSP00000215781,ENSP00000219244,ENSP00000220751,ENSP00000225296,ENSP00000225474,ENSP00000228534,ENSP00000229135,ENSP00000230990,ENSP00000231228,ENSP00000232424,ENSP00000239938,ENSP00000242208,ENSP00000245934,ENSP00000246657,ENSP00000249075,ENSP00000252660,ENSP00000256458,ENSP00000261023,ENSP00000263341,ENSP00000264246,ENSP00000264431,ENSP00000264634,ENSP00000264832,ENSP00000265362…	ACVR1B,ADAM17,AGER,AKAP9,APP,AREG,BCL2,BMP6,C1QTNF1,CCL17,CCL20,CCL3,CCL3L3,CCL4,CCL4L1,CCL5,CCL8,CCNK,CCR7,CD3E,CD40,CD44,CD80,CEMIP,CLCF1,CNTF,CSF1,CSF1R,CSF2,CSF3,CSNK1D,DDR2,DHX33,DUSP5,DUSP7,EDN1,EGR1,ENG,ERN1,FCRL3,FLT1,FPR2,GPR55,HBEGF,HES1,HIF1A,HIPK2,HSP90AA1,ICAM1,IFNG,IL12B,IL1B,IL23A,IL23R,IL6,INHBA,IRAK2,ITGA1,ITGAV,JAK2,KIAA1462,LAT,LCP2,LIF,LRRK1,LYN,MADD,MAGI2,MAPK11,MAS1,MINK1,ML…
GO:0030097	hemopoiesis	66	526	3.20e-09	ENSP00000164227,ENSP00000225474,ENSP00000231228,ENSP00000239938,ENSP00000242208,ENSP00000245414,ENSP00000246657,ENSP00000254958,ENSP00000262710,ENSP00000263253,ENSP00000264634,ENSP00000265165,ENSP00000268058,ENSP00000279028,ENSP00000284981,ENSP00000286301,ENSP00000296871,ENSP00000299663,ENSP00000300305,ENSP00000301887,ENSP00000304592,ENSP00000306157,ENSP00000309338,ENSP00000309968,ENSP00000312379…	ACIN1,ADA,ADAM17,APP,ARID4A,ASXL1,BATF2,BCL2,BCL3,CCR7,CD3E,CLCF1,CLEC4E,CLEC5A,COL24A1,CR2,CSF1,CSF1R,CSF2,CSF3,EGR1,ENSG00000173575,EP300,ETV6,FASN,FOXP3,GATA3,GLI3,GPR18,HIF1A,HIPK2,IFI16,IL12B,IL18R1,IL6,IL7R,INHBA,IRF1,IRF4,JAG1,JAK2,JAK3,KLF6,KMT2A,KMT2E,LEF1,LRRK1,LYN,MAFB,NCOA6,OCSTAMP,PML,POU2F2,PRRC2C,RHOH,RUNX1,RUNX2,SATB1,SEMA4A,SIN3A,TCF7,TNF,TOX,VEGFA,WNT2B,WNT5A
GO:1902107	positive regulation of leukocyte differentiation	31	139	3.65e-09	ENSP00000220751,ENSP00000228534,ENSP00000229135,ENSP00000231228,ENSP00000249075,ENSP00000262710,ENSP00000264246,ENSP00000265165,ENSP00000279028,ENSP00000300305,ENSP00000306157,ENSP00000308208,ENSP00000310244,ENSP00000312649,ENSP00000321345,ENSP00000325663,ENSP00000327513,ENSP00000329418,ENSP00000334474,ENSP00000337383,ENSP00000354842,ENSP00000358092,ENSP00000361965,ENSP00000364210,ENSP00000365380…	ACIN1,ADA,AGER,CD80,CSF1,FOXP3,GATA3,GLI3,IFNG,IL12B,IL23A,IL23R,IL2RA,IL7R,LEF1,LIF,MMP14,NFKBIZ,NLRP3,OCSTAMP,PPARGC1B,PRDM1,RASGRP1,RIPK2,RUNX1,SLC9B2,SOCS1,TESPA1,TNF,TOX,ZMIZ1
GO:0065009	regulation of molecular function	245	3322	4.03e-09	ENSP00000046794,ENSP00000155926,ENSP00000164227,ENSP00000215781,ENSP00000216223,ENSP00000216797,ENSP00000219244,ENSP00000220751,ENSP00000221847,ENSP00000222553,ENSP00000222812,ENSP00000223095,ENSP00000225296,ENSP00000225474,ENSP00000226574,ENSP00000228534,ENSP00000228606,ENSP00000229135,ENSP00000230990,ENSP00000231228,ENSP00000232424,ENSP00000239223,ENSP00000239938,ENSP00000241261,ENSP00000242208…	ABCB1,ADAM17,ADM2,ADORA2A,ADPRHL1,AGAP6,AGER,AHNAK,AIM2,AKAP9,AKIRIN2,AKT1S1,ANK3,APP,ARC,AREG,ARHGAP23,ARHGAP40,ARID5B,ASAP1,ASAP2,ATP1B1,BCL2,BCL2L11,BCL3,BICD1,BIRC3,BMP6,CBLB,CCL17,CCL20,CCL3,CCL3L3,CCL4,CCL4L1,CCL5,CCL8,CCNK,CCR7,CD40,CD44,CDC42EP2,CDK12,CDK6,CEMIP,CISH,CLCF1,CNTF,CRTC1,CSF1,CSF1R,CSF2,CSF3,CXCL1,CXCL10,CXCL11,CXCL2,CXCL3,CXCL9,CYP27B1,DDR2,DENND5A,DGKI,DHX33,DOCK4,DOCK5,DOT…
GO:0032649	regulation of interferon-gamma production	26	97	4.15e-09	ENSP00000164227,ENSP00000220751,ENSP00000221847,ENSP00000228534,ENSP00000231228,ENSP00000242208,ENSP00000246657,ENSP00000262345,ENSP00000263341,ENSP00000264634,ENSP00000280200,ENSP00000310244,ENSP00000321345,ENSP00000328133,ENSP00000332116,ENSP00000349365,ENSP00000354566,ENSP00000356792,ENSP00000362179,ENSP00000365380,ENSP00000368632,ENSP00000370034,ENSP00000370989,ENSP00000387211,ENSP00000398698…	BCL3,CCR7,CD226,CD274,CD3E,EBI3,FOXP3,GATA3,IL12B,IL12RB2,IL18R1,IL1B,IL20RB,IL23A,IL23R,IL27,INHBA,LTA,PDE4B,RASGRP1,RIPK2,TLR7,TNF,WNT5A,XCL1,ZC3H12A
GO:0000122	negative regulation of transcription by RNA polymerase II	87	809	4.34e-09	ENSP00000216807,ENSP00000226574,ENSP00000229135,ENSP00000232424,ENSP00000239938,ENSP00000242728,ENSP00000244050,ENSP00000257787,ENSP00000262158,ENSP00000262367,ENSP00000263062,ENSP00000263253,ENSP00000264444,ENSP00000265165,ENSP00000268489,ENSP00000279873,ENSP00000282516,ENSP00000283147,ENSP00000284981,ENSP00000290551,ENSP00000295025,ENSP00000300305,ENSP00000310928,ENSP00000314080,ENSP00000314709…	AKIRIN2,ANKRD1,APP,ARID1A,ARID5B,ATF7,ATN1,BCL11A,BCOR,BHLHE41,BMP6,BRMS1L,BTG2,CIITA,CPEB3,CREBBP,DMAP1,EDN1,EGR1,ENG,EP300,EPC1,ETS2,ETV3,ETV3L,ETV6,ETV7,FASLG,FOXP3,GATA3,GLI3,GLIS3,HES1,HEXIM1,HEY1,HIC1,HIPK2,HIVEP1,HNRNPA2B1,IFI16,IFNG,KLF5,LCOR,LEF1,LRRFIP1,MDM4,MLXIPL,MXD1,MYC,NCOR2,NEDD4L,NFATC2,NFIC,NFIX,NFKB1,NFKB2,NFXL1,NIPBL,NR4A2,NR4A3,PAX5,PCGF2,PHF21A,PLK3,PPARD,PRDM1,REL,RUNX1,SAT…
GO:0051253	negative regulation of RNA metabolic process	121	1303	4.95e-09	ENSP00000164227,ENSP00000216714,ENSP00000216807,ENSP00000226279,ENSP00000226574,ENSP00000229135,ENSP00000232424,ENSP00000239938,ENSP00000240185,ENSP00000242728,ENSP00000244050,ENSP00000245414,ENSP00000257787,ENSP00000262032,ENSP00000262158,ENSP00000262367,ENSP00000262710,ENSP00000263062,ENSP00000263253,ENSP00000264444,ENSP00000264634,ENSP00000265165,ENSP00000265872,ENSP00000268058,ENSP00000268489…	ACIN1,AKIRIN2,ANKRD1,APEX1,APP,ARID1A,ARID4A,ARID5B,ATF7,ATN1,BAHCC1,BAZ2A,BCL11A,BCL3,BCOR,BHLHE41,BMP6,BRMS1L,BTG2,CCAR1,CD38,CIART,CIITA,CPEB3,CREBBP,CSF2,DMAP1,DOT1L,EDN1,EGR1,ENG,EP300,EPC1,ETS2,ETV3,ETV3L,ETV6,ETV7,FASLG,FOXP3,GATA3,GLI3,GLIS3,HES1,HEXIM1,HEY1,HIC1,HIPK2,HIVEP1,HNRNPA2B1,HNRNPD,IFI16,IFNG,IKZF4,ILF3,IRF1,KLF5,KMT2D,LARP1,LCOR,LEF1,LRRFIP1,MDM4,MLXIPL,MXD1,MYC,MYD88,NCOR2,NE…
GO:0045785	positive regulation of cell adhesion	53	375	5.60e-09	ENSP00000220751,ENSP00000221847,ENSP00000228534,ENSP00000229135,ENSP00000231228,ENSP00000232424,ENSP00000246657,ENSP00000257527,ENSP00000261023,ENSP00000262158,ENSP00000263341,ENSP00000264246,ENSP00000264634,ENSP00000264832,ENSP00000265165,ENSP00000265734,ENSP00000276440,ENSP00000280772,ENSP00000300305,ENSP00000303939,ENSP00000306157,ENSP00000310244,ENSP00000321345,ENSP00000325663,ENSP00000327513…	ADA,ADAM19,AGER,ANK3,B7RP1,CCL5,CCR7,CD274,CD3E,CD44,CD80,CDK6,CSF1,CTLA4,DOCK5,EBI3,ETS1,FMN1,FN1,FOXP3,GATA3,GLI3,HES1,ICAM1,IFNG,IL12B,IL1B,IL23A,IL23R,IL2RA,IL6,IL7R,ITGAV,JAK2,JAK3,LEF1,LYN,NFKBIZ,NLRP3,NR4A3,PTPRJ,RASGRP1,RIPK2,RUNX1,SMAD3,SMAD7,SOCS1,TESPA1,TNF,VEGFA,WNT5A,XCL1,ZMIZ1
GO:0006357	regulation of transcription by RNA polymerase II	203	2633	9.05e-09	ENSP00000164227,ENSP00000215781,ENSP00000216797,ENSP00000216807,ENSP00000220592,ENSP00000220751,ENSP00000222553,ENSP00000223095,ENSP00000225474,ENSP00000226574,ENSP00000228534,ENSP00000229135,ENSP00000232424,ENSP00000239938,ENSP00000240185,ENSP00000242208,ENSP00000242728,ENSP00000244050,ENSP00000245414,ENSP00000246229,ENSP00000249075,ENSP00000251203,ENSP00000252542,ENSP00000252996,ENSP00000253048…	ACVR1B,AGO2,AKIRIN2,ANKRD1,APP,ARID1A,ARID1B,ARID2,ARID3B,ARID4A,ARID4B,ARID5B,ASH1L,ASXL1,ATF7,ATN1,BATF2,BAZ1A,BCL11A,BCL3,BCL9L,BCOR,BHLHE41,BMP6,BRD4,BRMS1L,BRWD3,BTG2,C17orf96,C1orf61,CCNK,CD40,CDK12,CHD3,CIITA,CPEB3,CREB5,CREBBP,CRTC1,CSF3,CXCL10,DMAP1,DMTF1,DOT1L,EBF1,EDN1,EGR1,ENG,ENSG00000173575,EP300,EPC1,ETS1,ETS2,ETV3,ETV3L,ETV6,ETV7,FASLG,FOSL1,FOXP3,FOXP4,GATA3,GATAD2B,GLI3,GLIS3,HE…
GO:0019220	regulation of phosphate metabolic process	143	1657	9.39e-09	ENSP00000046794,ENSP00000155926,ENSP00000164024,ENSP00000215781,ENSP00000219244,ENSP00000220751,ENSP00000225296,ENSP00000225474,ENSP00000228534,ENSP00000229135,ENSP00000230990,ENSP00000231228,ENSP00000232424,ENSP00000239223,ENSP00000239938,ENSP00000240185,ENSP00000242208,ENSP00000245934,ENSP00000246657,ENSP00000249075,ENSP00000250699,ENSP00000252660,ENSP00000256458,ENSP00000261023,ENSP00000262158…	ACVR1B,ADAM17,ADORA2A,AGER,AKAP9,AKT1S1,APP,AREG,ASH1L,BCL2,BMP6,BRD4,C1QTNF1,CBLB,CCL17,CCL20,CCL3,CCL3L3,CCL4,CCL4L1,CCL5,CCL8,CCNK,CCR7,CD3E,CD40,CD44,CD80,CDK12,CDK6,CELSR3,CEMIP,CHRNA10,CISH,CLCF1,CNTF,CSF1,CSF1R,CSF2,CSF3,CSNK1D,CXCL10,DDR2,DHX33,DUSP1,DUSP5,DUSP7,DUSP8,EDN1,EGR1,ENG,ERN1,FCRL3,FLT1,FN1,FPR2,GBP1,GP1BA,GPR55,HBEGF,HES1,HEXIM1,HIF1A,HIPK2,HSP90AA1,ICAM1,IFNG,IL12B,IL1B,IL23A…
GO:0071222	cellular response to lipopolysaccharide	31	146	9.90e-09	ENSP00000216797,ENSP00000220751,ENSP00000223095,ENSP00000225474,ENSP00000226574,ENSP00000231228,ENSP00000248244,ENSP00000256458,ENSP00000262865,ENSP00000263341,ENSP00000264634,ENSP00000264832,ENSP00000296871,ENSP00000305651,ENSP00000310928,ENSP00000317891,ENSP00000332116,ENSP00000337383,ENSP00000351671,ENSP00000360762,ENSP00000361359,ENSP00000362179,ENSP00000366682,ENSP00000385675,ENSP00000398698…	ANKRD1,BPI,CCL20,CCL3,CCL5,CD40,CSF2,CSF3,CXCL10,ICAM1,IL12B,IL1B,IL6,IRAK2,IRG1,LYN,NFKB1,NFKBIA,NLRP3,PDE4B,PPARD,PRPF8,RIPK2,SERPINE1,TICAM1,TNF,TNFAIP3,TNIP1,TNIP3,WNT5A,ZC3H12A
GO:0016477	cell migration	86	812	1.07e-08	ENSP00000164024,ENSP00000171887,ENSP00000173229,ENSP00000219244,ENSP00000220809,ENSP00000222399,ENSP00000230990,ENSP00000231228,ENSP00000232424,ENSP00000244050,ENSP00000246657,ENSP00000252999,ENSP00000256015,ENSP00000258787,ENSP00000261023,ENSP00000263341,ENSP00000263980,ENSP00000264431,ENSP00000264634,ENSP00000264832,ENSP00000265165,ENSP00000265362,ENSP00000268058,ENSP00000276654,ENSP00000279873…	ABCC1,ADAM17,ARC,ARID5B,ATP1B1,B4GALT1,BTG1,CCL17,CCL20,CCL3,CCL3L3,CCL4,CCL4L1,CCL5,CCL8,CCR7,CD44,CELSR3,CXCL1,CXCL10,CXCL11,CXCL2,CXCL3,CXCL9,CYP7B1,DCHS1,DOCK4,EMR2,ENG,FCAMR,FLT1,FMNL1,FMNL3,FN1,FPR2,GATA3,GLI3,HBEGF,HES1,HIF1A,ICAM1,IL12B,IL1B,IL6,ITGA1,ITGAV,JAK2,JAK3,LAMA5,LAMB1,LEF1,LRP12,LYN,LYST,MCOLN2,MMP14,MYO1G,NAV1,NFATC2,NR4A2,NTN1,OLR1,PDE4B,PEAK1,PHACTR4,PIP5K1A,PLAT,PML,PPARD,P…
GO:0032944	regulation of mononuclear cell proliferation	37	206	1.18e-08	ENSP00000220751,ENSP00000221847,ENSP00000226279,ENSP00000228534,ENSP00000231228,ENSP00000232424,ENSP00000245414,ENSP00000248244,ENSP00000263341,ENSP00000303939,ENSP00000309338,ENSP00000321345,ENSP00000327513,ENSP00000328133,ENSP00000339477,ENSP00000344544,ENSP00000349365,ENSP00000354566,ENSP00000356792,ENSP00000357167,ENSP00000358092,ENSP00000361359,ENSP00000361965,ENSP00000364210,ENSP00000365380…	ADA,AGER,B7RP1,BCL2,CCL5,CD274,CD38,CD3E,CD40,CLCF1,CSF1,CTLA4,EBI3,FAM65B,FCRL3,FOXP3,HES1,IDO1,IKZF3,IL12B,IL1B,IL20RB,IL23A,IL23R,IL27,IL2RA,IL6,IRF1,JAK3,LRRC32,LYN,NFATC2,PRDM1,RIPK2,TICAM1,TNFRSF4,XCL1
GO:0010467	gene expression	266	3733	1.21e-08	ENSP00000164227,ENSP00000216714,ENSP00000216807,ENSP00000216832,ENSP00000220592,ENSP00000220751,ENSP00000220809,ENSP00000221494,ENSP00000225296,ENSP00000226574,ENSP00000230859,ENSP00000232424,ENSP00000239938,ENSP00000240185,ENSP00000242728,ENSP00000245414,ENSP00000245934,ENSP00000246229,ENSP00000247026,ENSP00000251203,ENSP00000251453,ENSP00000251582,ENSP00000252542,ENSP00000252996,ENSP00000254108…	ACIN1,ADAMTS2,AGO2,AKIRIN2,APEX1,APP,ARID1A,ARID1B,ARID2,ARID3B,ARID4A,ARID4B,ARID5B,ASH1L,ASXL1,ATF7,ATN1,BATF2,BAZ1A,BAZ2A,BCL11A,BCL3,BCL9L,BCOR,BCORL1,BDP1,BHLHE41,BICD1,BRD4,BRMS1L,BTG2,C10orf2,CCAR1,CCNK,CDK12,CHD3,CHERP,CIART,CIITA,CNOT3,CPEB3,CPM,CREB5,CREBBP,CRTC1,CWC25,DDX21,DDX39B,DHX33,DMAP1,DMTF1,DPF3,DTX1,EBF1,EGR1,EID3,EIF3C,EIF3CL,EIF5B,ENSG00000173575,EP300,EPC1,ERN1,ETS1,ETS2,ET…
GO:0031327	negative regulation of cellular biosynthetic process	131	1479	1.27e-08	ENSP00000155926,ENSP00000164227,ENSP00000203629,ENSP00000216714,ENSP00000216807,ENSP00000220592,ENSP00000226279,ENSP00000226574,ENSP00000228606,ENSP00000229135,ENSP00000230990,ENSP00000232424,ENSP00000239223,ENSP00000239938,ENSP00000242208,ENSP00000242728,ENSP00000244050,ENSP00000245414,ENSP00000257787,ENSP00000262032,ENSP00000262158,ENSP00000262367,ENSP00000263062,ENSP00000263253,ENSP00000264431…	AGO2,AKIRIN2,ANKRD1,APEX1,APP,ARID1A,ARID4A,ARID5B,ATF7,ATN1,ATP1A1,BAHCC1,BAZ2A,BCL11A,BCL3,BCOR,BHLHE41,BMP6,BRMS1L,BTG2,CCAR1,CD38,CIART,CIITA,CLK2,CNOT3,CPEB3,CREBBP,CSF2,CYP27B1,DMAP1,DOT1L,DUSP1,EDN1,EGR1,ENG,EP300,EPC1,ETS2,ETV3,ETV3L,ETV6,ETV7,FASLG,FOXP3,GATA3,GLI3,GLIS3,HBEGF,HES1,HEXIM1,HEY1,HIC1,HIPK2,HIVEP1,HNRNPA2B1,HNRNPD,IFI16,IFNG,IKZF4,IL6,ILF3,INHBA,IRF1,JAK3,KLF5,KMT2D,LAG3,LA…
GO:0032501	multicellular organismal process	416	6507	1.28e-08	ENSP00000004531,ENSP00000046794,ENSP00000164024,ENSP00000164227,ENSP00000173229,ENSP00000215781,ENSP00000216605,ENSP00000216797,ENSP00000219070,ENSP00000219244,ENSP00000220592,ENSP00000220809,ENSP00000221494,ENSP00000222399,ENSP00000222553,ENSP00000222573,ENSP00000223095,ENSP00000225474,ENSP00000226279,ENSP00000228534,ENSP00000228606,ENSP00000230990,ENSP00000231228,ENSP00000232424,ENSP00000236959…	ABCB5,ACIN1,ACSL4,ACVR1B,ADA,ADAM17,ADAM19,ADAMTS2,ADM2,ADORA2A,AGER,AGO2,AIM2,AKAP9,AKIRIN2,ALCAM,AMPD3,ANK3,ANKRD1,ANKRD11,ANPEP,AOC2,APP,ARC,AREG,ARID1A,ARID1B,ARID2,ARID4A,ARID4B,ARID5B,ASAP1,ASH1L,ASXL1,ATAT1,ATIC,ATN1,ATP1A1,ATP1B1,ATP2B1,AVIL,B4GALT1,BATF2,BCL11A,BCL2,BCL2L11,BCL3,BCL9L,BCOR,BHLHE41,BIRC3,BMP6,BTG1,BTG2,C17orf96,C21orf91,CABYR,CATSPERB,CCL17,CCL3,CCR7,CD226,CD38,CD3E,CD40,…
GO:0045637	regulation of myeloid cell differentiation	41	249	1.29e-08	ENSP00000216797,ENSP00000225474,ENSP00000228534,ENSP00000229135,ENSP00000231228,ENSP00000242208,ENSP00000249075,ENSP00000254958,ENSP00000262189,ENSP00000262367,ENSP00000262519,ENSP00000262710,ENSP00000263253,ENSP00000265165,ENSP00000265734,ENSP00000279028,ENSP00000296871,ENSP00000300305,ENSP00000301067,ENSP00000308479,ENSP00000312379,ENSP00000312649,ENSP00000321345,ENSP00000327513,ENSP00000329380…	ACIN1,ACVR1B,CCL3,CDK6,CNOT4,CREBBP,CSF1,CSF2,CSF3,EP300,ETS1,GP1BA,GPR171,GPR55,HIF1A,IFNG,IL12B,IL23A,IL23R,INHBA,JAG1,KMT2A,KMT2B,KMT2C,KMT2D,KMT2E,LEF1,LIF,LYN,MAFB,MYC,NF1,NFKBIA,NR4A3,OCSTAMP,PPARGC1B,RUNX1,SETD1A,SIN3A,SLC9B2,TNF
GO:0045580	regulation of T cell differentiation	29	130	1.33e-08	ENSP00000220751,ENSP00000228534,ENSP00000229135,ENSP00000231228,ENSP00000245414,ENSP00000257600,ENSP00000262158,ENSP00000264246,ENSP00000300305,ENSP00000303939,ENSP00000306157,ENSP00000310244,ENSP00000321345,ENSP00000325663,ENSP00000329418,ENSP00000334474,ENSP00000337383,ENSP00000349365,ENSP00000358092,ENSP00000361965,ENSP00000362179,ENSP00000365380,ENSP00000368632,ENSP00000369293,ENSP00000370343…	ADA,CD80,CTLA4,DTX1,FOXP3,GATA3,GLI3,IFNG,IL12B,IL23A,IL23R,IL27,IL2RA,IL7R,IRF1,IRF4,JAK3,NFATC2,NFKBIZ,NLRP3,PRDM1,RASGRP1,RIPK2,RUNX1,SMAD7,SOCS1,TESPA1,ZC3H12A,ZMIZ1
GO:0009890	negative regulation of biosynthetic process	132	1501	1.61e-08	ENSP00000155926,ENSP00000164227,ENSP00000203629,ENSP00000216714,ENSP00000216807,ENSP00000220592,ENSP00000226279,ENSP00000226574,ENSP00000228606,ENSP00000229135,ENSP00000230990,ENSP00000232424,ENSP00000239223,ENSP00000239938,ENSP00000242208,ENSP00000242728,ENSP00000244050,ENSP00000245414,ENSP00000257787,ENSP00000261023,ENSP00000262032,ENSP00000262158,ENSP00000262367,ENSP00000263062,ENSP00000263253…	AGO2,AKIRIN2,ANKRD1,APEX1,APP,ARID1A,ARID4A,ARID5B,ATF7,ATN1,ATP1A1,BAHCC1,BAZ2A,BCL11A,BCL3,BCOR,BHLHE41,BMP6,BRMS1L,BTG2,CCAR1,CD38,CIART,CIITA,CLK2,CNOT3,CPEB3,CREBBP,CSF2,CYP27B1,DMAP1,DOT1L,DUSP1,EDN1,EGR1,ENG,EP300,EPC1,ETS2,ETV3,ETV3L,ETV6,ETV7,FASLG,FOXP3,GATA3,GLI3,GLIS3,HBEGF,HES1,HEXIM1,HEY1,HIC1,HIPK2,HIVEP1,HNRNPA2B1,HNRNPD,IFI16,IFNG,IKZF4,IL6,ILF3,INHBA,IRF1,ITGAV,JAK3,KLF5,KMT2D,L…
GO:0010469	regulation of signaling receptor activity	68	577	1.64e-08	ENSP00000215781,ENSP00000219244,ENSP00000221847,ENSP00000222553,ENSP00000223095,ENSP00000225474,ENSP00000228534,ENSP00000229135,ENSP00000230990,ENSP00000231228,ENSP00000241261,ENSP00000242208,ENSP00000249075,ENSP00000254958,ENSP00000263339,ENSP00000263341,ENSP00000264122,ENSP00000264634,ENSP00000265362,ENSP00000279249,ENSP00000281474,ENSP00000283147,ENSP00000284981,ENSP00000289473,ENSP00000296026…	ADAM17,ADM2,AGER,APP,ARC,AREG,BICD1,BMP6,CBLB,CCL17,CCL20,CCL3,CCL3L3,CCL4,CCL4L1,CCL5,CCL8,CDC42EP2,CLCF1,CNTF,CSF1,CSF2,CSF3,CXCL1,CXCL10,CXCL11,CXCL2,CXCL3,CXCL9,EBI3,EDN1,FASLG,HBEGF,IFNG,IL12B,IL1A,IL1B,IL22,IL23A,IL27,IL32,IL6,INHBA,JAG1,LIF,LTA,LTB,MACC1,MINK1,NAMPT,NCF1,NDP,NLGN3,OSM,PDGFA,PHLDA2,PRKCD,SEMA3A,SERPINE1,TAF1,TNF,TNFRSF11B,TNFSF10,TNFSF15,TSLP,VEGFA,WNT5A,XCL1
GO:0051704	multi-organism process	177	2222	1.65e-08	ENSP00000005260,ENSP00000164227,ENSP00000216223,ENSP00000216797,ENSP00000219070,ENSP00000219244,ENSP00000220751,ENSP00000222553,ENSP00000223095,ENSP00000225474,ENSP00000226279,ENSP00000226574,ENSP00000227520,ENSP00000228534,ENSP00000228606,ENSP00000229135,ENSP00000231228,ENSP00000240185,ENSP00000243347,ENSP00000245414,ENSP00000246657,ENSP00000248244,ENSP00000249075,ENSP00000251582,ENSP00000252660…	ACSL4,ADAM17,ADAMTS2,AKIRIN2,ANKRD1,ANPEP,AP1S3,APOBEC3B,APOL1,APP,ARID1A,ARID4A,ARID4B,ASH1L,ATAT1,ATF7,B4GALT1,BAIAP2L1,BATF2,BCL2,BCL2L11,BCL3,BICD1,BIRC3,BPI,BRD4,BTG1,C9,CABYR,CATSPERB,CCDC86,CCL17,CCL20,CCL3,CCL4,CCL5,CCL8,CCNK,CCR7,CD38,CD40,CD80,CDK6,CLEC4E,CLEC5A,CR2,CREBBP,CRTC1,CSF2,CSF3,CXCL1,CXCL10,CXCL11,CXCL2,CXCL3,CXCL9,CYP27B1,DDX21,DDX39B,EDN1,EP300,ETS1,ETV6,FASLG,FKBP5,FN1,FOS…
GO:0010558	negative regulation of macromolecule biosynthetic process	127	1425	1.66e-08	ENSP00000155926,ENSP00000164227,ENSP00000203629,ENSP00000216714,ENSP00000216807,ENSP00000220592,ENSP00000226279,ENSP00000226574,ENSP00000229135,ENSP00000230990,ENSP00000232424,ENSP00000239223,ENSP00000239938,ENSP00000242208,ENSP00000242728,ENSP00000244050,ENSP00000245414,ENSP00000257787,ENSP00000261023,ENSP00000262032,ENSP00000262158,ENSP00000262367,ENSP00000263062,ENSP00000263253,ENSP00000264444…	AGO2,AKIRIN2,ANKRD1,APEX1,APP,ARID1A,ARID4A,ARID5B,ATF7,ATN1,BAHCC1,BAZ2A,BCL11A,BCL3,BCOR,BHLHE41,BMP6,BRMS1L,BTG2,CCAR1,CD38,CIART,CIITA,CNOT3,CPEB3,CREBBP,CSF2,DMAP1,DOT1L,DUSP1,EDN1,EGR1,ENG,EP300,EPC1,ETS2,ETV3,ETV3L,ETV6,ETV7,FASLG,FOXP3,GATA3,GLI3,GLIS3,HBEGF,HES1,HEXIM1,HEY1,HIC1,HIPK2,HIVEP1,HNRNPA2B1,HNRNPD,IFI16,IFNG,IKZF4,IL6,ILF3,INHBA,IRF1,ITGAV,JAK3,KLF5,KMT2D,LAG3,LARP1,LCOR,LEF1,…
GO:0045892	negative regulation of transcription, DNA-templated	110	1169	1.74e-08	ENSP00000164227,ENSP00000216807,ENSP00000226279,ENSP00000226574,ENSP00000229135,ENSP00000232424,ENSP00000239938,ENSP00000242728,ENSP00000244050,ENSP00000245414,ENSP00000257787,ENSP00000262032,ENSP00000262158,ENSP00000262367,ENSP00000263062,ENSP00000263253,ENSP00000264444,ENSP00000264634,ENSP00000265165,ENSP00000268058,ENSP00000268489,ENSP00000279873,ENSP00000282516,ENSP00000283147,ENSP00000283629…	AKIRIN2,ANKRD1,APP,ARID1A,ARID4A,ARID5B,ATF7,ATN1,BAHCC1,BAZ2A,BCL11A,BCL3,BCOR,BHLHE41,BMP6,BRMS1L,BTG2,CD38,CIART,CIITA,CPEB3,CREBBP,CSF2,DMAP1,DOT1L,EDN1,EGR1,ENG,EP300,EPC1,ETS2,ETV3,ETV3L,ETV6,ETV7,FASLG,FOXP3,GATA3,GLI3,GLIS3,HES1,HEXIM1,HEY1,HIC1,HIPK2,HIVEP1,HNRNPA2B1,IFI16,IFNG,IKZF4,ILF3,IRF1,KLF5,KMT2D,LCOR,LEF1,LRRFIP1,MDM4,MLXIPL,MXD1,MYC,NCOR2,NEDD4L,NFATC2,NFIC,NFIX,NFKB1,NFKB2,NFX…
GO:0071347	cellular response to interleukin-1	28	124	2.05e-08	ENSP00000216797,ENSP00000219244,ENSP00000220751,ENSP00000226574,ENSP00000239938,ENSP00000256458,ENSP00000263339,ENSP00000263341,ENSP00000264832,ENSP00000333685,ENSP00000340305,ENSP00000351671,ENSP00000356792,ENSP00000359497,ENSP00000359504,ENSP00000360762,ENSP00000361359,ENSP00000362179,ENSP00000366682,ENSP00000368683,ENSP00000378118,ENSP00000401399,ENSP00000437955,ENSP00000474412,ENSP00000477908…	ANKRD1,CCL17,CCL20,CCL3,CCL3L3,CCL4,CCL4L1,CCL5,CCL8,CD40,EDN1,EGR1,GBP1,GBP2,HIF1A,ICAM1,IL1A,IL1B,IRAK2,IRG1,MAPK11,MYD88,NFKB1,NFKBIA,RIPK2,UBE2V1,XCL1,ZC3H12A
GO:0070665	positive regulation of leukocyte proliferation	29	134	2.35e-08	ENSP00000220751,ENSP00000221847,ENSP00000226279,ENSP00000228534,ENSP00000231228,ENSP00000232424,ENSP00000248244,ENSP00000263341,ENSP00000279028,ENSP00000309338,ENSP00000321345,ENSP00000327513,ENSP00000339477,ENSP00000354566,ENSP00000356792,ENSP00000357167,ENSP00000361359,ENSP00000361965,ENSP00000364210,ENSP00000365380,ENSP00000368538,ENSP00000369293,ENSP00000370989,ENSP00000379330,ENSP00000381185…	ADA,AGER,B7RP1,BCL2,CCL5,CD274,CD38,CD3E,CD40,CLCF1,CSF1,EBI3,FCRL3,FOXP3,HES1,IL12B,IL1B,IL23A,IL23R,IL2RA,IL6,JAK3,LYN,NFATC2,OCSTAMP,RIPK2,TICAM1,TNFRSF4,XCL1
GO:0016070	RNA metabolic process	247	3430	2.58e-08	ENSP00000164227,ENSP00000216714,ENSP00000216807,ENSP00000216832,ENSP00000220592,ENSP00000221494,ENSP00000225296,ENSP00000226574,ENSP00000230859,ENSP00000232424,ENSP00000239938,ENSP00000240185,ENSP00000242728,ENSP00000245414,ENSP00000245934,ENSP00000246229,ENSP00000247026,ENSP00000251203,ENSP00000251453,ENSP00000252542,ENSP00000252996,ENSP00000254108,ENSP00000254193,ENSP00000255136,ENSP00000257600…	ACIN1,AGO2,AKIRIN2,APEX1,APP,ARID1A,ARID1B,ARID2,ARID3B,ARID4A,ARID4B,ARID5B,ASH1L,ASXL1,ATF7,ATN1,ATXN2,BATF2,BAZ1A,BAZ2A,BCL11A,BCL3,BCL9L,BCOR,BCORL1,BDP1,BHLHE41,BICD1,BRD4,BRMS1L,BTG2,C10orf2,CCAR1,CCNK,CDK12,CHD3,CHERP,CIART,CIITA,CNOT3,CNOT4,CREB5,CREBBP,CRTC1,CWC25,DDX21,DDX39B,DHX33,DMAP1,DMTF1,DPF3,DTX1,EBF1,EGR1,EID3,ENSG00000173575,EP300,EPC1,ERN1,ETS1,ETS2,ETV3,ETV3L,ETV6,ETV7,FASLG,…
GO:0002822	regulation of adaptive immune response based on somatic recombination of immune receptors built from immunoglobulin superfamily domains	29	135	2.70e-08	ENSP00000220751,ENSP00000228534,ENSP00000231228,ENSP00000262158,ENSP00000263341,ENSP00000264246,ENSP00000280200,ENSP00000306157,ENSP00000309338,ENSP00000321345,ENSP00000325663,ENSP00000328133,ENSP00000330696,ENSP00000337383,ENSP00000349365,ENSP00000356792,ENSP00000361359,ENSP00000361965,ENSP00000362179,ENSP00000364210,ENSP00000365380,ENSP00000368632,ENSP00000370989,ENSP00000385675,ENSP00000387211…	ADA,AGER,CD226,CD274,CD40,CD80,CLCF1,FOXP3,GATA3,IL12B,IL18R1,IL1B,IL20RB,IL23A,IL23R,IL27,IL6,IL7R,JAK3,LTA,NFKBIZ,NLRP3,P2RX7,RIPK2,SMAD7,TNF,TNFAIP3,XCL1,ZC3H12A
GO:0046637	regulation of alpha-beta T cell differentiation	20	61	2.92e-08	ENSP00000220751,ENSP00000228534,ENSP00000229135,ENSP00000231228,ENSP00000262158,ENSP00000264246,ENSP00000300305,ENSP00000321345,ENSP00000325663,ENSP00000329418,ENSP00000337383,ENSP00000349365,ENSP00000358092,ENSP00000361965,ENSP00000362179,ENSP00000365380,ENSP00000368632,ENSP00000370343,ENSP00000379258,ENSP00000391676	ADA,CD80,FOXP3,GATA3,GLI3,IFNG,IL12B,IL23A,IL23R,IL27,IRF4,JAK3,NFKBIZ,NLRP3,PRDM1,RIPK2,RUNX1,SMAD7,SOCS1,ZC3H12A
GO:2000514	regulation of CD4-positive, alpha-beta T cell activation	19	54	2.93e-08	ENSP00000220751,ENSP00000228534,ENSP00000229135,ENSP00000231228,ENSP00000262158,ENSP00000264246,ENSP00000300305,ENSP00000321345,ENSP00000325663,ENSP00000329418,ENSP00000337383,ENSP00000349365,ENSP00000356792,ENSP00000362179,ENSP00000364210,ENSP00000365380,ENSP00000368632,ENSP00000370343,ENSP00000391676	AGER,CD80,FOXP3,GATA3,IFNG,IL12B,IL23A,IL23R,IL27,IRF4,JAK3,NFKBIZ,NLRP3,RIPK2,RUNX1,SMAD7,SOCS1,XCL1,ZC3H12A
GO:0002687	positive regulation of leukocyte migration	28	127	3.15e-08	ENSP00000223095,ENSP00000228534,ENSP00000246657,ENSP00000263339,ENSP00000264634,ENSP00000264832,ENSP00000284981,ENSP00000296026,ENSP00000305651,ENSP00000306884,ENSP00000308208,ENSP00000309968,ENSP00000327513,ENSP00000351671,ENSP00000354901,ENSP00000356792,ENSP00000368683,ENSP00000378118,ENSP00000379110,ENSP00000385675,ENSP00000398698,ENSP00000427279,ENSP00000468897,ENSP00000474412,ENSP00000477908…	ADAM17,APP,CCL20,CCL3,CCL4,CCL5,CCL8,CCR7,CSF1,CXCL1,CXCL10,CXCL11,CXCL2,CXCL3,CXCL9,EDN1,FAM65B,FPR2,ICAM1,IL1A,IL23A,IL6,MMP14,SERPINE1,TNF,VEGFA,WNT5A,XCL1
GO:0050670	regulation of lymphocyte proliferation	36	205	3.15e-08	ENSP00000220751,ENSP00000221847,ENSP00000226279,ENSP00000228534,ENSP00000231228,ENSP00000232424,ENSP00000245414,ENSP00000248244,ENSP00000263341,ENSP00000303939,ENSP00000309338,ENSP00000321345,ENSP00000328133,ENSP00000339477,ENSP00000344544,ENSP00000349365,ENSP00000354566,ENSP00000356792,ENSP00000357167,ENSP00000358092,ENSP00000361359,ENSP00000361965,ENSP00000364210,ENSP00000365380,ENSP00000368538…	ADA,AGER,B7RP1,BCL2,CCL5,CD274,CD38,CD3E,CD40,CLCF1,CTLA4,EBI3,FAM65B,FCRL3,FOXP3,HES1,IDO1,IKZF3,IL12B,IL1B,IL20RB,IL23A,IL23R,IL27,IL2RA,IL6,IRF1,JAK3,LRRC32,LYN,NFATC2,PRDM1,RIPK2,TICAM1,TNFRSF4,XCL1
GO:0002685	regulation of leukocyte migration	33	175	3.30e-08	ENSP00000223095,ENSP00000228534,ENSP00000246657,ENSP00000263339,ENSP00000264634,ENSP00000264832,ENSP00000284981,ENSP00000296026,ENSP00000305651,ENSP00000306884,ENSP00000308208,ENSP00000309968,ENSP00000327513,ENSP00000343428,ENSP00000351671,ENSP00000354901,ENSP00000356792,ENSP00000361965,ENSP00000368683,ENSP00000378118,ENSP00000379110,ENSP00000379683,ENSP00000385675,ENSP00000398698,ENSP00000419485…	ADA,ADAM17,APP,CCL20,CCL3,CCL4,CCL5,CCL8,CCR7,CSF1,CXCL1,CXCL10,CXCL11,CXCL2,CXCL3,CXCL9,CYP19A1,EDN1,FAM65B,FPR2,GCSAM,GPR18,ICAM1,IL1A,IL23A,IL6,LYN,MMP14,SERPINE1,TNF,VEGFA,WNT5A,XCL1
GO:0031324	negative regulation of cellular metabolic process	190	2463	3.41e-08	ENSP00000155926,ENSP00000164227,ENSP00000203629,ENSP00000216714,ENSP00000216807,ENSP00000220592,ENSP00000220809,ENSP00000223095,ENSP00000226279,ENSP00000226574,ENSP00000228606,ENSP00000229135,ENSP00000230990,ENSP00000232424,ENSP00000239223,ENSP00000239938,ENSP00000240185,ENSP00000242208,ENSP00000242728,ENSP00000244050,ENSP00000245414,ENSP00000249075,ENSP00000250699,ENSP00000252660,ENSP00000257787…	ACIN1,ADORA2A,AGO2,AKIRIN2,AKT1S1,ANKRD1,APEX1,APP,ARID1A,ARID4A,ARID5B,ASH1L,ATF7,ATN1,ATP1A1,ATXN2,BAHCC1,BAZ2A,BCL11A,BCL2,BCL3,BCOR,BHLHE41,BIRC3,BMP6,BRMS1L,BTG2,CBLB,CCAR1,CD38,CD44,CDK6,CHAC1,CHRNA10,CIART,CIITA,CISH,CLK2,CNOT3,CPEB3,CREBBP,CSF2,CYP27B1,DMAP1,DOT1L,DUSP1,DUSP5,DUSP7,DUSP8,EDN1,EGR1,ENG,EP300,EPC1,ETS2,ETV3,ETV3L,ETV6,ETV7,FASLG,FEZ1,FOXP3,FRY,GATA3,GBP1,GLI3,GLIS3,GP1BA,HB…
GO:0048869	cellular developmental process	252	3533	3.64e-08	ENSP00000164024,ENSP00000164227,ENSP00000173229,ENSP00000219070,ENSP00000221494,ENSP00000222399,ENSP00000223095,ENSP00000225474,ENSP00000226279,ENSP00000231228,ENSP00000232424,ENSP00000239938,ENSP00000242208,ENSP00000242728,ENSP00000244050,ENSP00000245414,ENSP00000246657,ENSP00000249075,ENSP00000252542,ENSP00000252999,ENSP00000254846,ENSP00000254958,ENSP00000255136,ENSP00000255416,ENSP00000256186…	ABCB5,ACIN1,ACSL4,ADA,ADAM17,ADORA2A,AGER,ALCAM,ANK3,ANKRD1,ANPEP,APP,ARC,AREG,ARID1A,ARID1B,ARID4A,ARID4B,ARID5B,ASAP1,ASXL1,AVIL,B4GALT1,BATF2,BCL11A,BCL2,BCL3,BCL9L,BHLHE41,BMP6,BTG2,C17orf96,C21orf91,CABYR,CATSPERB,CCL3,CCR7,CD38,CD3E,CDK6,CELSR3,CEP290,CHAC1,CLCF1,CLEC4E,CLEC5A,CNOT3,CNTF,COBL,COL24A1,CPEB3,CR2,CRTC1,CSF1,CSF1R,CSF2,CSF3,CSNK1D,DCHS1,DENND5A,DMTF1,DTX1,EDN1,EGR1,EHD1,ENG,ENS…
GO:0034341	response to interferon-gamma	33	176	3.65e-08	ENSP00000219244,ENSP00000228606,ENSP00000229135,ENSP00000231228,ENSP00000245414,ENSP00000264634,ENSP00000264832,ENSP00000268058,ENSP00000279249,ENSP00000321345,ENSP00000351671,ENSP00000356792,ENSP00000359488,ENSP00000359490,ENSP00000359497,ENSP00000359504,ENSP00000361359,ENSP00000366682,ENSP00000368683,ENSP00000370343,ENSP00000371067,ENSP00000378118,ENSP00000378217,ENSP00000380073,ENSP00000386187…	CCL17,CCL20,CCL3,CCL3L3,CCL4,CCL4L1,CCL5,CCL8,CD40,CD44,CDC42EP2,CIITA,CYP27B1,EDN1,GBP1,GBP2,GBP4,GBP5,GCH1,ICAM1,IFITM1,IFNG,IL12B,IL23R,IRF1,IRF4,IRF9,IRG1,JAK2,PML,PRKCD,WNT5A,XCL1
GO:0043408	regulation of MAPK cascade	77	712	3.65e-08	ENSP00000155926,ENSP00000215781,ENSP00000219244,ENSP00000220751,ENSP00000225296,ENSP00000239223,ENSP00000242208,ENSP00000246657,ENSP00000249075,ENSP00000250699,ENSP00000256458,ENSP00000261023,ENSP00000263341,ENSP00000264431,ENSP00000264634,ENSP00000264832,ENSP00000265362,ENSP00000282397,ENSP00000282588,ENSP00000283147,ENSP00000284981,ENSP00000286301,ENSP00000289473,ENSP00000306190,ENSP00000310244…	AGER,APP,ASH1L,BMP6,C1QTNF1,CCL17,CCL20,CCL3,CCL3L3,CCL4,CCL4L1,CCL5,CCL8,CCR7,CD40,CD44,CDK12,CHRNA10,CSF1R,DHX33,DUSP1,DUSP5,DUSP7,DUSP8,EDN1,ERN1,FCRL3,FLT1,FN1,FPR2,GBP1,GPR55,HIPK2,ICAM1,IL1B,IL6,INHBA,IRAK2,ITGA1,ITGAV,JAK2,KIAA1462,LIF,LYN,MADD,MAPK11,MINK1,MST4,MUC20,MYC,NCF1,NDRG2,NEK10,NF1,OSM,P2RX7,PDGFA,PRKCD,PTPRJ,RAPGEF1,RAPGEF2,RASGRP1,RIPK2,SEMA3A,SLAMF1,SPRED2,SYNGAP1,TNF,TNIK,TN…
GO:0002819	regulation of adaptive immune response	30	147	3.71e-08	ENSP00000220751,ENSP00000228534,ENSP00000231228,ENSP00000245414,ENSP00000262158,ENSP00000263341,ENSP00000264246,ENSP00000280200,ENSP00000306157,ENSP00000309338,ENSP00000321345,ENSP00000325663,ENSP00000328133,ENSP00000330696,ENSP00000337383,ENSP00000349365,ENSP00000356792,ENSP00000361359,ENSP00000361965,ENSP00000362179,ENSP00000364210,ENSP00000365380,ENSP00000368632,ENSP00000370989,ENSP00000385675…	ADA,AGER,CD226,CD274,CD40,CD80,CLCF1,FOXP3,GATA3,IL12B,IL18R1,IL1B,IL20RB,IL23A,IL23R,IL27,IL6,IL7R,IRF1,JAK3,LTA,NFKBIZ,NLRP3,P2RX7,RIPK2,SMAD7,TNF,TNFAIP3,XCL1,ZC3H12A
GO:0070555	response to interleukin-1	30	147	3.71e-08	ENSP00000216797,ENSP00000219244,ENSP00000220751,ENSP00000226279,ENSP00000226574,ENSP00000239938,ENSP00000256458,ENSP00000263339,ENSP00000263341,ENSP00000264832,ENSP00000333685,ENSP00000340305,ENSP00000351671,ENSP00000356792,ENSP00000359497,ENSP00000359504,ENSP00000360762,ENSP00000361359,ENSP00000362179,ENSP00000366682,ENSP00000368683,ENSP00000376436,ENSP00000378118,ENSP00000401399,ENSP00000437955…	ANKRD1,CCL17,CCL20,CCL3,CCL3L3,CCL4,CCL4L1,CCL5,CCL8,CD38,CD40,EDN1,EGR1,ETS1,GBP1,GBP2,HIF1A,ICAM1,IL1A,IL1B,IRAK2,IRG1,MAPK11,MYD88,NFKB1,NFKBIA,RIPK2,UBE2V1,XCL1,ZC3H12A
GO:1903507	negative regulation of nucleic acid-templated transcription	112	1220	4.00e-08	ENSP00000164227,ENSP00000216714,ENSP00000216807,ENSP00000226279,ENSP00000226574,ENSP00000229135,ENSP00000232424,ENSP00000239938,ENSP00000242728,ENSP00000244050,ENSP00000245414,ENSP00000257787,ENSP00000262032,ENSP00000262158,ENSP00000262367,ENSP00000263062,ENSP00000263253,ENSP00000264444,ENSP00000264634,ENSP00000265165,ENSP00000265872,ENSP00000268058,ENSP00000268489,ENSP00000279873,ENSP00000282516…	AKIRIN2,ANKRD1,APEX1,APP,ARID1A,ARID4A,ARID5B,ATF7,ATN1,BAHCC1,BAZ2A,BCL11A,BCL3,BCOR,BHLHE41,BMP6,BRMS1L,BTG2,CCAR1,CD38,CIART,CIITA,CPEB3,CREBBP,CSF2,DMAP1,DOT1L,EDN1,EGR1,ENG,EP300,EPC1,ETS2,ETV3,ETV3L,ETV6,ETV7,FASLG,FOXP3,GATA3,GLI3,GLIS3,HES1,HEXIM1,HEY1,HIC1,HIPK2,HIVEP1,HNRNPA2B1,IFI16,IFNG,IKZF4,ILF3,IRF1,KLF5,KMT2D,LCOR,LEF1,LRRFIP1,MDM4,MLXIPL,MXD1,MYC,NCOR2,NEDD4L,NFATC2,NFIC,NFIX,NFK…
GO:2000113	negative regulation of cellular macromolecule biosynthetic process	120	1348	5.14e-08	ENSP00000164227,ENSP00000216807,ENSP00000220592,ENSP00000226279,ENSP00000226574,ENSP00000229135,ENSP00000230990,ENSP00000232424,ENSP00000239223,ENSP00000239938,ENSP00000242728,ENSP00000244050,ENSP00000245414,ENSP00000257787,ENSP00000262032,ENSP00000262158,ENSP00000262367,ENSP00000263062,ENSP00000263253,ENSP00000264444,ENSP00000264634,ENSP00000265165,ENSP00000268058,ENSP00000268489,ENSP00000279873…	AGO2,AKIRIN2,ANKRD1,APP,ARID1A,ARID4A,ARID5B,ATF7,ATN1,BAHCC1,BAZ2A,BCL11A,BCL3,BCOR,BHLHE41,BMP6,BRMS1L,BTG2,CD38,CIART,CIITA,CNOT3,CPEB3,CREBBP,CSF2,DMAP1,DOT1L,DUSP1,EDN1,EGR1,ENG,EP300,EPC1,ETS2,ETV3,ETV3L,ETV6,ETV7,FASLG,FOXP3,GATA3,GLI3,GLIS3,HBEGF,HES1,HEXIM1,HEY1,HIC1,HIPK2,HIVEP1,HNRNPA2B1,HNRNPD,IFI16,IFNG,IKZF4,ILF3,IRF1,JAK3,KLF5,KMT2D,LARP1,LCOR,LEF1,LRRFIP1,MDM4,MLXIPL,MXD1,MYC,NCL,…
GO:0022603	regulation of anatomical structure morphogenesis	94	961	5.57e-08	ENSP00000164024,ENSP00000173229,ENSP00000220592,ENSP00000222573,ENSP00000223095,ENSP00000232424,ENSP00000249075,ENSP00000256015,ENSP00000262231,ENSP00000262626,ENSP00000263339,ENSP00000263341,ENSP00000264431,ENSP00000264634,ENSP00000264832,ENSP00000265362,ENSP00000268058,ENSP00000276440,ENSP00000279028,ENSP00000279249,ENSP00000282397,ENSP00000286301,ENSP00000297350,ENSP00000300305,ENSP00000305651…	ADA,ADM2,AGO2,ARC,B4GALT1,BCL11A,BCL2,BCL9L,BCOR,BRWD3,BTG1,CCL3,CD40,CD44,CDC42EP2,CELSR3,CNTF,CSF1,CSF1R,CSNK1D,CXCL10,CXCL9,DOCK5,EDN1,EHD1,ENG,EPB41L3,ETS1,F3,FAM65B,FASLG,FLT1,FMNL1,FMNL3,FN1,GATA3,GBP1,GOLGA4,GPC4,HES1,HEY1,HIF1A,HIPK2,HPN,ICAM1,IL1A,IL1B,IL6,ITGB8,KANK1,KIAA1462,LIF,MACF1,MAGI2,MYC,NEDD4L,NF1,NFATC2,NLGN3,NTN1,OCSTAMP,PDGFA,PHLDB1,PLXNA1,PLXNB2,PML,PTGS2,PTPRS,RAPGEF2,RIMS…
GO:0042035	regulation of cytokine biosynthetic process	24	96	5.64e-08	ENSP00000155926,ENSP00000164227,ENSP00000203629,ENSP00000221847,ENSP00000226574,ENSP00000231228,ENSP00000239938,ENSP00000242208,ENSP00000245414,ENSP00000248244,ENSP00000263339,ENSP00000263341,ENSP00000264246,ENSP00000264634,ENSP00000349365,ENSP00000351671,ENSP00000354566,ENSP00000365380,ENSP00000368632,ENSP00000370034,ENSP00000370343,ENSP00000385675,ENSP00000398698,ENSP00000410481	BCL3,CCL20,CD3E,CD80,EBI3,EGR1,FOXP3,GATA3,IL12B,IL1A,IL1B,IL27,IL6,INHBA,IRF1,IRF4,LAG3,LTB,NFKB1,TICAM1,TLR7,TNF,TRIB2,WNT5A
GO:0044093	positive regulation of molecular function	143	1713	6.08e-08	ENSP00000046794,ENSP00000219244,ENSP00000220751,ENSP00000225296,ENSP00000225474,ENSP00000226574,ENSP00000228534,ENSP00000228606,ENSP00000229135,ENSP00000231228,ENSP00000232424,ENSP00000239938,ENSP00000241261,ENSP00000246657,ENSP00000248244,ENSP00000252660,ENSP00000256458,ENSP00000257787,ENSP00000262940,ENSP00000263253,ENSP00000263341,ENSP00000263980,ENSP00000264431,ENSP00000264634,ENSP00000264832…	ABCB1,ADAM17,ADPRHL1,AGAP6,AGER,AIM2,AKAP9,AKIRIN2,ANK3,APP,ARC,ARHGAP23,ARHGAP40,ARID5B,ASAP1,ASAP2,ATP1B1,BCL2,BCL2L11,CCL17,CCL20,CCL3,CCL3L3,CCL4,CCL4L1,CCL5,CCL8,CCNK,CCR7,CD40,CDC42EP2,CEMIP,CRTC1,CSF1,CSF1R,CSF3,CXCL1,CYP27B1,DDR2,DHX33,DOCK4,DUSP5,DUSP7,EDN1,EGR1,EIF3C,EP300,ERN1,F3,FAM65B,FASLG,FCRL3,FLT1,FN1,FOSL1,FPR2,GATA3,GCH1,GPR55,HES1,HIF1A,HIPK2,HNRNPA2B1,HNRNPD,HSP90AA1,ICAM1,IF…
GO:0002521	leukocyte differentiation	45	313	7.06e-08	ENSP00000164227,ENSP00000225474,ENSP00000231228,ENSP00000239938,ENSP00000245414,ENSP00000246657,ENSP00000263253,ENSP00000265165,ENSP00000279028,ENSP00000284981,ENSP00000286301,ENSP00000296871,ENSP00000299663,ENSP00000301887,ENSP00000304592,ENSP00000306157,ENSP00000309338,ENSP00000309968,ENSP00000327513,ENSP00000340347,ENSP00000343428,ENSP00000354566,ENSP00000354842,ENSP00000356024,ENSP00000357113…	ADA,ADAM17,APP,BATF2,BCL2,BCL3,CCR7,CD3E,CLCF1,CLEC4E,CR2,CSF1,CSF1R,CSF2,CSF3,EGR1,EP300,FASN,FOXP3,GATA3,GLI3,GPR18,IFI16,IL12B,IL18R1,IL6,IL7R,IRF1,IRF4,JAK3,KLF6,LEF1,LRRK1,LYN,MAFB,OCSTAMP,POU2F2,RHOH,RUNX2,SATB1,SEMA4A,TCF7,TNF,TOX,VEGFA
GO:0040011	locomotion	106	1144	7.14e-08	ENSP00000164024,ENSP00000171887,ENSP00000173229,ENSP00000219244,ENSP00000220809,ENSP00000222399,ENSP00000230990,ENSP00000231228,ENSP00000232424,ENSP00000244050,ENSP00000246657,ENSP00000252999,ENSP00000256015,ENSP00000258787,ENSP00000261023,ENSP00000263341,ENSP00000263980,ENSP00000264431,ENSP00000264634,ENSP00000264832,ENSP00000265165,ENSP00000265362,ENSP00000268058,ENSP00000276654,ENSP00000278919…	ABCC1,ADAM17,ALCAM,APP,ARC,ARID5B,ASH1L,ATP1B1,B4GALT1,BTG1,CCL17,CCL20,CCL3,CCL3L3,CCL4,CCL4L1,CCL5,CCL8,CCR7,CD44,CELSR3,CSF1R,CXCL1,CXCL10,CXCL11,CXCL2,CXCL3,CXCL9,CYP7B1,DCHS1,DOCK4,EMR2,ENG,ETS1,FAM65B,FCAMR,FEZ1,FLT1,FMNL1,FMNL3,FN1,FOSL1,FPR2,GATA3,GLI3,HBEGF,HES1,HIF1A,ICAM1,IL12B,IL1B,IL6,ITGA1,ITGAV,JAK2,JAK3,KIF5C,LAMA5,LAMB1,LEF1,LRP12,LYN,LYST,MCOLN2,MMP14,MYO1G,NAV1,NFATC2,NR4A2,NR4…
GO:0030154	cell differentiation	246	3457	7.30e-08	ENSP00000164024,ENSP00000164227,ENSP00000173229,ENSP00000219070,ENSP00000221494,ENSP00000222399,ENSP00000225474,ENSP00000226279,ENSP00000231228,ENSP00000232424,ENSP00000239938,ENSP00000242208,ENSP00000242728,ENSP00000244050,ENSP00000245414,ENSP00000246657,ENSP00000249075,ENSP00000252542,ENSP00000252999,ENSP00000254846,ENSP00000254958,ENSP00000255136,ENSP00000255416,ENSP00000256186,ENSP00000256343…	ABCB5,ACIN1,ACSL4,ADA,ADAM17,ADORA2A,AGER,ALCAM,ANK3,ANKRD1,ANPEP,APP,ARC,AREG,ARID1A,ARID1B,ARID4A,ARID4B,ARID5B,ASAP1,AVIL,B4GALT1,BATF2,BCL11A,BCL2,BCL3,BCL9L,BHLHE41,BMP6,BTG2,C17orf96,C21orf91,CABYR,CATSPERB,CCL3,CCR7,CD38,CD3E,CDK6,CELSR3,CEP290,CHAC1,CLCF1,CLEC4E,CLEC5A,CNOT3,CNTF,COBL,COL24A1,CPEB3,CR2,CRTC1,CSF1,CSF1R,CSF2,CSF3,CSNK1D,DCHS1,DENND5A,DMTF1,DTX1,EDN1,EGR1,EHD1,ENG,ENSG00000…
GO:0033993	response to lipid	84	825	7.88e-08	ENSP00000216797,ENSP00000220751,ENSP00000223095,ENSP00000225474,ENSP00000226279,ENSP00000226574,ENSP00000228606,ENSP00000231228,ENSP00000239223,ENSP00000242208,ENSP00000246657,ENSP00000248244,ENSP00000256458,ENSP00000257787,ENSP00000262345,ENSP00000262865,ENSP00000263341,ENSP00000264634,ENSP00000264832,ENSP00000265131,ENSP00000265165,ENSP00000283147,ENSP00000291294,ENSP00000296026,ENSP00000296871…	ADAM17,AKIRIN2,ANKRD1,AREG,ARID1A,ASXL1,ATP1A1,ATP2B1,BCL2,BCL2L11,BMP6,BPI,CCL20,CCL3,CCL5,CCR7,CD38,CD40,CLK2,CSF2,CSF3,CXCL1,CXCL10,CXCL11,CXCL2,CXCL3,CXCL9,CYP27B1,DUSP1,EDN1,ENG,ETS1,FASLG,FOSL1,GCH1,HNRNPD,ICAM1,IDO1,IL12B,IL12RB2,IL1B,IL22,IL23R,IL6,INHBA,IRAK2,IRG1,JAK2,KLF9,LEF1,LTA,LYN,MED14,NCOA6,NFKB1,NFKB2,NFKBIA,NLRP3,NR4A2,NR4A3,P2RX7,PAQR6,PDE4B,PMEPA1,PPARD,PPARGC1B,PRPF8,PTGIR,P…
GO:0060326	cell chemotaxis	33	183	8.04e-08	ENSP00000219244,ENSP00000230990,ENSP00000246657,ENSP00000263341,ENSP00000265165,ENSP00000282397,ENSP00000282588,ENSP00000296026,ENSP00000305651,ENSP00000306884,ENSP00000310721,ENSP00000319883,ENSP00000332116,ENSP00000351671,ENSP00000354901,ENSP00000356792,ENSP00000357883,ENSP00000362299,ENSP00000374443,ENSP00000378118,ENSP00000378217,ENSP00000379110,ENSP00000382342,ENSP00000385675,ENSP00000404179…	ABCC1,CCL17,CCL20,CCL3,CCL3L3,CCL4,CCL4L1,CCL5,CCL8,CCR7,CXCL1,CXCL10,CXCL11,CXCL2,CXCL3,CXCL9,CYP7B1,DOCK4,EMR2,ENG,FLT1,FPR2,HBEGF,IL1B,IL6,ITGA1,LEF1,LYST,PDE4B,PIP5K1A,PRKCD,VEGFA,XCL1
GO:0042981	regulation of apoptotic process	129	1501	8.30e-08	ENSP00000164227,ENSP00000216223,ENSP00000216341,ENSP00000216714,ENSP00000216797,ENSP00000220751,ENSP00000223095,ENSP00000226279,ENSP00000226574,ENSP00000229135,ENSP00000231228,ENSP00000239223,ENSP00000239938,ENSP00000240185,ENSP00000241261,ENSP00000242208,ENSP00000244050,ENSP00000246229,ENSP00000246657,ENSP00000256015,ENSP00000257572,ENSP00000259874,ENSP00000261023,ENSP00000261973,ENSP00000262367…	ACIN1,ADA,ADAM17,ADORA2A,AKT1S1,ANKRD1,APEX1,APP,B4GALT1,BCL2,BCL2L11,BCL2L14,BCL3,BIRC3,BMP6,BTG1,BTG2,CASP5,CCL3,CCL5,CCR7,CD274,CD38,CD3E,CD40,CD44,CLCF1,CLEC5A,CNTF,CREBBP,CSF1R,CSF2,CTLA4,DUSP1,EDN1,EGR1,ETS1,F3,FAIM2,FASLG,FOSL1,G0S2,GATA3,GIMAP8,GLI3,GZMB,HCAR2,HIF1A,HIPK2,HPN,HRK,HSPA5,HYPK,ICAM1,IDO1,IER3,IFNG,IKZF3,IL12B,IL1A,IL1B,IL2RB,IL6,IL7R,INHBA,ITGA1,ITGAV,JAK2,JAK3,LAMP3,LEF1,LT…
GO:0048870	cell motility	90	914	9.05e-08	ENSP00000164024,ENSP00000171887,ENSP00000173229,ENSP00000219244,ENSP00000220809,ENSP00000222399,ENSP00000230990,ENSP00000231228,ENSP00000232424,ENSP00000244050,ENSP00000246657,ENSP00000252999,ENSP00000256015,ENSP00000258787,ENSP00000261023,ENSP00000263341,ENSP00000263980,ENSP00000264431,ENSP00000264634,ENSP00000264832,ENSP00000265165,ENSP00000265362,ENSP00000268058,ENSP00000276654,ENSP00000279873…	ABCC1,ADAM17,ARC,ARID5B,ASH1L,ATP1B1,B4GALT1,BTG1,CCL17,CCL20,CCL3,CCL3L3,CCL4,CCL4L1,CCL5,CCL8,CCR7,CD44,CELSR3,CXCL1,CXCL10,CXCL11,CXCL2,CXCL3,CXCL9,CYP7B1,DCHS1,DOCK4,EMR2,ENG,ETS1,FCAMR,FLT1,FMNL1,FMNL3,FN1,FPR2,GATA3,GLI3,HBEGF,HES1,HIF1A,ICAM1,IL12B,IL1B,IL6,ITGA1,ITGAV,JAK2,JAK3,LAMA5,LAMB1,LEF1,LRP12,LYN,LYST,MCOLN2,MMP14,MYO1G,NAV1,NFATC2,NR4A2,NTN1,OLR1,PDE4B,PEAK1,PHACTR4,PIP5K1A,PLAT,…
GO:0006351	transcription, DNA-templated	194	2569	9.62e-08	ENSP00000164227,ENSP00000216714,ENSP00000216807,ENSP00000216832,ENSP00000220592,ENSP00000226574,ENSP00000232424,ENSP00000239938,ENSP00000240185,ENSP00000242728,ENSP00000245414,ENSP00000245934,ENSP00000246229,ENSP00000251203,ENSP00000252542,ENSP00000252996,ENSP00000257600,ENSP00000257787,ENSP00000262032,ENSP00000262158,ENSP00000262189,ENSP00000262367,ENSP00000262518,ENSP00000262519,ENSP00000263062…	AGO2,AKIRIN2,APEX1,ARID1A,ARID1B,ARID2,ARID3B,ARID4A,ARID4B,ARID5B,ASH1L,ASXL1,ATF7,ATN1,BATF2,BAZ1A,BAZ2A,BCL11A,BCL3,BCL9L,BCOR,BCORL1,BDP1,BHLHE41,BRD4,BRMS1L,BTG2,C10orf2,CCAR1,CCNK,CDK12,CHD3,CIART,CIITA,CNOT3,CREB5,CREBBP,CRTC1,DDX21,DMAP1,DMTF1,DPF3,DTX1,EBF1,EGR1,EID3,ENSG00000173575,EP300,EPC1,ERN1,ETS1,ETS2,ETV3,ETV3L,ETV6,ETV7,FASLG,FOSL1,FOXP3,FOXP4,GATA3,GATAD2B,GLI3,GLIS3,HES1,HEXIM…
GO:0043370	regulation of CD4-positive, alpha-beta T cell differentiation	17	46	1.09e-07	ENSP00000220751,ENSP00000228534,ENSP00000229135,ENSP00000231228,ENSP00000262158,ENSP00000264246,ENSP00000300305,ENSP00000321345,ENSP00000325663,ENSP00000329418,ENSP00000337383,ENSP00000349365,ENSP00000362179,ENSP00000365380,ENSP00000368632,ENSP00000370343,ENSP00000391676	CD80,FOXP3,GATA3,IFNG,IL12B,IL23A,IL23R,IL27,IRF4,JAK3,NFKBIZ,NLRP3,RIPK2,RUNX1,SMAD7,SOCS1,ZC3H12A
GO:0009653	anatomical structure morphogenesis	159	1992	1.14e-07	ENSP00000164024,ENSP00000164227,ENSP00000173229,ENSP00000216605,ENSP00000219070,ENSP00000222399,ENSP00000223095,ENSP00000230990,ENSP00000232424,ENSP00000239223,ENSP00000242208,ENSP00000242728,ENSP00000244050,ENSP00000249075,ENSP00000250699,ENSP00000252660,ENSP00000252999,ENSP00000254846,ENSP00000254958,ENSP00000255416,ENSP00000259874,ENSP00000261023,ENSP00000262158,ENSP00000262367,ENSP00000262626…	ADA,ADAM17,ADM2,ADORA2A,ALCAM,ANK3,ANKRD1,ANKRD11,ANPEP,APP,ARC,AREG,ARID1A,ARID2,ARID5B,ASH1L,ASXL1,B4GALT1,BCL2,BCL2L11,BCL3,BCOR,BHLHE41,BICD1,BMP6,CD44,CELSR3,CEP290,CHRNA10,CNOT3,CNTF,COBL,CPM,CREBBP,CRYGS,CSF1,CSF1R,CYP7B1,DCHS1,DNAAF1,DUSP1,DUSP5,EDN1,ENG,EP300,EPB41L3,ETS1,ETS2,ETV7,FAIM2,FASLG,FBN2,FEZ1,FLT1,FMN1,FMNL3,FN1,FOXP3,FOXP4,FRY,GATA3,GLI3,GP1BA,HBEGF,HES1,HEY1,HIF1A,HIPK2,HPN,…
GO:0071216	cellular response to biotic stimulus	32	176	1.14e-07	ENSP00000216797,ENSP00000220751,ENSP00000223095,ENSP00000225474,ENSP00000226574,ENSP00000231228,ENSP00000248244,ENSP00000256458,ENSP00000262865,ENSP00000263341,ENSP00000264634,ENSP00000264832,ENSP00000296871,ENSP00000305651,ENSP00000310928,ENSP00000317891,ENSP00000324173,ENSP00000332116,ENSP00000337383,ENSP00000351671,ENSP00000360762,ENSP00000361359,ENSP00000362179,ENSP00000366682,ENSP00000385675…	ANKRD1,BPI,CCL20,CCL3,CCL5,CD40,CSF2,CSF3,CXCL10,HSPA5,ICAM1,IL12B,IL1B,IL6,IRAK2,IRG1,LYN,NFKB1,NFKBIA,NLRP3,PDE4B,PPARD,PRPF8,RIPK2,SERPINE1,TICAM1,TNF,TNFAIP3,TNIP1,TNIP3,WNT5A,ZC3H12A
GO:0051172	negative regulation of nitrogen compound metabolic process	178	2307	1.16e-07	ENSP00000155926,ENSP00000164227,ENSP00000203629,ENSP00000216714,ENSP00000216807,ENSP00000220592,ENSP00000220809,ENSP00000223095,ENSP00000226279,ENSP00000226574,ENSP00000229135,ENSP00000230990,ENSP00000232424,ENSP00000239223,ENSP00000239938,ENSP00000240185,ENSP00000242208,ENSP00000242728,ENSP00000244050,ENSP00000245414,ENSP00000249075,ENSP00000250699,ENSP00000252660,ENSP00000257787,ENSP00000261023…	ACIN1,ADORA2A,AGO2,AKIRIN2,AKT1S1,ANKRD1,APEX1,APP,ARID1A,ARID4A,ARID5B,ASH1L,ATF7,ATN1,BAHCC1,BAZ2A,BCL11A,BCL3,BCOR,BHLHE41,BIRC3,BMP6,BRMS1L,BTG2,CBLB,CCAR1,CD38,CD44,CDK6,CHAC1,CHRNA10,CIART,CIITA,CISH,CNOT3,CPEB3,CREBBP,CSF2,DMAP1,DOT1L,DUSP1,DUSP5,DUSP7,DUSP8,EDN1,EGR1,ENG,EP300,EPC1,ETS2,ETV3,ETV3L,ETV6,ETV7,FASLG,FOXP3,FRY,GATA3,GBP1,GLI3,GLIS3,GP1BA,HBEGF,HES1,HEXIM1,HEY1,HIC1,HIPK2,HIVE…
GO:0008285	negative regulation of cell population proliferation	72	669	1.39e-07	ENSP00000215781,ENSP00000228606,ENSP00000229135,ENSP00000231228,ENSP00000232424,ENSP00000239223,ENSP00000242208,ENSP00000245414,ENSP00000249075,ENSP00000256015,ENSP00000262626,ENSP00000263339,ENSP00000263341,ENSP00000264431,ENSP00000264634,ENSP00000265734,ENSP00000268058,ENSP00000282397,ENSP00000282588,ENSP00000284981,ENSP00000286301,ENSP00000290551,ENSP00000291294,ENSP00000303939,ENSP00000310170…	ADORA2A,APP,ARID2,B4GALT1,BCL2,BTG1,BTG2,BTG3,CCL3L3,CCL8,CD274,CDK6,CHERP,CSF1R,CTLA4,CXCL1,CYP27B1,DUSP1,ENG,ETS1,ETV3,FAM65B,FLT1,FOSL1,FOXP3,GATA3,GLI3,HES1,HPN,IDO1,IFITM1,IFNG,IL12B,IL1A,IL1B,IL20RB,IL2RA,IL6,INHBA,IRF1,ITGA1,JAK2,KLF9,KMT2A,LEPREL1,LIF,LRRC32,LTA,LYN,MAGI2,MAPK11,MDM4,MYC,NDRG2,NF1,OSM,PML,PPARD,PRDM1,PTGIR,PTGS2,PTPRJ,PTPRK,RAPGEF1,RAPGEF2,SMAD3,SOD2,TNF,TNFAIP3,TNFRSF9,W…
GO:0045934	negative regulation of nucleobase-containing compound metabolic process	123	1424	1.48e-07	ENSP00000164227,ENSP00000216714,ENSP00000216807,ENSP00000226279,ENSP00000226574,ENSP00000229135,ENSP00000232424,ENSP00000239223,ENSP00000239938,ENSP00000240185,ENSP00000242728,ENSP00000244050,ENSP00000245414,ENSP00000257787,ENSP00000262032,ENSP00000262158,ENSP00000262367,ENSP00000262710,ENSP00000263062,ENSP00000263253,ENSP00000264444,ENSP00000264634,ENSP00000265165,ENSP00000265872,ENSP00000268058…	ACIN1,AKIRIN2,ANKRD1,APEX1,APP,ARID1A,ARID4A,ARID5B,ATF7,ATN1,BAHCC1,BAZ2A,BCL11A,BCL3,BCOR,BHLHE41,BMP6,BRMS1L,BTG2,CCAR1,CD38,CIART,CIITA,CPEB3,CREBBP,CSF2,DMAP1,DOT1L,DUSP1,EDN1,EGR1,ENG,EP300,EPC1,ETS2,ETV3,ETV3L,ETV6,ETV7,FASLG,FOXP3,GATA3,GLI3,GLIS3,HES1,HEXIM1,HEY1,HIC1,HIPK2,HIVEP1,HNRNPA2B1,HNRNPD,IFI16,IFNG,IKZF4,ILF3,IRF1,KLF5,KMT2A,KMT2D,LARP1,LCOR,LEF1,LRRFIP1,MDM4,MLXIPL,MXD1,MYC,MY…
GO:0002688	regulation of leukocyte chemotaxis	25	112	1.70e-07	ENSP00000223095,ENSP00000228534,ENSP00000246657,ENSP00000264634,ENSP00000284981,ENSP00000296026,ENSP00000305651,ENSP00000306884,ENSP00000309968,ENSP00000327513,ENSP00000343428,ENSP00000354901,ENSP00000356792,ENSP00000368683,ENSP00000379110,ENSP00000379683,ENSP00000385675,ENSP00000427279,ENSP00000428924,ENSP00000468897,ENSP00000474412,ENSP00000477908,ENSP00000478570,ENSP00000482259,ENSP00000482957	ADAM17,APP,CCL3,CCL4,CCL5,CCR7,CSF1,CXCL1,CXCL10,CXCL11,CXCL2,CXCL3,CXCL9,CYP19A1,EDN1,FAM65B,FPR2,GPR18,IL23A,IL6,LYN,SERPINE1,VEGFA,WNT5A,XCL1
GO:0010605	negative regulation of macromolecule metabolic process	192	2558	1.76e-07	ENSP00000155926,ENSP00000164227,ENSP00000203629,ENSP00000216714,ENSP00000216807,ENSP00000220592,ENSP00000220809,ENSP00000222573,ENSP00000223095,ENSP00000226279,ENSP00000226574,ENSP00000229135,ENSP00000230990,ENSP00000232424,ENSP00000239223,ENSP00000239938,ENSP00000240185,ENSP00000242208,ENSP00000242728,ENSP00000244050,ENSP00000245414,ENSP00000249075,ENSP00000250699,ENSP00000251453,ENSP00000252660…	ACIN1,ACVR1B,ADORA2A,AGO2,AKIRIN2,AKT1S1,ANKRD1,APEX1,APP,ARID1A,ARID4A,ARID5B,ASH1L,ATF7,ATN1,ATXN2,BAHCC1,BAZ2A,BCL11A,BCL3,BCOR,BHLHE41,BIRC3,BMP6,BRMS1L,BTG2,CBLB,CCAR1,CCL3,CD38,CD3E,CD44,CDK6,CHAC1,CHRNA10,CIART,CIITA,CISH,CNOT3,CNOT4,CPEB3,CREBBP,CSF2,DMAP1,DOT1L,DUSP1,DUSP5,DUSP7,DUSP8,EDN1,EGR1,ENG,EP300,EPC1,ERN1,ETS2,ETV3,ETV3L,ETV6,ETV7,FASLG,FOXP3,FRY,GATA3,GBP1,GLI3,GLIS3,GP1BA,HBEG…
GO:0050731	positive regulation of peptidyl-tyrosine phosphorylation	32	180	1.76e-07	ENSP00000215781,ENSP00000220751,ENSP00000225474,ENSP00000228534,ENSP00000229135,ENSP00000230990,ENSP00000231228,ENSP00000232424,ENSP00000249075,ENSP00000264246,ENSP00000264832,ENSP00000284981,ENSP00000286301,ENSP00000289473,ENSP00000296871,ENSP00000309338,ENSP00000309968,ENSP00000321345,ENSP00000330341,ENSP00000339804,ENSP00000354566,ENSP00000355370,ENSP00000361359,ENSP00000371067,ENSP00000373600…	ADAM17,APP,AREG,CCL5,CD3E,CD40,CD44,CD80,CLCF1,CNTF,CSF1R,CSF2,CSF3,HBEGF,HES1,ICAM1,IFNG,IL12B,IL23A,IL23R,IL6,JAK2,LIF,LRRK1,LYN,NCF1,OSM,RIPK2,SEMA4D,SOCS3,TSLP,VEGFA
GO:0032946	positive regulation of mononuclear cell proliferation	27	131	1.82e-07	ENSP00000220751,ENSP00000221847,ENSP00000226279,ENSP00000228534,ENSP00000231228,ENSP00000232424,ENSP00000248244,ENSP00000263341,ENSP00000309338,ENSP00000321345,ENSP00000327513,ENSP00000339477,ENSP00000354566,ENSP00000356792,ENSP00000357167,ENSP00000361359,ENSP00000361965,ENSP00000364210,ENSP00000365380,ENSP00000368538,ENSP00000369293,ENSP00000370989,ENSP00000379330,ENSP00000381185,ENSP00000385675…	ADA,AGER,B7RP1,BCL2,CCL5,CD274,CD38,CD3E,CD40,CLCF1,CSF1,EBI3,FCRL3,FOXP3,HES1,IL12B,IL1B,IL23A,IL23R,IL2RA,IL6,JAK3,NFATC2,RIPK2,TICAM1,TNFRSF4,XCL1
GO:0010629	negative regulation of gene expression	138	1670	2.00e-07	ENSP00000164227,ENSP00000216807,ENSP00000220592,ENSP00000222573,ENSP00000223095,ENSP00000226279,ENSP00000226574,ENSP00000229135,ENSP00000232424,ENSP00000239938,ENSP00000240185,ENSP00000242728,ENSP00000244050,ENSP00000245414,ENSP00000251453,ENSP00000257632,ENSP00000257787,ENSP00000262032,ENSP00000262158,ENSP00000262367,ENSP00000262710,ENSP00000263062,ENSP00000263253,ENSP00000263464,ENSP00000264444…	ACIN1,ACVR1B,AGO2,AKIRIN2,ANKRD1,APP,ARID1A,ARID4A,ARID5B,ATF7,ATN1,BAHCC1,BAZ2A,BCL11A,BCL3,BCOR,BHLHE41,BIRC3,BMP6,BRMS1L,BTG2,CCL3,CD38,CD3E,CHAC1,CIART,CIITA,CNOT3,CNOT4,CPEB3,CREBBP,CSF2,DMAP1,DOT1L,EDN1,EGR1,ENG,EP300,EPC1,ERN1,ETS2,ETV3,ETV3L,ETV6,ETV7,FASLG,FOXP3,GATA3,GLI3,GLIS3,HES1,HEXIM1,HEY1,HIC1,HIF1A,HIPK2,HIVEP1,HNRNPA2B1,HNRNPD,IFI16,IFNG,IKZF4,ILF3,IRF1,ITGB8,KLF5,KMT2B,KMT2D,LA…
GO:0051241	negative regulation of multicellular organismal process	101	1098	2.26e-07	ENSP00000155926,ENSP00000164227,ENSP00000173229,ENSP00000203629,ENSP00000216797,ENSP00000220809,ENSP00000223095,ENSP00000226279,ENSP00000226574,ENSP00000228534,ENSP00000229135,ENSP00000231228,ENSP00000232424,ENSP00000242208,ENSP00000244050,ENSP00000245414,ENSP00000254958,ENSP00000257600,ENSP00000262158,ENSP00000262626,ENSP00000262865,ENSP00000263341,ENSP00000264431,ENSP00000264634,ENSP00000265165…	ADA,AGER,APP,AREG,ASAP1,ATP1A1,BCL11A,BCL2,BCL3,BCOR,BPI,C1QTNF1,CCL3,CD274,CD38,CDK6,CNTF,CTLA4,CXCL10,DENND5A,DOCK4,DOCK5,DTX1,EDN1,FASLG,FN1,FOXP3,GATA3,GBP1,GLI3,GP1BA,GPR171,GPR18,GPR55,HES1,HIF1A,HPN,IDO1,IFNG,IL12B,IL1B,IL20RB,IL23A,IL23R,IL6,INHBA,IRF1,IRG1,JAG1,JAK2,JAK3,KANK1,LAG3,LEF1,LRRC32,LYN,MAFB,MAPK11,MYC,NDRG2,NF1,NFATC2,NFKB1,NFKBIA,NLGN3,NLRP3,NTN1,P2RX7,PDE4B,PDGFA,PLAT,PML,P…
GO:0050870	positive regulation of T cell activation	33	193	2.32e-07	ENSP00000220751,ENSP00000221847,ENSP00000228534,ENSP00000229135,ENSP00000231228,ENSP00000232424,ENSP00000246657,ENSP00000263341,ENSP00000264246,ENSP00000300305,ENSP00000303939,ENSP00000306157,ENSP00000310244,ENSP00000321345,ENSP00000325663,ENSP00000329418,ENSP00000334474,ENSP00000337383,ENSP00000339477,ENSP00000354566,ENSP00000356792,ENSP00000361965,ENSP00000364210,ENSP00000365380,ENSP00000368632…	ADA,AGER,B7RP1,CCL5,CCR7,CD274,CD3E,CD80,CTLA4,EBI3,FOXP3,GATA3,GLI3,HES1,IFNG,IL12B,IL1B,IL23A,IL23R,IL2RA,IL6,IL7R,JAK3,LYN,NFKBIZ,NLRP3,RASGRP1,RIPK2,RUNX1,SOCS1,TESPA1,XCL1,ZMIZ1
GO:0009892	negative regulation of metabolic process	203	2762	2.68e-07	ENSP00000155926,ENSP00000164227,ENSP00000203629,ENSP00000216714,ENSP00000216807,ENSP00000220592,ENSP00000220809,ENSP00000222573,ENSP00000223095,ENSP00000226279,ENSP00000226574,ENSP00000228606,ENSP00000229135,ENSP00000230990,ENSP00000232424,ENSP00000239223,ENSP00000239938,ENSP00000240185,ENSP00000242208,ENSP00000242728,ENSP00000244050,ENSP00000245414,ENSP00000249075,ENSP00000250699,ENSP00000251453…	ACIN1,ACVR1B,ADORA2A,AGO2,AKIRIN2,AKT1S1,ANKRD1,APEX1,APP,ARID1A,ARID4A,ARID5B,ASH1L,ATF7,ATN1,ATP1A1,ATXN2,BAHCC1,BAZ2A,BCL11A,BCL2,BCL3,BCOR,BHLHE41,BIRC3,BMP6,BRMS1L,BTG2,CBLB,CCAR1,CCL3,CD38,CD3E,CD44,CDK6,CHAC1,CHRNA10,CIART,CIITA,CISH,CLK2,CNOT3,CNOT4,CPEB3,CREBBP,CSF2,CYP27B1,DMAP1,DOT1L,DUSP1,DUSP5,DUSP7,DUSP8,EDN1,EGR1,ENG,EP300,EPC1,ERN1,ETS2,ETV3,ETV3L,ETV6,ETV7,FASLG,FEZ1,FOXP3,FRY,GA…
GO:0034612	response to tumor necrosis factor	35	217	3.06e-07	ENSP00000216797,ENSP00000219244,ENSP00000226574,ENSP00000263464,ENSP00000264832,ENSP00000279028,ENSP00000297350,ENSP00000309968,ENSP00000351671,ENSP00000356438,ENSP00000356792,ENSP00000357112,ENSP00000359497,ENSP00000359504,ENSP00000360762,ENSP00000361359,ENSP00000362179,ENSP00000363157,ENSP00000366682,ENSP00000368538,ENSP00000368632,ENSP00000368683,ENSP00000371067,ENSP00000378118,ENSP00000398698…	ADAM17,AIM2,ANKRD1,BIRC3,CCL17,CCL20,CCL3,CCL3L3,CCL4,CCL4L1,CCL5,CCL8,CD40,EDN1,GATA3,GBP1,GBP2,GCH1,ICAM1,IRG1,JAK2,LTA,LTB,NFKB1,NFKBIA,OCSTAMP,PRPF8,PTGS2,TNF,TNFRSF11B,TNFRSF4,TNFRSF9,TNFSF15,XCL1,ZC3H12A
GO:0045621	positive regulation of lymphocyte differentiation	22	90	3.32e-07	ENSP00000220751,ENSP00000228534,ENSP00000229135,ENSP00000231228,ENSP00000264246,ENSP00000300305,ENSP00000306157,ENSP00000308208,ENSP00000310244,ENSP00000321345,ENSP00000325663,ENSP00000329418,ENSP00000334474,ENSP00000337383,ENSP00000354842,ENSP00000358092,ENSP00000361965,ENSP00000365380,ENSP00000368632,ENSP00000369293,ENSP00000379258,ENSP00000400892	ADA,CD80,FOXP3,GATA3,GLI3,IFNG,IL12B,IL23A,IL23R,IL2RA,IL7R,MMP14,NFKBIZ,NLRP3,PRDM1,RASGRP1,RIPK2,RUNX1,SOCS1,TESPA1,TOX,ZMIZ1
GO:0048513	animal organ development	212	2926	3.33e-07	ENSP00000164227,ENSP00000173229,ENSP00000216605,ENSP00000216797,ENSP00000219070,ENSP00000222399,ENSP00000222573,ENSP00000223095,ENSP00000225474,ENSP00000228606,ENSP00000230990,ENSP00000231228,ENSP00000232424,ENSP00000236959,ENSP00000239938,ENSP00000241261,ENSP00000242208,ENSP00000242728,ENSP00000244050,ENSP00000245414,ENSP00000246657,ENSP00000249075,ENSP00000250699,ENSP00000251453,ENSP00000251582…	ABCB5,ACIN1,ACVR1B,ADA,ADAM17,ADAM19,ADAMTS2,ANKRD1,ANKRD11,APP,AREG,ARID1A,ARID2,ARID4A,ARID4B,ARID5B,ASH1L,ASXL1,ATAT1,ATIC,ATP2B1,B4GALT1,BATF2,BCL2,BCL2L11,BCL3,BCL9L,BCOR,BHLHE41,BMP6,BTG2,C21orf91,CCR7,CD3E,CD44,CDK6,CEP290,CHRNA10,CKB,CLCF1,CLEC4E,CLEC5A,CNTF,COBL,COL24A1,COL5A3,CR2,CRYGS,CSF1,CSF1R,CSF2,CSF3,CXCL10,CYP19A1,CYP27B1,CYP7B1,DCHS1,DDR2,DDX39B,DNAAF1,EDN1,EGR1,ENG,ENSG00000173…
GO:0046649	lymphocyte activation	47	358	3.54e-07	ENSP00000164227,ENSP00000220751,ENSP00000221847,ENSP00000228534,ENSP00000231228,ENSP00000239938,ENSP00000245414,ENSP00000246657,ENSP00000263253,ENSP00000264832,ENSP00000265165,ENSP00000299663,ENSP00000306157,ENSP00000306190,ENSP00000309338,ENSP00000309968,ENSP00000330696,ENSP00000332973,ENSP00000339477,ENSP00000340347,ENSP00000343428,ENSP00000344544,ENSP00000354566,ENSP00000354842,ENSP00000356024…	ADA,ADAM17,B7RP1,BCL2,BCL3,CCR7,CD3E,CD40,CLCF1,CLEC4E,CR2,CTPS1,EBI3,EGR1,EP300,FOXP3,GATA3,GLI3,GPR18,ICAM1,IKZF3,IL12B,IL18R1,IL23A,IL6,IL7R,IRF1,IRF4,JAK3,KLF6,LAT,LEF1,MAFB,P2RX7,POU2F2,PRKCD,RHOH,RIPK2,RUNX2,SATB1,SEMA4A,SLAMF1,SLAMF7,SMAD3,TCF7,TNFRSF4,TOX
GO:0071356	cellular response to tumor necrosis factor	33	197	3.54e-07	ENSP00000216797,ENSP00000219244,ENSP00000226574,ENSP00000263464,ENSP00000264832,ENSP00000279028,ENSP00000297350,ENSP00000309968,ENSP00000351671,ENSP00000356792,ENSP00000357112,ENSP00000359497,ENSP00000359504,ENSP00000360762,ENSP00000361359,ENSP00000362179,ENSP00000363157,ENSP00000366682,ENSP00000368538,ENSP00000368632,ENSP00000368683,ENSP00000371067,ENSP00000378118,ENSP00000398698,ENSP00000403495…	ADAM17,AIM2,ANKRD1,BIRC3,CCL17,CCL20,CCL3,CCL3L3,CCL4,CCL4L1,CCL5,CCL8,CD40,EDN1,GATA3,GBP1,GBP2,ICAM1,IRG1,JAK2,LTA,LTB,NFKB1,NFKBIA,OCSTAMP,PRPF8,TNF,TNFRSF11B,TNFRSF4,TNFRSF9,TNFSF15,XCL1,ZC3H12A
GO:0002690	positive regulation of leukocyte chemotaxis	22	91	3.86e-07	ENSP00000223095,ENSP00000228534,ENSP00000246657,ENSP00000264634,ENSP00000284981,ENSP00000296026,ENSP00000305651,ENSP00000306884,ENSP00000309968,ENSP00000327513,ENSP00000354901,ENSP00000356792,ENSP00000368683,ENSP00000379110,ENSP00000385675,ENSP00000427279,ENSP00000468897,ENSP00000474412,ENSP00000477908,ENSP00000478570,ENSP00000482259,ENSP00000482957	ADAM17,APP,CCL3,CCL4,CCL5,CCR7,CSF1,CXCL1,CXCL10,CXCL11,CXCL2,CXCL3,CXCL9,EDN1,FAM65B,FPR2,IL23A,IL6,SERPINE1,VEGFA,WNT5A,XCL1
GO:0009968	negative regulation of signal transduction	104	1160	4.36e-07	ENSP00000164227,ENSP00000216797,ENSP00000223095,ENSP00000239223,ENSP00000239938,ENSP00000241261,ENSP00000244050,ENSP00000248244,ENSP00000248594,ENSP00000249075,ENSP00000250699,ENSP00000261023,ENSP00000262158,ENSP00000262940,ENSP00000263339,ENSP00000263341,ENSP00000264122,ENSP00000264634,ENSP00000264832,ENSP00000265165,ENSP00000281474,ENSP00000282588,ENSP00000284981,ENSP00000291294,ENSP00000296871…	ADA,ADAM17,AGER,AKT1S1,APP,ASH1L,ASXL1,BCL2,BCL3,BCL9L,BICD1,CBLB,CCL5,CD3E,CD44,CHAC1,CHRNA10,CISH,CSF2,CYP7B1,DNM1,DUSP1,DUSP5,DUSP7,DUSP8,EGR1,ENG,EPS15L1,FAIM2,FAM65B,FASLG,FBN2,FCRL3,GATA3,GBP1,GLI3,GP1BA,HEY1,HIC1,HIF1A,HIPK2,HSPA5,ICAM1,IL1A,IL1B,IL6,IRF4,IRG1,ITGA1,ITGAV,KANK1,LEF1,LIF,LYN,MAGI2,MMP14,MYC,NDRG2,NF1,NFKBIA,NLGN3,NLRP3,NR4A2,OTUD4,OTUD7A,P2RX7,PCGF2,PHACTR4,PMEPA1,PRDM1,PRK…
GO:0002697	regulation of immune effector process	47	362	4.75e-07	ENSP00000203629,ENSP00000220751,ENSP00000228534,ENSP00000229135,ENSP00000231228,ENSP00000262158,ENSP00000263341,ENSP00000263408,ENSP00000263464,ENSP00000264246,ENSP00000264634,ENSP00000268058,ENSP00000280200,ENSP00000306157,ENSP00000309338,ENSP00000310244,ENSP00000319883,ENSP00000321345,ENSP00000325663,ENSP00000328133,ENSP00000330696,ENSP00000337383,ENSP00000349365,ENSP00000356024,ENSP00000356792…	AGER,AIM2,BIRC3,C9,CD226,CD40,CD80,CFB,CLCF1,CR2,EMR2,FCRL3,FOXP3,GATA3,IFNG,IL12B,IL18R1,IL1B,IL20RB,IL23A,IL23R,IL27,IL2RA,IL6,IL7R,IRF4,JAK3,LAG3,LTA,LYN,NFKBIZ,NLRP3,NR4A3,P2RX7,PML,RAPGEF1,RASGRP1,RIPK2,SERPINB9,SIN3A,SMAD7,TNF,TNFAIP3,TNFRSF4,WNT5A,XCL1,ZC3H12A
GO:0042531	positive regulation of tyrosine phosphorylation of STAT protein	18	60	5.01e-07	ENSP00000215781,ENSP00000228534,ENSP00000229135,ENSP00000231228,ENSP00000232424,ENSP00000249075,ENSP00000286301,ENSP00000296871,ENSP00000309338,ENSP00000321345,ENSP00000330341,ENSP00000339804,ENSP00000355370,ENSP00000361359,ENSP00000371067,ENSP00000385675,ENSP00000428924,ENSP00000474412	CCL5,CD40,CLCF1,CNTF,CSF1R,CSF2,HES1,IFNG,IL12B,IL23A,IL23R,IL6,JAK2,LIF,LYN,OSM,SOCS3,TSLP
GO:0050729	positive regulation of inflammatory response	25	120	5.20e-07	ENSP00000215781,ENSP00000216797,ENSP00000223095,ENSP00000228534,ENSP00000231228,ENSP00000246657,ENSP00000248244,ENSP00000263341,ENSP00000264634,ENSP00000284981,ENSP00000308925,ENSP00000317891,ENSP00000339804,ENSP00000356438,ENSP00000359488,ENSP00000364210,ENSP00000370034,ENSP00000371067,ENSP00000376436,ENSP00000385675,ENSP00000398698,ENSP00000401399,ENSP00000403495,ENSP00000430950,ENSP00000477908	AGER,APP,CCL3,CCR7,ETS1,GBP5,IDO1,IL12B,IL1B,IL23A,IL6,JAK2,LTA,MYD88,NFKBIA,OSM,PTGS2,SERPINE1,TICAM1,TLR10,TLR7,TNF,TNIP1,TSLP,WNT5A
GO:0006935	chemotaxis	57	491	5.25e-07	ENSP00000164024,ENSP00000173229,ENSP00000219244,ENSP00000230990,ENSP00000246657,ENSP00000261023,ENSP00000263341,ENSP00000264634,ENSP00000265165,ENSP00000265362,ENSP00000278919,ENSP00000282397,ENSP00000282588,ENSP00000284981,ENSP00000286301,ENSP00000296026,ENSP00000305651,ENSP00000305988,ENSP00000306884,ENSP00000310170,ENSP00000310721,ENSP00000319883,ENSP00000332116,ENSP00000346508,ENSP00000351671…	ABCC1,ALCAM,APP,CCL17,CCL20,CCL3,CCL3L3,CCL4,CCL4L1,CCL5,CCL8,CCR7,CELSR3,CSF1R,CXCL1,CXCL10,CXCL11,CXCL2,CXCL3,CXCL9,CYP7B1,DOCK4,EMR2,ENG,FAM65B,FEZ1,FLT1,FOSL1,FPR2,GATA3,GLI3,HBEGF,IL1B,IL6,ITGA1,ITGAV,KIF5C,LEF1,LYST,NR4A3,NRP2,NTN1,PDE4B,PDGFA,PIP5K1A,PLXNA1,PRKCD,PTPRJ,SCN1B,SEMA3A,SEMA4A,SEMA4B,SEMA4D,VANGL2,VEGFA,WNT5A,XCL1
GO:0050671	positive regulation of lymphocyte proliferation	26	130	5.54e-07	ENSP00000220751,ENSP00000221847,ENSP00000226279,ENSP00000228534,ENSP00000231228,ENSP00000232424,ENSP00000248244,ENSP00000263341,ENSP00000309338,ENSP00000321345,ENSP00000339477,ENSP00000354566,ENSP00000356792,ENSP00000357167,ENSP00000361359,ENSP00000361965,ENSP00000364210,ENSP00000365380,ENSP00000368538,ENSP00000369293,ENSP00000370989,ENSP00000379330,ENSP00000381185,ENSP00000385675,ENSP00000391676…	ADA,AGER,B7RP1,BCL2,CCL5,CD274,CD38,CD3E,CD40,CLCF1,EBI3,FCRL3,FOXP3,HES1,IL12B,IL1B,IL23A,IL23R,IL2RA,IL6,JAK3,NFATC2,RIPK2,TICAM1,TNFRSF4,XCL1
GO:0010941	regulation of cell death	134	1638	5.62e-07	ENSP00000164227,ENSP00000216223,ENSP00000216341,ENSP00000216714,ENSP00000216797,ENSP00000220751,ENSP00000223095,ENSP00000225474,ENSP00000226279,ENSP00000226574,ENSP00000229135,ENSP00000231228,ENSP00000239223,ENSP00000239938,ENSP00000240185,ENSP00000241261,ENSP00000242208,ENSP00000244050,ENSP00000246229,ENSP00000246657,ENSP00000256015,ENSP00000257572,ENSP00000259874,ENSP00000261023,ENSP00000261973…	ACIN1,ADA,ADAM17,ADORA2A,AKT1S1,ANKRD1,APEX1,APP,B4GALT1,BCL2,BCL2L11,BCL2L14,BCL3,BIRC3,BMP6,BTG1,BTG2,CASP5,CCL3,CCL5,CCR7,CD274,CD38,CD3E,CD40,CD44,CLCF1,CLEC5A,CNTF,CREBBP,CSF1R,CSF2,CSF3,CTLA4,DUSP1,EDN1,EGR1,ETS1,F3,FAIM2,FASLG,FOSL1,G0S2,GATA3,GIMAP8,GLI3,GPR75,GZMB,HCAR2,HIF1A,HIPK2,HPN,HRK,HSPA5,HYPK,ICAM1,IDO1,IER3,IFNG,IKZF3,IL12B,IL1A,IL1B,IL2RB,IL6,IL7R,INHBA,ITGA1,ITGAV,JAK2,JAK3,LA…
GO:0031349	positive regulation of defense response	47	365	5.78e-07	ENSP00000203629,ENSP00000215781,ENSP00000216797,ENSP00000219070,ENSP00000220751,ENSP00000223095,ENSP00000226574,ENSP00000228534,ENSP00000231228,ENSP00000246657,ENSP00000248244,ENSP00000256458,ENSP00000262367,ENSP00000263253,ENSP00000263341,ENSP00000264634,ENSP00000280200,ENSP00000284981,ENSP00000299663,ENSP00000308925,ENSP00000310244,ENSP00000317891,ENSP00000328773,ENSP00000339804,ENSP00000340305…	AGER,AIM2,APP,CCL3,CCL5,CCR7,CD226,CLEC4E,CREBBP,EP300,ETS1,GBP5,HEXIM1,IDO1,IFI16,IL12B,IL1B,IL23A,IL6,IRAK2,JAK2,LAG3,LTA,LYN,MATR3,MMP2,MUC20,MYD88,NFKB1,NFKBIA,OSM,PRKCD,PTGS2,RASGRP1,RIPK2,SERPINE1,SIN3A,TICAM1,TLR10,TLR7,TNF,TNFAIP3,TNIP1,TNIP3,TSLP,UBE2V1,WNT5A
GO:0042110	T cell activation	35	225	6.43e-07	ENSP00000164227,ENSP00000220751,ENSP00000221847,ENSP00000228534,ENSP00000231228,ENSP00000239938,ENSP00000245414,ENSP00000246657,ENSP00000264832,ENSP00000265165,ENSP00000299663,ENSP00000306157,ENSP00000309968,ENSP00000330696,ENSP00000332973,ENSP00000339477,ENSP00000340347,ENSP00000343428,ENSP00000354566,ENSP00000357268,ENSP00000360493,ENSP00000361704,ENSP00000361965,ENSP00000362410,ENSP00000365380…	ADA,ADAM17,B7RP1,BCL2,BCL3,CCR7,CD3E,CLEC4E,CTPS1,EBI3,EGR1,FOXP3,GATA3,GLI3,GPR18,ICAM1,IL12B,IL18R1,IL23A,IL6,IL7R,IRF1,IRF4,LAT,LEF1,MAFB,P2RX7,RHOH,RIPK2,RUNX2,SATB1,SEMA4A,SMAD3,TCF7,TNFRSF4
GO:0050730	regulation of peptidyl-tyrosine phosphorylation	36	237	6.94e-07	ENSP00000215781,ENSP00000220751,ENSP00000225474,ENSP00000228534,ENSP00000229135,ENSP00000230990,ENSP00000231228,ENSP00000232424,ENSP00000249075,ENSP00000264122,ENSP00000264246,ENSP00000264832,ENSP00000284981,ENSP00000286301,ENSP00000289473,ENSP00000296871,ENSP00000309338,ENSP00000309968,ENSP00000321345,ENSP00000329418,ENSP00000330341,ENSP00000339804,ENSP00000346508,ENSP00000354566,ENSP00000355370…	ADAM17,APP,AREG,CBLB,CCL5,CD3E,CD40,CD44,CD80,CLCF1,CNTF,CSF1R,CSF2,CSF3,HBEGF,HES1,ICAM1,IFNG,IL12B,IL23A,IL23R,IL6,JAK2,LIF,LRRK1,LYN,NCF1,OSM,PDGFA,PRKCD,RIPK2,SEMA4D,SOCS1,SOCS3,TSLP,VEGFA
GO:0042509	regulation of tyrosine phosphorylation of STAT protein	19	70	7.53e-07	ENSP00000215781,ENSP00000228534,ENSP00000229135,ENSP00000231228,ENSP00000232424,ENSP00000249075,ENSP00000286301,ENSP00000296871,ENSP00000309338,ENSP00000321345,ENSP00000329418,ENSP00000330341,ENSP00000339804,ENSP00000355370,ENSP00000361359,ENSP00000371067,ENSP00000385675,ENSP00000428924,ENSP00000474412	CCL5,CD40,CLCF1,CNTF,CSF1R,CSF2,HES1,IFNG,IL12B,IL23A,IL23R,IL6,JAK2,LIF,LYN,OSM,SOCS1,SOCS3,TSLP
GO:0001775	cell activation	94	1024	7.85e-07	ENSP00000004531,ENSP00000046794,ENSP00000164227,ENSP00000220751,ENSP00000221847,ENSP00000226574,ENSP00000228534,ENSP00000231228,ENSP00000239938,ENSP00000242786,ENSP00000243347,ENSP00000245414,ENSP00000246657,ENSP00000248244,ENSP00000261023,ENSP00000262865,ENSP00000263253,ENSP00000264832,ENSP00000265165,ENSP00000280612,ENSP00000284981,ENSP00000288490,ENSP00000295927,ENSP00000296871,ENSP00000299663…	ADA,ADAM17,ADORA2A,AMPD3,ANPEP,APP,ATP11A,B4GALT1,B7RP1,BATF2,BCL2,BCL3,BPI,CCL3,CCL5,CCR7,CD3E,CD40,CD44,CD97,CEP290,CLCF1,CLEC4E,CLEC5A,CNTF,CR2,CSF1,CSF2,CTPS1,CXCL1,CXCL10,DGKH,DGKI,DYNC1H1,EBI3,EDN1,EGR1,EP300,FOXP3,FPR2,GATA3,GLI3,GP1BA,GPR18,GPR84,HSP90AA1,HUWE1,ICAM1,IKZF3,IL12B,IL18R1,IL23A,IL6,IL7R,IRF1,IRF4,ITGAV,JAK3,KLF6,KMT2E,LAT,LCP2,LEF1,LYN,MAFB,MGAM,NFKB1,NFKB2,NR4A3,OLR1,P2RX7,…
GO:0043410	positive regulation of MAPK cascade	58	512	8.26e-07	ENSP00000215781,ENSP00000219244,ENSP00000220751,ENSP00000225296,ENSP00000246657,ENSP00000249075,ENSP00000256458,ENSP00000261023,ENSP00000263341,ENSP00000264431,ENSP00000264634,ENSP00000264832,ENSP00000265362,ENSP00000282397,ENSP00000282588,ENSP00000284981,ENSP00000286301,ENSP00000289473,ENSP00000306190,ENSP00000310244,ENSP00000310933,ENSP00000330696,ENSP00000333685,ENSP00000340305,ENSP00000340864…	AGER,APP,C1QTNF1,CCL17,CCL20,CCL3,CCL3L3,CCL4,CCL4L1,CCL5,CCL8,CCR7,CD40,CD44,CSF1R,DHX33,DUSP5,DUSP7,EDN1,ERN1,FCRL3,FLT1,FPR2,GPR55,HIPK2,ICAM1,IL1B,IL6,IRAK2,ITGA1,ITGAV,JAK2,KIAA1462,LIF,MADD,MAPK11,MINK1,MST4,MUC20,NCF1,NEK10,OSM,P2RX7,PDGFA,RAPGEF1,RAPGEF2,RASGRP1,RIPK2,SEMA3A,SLAMF1,TNF,TNIK,UBE2V1,VANGL2,VEGFA,WNT5A,XCL1,ZC3H12A
GO:0010648	negative regulation of cell communication	109	1255	8.43e-07	ENSP00000164227,ENSP00000215781,ENSP00000216797,ENSP00000223095,ENSP00000226279,ENSP00000239223,ENSP00000239938,ENSP00000241261,ENSP00000242208,ENSP00000244050,ENSP00000248244,ENSP00000248594,ENSP00000249075,ENSP00000250699,ENSP00000261023,ENSP00000262158,ENSP00000262940,ENSP00000263339,ENSP00000263341,ENSP00000264122,ENSP00000264634,ENSP00000264832,ENSP00000265165,ENSP00000281474,ENSP00000282588…	ADA,ADAM17,AGER,AKT1S1,APP,ASH1L,ASXL1,BCL2,BCL3,BCL9L,BICD1,CBLB,CCL5,CD38,CD3E,CD44,CHAC1,CHRNA10,CISH,CSF2,CYP7B1,DNM1,DUSP1,DUSP5,DUSP7,DUSP8,EDN1,EGR1,ENG,EPS15L1,FAIM2,FAM65B,FASLG,FBN2,FCRL3,GATA3,GBP1,GLI3,GP1BA,HEY1,HIC1,HIF1A,HIPK2,HSPA5,ICAM1,IL1A,IL1B,IL6,INHBA,IRF4,IRG1,ITGA1,ITGAV,KANK1,LEF1,LIF,LYN,MAGI2,MIDN,MMP14,MYC,NDRG2,NF1,NFKBIA,NLGN3,NLRP3,NR4A2,OSM,OTUD4,OTUD7A,P2RX7,PCGF2…
GO:0045321	leukocyte activation	85	894	9.17e-07	ENSP00000004531,ENSP00000046794,ENSP00000164227,ENSP00000220751,ENSP00000221847,ENSP00000226574,ENSP00000228534,ENSP00000231228,ENSP00000239938,ENSP00000242786,ENSP00000243347,ENSP00000245414,ENSP00000246657,ENSP00000248244,ENSP00000261023,ENSP00000262865,ENSP00000263253,ENSP00000264832,ENSP00000265165,ENSP00000284981,ENSP00000295927,ENSP00000296871,ENSP00000299663,ENSP00000300060,ENSP00000301887…	ADA,ADAM17,AMPD3,ANPEP,APP,ATP11A,B4GALT1,B7RP1,BATF2,BCL2,BCL3,BPI,CCL3,CCL5,CCR7,CD3E,CD40,CD44,CD97,CEP290,CLCF1,CLEC4E,CLEC5A,CR2,CSF1,CSF2,CTPS1,CXCL1,DYNC1H1,EBI3,EDN1,EGR1,EP300,FOXP3,FPR2,GATA3,GLI3,GPR18,GPR84,HSP90AA1,HUWE1,ICAM1,IKZF3,IL12B,IL18R1,IL23A,IL6,IL7R,IRF1,IRF4,ITGAV,JAK3,KLF6,KMT2E,LAT,LCP2,LEF1,LYN,MAFB,MGAM,NFKB1,NR4A3,OLR1,P2RX7,POU2F2,PRKCD,PTPRJ,PTX3,RASGRP1,RHOH,RIPK2…
GO:0009887	animal organ morphogenesis	83	865	9.28e-07	ENSP00000173229,ENSP00000216605,ENSP00000219070,ENSP00000222399,ENSP00000223095,ENSP00000232424,ENSP00000242208,ENSP00000242728,ENSP00000244050,ENSP00000249075,ENSP00000250699,ENSP00000252999,ENSP00000254958,ENSP00000262158,ENSP00000262626,ENSP00000263253,ENSP00000264634,ENSP00000265131,ENSP00000265165,ENSP00000265362,ENSP00000268058,ENSP00000279873,ENSP00000282516,ENSP00000283147,ENSP00000286301…	ANKRD1,ANKRD11,AREG,ARID1A,ARID2,ARID5B,ASH1L,ASXL1,BCL2,BCL2L11,BCOR,BHLHE41,BMP6,CEP290,CHRNA10,CNTF,CSF1,CSF1R,CYP7B1,DCHS1,DNAAF1,EDN1,ENG,EP300,ETV7,FASLG,FBN2,FMN1,GATA3,GLI3,HES1,HEY1,HIF1A,HIPK2,HPN,INHBA,JAG1,LAMA5,LAMB1,LEF1,LIF,MAFB,MMP14,MMP2,MTHFD1,MTHFD1L,MYBPC3,MYC,NF1,NFIC,NIPBL,NR4A3,NRP2,NTN1,P2RX7,PAX5,PCGF2,PDGFA,PHACTR4,PHLDA2,PLXNA1,PML,PPARGC1B,PRDM1,RUNX2,SEMA3A,SERPINE1,S…
GO:0023057	negative regulation of signaling	109	1258	9.34e-07	ENSP00000164227,ENSP00000215781,ENSP00000216797,ENSP00000223095,ENSP00000226279,ENSP00000239223,ENSP00000239938,ENSP00000241261,ENSP00000242208,ENSP00000244050,ENSP00000248244,ENSP00000248594,ENSP00000249075,ENSP00000250699,ENSP00000261023,ENSP00000262158,ENSP00000262940,ENSP00000263339,ENSP00000263341,ENSP00000264122,ENSP00000264634,ENSP00000264832,ENSP00000265165,ENSP00000281474,ENSP00000282588…	ADA,ADAM17,AGER,AKT1S1,APP,ASH1L,ASXL1,BCL2,BCL3,BCL9L,BICD1,CBLB,CCL5,CD38,CD3E,CD44,CHAC1,CHRNA10,CISH,CSF2,CYP7B1,DNM1,DUSP1,DUSP5,DUSP7,DUSP8,EDN1,EGR1,ENG,EPS15L1,FAIM2,FAM65B,FASLG,FBN2,FCRL3,GATA3,GBP1,GLI3,GP1BA,HEY1,HIC1,HIF1A,HIPK2,HSPA5,ICAM1,IL1A,IL1B,IL6,INHBA,IRF4,IRG1,ITGA1,ITGAV,KANK1,LEF1,LIF,LYN,MAGI2,MIDN,MMP14,MYC,NDRG2,NF1,NFKBIA,NLGN3,NLRP3,NR4A2,OSM,OTUD4,OTUD7A,P2RX7,PCGF2…
GO:0043900	regulation of multi-organism process	47	372	9.34e-07	ENSP00000220592,ENSP00000220751,ENSP00000228534,ENSP00000229135,ENSP00000231228,ENSP00000240185,ENSP00000242208,ENSP00000261023,ENSP00000262626,ENSP00000263253,ENSP00000263341,ENSP00000263464,ENSP00000265165,ENSP00000265598,ENSP00000268058,ENSP00000283147,ENSP00000295927,ENSP00000306565,ENSP00000311513,ENSP00000313007,ENSP00000317891,ENSP00000321345,ENSP00000330696,ENSP00000336721,ENSP00000339804…	ACVR1B,ADA,AGO2,AIM2,B4GALT1,BCL2,BCL2L11,BIRC3,BMP6,CCL3,CCL4,CCL5,CCNK,EP300,HPN,IFI16,IFITM1,IFNG,IL12B,IL1B,IL23A,IL23R,IL27,IL2RA,ILF3,INHBA,IRG1,ISG20,ITGAV,LAMP3,LARP1,LEF1,LTA,P2RX7,PABPC1,PML,PRDM1,PTX3,RIPK2,RSF1,SIN3A,TARDBP,TNF,TNFAIP3,TNIP1,TSLP,ZC3H12A
GO:0018130	heterocycle biosynthetic process	219	3095	9.93e-07	ENSP00000164227,ENSP00000216605,ENSP00000216714,ENSP00000216807,ENSP00000216832,ENSP00000220592,ENSP00000222553,ENSP00000226574,ENSP00000232424,ENSP00000236959,ENSP00000239938,ENSP00000240185,ENSP00000242728,ENSP00000245414,ENSP00000245934,ENSP00000246229,ENSP00000251203,ENSP00000252542,ENSP00000252996,ENSP00000253778,ENSP00000257600,ENSP00000257770,ENSP00000257787,ENSP00000262032,ENSP00000262158…	ACSL4,ADA,ADORA2A,AGO2,AKIRIN2,AMPD3,APEX1,ARID1A,ARID1B,ARID2,ARID3B,ARID4A,ARID4B,ARID5B,ASH1L,ASXL1,ATF7,ATIC,ATN1,BATF2,BAZ1A,BAZ2A,BCL11A,BCL3,BCL9L,BCOR,BCORL1,BDP1,BHLHE41,BRD4,BRMS1L,BTG2,C10orf2,CCAR1,CCNK,CDK12,CHD3,CIART,CIITA,CNOT3,CREB5,CREBBP,CRTC1,CTPS1,DDX21,DMAP1,DMTF1,DPF3,DTX1,EBF1,EGR1,EID3,ELOVL7,ENSG00000173575,EP300,EPC1,ERN1,ETS1,ETS2,ETV3,ETV3L,ETV6,ETV7,FASLG,FASN,FOSL1,…
GO:0071346	cellular response to interferon-gamma	28	155	1.01e-06	ENSP00000219244,ENSP00000229135,ENSP00000231228,ENSP00000245414,ENSP00000264634,ENSP00000264832,ENSP00000268058,ENSP00000279249,ENSP00000351671,ENSP00000356792,ENSP00000359488,ENSP00000359490,ENSP00000359497,ENSP00000359504,ENSP00000366682,ENSP00000368683,ENSP00000370343,ENSP00000371067,ENSP00000378118,ENSP00000378217,ENSP00000380073,ENSP00000398632,ENSP00000474412,ENSP00000477908,ENSP00000480558…	CCL17,CCL20,CCL3,CCL3L3,CCL4,CCL4L1,CCL5,CCL8,CD44,CDC42EP2,CIITA,EDN1,GBP1,GBP2,GBP4,GBP5,ICAM1,IFNG,IL12B,IRF1,IRF4,IRF9,IRG1,JAK2,PML,PRKCD,WNT5A,XCL1
GO:0006928	movement of cell or subcellular component	115	1355	1.03e-06	ENSP00000164024,ENSP00000171887,ENSP00000173229,ENSP00000219244,ENSP00000220809,ENSP00000222399,ENSP00000230990,ENSP00000231228,ENSP00000232424,ENSP00000244050,ENSP00000246657,ENSP00000252999,ENSP00000254579,ENSP00000256015,ENSP00000258787,ENSP00000261023,ENSP00000263341,ENSP00000263980,ENSP00000264431,ENSP00000264634,ENSP00000264832,ENSP00000265165,ENSP00000265362,ENSP00000268058,ENSP00000276654…	ABCC1,ADAM17,ALCAM,APP,ARC,ARID5B,ASH1L,ATP1A1,ATP1B1,B4GALT1,BICD1,BTG1,CABYR,CCL17,CCL20,CCL3,CCL3L3,CCL4,CCL4L1,CCL5,CCL8,CCR7,CD44,CELSR3,CSF1R,CXCL1,CXCL10,CXCL11,CXCL2,CXCL3,CXCL9,CYP7B1,DCHS1,DNAAF1,DNHD1,DOCK4,DYNC1H1,EMR2,ENG,ETS1,FCAMR,FEZ1,FLT1,FMNL1,FMNL3,FN1,FPR2,GATA3,GLI3,HBEGF,HES1,HIF1A,ICAM1,IL12B,IL1B,IL6,ITGA1,ITGAV,JAK2,JAK3,KCNE1L,KIF5C,LAMA5,LAMB1,LEF1,LRP12,LYN,LYST,MAP1S,…
GO:0045088	regulation of innate immune response	46	361	1.03e-06	ENSP00000203629,ENSP00000216797,ENSP00000219070,ENSP00000220751,ENSP00000226574,ENSP00000229135,ENSP00000231228,ENSP00000245414,ENSP00000248244,ENSP00000256458,ENSP00000262367,ENSP00000263253,ENSP00000263464,ENSP00000264634,ENSP00000280200,ENSP00000284981,ENSP00000299663,ENSP00000305926,ENSP00000308925,ENSP00000310244,ENSP00000317891,ENSP00000328773,ENSP00000329418,ENSP00000330341,ENSP00000340305…	AIM2,APP,BIRC3,CCL5,CD226,CLEC4E,CREBBP,EP300,FCRL3,GBP5,HEXIM1,IFI16,IFNAR2,IFNG,IL12B,IRAK2,IRF1,IRF4,IRG1,JAK2,LAG3,LYN,MATR3,MMP2,MUC20,MYD88,NFKB1,NFKBIA,OTUD4,OTUD7A,PRKCD,PTPRS,RASGRP1,RIPK2,SERPINB9,SIN3A,SOCS1,SOCS3,TICAM1,TLR10,TLR7,TNFAIP3,TNIP1,TNIP3,UBE2V1,WNT5A
GO:0002683	negative regulation of immune system process	51	425	1.07e-06	ENSP00000203629,ENSP00000216797,ENSP00000231228,ENSP00000232424,ENSP00000242208,ENSP00000245414,ENSP00000248244,ENSP00000257600,ENSP00000262158,ENSP00000262865,ENSP00000265734,ENSP00000300305,ENSP00000303939,ENSP00000306157,ENSP00000308479,ENSP00000328133,ENSP00000329418,ENSP00000336630,ENSP00000343428,ENSP00000349932,ENSP00000351015,ENSP00000356792,ENSP00000357113,ENSP00000357167,ENSP00000358092…	ADA,ADORA2A,BPI,CCL3,CD274,CDK6,CTLA4,CYP19A1,DTX1,FAM65B,FCRL3,FOXP3,GBP1,GCSAM,GLI3,GPR171,GPR18,GPR55,HES1,HLA-DOB,IDO1,IFI16,IL12B,IL20RB,IL2RA,IL7R,INHBA,IRF1,IRF4,IRG1,JAK3,LAG3,LRRC32,LYN,MAFB,MYC,NF1,NFKBIA,OTUD4,PRDM1,PTPRJ,PTPRS,RUNX1,SERPINB9,SMAD7,SOCS1,TICAM1,TNF,TNFAIP3,XCL1,ZC3H12A
GO:0002824	positive regulation of adaptive immune response based on somatic recombination of immune receptors built from immunoglobulin superfamily domains	21	89	1.07e-06	ENSP00000220751,ENSP00000228534,ENSP00000231228,ENSP00000263341,ENSP00000264246,ENSP00000280200,ENSP00000309338,ENSP00000321345,ENSP00000325663,ENSP00000330696,ENSP00000337383,ENSP00000356792,ENSP00000361359,ENSP00000361965,ENSP00000365380,ENSP00000368632,ENSP00000370989,ENSP00000385675,ENSP00000387211,ENSP00000398698,ENSP00000403495	ADA,CD226,CD274,CD40,CD80,CLCF1,FOXP3,GATA3,IL12B,IL18R1,IL1B,IL23A,IL23R,IL6,LTA,NFKBIZ,NLRP3,P2RX7,RIPK2,TNF,XCL1
GO:0001818	negative regulation of cytokine production	36	245	1.38e-06	ENSP00000155926,ENSP00000164227,ENSP00000203629,ENSP00000226574,ENSP00000228534,ENSP00000229135,ENSP00000231228,ENSP00000242208,ENSP00000262158,ENSP00000262865,ENSP00000265165,ENSP00000268058,ENSP00000295025,ENSP00000306190,ENSP00000321345,ENSP00000328133,ENSP00000337383,ENSP00000343428,ENSP00000346839,ENSP00000349932,ENSP00000356792,ENSP00000359504,ENSP00000362179,ENSP00000364210,ENSP00000365380…	AGER,BCL3,BPI,CD274,FN1,FOXP3,GATA3,GBP1,GPR18,IDO1,IFNG,IL12B,IL20RB,IL23A,IL23R,IL6,INHBA,IRG1,JAK3,LAG3,LEF1,LRRC32,NDRG2,NFKB1,NLRP3,PML,PTPRS,REL,SLAMF1,SMAD7,TNF,TNFAIP3,TNFRSF9,TRIB2,XCL1,ZC3H12A
GO:0042108	positive regulation of cytokine biosynthetic process	17	58	1.50e-06	ENSP00000164227,ENSP00000221847,ENSP00000231228,ENSP00000239938,ENSP00000245414,ENSP00000248244,ENSP00000263339,ENSP00000263341,ENSP00000264246,ENSP00000264634,ENSP00000349365,ENSP00000351671,ENSP00000354566,ENSP00000370034,ENSP00000370343,ENSP00000398698,ENSP00000410481	BCL3,CCL20,CD3E,CD80,EBI3,EGR1,IL12B,IL1A,IL1B,IL27,IRF1,IRF4,LTB,TICAM1,TLR7,TNF,WNT5A
GO:0032729	positive regulation of interferon-gamma production	18	66	1.54e-06	ENSP00000164227,ENSP00000220751,ENSP00000221847,ENSP00000228534,ENSP00000231228,ENSP00000262345,ENSP00000263341,ENSP00000264634,ENSP00000280200,ENSP00000310244,ENSP00000321345,ENSP00000332116,ENSP00000349365,ENSP00000354566,ENSP00000370034,ENSP00000387211,ENSP00000398698,ENSP00000403495	BCL3,CD226,CD3E,EBI3,IL12B,IL12RB2,IL18R1,IL1B,IL23A,IL23R,IL27,LTA,PDE4B,RASGRP1,RIPK2,TLR7,TNF,WNT5A
GO:0009615	response to virus	38	270	1.60e-06	ENSP00000164227,ENSP00000228534,ENSP00000229135,ENSP00000231228,ENSP00000245414,ENSP00000248244,ENSP00000265734,ENSP00000268058,ENSP00000305651,ENSP00000306565,ENSP00000310170,ENSP00000327459,ENSP00000333685,ENSP00000337383,ENSP00000343957,ENSP00000346120,ENSP00000354901,ENSP00000356792,ENSP00000357113,ENSP00000359504,ENSP00000359787,ENSP00000361359,ENSP00000361446,ENSP00000362179,ENSP00000365380…	APOBEC3B,BCL2,BCL2L11,BCL3,CCL4,CCL5,CCL8,CD40,CDK6,CXCL10,CXCL9,DDX21,FOSL1,FOXP3,GATA3,GBP1,IFI16,IFI44L,IFITM1,IFNAR2,IFNG,IL12B,IL23A,IL6,ILF3,IRF1,IRF9,ISG20,LYST,MAPK11,NLRP3,PML,POLR3A,TICAM1,TLR7,TNF,XCL1,ZC3H12A
GO:0019438	aromatic compound biosynthetic process	218	3100	1.66e-06	ENSP00000164227,ENSP00000216605,ENSP00000216714,ENSP00000216807,ENSP00000216832,ENSP00000220592,ENSP00000222553,ENSP00000226574,ENSP00000232424,ENSP00000236959,ENSP00000239938,ENSP00000240185,ENSP00000242728,ENSP00000245414,ENSP00000245934,ENSP00000246229,ENSP00000251203,ENSP00000252542,ENSP00000252996,ENSP00000253778,ENSP00000257600,ENSP00000257770,ENSP00000257787,ENSP00000262032,ENSP00000262158…	ACSL4,ADA,ADORA2A,AGO2,AKIRIN2,AMPD3,APEX1,ARID1A,ARID1B,ARID2,ARID3B,ARID4A,ARID4B,ARID5B,ASH1L,ASXL1,ATF7,ATIC,ATN1,BATF2,BAZ1A,BAZ2A,BCL11A,BCL3,BCL9L,BCOR,BCORL1,BDP1,BHLHE41,BRD4,BRMS1L,BTG2,C10orf2,CCAR1,CCNK,CDK12,CHD3,CIART,CIITA,CNOT3,CREB5,CREBBP,CRTC1,CTPS1,DDX21,DMAP1,DMTF1,DPF3,DTX1,EBF1,EGR1,EID3,ELOVL7,ENSG00000173575,EP300,EPC1,ERN1,ETS1,ETS2,ETV3,ETV3L,ETV6,ETV7,FASLG,FASN,FOSL1,…
GO:0034654	nucleobase-containing compound biosynthetic process	214	3031	1.70e-06	ENSP00000164227,ENSP00000216605,ENSP00000216714,ENSP00000216807,ENSP00000216832,ENSP00000220592,ENSP00000222553,ENSP00000226574,ENSP00000232424,ENSP00000236959,ENSP00000239938,ENSP00000240185,ENSP00000242728,ENSP00000245414,ENSP00000245934,ENSP00000246229,ENSP00000251203,ENSP00000252542,ENSP00000252996,ENSP00000253778,ENSP00000257600,ENSP00000257770,ENSP00000257787,ENSP00000262032,ENSP00000262158…	ACSL4,ADA,ADORA2A,AGO2,AKIRIN2,AMPD3,APEX1,ARID1A,ARID1B,ARID2,ARID3B,ARID4A,ARID4B,ARID5B,ASH1L,ASXL1,ATF7,ATIC,ATN1,BATF2,BAZ1A,BAZ2A,BCL11A,BCL3,BCL9L,BCOR,BCORL1,BDP1,BHLHE41,BRD4,BRMS1L,BTG2,C10orf2,CCAR1,CCNK,CDK12,CHD3,CIART,CIITA,CNOT3,CREB5,CREBBP,CRTC1,CTPS1,DDX21,DMAP1,DMTF1,DPF3,DTX1,EBF1,EGR1,EID3,ELOVL7,ENSG00000173575,EP300,EPC1,ERN1,ETS1,ETS2,ETV3,ETV3L,ETV6,ETV7,FASLG,FASN,FOSL1,…
GO:1904894	positive regulation of receptor signaling pathway via STAT	19	75	1.76e-06	ENSP00000215781,ENSP00000228534,ENSP00000229135,ENSP00000231228,ENSP00000232424,ENSP00000249075,ENSP00000286301,ENSP00000296871,ENSP00000306157,ENSP00000309338,ENSP00000321345,ENSP00000330341,ENSP00000339804,ENSP00000355370,ENSP00000361359,ENSP00000371067,ENSP00000385675,ENSP00000428924,ENSP00000474412	CCL5,CD40,CLCF1,CNTF,CSF1R,CSF2,HES1,IFNG,IL12B,IL23A,IL23R,IL6,IL7R,JAK2,LIF,LYN,OSM,SOCS3,TSLP
GO:1901700	response to oxygen-containing compound	118	1427	2.38e-06	ENSP00000005260,ENSP00000216714,ENSP00000216797,ENSP00000219070,ENSP00000220751,ENSP00000223095,ENSP00000225474,ENSP00000226279,ENSP00000226574,ENSP00000228606,ENSP00000231228,ENSP00000239223,ENSP00000239938,ENSP00000241261,ENSP00000242208,ENSP00000246657,ENSP00000248244,ENSP00000252660,ENSP00000254846,ENSP00000254958,ENSP00000255380,ENSP00000256015,ENSP00000256458,ENSP00000257787,ENSP00000262345…	ADA,ADAM17,AGER,AKAP9,AKIRIN2,ANKRD1,APEX1,APP,AREG,ARID1B,ASXL1,ATP1A1,ATP2B1,BAIAP2L1,BCL2,BMP6,BPI,BTG1,BTG2,C10orf2,CCL20,CCL3,CCL5,CCR7,CD38,CD40,CHRM3,CLK2,CPEB3,CSF2,CSF3,CXCL1,CXCL10,CXCL11,CXCL2,CXCL3,CXCL9,CYP27B1,DMAP1,DNM1,DUSP1,EDN1,EGR1,ERN1,ETS1,FASLG,FOSL1,FPR2,GATA3,GCH1,HNRNPD,HSPA5,ICAM1,IDO1,IL12B,IL12RB2,IL1B,IL23R,IL6,INHBA,IRAK2,IRG1,JAG1,JAK2,JAK3,KDM6B,KLF5,KLF9,LARP1,LTA…
GO:0032655	regulation of interleukin-12 production	16	53	2.55e-06	ENSP00000220751,ENSP00000226574,ENSP00000228534,ENSP00000229135,ENSP00000231228,ENSP00000245414,ENSP00000246657,ENSP00000306190,ENSP00000321345,ENSP00000333685,ENSP00000361359,ENSP00000364210,ENSP00000391676,ENSP00000410481,ENSP00000430950,ENSP00000478699	AGER,CCR7,CD40,IDO1,IFNG,IL12B,IL23A,IL23R,IRF1,JAK3,LTB,MAPK11,NFKB1,RIPK2,SLAMF1,TNFRSF9
GO:0032653	regulation of interleukin-10 production	15	46	2.77e-06	ENSP00000155926,ENSP00000164227,ENSP00000228534,ENSP00000231228,ENSP00000321345,ENSP00000328133,ENSP00000339804,ENSP00000356792,ENSP00000364210,ENSP00000365380,ENSP00000370343,ENSP00000370989,ENSP00000391676,ENSP00000430950,ENSP00000478699	AGER,BCL3,CD274,FOXP3,IDO1,IL12B,IL20RB,IL23A,IL23R,IRF4,JAK3,TNFRSF9,TRIB2,TSLP,XCL1
GO:1901362	organic cyclic compound biosynthetic process	224	3230	2.86e-06	ENSP00000164227,ENSP00000216605,ENSP00000216714,ENSP00000216807,ENSP00000216832,ENSP00000220592,ENSP00000222553,ENSP00000226574,ENSP00000228606,ENSP00000232424,ENSP00000236959,ENSP00000239938,ENSP00000240185,ENSP00000242728,ENSP00000245414,ENSP00000245934,ENSP00000246229,ENSP00000251203,ENSP00000252542,ENSP00000252996,ENSP00000253778,ENSP00000257600,ENSP00000257770,ENSP00000257787,ENSP00000262032…	ACSL4,ADA,ADORA2A,AGO2,AKIRIN2,AMPD3,APEX1,ARID1A,ARID1B,ARID2,ARID3B,ARID4A,ARID4B,ARID5B,ASH1L,ASXL1,ATF7,ATIC,ATN1,BATF2,BAZ1A,BAZ2A,BCL11A,BCL3,BCL9L,BCOR,BCORL1,BDP1,BHLHE41,BRD4,BRMS1L,BTG2,BZRAP1,C10orf2,CCAR1,CCNK,CDK12,CHD3,CIART,CIITA,CNOT3,CREB5,CREBBP,CRTC1,CTPS1,CYP19A1,CYP27B1,CYP7B1,DDX21,DMAP1,DMTF1,DPF3,DTX1,EBF1,EGR1,EID3,ELOVL7,ENSG00000173575,EP300,EPC1,ERN1,ETS1,ETS2,ETV3,ETV…
GO:0045582	positive regulation of T cell differentiation	19	78	2.92e-06	ENSP00000220751,ENSP00000228534,ENSP00000229135,ENSP00000231228,ENSP00000264246,ENSP00000300305,ENSP00000306157,ENSP00000310244,ENSP00000321345,ENSP00000325663,ENSP00000329418,ENSP00000334474,ENSP00000337383,ENSP00000361965,ENSP00000365380,ENSP00000368632,ENSP00000369293,ENSP00000379258,ENSP00000400892	ADA,CD80,FOXP3,GATA3,GLI3,IFNG,IL12B,IL23A,IL23R,IL2RA,IL7R,NFKBIZ,NLRP3,RASGRP1,RIPK2,RUNX1,SOCS1,TESPA1,ZMIZ1
GO:0050920	regulation of chemotaxis	30	188	3.53e-06	ENSP00000223095,ENSP00000228534,ENSP00000246657,ENSP00000264634,ENSP00000265362,ENSP00000284981,ENSP00000296026,ENSP00000305651,ENSP00000306884,ENSP00000309968,ENSP00000327513,ENSP00000332973,ENSP00000334145,ENSP00000343428,ENSP00000354901,ENSP00000356792,ENSP00000364210,ENSP00000368683,ENSP00000377061,ENSP00000379110,ENSP00000379683,ENSP00000385675,ENSP00000427279,ENSP00000428924,ENSP00000468897…	ADAM17,AGER,APP,CCL3,CCL4,CCL5,CCR7,CSF1,CXCL1,CXCL10,CXCL11,CXCL2,CXCL3,CXCL9,CYP19A1,EDN1,F3,FAM65B,FPR2,GPR18,IL23A,IL6,LYN,PLXNA1,SEMA3A,SERPINE1,SMAD3,VEGFA,WNT5A,XCL1
GO:0006915	apoptotic process	84	915	4.07e-06	ENSP00000164227,ENSP00000173229,ENSP00000216341,ENSP00000216797,ENSP00000220751,ENSP00000226279,ENSP00000226574,ENSP00000229135,ENSP00000241261,ENSP00000242208,ENSP00000245414,ENSP00000246229,ENSP00000248244,ENSP00000257572,ENSP00000259874,ENSP00000261023,ENSP00000262710,ENSP00000263253,ENSP00000263339,ENSP00000263341,ENSP00000263464,ENSP00000265165,ENSP00000265362,ENSP00000265872,ENSP00000268058…	ACIN1,ACVR1B,ADORA2A,AIM2,APP,ATN1,BCL2,BCL2L11,BCL2L14,BCL3,BIRC3,CASP5,CCAR1,CD38,CD3E,CD40,CHAC1,EP300,EPB41L3,ERN1,ETV6,FAIM2,FASLG,G0S2,GLI3,GZMB,HCAR2,HIC1,HIPK2,HRK,HSPA5,IER3,IFI16,IFNG,IL1A,IL1B,IL2RA,IL6,INHBA,IRF1,ITGAV,JAK2,KMT2A,LEF1,LTA,MADD,MAP1S,MST4,MYC,MYD88,NCF1,NEK6,NF1,NFKB1,NFKBIA,NLRP3,NTN1,P2RX7,PHLDA2,PLAGL1,PLAGL2,PLK3,PML,PPARD,PRKCD,RIPK2,SEMA3A,SERPINB9,SMAD3,SOD2,TIA…
GO:0045622	regulation of T-helper cell differentiation	13	34	4.34e-06	ENSP00000220751,ENSP00000228534,ENSP00000231228,ENSP00000262158,ENSP00000264246,ENSP00000321345,ENSP00000325663,ENSP00000337383,ENSP00000349365,ENSP00000362179,ENSP00000365380,ENSP00000370343,ENSP00000391676	CD80,FOXP3,IL12B,IL23A,IL23R,IL27,IRF4,JAK3,NFKBIZ,NLRP3,RIPK2,SMAD7,ZC3H12A
GO:0050900	leukocyte migration	39	296	4.76e-06	ENSP00000219244,ENSP00000246657,ENSP00000258787,ENSP00000261023,ENSP00000263341,ENSP00000264832,ENSP00000280612,ENSP00000282397,ENSP00000282588,ENSP00000296026,ENSP00000305651,ENSP00000306884,ENSP00000309124,ENSP00000310721,ENSP00000316491,ENSP00000319883,ENSP00000320378,ENSP00000332116,ENSP00000346839,ENSP00000351671,ENSP00000354901,ENSP00000356790,ENSP00000356792,ENSP00000359640,ENSP00000368632…	ATP1B1,B4GALT1,CCL17,CCL20,CCL3,CCL3L3,CCL4,CCL4L1,CCL5,CCL8,CCR7,CD44,CXCL10,CXCL11,CXCL3,CXCL9,CYP7B1,EMR2,FCAMR,FLT1,FN1,FPR2,GATA3,ICAM1,IL1B,IL6,ITGA1,ITGAV,LYN,LYST,MCOLN2,MYO1G,OLR1,PDE4B,SLC7A11,SLC7A8,TNF,VEGFA,XCL1
GO:0050921	positive regulation of chemotaxis	25	138	4.76e-06	ENSP00000223095,ENSP00000228534,ENSP00000246657,ENSP00000264634,ENSP00000284981,ENSP00000296026,ENSP00000305651,ENSP00000306884,ENSP00000309968,ENSP00000327513,ENSP00000332973,ENSP00000334145,ENSP00000354901,ENSP00000356792,ENSP00000364210,ENSP00000368683,ENSP00000379110,ENSP00000385675,ENSP00000427279,ENSP00000468897,ENSP00000474412,ENSP00000477908,ENSP00000478570,ENSP00000482259,ENSP00000482957	ADAM17,AGER,APP,CCL3,CCL4,CCL5,CCR7,CSF1,CXCL1,CXCL10,CXCL11,CXCL2,CXCL3,CXCL9,EDN1,F3,FAM65B,FPR2,IL23A,IL6,SERPINE1,SMAD3,VEGFA,WNT5A,XCL1
GO:1990869	cellular response to chemokine	19	81	4.76e-06	ENSP00000219244,ENSP00000246657,ENSP00000296026,ENSP00000305651,ENSP00000306884,ENSP00000351671,ENSP00000354901,ENSP00000356792,ENSP00000362179,ENSP00000378118,ENSP00000378195,ENSP00000379110,ENSP00000427279,ENSP00000474412,ENSP00000477908,ENSP00000480558,ENSP00000482259,ENSP00000482957,ENSP00000483609	CCL17,CCL20,CCL3,CCL3L3,CCL4,CCL4L1,CCL5,CCL8,CCR7,CXCL1,CXCL10,CXCL11,CXCL2,CXCL3,CXCL9,FAM65B,GPR75,XCL1,ZC3H12A
GO:0009987	cellular process	790	14652	5.09e-06	ENSP00000004531,ENSP00000005260,ENSP00000009105,ENSP00000040738,ENSP00000046794,ENSP00000054950,ENSP00000164024,ENSP00000164139,ENSP00000164227,ENSP00000171887,ENSP00000173229,ENSP00000203629,ENSP00000215781,ENSP00000216223,ENSP00000216341,ENSP00000216605,ENSP00000216714,ENSP00000216797,ENSP00000216807,ENSP00000216832,ENSP00000218176,ENSP00000219070,ENSP00000219244,ENSP00000220592,ENSP00000220751…	A4GALT,ABCB1,ABCB5,ABCC1,ABTB2,ACAD11,ACIN1,ACSL4,ACVR1B,ADA,ADAM17,ADAM19,ADAMTS14,ADAMTS2,ADM2,ADORA2A,ADPRHL1,AGER,AGO2,AHNAK,AIM2,AKAP2,AKAP9,AKIRIN2,AKT1S1,ALCAM,AMPD3,ANK3,ANKRD1,ANPEP,AOC2,APEX1,APOL1,APP,ARC,AREG,ARHGAP23,ARHGAP40,ARID1A,ARID1B,ARID2,ARID3B,ARID4A,ARID4B,ARID5B,ARMC9,ASAP1,ASH1L,ASXL1,ATAT1,ATF7,ATIC,ATN1,ATP11A,ATP1A1,ATP1B1,ATP2B1,ATXN2,ATXN2L,AVIL,B4GALT1,B4GALT6,B7RP1…
GO:0090304	nucleic acid metabolic process	262	3941	5.12e-06	ENSP00000040738,ENSP00000164227,ENSP00000216714,ENSP00000216807,ENSP00000216832,ENSP00000220592,ENSP00000221494,ENSP00000225296,ENSP00000226574,ENSP00000230859,ENSP00000232424,ENSP00000239938,ENSP00000240185,ENSP00000242728,ENSP00000245414,ENSP00000245934,ENSP00000246229,ENSP00000247026,ENSP00000251203,ENSP00000251453,ENSP00000252542,ENSP00000252996,ENSP00000254108,ENSP00000254193,ENSP00000255136…	ACIN1,AGO2,AKIRIN2,APEX1,APP,ARID1A,ARID1B,ARID2,ARID3B,ARID4A,ARID4B,ARID5B,ASH1L,ASXL1,ATF7,ATN1,ATXN2,BATF2,BAZ1A,BAZ2A,BCL11A,BCL3,BCL9L,BCOR,BCORL1,BDP1,BHLHE41,BICD1,BOD1L1,BRD4,BRMS1L,BTG2,C10orf2,CCAR1,CCNK,CDK12,CHD3,CHERP,CIART,CIITA,CNOT3,CNOT4,CREB5,CREBBP,CRTC1,CWC25,DDX21,DDX39B,DHX33,DMAP1,DMTF1,DOT1L,DPF3,DTX1,EBF1,EGR1,EID3,ENSG00000173575,EP300,EPC1,ERN1,ETS1,ETS2,ETV3,ETV3L,ETV…
GO:0035239	tube morphogenesis	63	615	5.14e-06	ENSP00000173229,ENSP00000216605,ENSP00000219070,ENSP00000223095,ENSP00000232424,ENSP00000252999,ENSP00000254958,ENSP00000261023,ENSP00000262158,ENSP00000264634,ENSP00000265131,ENSP00000265165,ENSP00000268058,ENSP00000282397,ENSP00000282516,ENSP00000283629,ENSP00000286301,ENSP00000299441,ENSP00000300060,ENSP00000308208,ENSP00000318195,ENSP00000320485,ENSP00000327513,ENSP00000332973,ENSP00000334474…	ADM2,ANPEP,AREG,ARID1A,ARID2,B4GALT1,BCL2,BCL2L11,CEP290,COBL,CSF1,CSF1R,DCHS1,DNAAF1,EDN1,ENG,ETS1,FLT1,FMN1,FMNL3,FN1,GATA3,GLI3,HES1,HEY1,HIF1A,ITGAV,JAG1,KLF5,LAMA5,LEF1,MMP14,MMP2,MTHFD1,MTHFD1L,MYC,NCL,NF1,NIPBL,NR4A3,NRP2,NTN1,PDGFA,PHACTR4,PLXNB2,PML,PRDM1,PTGS2,SEMA4A,SERPINE1,SHOX2,SMAD3,SMAD7,TCF7,TMEM2,TNC,TNFAIP2,UBP1,VANGL2,VEGFA,WNT5A,ZC3H12A,ZMIZ1
GO:0051050	positive regulation of transport	82	892	5.27e-06	ENSP00000216341,ENSP00000216797,ENSP00000220751,ENSP00000222812,ENSP00000223095,ENSP00000226279,ENSP00000229135,ENSP00000240185,ENSP00000242208,ENSP00000261023,ENSP00000263339,ENSP00000263341,ENSP00000263980,ENSP00000264634,ENSP00000278379,ENSP00000278919,ENSP00000280772,ENSP00000281474,ENSP00000283147,ENSP00000284981,ENSP00000286301,ENSP00000295927,ENSP00000299663,ENSP00000305651,ENSP00000306884…	ABCB1,ADORA2A,AIM2,AKAP9,ANK3,ANKRD1,APP,ARC,ATP1B1,BCL2,BICD1,BMP6,C1QTNF1,CCL3,CCL4,CCL5,CD274,CD38,CEMIP,CEP290,CLEC4E,CLEC5A,CSF1R,CXCL10,CXCL11,CXCL9,CYP19A1,DMAP1,DNM1,DYNC1H1,EDN1,EHD1,FEZ1,GATA3,GLI3,GZMB,HCAR2,HIF1A,IFNG,IL1A,IL1B,IL6,INHBA,ITGAV,JAK2,KCNE1L,KMT2A,MAGI2,MAPK11,NEDD4L,NFKBIA,NLGN3,NLRP3,NR4A3,P2RX7,PLK3,PLTP,PPARD,PRKCD,PTGS2,PTX3,RAPGEF1,RASGRP1,RIPK2,RNF207,SCN1B,SERPIN…
GO:0032693	negative regulation of interleukin-10 production	10	17	5.34e-06	ENSP00000155926,ENSP00000228534,ENSP00000231228,ENSP00000321345,ENSP00000364210,ENSP00000365380,ENSP00000370989,ENSP00000391676,ENSP00000430950,ENSP00000478699	AGER,CD274,FOXP3,IDO1,IL12B,IL23A,IL23R,JAK3,TNFRSF9,TRIB2
GO:0046635	positive regulation of alpha-beta T cell activation	16	57	5.51e-06	ENSP00000220751,ENSP00000221847,ENSP00000228534,ENSP00000229135,ENSP00000231228,ENSP00000264246,ENSP00000300305,ENSP00000321345,ENSP00000325663,ENSP00000329418,ENSP00000337383,ENSP00000354566,ENSP00000356792,ENSP00000361965,ENSP00000365380,ENSP00000379258	ADA,CD3E,CD80,EBI3,FOXP3,GLI3,IFNG,IL12B,IL23A,IL23R,NFKBIZ,NLRP3,RIPK2,RUNX1,SOCS1,XCL1
GO:0048872	homeostasis of number of cells	30	193	5.54e-06	ENSP00000216605,ENSP00000242208,ENSP00000246657,ENSP00000262710,ENSP00000306157,ENSP00000312379,ENSP00000327513,ENSP00000328133,ENSP00000330696,ENSP00000332116,ENSP00000347602,ENSP00000364839,ENSP00000365380,ENSP00000368632,ENSP00000369293,ENSP00000371067,ENSP00000375066,ENSP00000376943,ENSP00000378845,ENSP00000379802,ENSP00000381185,ENSP00000385571,ENSP00000385675,ENSP00000391676,ENSP00000415243…	ACIN1,AMPD3,ARID4A,ASXL1,BCL2,BCL2L11,CCR7,CSF1,FOXP3,GATA3,HCAR2,HIF1A,HIPK2,IL20RB,IL2RA,IL6,IL7R,INHBA,JAK2,JAK3,KMT2A,KMT2E,LAT,LYN,MTHFD1,P2RX7,PDE4B,SKIL,TNFAIP3,VEGFA
GO:0022008	neurogenesis	122	1519	5.60e-06	ENSP00000164024,ENSP00000173229,ENSP00000221494,ENSP00000222399,ENSP00000226279,ENSP00000232424,ENSP00000242208,ENSP00000249075,ENSP00000254958,ENSP00000257600,ENSP00000257861,ENSP00000262231,ENSP00000263071,ENSP00000264431,ENSP00000264634,ENSP00000265131,ENSP00000265165,ENSP00000265362,ENSP00000265734,ENSP00000276654,ENSP00000278836,ENSP00000278919,ENSP00000280772,ENSP00000282516,ENSP00000282588…	ACSL4,ADORA2A,AGER,ALCAM,ANK3,ANKRD1,APP,ARC,AREG,ARID1B,ASAP1,AVIL,BCL11A,BCL2,BMP6,BTG2,C17orf96,C21orf91,CCL3,CD38,CD3E,CDK6,CELSR3,CEP290,CHAC1,CLCF1,CNTF,COBL,CPEB3,CRTC1,CSF1,CSF1R,CSNK1D,DCHS1,DENND5A,DTX1,EHD1,EPB41L3,ETV6,FAIM2,FEZ1,FMN1,FN1,FPR2,FRY,GATA3,GLDN,GLI3,GOLGA4,HES1,HIF1A,HIPK2,HSP90AA1,HSPA5,IL6,INHBA,ITGA1,JAG1,JAK2,KANK1,KCNIP2,KIF5C,LAMB1,LEF1,LIF,LRP12,LTA,LYN,MACF1,MAGI…
GO:0030217	T cell differentiation	24	131	6.65e-06	ENSP00000164227,ENSP00000231228,ENSP00000239938,ENSP00000245414,ENSP00000246657,ENSP00000265165,ENSP00000299663,ENSP00000306157,ENSP00000309968,ENSP00000340347,ENSP00000343428,ENSP00000354566,ENSP00000357268,ENSP00000360493,ENSP00000362410,ENSP00000365380,ENSP00000368632,ENSP00000370343,ENSP00000371219,ENSP00000379258,ENSP00000381185,ENSP00000385675,ENSP00000387211,ENSP00000399518	ADAM17,BCL2,BCL3,CCR7,CD3E,CLEC4E,EGR1,FOXP3,GATA3,GLI3,GPR18,IL12B,IL18R1,IL6,IL7R,IRF1,IRF4,LEF1,MAFB,RHOH,RUNX2,SATB1,SEMA4A,TCF7
GO:0002250	adaptive immune response	37	280	8.82e-06	ENSP00000164227,ENSP00000220751,ENSP00000221847,ENSP00000229135,ENSP00000231228,ENSP00000254958,ENSP00000258787,ENSP00000263408,ENSP00000264832,ENSP00000265165,ENSP00000265598,ENSP00000303939,ENSP00000305988,ENSP00000306190,ENSP00000309968,ENSP00000316491,ENSP00000339477,ENSP00000354566,ENSP00000356024,ENSP00000357022,ENSP00000357268,ENSP00000358092,ENSP00000358983,ENSP00000359640,ENSP00000362555…	ADAM17,ALCAM,B7RP1,BCL3,C9,CD3E,CR2,CTLA4,EBI3,FCAMR,FOXP3,GATA3,ICAM1,IFNG,IL12B,IL18R1,IL6,IRF4,JAG1,JAK2,JAK3,LAMP3,LAT,LEF1,LYN,MCOLN2,MYO1G,NFKB2,POU2F2,PRDM1,PRKCD,RIPK2,RNF19B,SEMA4A,SLAMF1,SLAMF7,TAP2
GO:0048699	generation of neurons	115	1422	9.35e-06	ENSP00000164024,ENSP00000173229,ENSP00000221494,ENSP00000222399,ENSP00000226279,ENSP00000232424,ENSP00000242208,ENSP00000249075,ENSP00000254958,ENSP00000257600,ENSP00000257861,ENSP00000262231,ENSP00000263071,ENSP00000264431,ENSP00000264634,ENSP00000265131,ENSP00000265165,ENSP00000265362,ENSP00000265734,ENSP00000276654,ENSP00000278919,ENSP00000280772,ENSP00000282516,ENSP00000282588,ENSP00000283147…	ACSL4,ADORA2A,AGER,ALCAM,ANK3,ANKRD1,APP,ARC,AREG,ARID1B,ASAP1,AVIL,BCL11A,BCL2,BMP6,BTG2,C17orf96,C21orf91,CD38,CD3E,CDK6,CELSR3,CEP290,CLCF1,CNTF,COBL,CPEB3,CRTC1,CSF1,CSF1R,CSNK1D,DENND5A,DTX1,EHD1,EPB41L3,FAIM2,FEZ1,FMN1,FN1,FRY,GATA3,GLDN,GLI3,GOLGA4,HES1,HIF1A,HIPK2,HSP90AA1,HSPA5,IL6,INHBA,ITGA1,JAG1,JAK2,KANK1,KCNIP2,KIF5C,LAMB1,LEF1,LIF,LRP12,LTA,LYN,MACF1,MAGI2,MAP1S,MINK1,MST4,MYEF2,NA…
GO:0045859	regulation of protein kinase activity	74	788	9.85e-06	ENSP00000046794,ENSP00000155926,ENSP00000220751,ENSP00000228534,ENSP00000229135,ENSP00000231228,ENSP00000239223,ENSP00000239938,ENSP00000246657,ENSP00000252660,ENSP00000256458,ENSP00000263341,ENSP00000264122,ENSP00000264431,ENSP00000264634,ENSP00000265734,ENSP00000282397,ENSP00000282588,ENSP00000284981,ENSP00000286301,ENSP00000289473,ENSP00000305651,ENSP00000306015,ENSP00000309968,ENSP00000310244…	ADAM17,ADORA2A,AGER,AKT1S1,APP,CBLB,CCL5,CCNK,CCR7,CD40,CDK12,CDK6,CEMIP,CISH,CSF1,CSF1R,CXCL10,DDR2,DUSP1,DUSP5,DUSP7,DUSP8,EDN1,EGR1,ERN1,FLT1,GP1BA,HEXIM1,HSP90AA1,IFNG,IL12B,IL1B,IL23A,IL23R,IRAK2,ITGA1,JAK2,LAT,LCP2,LYN,MADD,MAPK11,MAS1,MINK1,MST4,MUC20,NCF1,NEK10,NF1,P2RX7,PDGFA,PRKCD,PTPRJ,RAPGEF1,RAPGEF2,RASGRP1,RIPK2,SOCS1,SOCS3,SPDYA,SPRED2,STRADA,SYNPO2,TNF,TNFAIP3,TNFSF15,TNIK,TRIB2,T…
GO:0050866	negative regulation of cell activation	28	177	9.98e-06	ENSP00000203629,ENSP00000242208,ENSP00000245414,ENSP00000257600,ENSP00000262158,ENSP00000262865,ENSP00000300305,ENSP00000303939,ENSP00000328133,ENSP00000329418,ENSP00000336630,ENSP00000340864,ENSP00000346508,ENSP00000356792,ENSP00000358092,ENSP00000362179,ENSP00000365380,ENSP00000366307,ENSP00000369293,ENSP00000370989,ENSP00000378217,ENSP00000379258,ENSP00000384126,ENSP00000391676,ENSP00000428924…	ADORA2A,BPI,C1QTNF1,CD274,CTLA4,DTX1,FAM65B,FOXP3,GLI3,IDO1,IL20RB,IL2RA,INHBA,IRF1,JAK3,LAG3,LRRC32,LYN,PDGFA,PRDM1,PRKCD,RUNX1,SMAD7,SOCS1,THBD,TNFAIP3,XCL1,ZC3H12A
GO:0007399	nervous system development	162	2206	1.02e-05	ENSP00000164024,ENSP00000173229,ENSP00000216605,ENSP00000221494,ENSP00000222399,ENSP00000226279,ENSP00000232424,ENSP00000236959,ENSP00000242208,ENSP00000249075,ENSP00000252085,ENSP00000252660,ENSP00000254846,ENSP00000254958,ENSP00000255380,ENSP00000257600,ENSP00000257861,ENSP00000262231,ENSP00000263071,ENSP00000263253,ENSP00000264431,ENSP00000264634,ENSP00000264644,ENSP00000265131,ENSP00000265165…	ACSL4,ACVR1B,ADORA2A,AGER,ALCAM,ANK3,ANKRD1,APP,ARC,AREG,ARID1A,ARID1B,ASAP1,ATAT1,ATIC,ATN1,ATP2B1,AVIL,BCL11A,BCL2,BCL2L11,BMP6,BTG2,C17orf96,C21orf91,CCL3,CD38,CD3E,CDK6,CELSR3,CEP290,CHAC1,CHERP,CHRM3,CKB,CLCF1,CNTF,COBL,CPEB3,CRTC1,CSF1,CSF1R,CSNK1D,CXCL1,DCHS1,DENND5A,DPF3,DTX1,EHD1,ENG,EP300,EPB41L3,ETS1,ETV6,FAIM2,FEZ1,FMN1,FN1,FPR2,FRY,GATA3,GLDN,GLI3,GOLGA4,HAPLN3,HES1,HIF1A,HIPK2,HNRNP…
GO:0032663	regulation of interleukin-2 production	15	53	1.17e-05	ENSP00000203629,ENSP00000220751,ENSP00000263339,ENSP00000263341,ENSP00000264246,ENSP00000300305,ENSP00000328133,ENSP00000332116,ENSP00000354566,ENSP00000356792,ENSP00000359504,ENSP00000365380,ENSP00000368632,ENSP00000370343,ENSP00000481570	CD3E,CD80,FOXP3,GATA3,GBP1,IL1A,IL1B,IL20RB,IRF4,LAG3,PDE4B,RIPK2,RUNX1,TNFAIP3,XCL1
GO:0043085	positive regulation of catalytic activity	112	1381	1.17e-05	ENSP00000046794,ENSP00000219244,ENSP00000220751,ENSP00000228534,ENSP00000228606,ENSP00000229135,ENSP00000231228,ENSP00000239938,ENSP00000241261,ENSP00000246657,ENSP00000252660,ENSP00000256458,ENSP00000257787,ENSP00000262940,ENSP00000263341,ENSP00000264431,ENSP00000264634,ENSP00000264832,ENSP00000268058,ENSP00000279249,ENSP00000281419,ENSP00000282397,ENSP00000282588,ENSP00000284981,ENSP00000286301…	ADAM17,ADPRHL1,AGAP6,AGER,AIM2,AKIRIN2,APP,ARHGAP23,ARHGAP40,ASAP1,ASAP2,ATP1B1,BCL2,BCL2L11,CCL17,CCL20,CCL3,CCL3L3,CCL4,CCL4L1,CCL5,CCL8,CCNK,CCR7,CD40,CDC42EP2,CEMIP,CSF1,CSF1R,CXCL1,CYP27B1,DDR2,DOCK4,DUSP5,DUSP7,EDN1,EGR1,ERN1,F3,FASLG,FCRL3,FLT1,FN1,FPR2,GCH1,GPR55,HIF1A,HNRNPA2B1,HNRNPD,HSP90AA1,ICAM1,IFI16,IFNG,IL12B,IL1B,IL23A,IL23R,IRAK2,ITGA1,JAK2,LAT,LCP2,LYN,MADD,MAGI2,MAPK11,MAS1,MI…
GO:0050769	positive regulation of neurogenesis	48	425	1.18e-05	ENSP00000173229,ENSP00000221494,ENSP00000232424,ENSP00000249075,ENSP00000257861,ENSP00000262231,ENSP00000263071,ENSP00000264431,ENSP00000264634,ENSP00000265362,ENSP00000278919,ENSP00000282516,ENSP00000283147,ENSP00000284881,ENSP00000284981,ENSP00000303252,ENSP00000309338,ENSP00000324173,ENSP00000324464,ENSP00000327513,ENSP00000338774,ENSP00000345001,ENSP00000346151,ENSP00000346839,ENSP00000347538…	AGER,ANKRD1,APP,AVIL,BCL11A,BCL2,BMP6,C21orf91,CLCF1,CNTF,COBL,CPEB3,CRTC1,CSF1,CSNK1D,FEZ1,FN1,GLI3,GOLGA4,HES1,HIF1A,HSPA5,LIF,LTA,LYN,MACF1,MAGI2,NEDD4L,NIPBL,NTN1,PLXNB2,RAPGEF1,RAPGEF2,RIMS2,SCARF1,SCN1B,SEMA3A,SEMA4D,SF3A2,SHOX2,SKIL,SPEN,SYT17,TCF4,UNC13A,VEGFA,WNT5A,ZNF804A
GO:0001816	cytokine production	24	137	1.32e-05	ENSP00000046794,ENSP00000231228,ENSP00000246657,ENSP00000261023,ENSP00000262345,ENSP00000263341,ENSP00000280200,ENSP00000283249,ENSP00000284981,ENSP00000310244,ENSP00000337383,ENSP00000356438,ENSP00000357112,ENSP00000359488,ENSP00000359640,ENSP00000365380,ENSP00000368632,ENSP00000376204,ENSP00000378217,ENSP00000379330,ENSP00000428924,ENSP00000430950,ENSP00000437955,ENSP00000457593	AIM2,APP,ASH1L,CCR7,CD226,FOXP3,GATA3,GBP5,HIF1A,IDO1,IL12B,IL12RB2,IL1B,ITGAV,ITGB6,LCP2,LYN,MCOLN2,NFAT5,NFATC2,NLRP3,PRKCD,PTGS2,RASGRP1
GO:0030098	lymphocyte differentiation	32	226	1.36e-05	ENSP00000164227,ENSP00000231228,ENSP00000239938,ENSP00000245414,ENSP00000246657,ENSP00000263253,ENSP00000265165,ENSP00000299663,ENSP00000306157,ENSP00000309338,ENSP00000309968,ENSP00000340347,ENSP00000343428,ENSP00000354566,ENSP00000354842,ENSP00000356024,ENSP00000357268,ENSP00000360493,ENSP00000361965,ENSP00000362410,ENSP00000365380,ENSP00000368632,ENSP00000370343,ENSP00000371219,ENSP00000379258…	ADA,ADAM17,BCL2,BCL3,CCR7,CD3E,CLCF1,CLEC4E,CR2,EGR1,EP300,FOXP3,GATA3,GLI3,GPR18,IL12B,IL18R1,IL6,IL7R,IRF1,IRF4,JAK3,KLF6,LEF1,MAFB,POU2F2,RHOH,RUNX2,SATB1,SEMA4A,TCF7,TOX
GO:0050728	negative regulation of inflammatory response	22	117	1.36e-05	ENSP00000226574,ENSP00000231228,ENSP00000243347,ENSP00000257770,ENSP00000310928,ENSP00000328133,ENSP00000330341,ENSP00000332973,ENSP00000336630,ENSP00000337383,ENSP00000361965,ENSP00000362179,ENSP00000364210,ENSP00000365380,ENSP00000366682,ENSP00000368632,ENSP00000369293,ENSP00000376204,ENSP00000376436,ENSP00000378217,ENSP00000379683,ENSP00000481570	ADA,ADORA2A,AGER,ASH1L,CYP19A1,ETS1,FOXP3,GATA3,IL12B,IL20RB,IL2RA,IRG1,NFKB1,NLRP3,NT5E,PPARD,PRKCD,SMAD3,SOCS3,TNFAIP3,TNFAIP6,ZC3H12A
GO:0051091	positive regulation of DNA-binding transcription factor activity	34	250	1.40e-05	ENSP00000220751,ENSP00000225296,ENSP00000225474,ENSP00000226574,ENSP00000248244,ENSP00000256458,ENSP00000263253,ENSP00000263341,ENSP00000264634,ENSP00000264832,ENSP00000279873,ENSP00000284981,ENSP00000310170,ENSP00000312649,ENSP00000332973,ENSP00000337383,ENSP00000340305,ENSP00000345001,ENSP00000356899,ENSP00000357112,ENSP00000358983,ENSP00000361359,ENSP00000362994,ENSP00000364210,ENSP00000367301…	AGER,AIM2,APP,ARID5B,CD40,CRTC1,CSF3,DDR2,DHX33,EDN1,EP300,FOSL1,HIPK2,ICAM1,IL18R1,IL1B,IL6,IRAK2,JAK2,MYD88,NDP,NFKB1,NFKB2,NLRP3,PPARGC1B,RIPK2,SMAD3,TAF1,TICAM1,TNF,TRAF1,UBE2V1,VEGFA,WNT5A
GO:0051128	regulation of cellular component organization	167	2306	1.45e-05	ENSP00000005260,ENSP00000173229,ENSP00000216341,ENSP00000221494,ENSP00000222812,ENSP00000223095,ENSP00000225296,ENSP00000225474,ENSP00000226279,ENSP00000228606,ENSP00000229135,ENSP00000230990,ENSP00000239223,ENSP00000241261,ENSP00000242208,ENSP00000244050,ENSP00000246657,ENSP00000249075,ENSP00000256015,ENSP00000257017,ENSP00000257287,ENSP00000257572,ENSP00000257861,ENSP00000260983,ENSP00000261023…	ACSL4,ACVR1B,ADAM17,ADPRHL1,AIM2,AKAP9,ANKRD1,APP,ARC,ASAP1,ATAT1,ATXN2,ATXN2L,AVIL,BAIAP2L1,BCL11A,BCL2,BCL2L11,BCL9L,BCOR,BICD1,BRWD3,BTG1,C21orf91,CCL3,CCR7,CD38,CD44,CDC42EP2,CEP135,CISH,CNTF,COBL,CPEB3,CRTC1,CSF1R,CSF2,CSF3,CSNK1D,CXCL10,CXCL9,CYP27B1,DDR2,DDX39B,DENND5A,DHX33,DNM1,DOCK5,DUSP1,DYNC1H1,EDN1,EHD1,EP300,EPB41L3,ETS1,FAM65B,FCHSD2,FEZ1,FMN1,FMNL1,FMNL3,FN1,FOSL1,FOXP3,GATA3,GBP1…
GO:0006397	mRNA processing	50	456	1.48e-05	ENSP00000216832,ENSP00000221494,ENSP00000230859,ENSP00000240185,ENSP00000245934,ENSP00000247026,ENSP00000254108,ENSP00000254193,ENSP00000255136,ENSP00000261973,ENSP00000262710,ENSP00000265560,ENSP00000265866,ENSP00000265872,ENSP00000276201,ENSP00000282007,ENSP00000284981,ENSP00000291552,ENSP00000292879,ENSP00000297071,ENSP00000301740,ENSP00000303015,ENSP00000313007,ENSP00000313199,ENSP00000317872…	ACIN1,APP,CCAR1,CDK12,CHERP,CWC25,DDX39B,ERN1,FUS,HNRNPA2B1,HNRNPA3,HNRNPD,HNRNPH3,HNRNPM,KHDRBS3,LSM10,LUC7L3,NSRP1,PABPC1,PABPC1L,PAPD7,PDCD11,PNN,POLR2A,PRPF38B,PRPF4B,PRPF8,RBBP6,RBM25,RBM4,SF3A2,SFSWAP,SNRPA1,SON,SPEN,SREK1,SRRM1,SRRM2,SRSF12,SYMPK,TARDBP,TRA2A,U2AF1L4,U2AFBP,UPF3B,USP4,ZC3H13,ZNF326,ZRANB2,ZRSR2
GO:0045639	positive regulation of myeloid cell differentiation	19	89	1.50e-05	ENSP00000225474,ENSP00000228534,ENSP00000229135,ENSP00000231228,ENSP00000242208,ENSP00000249075,ENSP00000254958,ENSP00000262710,ENSP00000265165,ENSP00000279028,ENSP00000300305,ENSP00000312649,ENSP00000321345,ENSP00000327513,ENSP00000376436,ENSP00000378265,ENSP00000398698,ENSP00000437955,ENSP00000442656	ACIN1,ACVR1B,CSF1,CSF3,ETS1,HIF1A,IFNG,IL12B,IL23A,IL23R,INHBA,JAG1,LEF1,LIF,OCSTAMP,PPARGC1B,RUNX1,SLC9B2,TNF
GO:0035821	modification of morphology or physiology of other organism	28	182	1.57e-05	ENSP00000219244,ENSP00000240185,ENSP00000261023,ENSP00000262626,ENSP00000263253,ENSP00000263408,ENSP00000265165,ENSP00000295927,ENSP00000296026,ENSP00000305651,ENSP00000306884,ENSP00000317674,ENSP00000317891,ENSP00000332973,ENSP00000351671,ENSP00000354901,ENSP00000356792,ENSP00000362179,ENSP00000370074,ENSP00000374529,ENSP00000376943,ENSP00000378118,ENSP00000379110,ENSP00000385571,ENSP00000427279…	APOL1,BCL2L11,C9,CCL17,CCL20,CCL3,CCL4,CCL5,CCL8,CCNK,CXCL1,CXCL10,CXCL11,CXCL2,CXCL3,CXCL9,EP300,HIPK2,HPN,ITGAV,LEF1,PTX3,SERPINB9,SMAD3,TARDBP,TNIP1,XCL1,ZC3H12A
GO:0008380	RNA splicing	45	391	1.63e-05	ENSP00000216832,ENSP00000221494,ENSP00000240185,ENSP00000245934,ENSP00000247026,ENSP00000254108,ENSP00000254193,ENSP00000260970,ENSP00000261973,ENSP00000262710,ENSP00000265560,ENSP00000265866,ENSP00000265872,ENSP00000276201,ENSP00000282007,ENSP00000291552,ENSP00000292879,ENSP00000297071,ENSP00000301740,ENSP00000303015,ENSP00000313007,ENSP00000313199,ENSP00000319341,ENSP00000325376,ENSP00000326261…	ACIN1,CCAR1,CDK12,CHERP,CWC25,DDX39B,ERN1,FUS,HNRNPA2B1,HNRNPA3,HNRNPD,HNRNPH3,HNRNPM,LSM10,LUC7L3,NSRP1,PABPC1,PNN,POLR2A,PPIG,PRPF38B,PRPF4B,PRPF8,RBM25,RBM4,SF3A2,SFSWAP,SNRPA1,SON,SPEN,SREK1,SRRM1,SRRM2,SRSF12,SYMPK,TARDBP,TRA2A,U2AF1L4,U2AFBP,UPF3B,USP4,ZC3H13,ZNF326,ZRANB2,ZRSR2
GO:0048608	reproductive structure development	46	405	1.71e-05	ENSP00000222573,ENSP00000228606,ENSP00000232424,ENSP00000241261,ENSP00000242208,ENSP00000244050,ENSP00000249075,ENSP00000252542,ENSP00000252660,ENSP00000252996,ENSP00000257527,ENSP00000264183,ENSP00000264634,ENSP00000264832,ENSP00000265131,ENSP00000265165,ENSP00000279873,ENSP00000282516,ENSP00000283147,ENSP00000296871,ENSP00000308208,ENSP00000310170,ENSP00000310721,ENSP00000310928,ENSP00000319231…	ADA,ADAM19,ARID1A,ARID4A,ARID4B,ARID5B,ASH1L,BCL2,BCL2L11,BMP6,CSF2,CYP19A1,CYP27B1,CYP7B1,FOSL1,GATA3,GLI3,HES1,HEY1,HIF1A,ICAM1,INHBA,ITGB8,KMT2B,LEF1,LIF,MAMLD1,MAS1,MMP14,NDP,NIPBL,PHLDA2,PPARD,PRDM1,PTGS2,REC8,SAFB2,SNAI1,SOCS3,TAF4,TCF7,TNC,TNFSF10,VEGFA,WNT2B,WNT5A
GO:0030595	leukocyte chemotaxis	23	130	1.88e-05	ENSP00000219244,ENSP00000246657,ENSP00000263341,ENSP00000282397,ENSP00000282588,ENSP00000296026,ENSP00000305651,ENSP00000306884,ENSP00000310721,ENSP00000319883,ENSP00000332116,ENSP00000351671,ENSP00000354901,ENSP00000356792,ENSP00000374443,ENSP00000378118,ENSP00000385675,ENSP00000474412,ENSP00000477908,ENSP00000478570,ENSP00000480558,ENSP00000482259,ENSP00000483609	CCL17,CCL20,CCL3,CCL3L3,CCL4,CCL4L1,CCL5,CCL8,CCR7,CXCL10,CXCL11,CXCL3,CXCL9,CYP7B1,EMR2,FLT1,IL1B,IL6,ITGA1,LYST,PDE4B,VEGFA,XCL1
GO:0032722	positive regulation of chemokine production	15	56	2.01e-05	ENSP00000220751,ENSP00000239938,ENSP00000248244,ENSP00000263339,ENSP00000263341,ENSP00000264634,ENSP00000286301,ENSP00000309968,ENSP00000339804,ENSP00000359640,ENSP00000364210,ENSP00000370034,ENSP00000385675,ENSP00000398698,ENSP00000437955	ADAM17,AGER,CSF1R,EGR1,HIF1A,IL1A,IL1B,IL6,MCOLN2,RIPK2,TICAM1,TLR7,TNF,TSLP,WNT5A
GO:0051130	positive regulation of cellular component organization	95	1128	2.01e-05	ENSP00000005260,ENSP00000173229,ENSP00000216341,ENSP00000221494,ENSP00000223095,ENSP00000225296,ENSP00000225474,ENSP00000229135,ENSP00000241261,ENSP00000246657,ENSP00000249075,ENSP00000257287,ENSP00000257572,ENSP00000257861,ENSP00000261023,ENSP00000262231,ENSP00000263071,ENSP00000263339,ENSP00000263341,ENSP00000264431,ENSP00000264634,ENSP00000264832,ENSP00000268058,ENSP00000276440,ENSP00000278919…	AIM2,AKAP9,ANKRD1,APP,ASAP1,ATAT1,AVIL,BAIAP2L1,BCL11A,BCL2,BCL2L11,BICD1,C21orf91,CCR7,CDC42EP2,CEP135,CNTF,COBL,CPEB3,CRTC1,CSF2,CSF3,CXCL9,DDR2,DHX33,DNM1,DOCK5,DYNC1H1,EDN1,EHD1,FAM65B,FEZ1,FMN1,FN1,FOSL1,FOXP3,GATA3,GBP5,GOLGA4,GZMB,HIF1A,HNRNPA2B1,HNRNPD,HRK,HSP90AA1,HSPA5,ICAM1,IFNG,IL1A,IL1B,ITGAV,KMT2A,KMT2E,LIF,LYN,MACF1,MAGI2,MMP3,NEDD4L,NFATC2,NIPBL,NLGN3,NTN1,OCSTAMP,P2RX7,PHLDB1,PLX…
GO:0050707	regulation of cytokine secretion	27	174	2.09e-05	ENSP00000220751,ENSP00000246657,ENSP00000263339,ENSP00000263341,ENSP00000264634,ENSP00000268058,ENSP00000286301,ENSP00000299663,ENSP00000308925,ENSP00000310244,ENSP00000330696,ENSP00000333685,ENSP00000337383,ENSP00000339804,ENSP00000346839,ENSP00000357112,ENSP00000359504,ENSP00000362179,ENSP00000365380,ENSP00000368632,ENSP00000370989,ENSP00000384126,ENSP00000398698,ENSP00000428924,ENSP00000449999…	AIM2,CCL3,CCR7,CD274,CLEC4E,CLEC5A,CSF1R,FN1,FOXP3,GATA3,GBP1,IL1A,IL1B,LRRC32,LYN,MAPK11,NLRP3,P2RX7,PML,RASGRP1,RIPK2,TLR10,TNF,TNFRSF9,TSLP,WNT5A,ZC3H12A
GO:0050708	regulation of protein secretion	47	422	2.09e-05	ENSP00000220751,ENSP00000222812,ENSP00000226279,ENSP00000229135,ENSP00000240185,ENSP00000246657,ENSP00000263339,ENSP00000263341,ENSP00000264634,ENSP00000268058,ENSP00000283147,ENSP00000286301,ENSP00000299663,ENSP00000300952,ENSP00000308925,ENSP00000310244,ENSP00000310928,ENSP00000322775,ENSP00000330696,ENSP00000333685,ENSP00000336630,ENSP00000337383,ENSP00000339804,ENSP00000346839,ENSP00000357112…	ADORA2A,AIM2,ANKRD1,BMP6,CCL3,CCL5,CCR7,CD274,CD38,CD40,CLEC4E,CLEC5A,CSF1R,FN1,FOXP3,GATA3,GBP1,HCAR2,HIF1A,IFNG,IL1A,IL1B,IL6,JAK2,LRRC32,LYN,MAPK11,MIDN,NLRP3,P2RX7,PML,PPARD,RASGRP1,RHBDF2,RIPK2,SLC9B2,STX1A,TARDBP,TCF7L2,TLR10,TNF,TNFRSF4,TNFRSF9,TSLP,TTN,WNT5A,ZC3H12A
GO:0010720	positive regulation of cell development	52	491	2.21e-05	ENSP00000173229,ENSP00000221494,ENSP00000232424,ENSP00000249075,ENSP00000257861,ENSP00000262231,ENSP00000263071,ENSP00000264431,ENSP00000264634,ENSP00000265362,ENSP00000276440,ENSP00000278919,ENSP00000282516,ENSP00000283147,ENSP00000284881,ENSP00000284981,ENSP00000303252,ENSP00000309338,ENSP00000324173,ENSP00000324464,ENSP00000327513,ENSP00000338774,ENSP00000345001,ENSP00000346151,ENSP00000346839…	AGER,ANKRD1,APP,AVIL,BCL11A,BCL2,BMP6,C21orf91,CLCF1,CNTF,COBL,CPEB3,CRTC1,CSF1,CSNK1D,DDX39B,DOCK5,EDN1,FEZ1,FN1,GLI3,GOLGA4,HES1,HIF1A,HSPA5,LIF,LTA,LYN,MACF1,MAGI2,NEDD4L,NIPBL,NTN1,PLXNB2,RAPGEF1,RAPGEF2,RIMS2,SCARF1,SCN1B,SEMA3A,SEMA4D,SF3A2,SHOX2,SKIL,SLC9B2,SPEN,SYT17,TCF4,UNC13A,VEGFA,WNT5A,ZNF804A
GO:0002699	positive regulation of immune effector process	28	186	2.24e-05	ENSP00000203629,ENSP00000220751,ENSP00000228534,ENSP00000229135,ENSP00000231228,ENSP00000263341,ENSP00000264246,ENSP00000264634,ENSP00000280200,ENSP00000309338,ENSP00000310244,ENSP00000319883,ENSP00000321345,ENSP00000325663,ENSP00000330696,ENSP00000337383,ENSP00000356792,ENSP00000361263,ENSP00000361359,ENSP00000365380,ENSP00000368538,ENSP00000368632,ENSP00000385675,ENSP00000387211,ENSP00000398698…	CD226,CD40,CD80,CLCF1,EMR2,FOXP3,GATA3,IFNG,IL12B,IL18R1,IL1B,IL23A,IL23R,IL6,LAG3,LTA,LYN,NFKBIZ,NLRP3,NR4A3,P2RX7,RAPGEF1,RASGRP1,RIPK2,TNF,TNFRSF4,WNT5A,XCL1
GO:0032350	regulation of hormone metabolic process	12	34	2.25e-05	ENSP00000226574,ENSP00000228606,ENSP00000229135,ENSP00000239938,ENSP00000262626,ENSP00000263341,ENSP00000283147,ENSP00000358404,ENSP00000368632,ENSP00000398698,ENSP00000437955,ENSP00000445306	ATP1A1,BMP6,CYP27B1,EGR1,GATA3,HIF1A,HPN,IFNG,IL1B,NFKB1,TCF7L2,TNF
GO:0032735	positive regulation of interleukin-12 production	12	34	2.25e-05	ENSP00000220751,ENSP00000228534,ENSP00000229135,ENSP00000231228,ENSP00000245414,ENSP00000246657,ENSP00000321345,ENSP00000333685,ENSP00000361359,ENSP00000364210,ENSP00000410481,ENSP00000430950	AGER,CCR7,CD40,IDO1,IFNG,IL12B,IL23A,IL23R,IRF1,LTB,MAPK11,RIPK2
GO:1904892	regulation of receptor signaling pathway via STAT	25	153	2.25e-05	ENSP00000164227,ENSP00000215781,ENSP00000228534,ENSP00000229135,ENSP00000231228,ENSP00000232424,ENSP00000249075,ENSP00000286301,ENSP00000296871,ENSP00000306157,ENSP00000309338,ENSP00000321345,ENSP00000329380,ENSP00000329418,ENSP00000330341,ENSP00000339804,ENSP00000355370,ENSP00000361359,ENSP00000371067,ENSP00000381657,ENSP00000385675,ENSP00000391676,ENSP00000409346,ENSP00000428924,ENSP00000474412	BCL3,CCL5,CD40,CISH,CLCF1,CNTF,CSF1R,CSF2,DOT1L,GP1BA,HES1,IFNG,IL12B,IL23A,IL23R,IL6,IL7R,JAK2,JAK3,LIF,LYN,OSM,SOCS1,SOCS3,TSLP
GO:0009612	response to mechanical stimulus	30	210	2.43e-05	ENSP00000216797,ENSP00000226574,ENSP00000234488,ENSP00000245414,ENSP00000250699,ENSP00000262626,ENSP00000263341,ENSP00000263980,ENSP00000265131,ENSP00000283147,ENSP00000285021,ENSP00000290551,ENSP00000300591,ENSP00000305651,ENSP00000308208,ENSP00000310170,ENSP00000328524,ENSP00000330696,ENSP00000356438,ENSP00000360762,ENSP00000361359,ENSP00000362299,ENSP00000368683,ENSP00000370034,ENSP00000376436…	ANKRD1,ATP1A1,BMP6,BTG2,CASP5,CD40,CHRNA10,CLCN6,CXCL10,DENND5A,EDN1,ENG,ETS1,FOSL1,HPN,IL1B,IRF1,LOXHD1,MMP14,MYD88,NFKB1,NFKBIA,P2RX7,PIEZO2,PTGS2,SLC9A1,TLR7,TNC,TTN,XPC
GO:0002706	regulation of lymphocyte mediated immunity	23	133	2.55e-05	ENSP00000203629,ENSP00000228534,ENSP00000231228,ENSP00000262158,ENSP00000263341,ENSP00000280200,ENSP00000306157,ENSP00000309338,ENSP00000310244,ENSP00000321345,ENSP00000328133,ENSP00000330696,ENSP00000337383,ENSP00000356792,ENSP00000361359,ENSP00000364210,ENSP00000365380,ENSP00000368632,ENSP00000370074,ENSP00000385675,ENSP00000387211,ENSP00000398698,ENSP00000403495	AGER,CD226,CD40,CLCF1,FOXP3,GATA3,IL12B,IL18R1,IL1B,IL20RB,IL23A,IL23R,IL6,IL7R,LAG3,LTA,NLRP3,P2RX7,RASGRP1,SERPINB9,SMAD7,TNF,XCL1
GO:0016043	cellular component organization	323	5163	2.55e-05	ENSP00000005260,ENSP00000164024,ENSP00000164227,ENSP00000171887,ENSP00000173229,ENSP00000216223,ENSP00000216341,ENSP00000216714,ENSP00000216807,ENSP00000218176,ENSP00000219070,ENSP00000220592,ENSP00000221494,ENSP00000222399,ENSP00000222573,ENSP00000222812,ENSP00000223095,ENSP00000225474,ENSP00000230859,ENSP00000232424,ENSP00000234488,ENSP00000240185,ENSP00000244050,ENSP00000246229,ENSP00000246657…	A4GALT,ABCB1,ABCC1,ACIN1,ACSL4,ADAM19,ADAMTS14,ADAMTS2,ADORA2A,AGER,AGO2,AHNAK,AKAP2,AKAP9,AKT1S1,ALCAM,ANK3,ANKRD1,APEX1,APP,ARC,AREG,ARID1A,ARID1B,ARID2,ARID4A,ARID4B,ARID5B,ARMC9,ASAP1,ASH1L,ASXL1,ATAT1,ATP11A,ATP1B1,ATXN2,ATXN2L,AVIL,B4GALT1,BAHCC1,BAIAP2L1,BAZ1A,BAZ2A,BCL11A,BCL2,BCL2L11,BCL3,BCL9L,BCOR,BCORL1,BDP1,BICD1,BIRC3,BRD4,BRMS1L,BRWD3,BTG2,C10orf2,C17orf49,C17orf96,C1QTNF1,C9,CCL3,…
GO:0070098	chemokine-mediated signaling pathway	17	75	2.68e-05	ENSP00000219244,ENSP00000246657,ENSP00000296026,ENSP00000305651,ENSP00000306884,ENSP00000351671,ENSP00000354901,ENSP00000356792,ENSP00000378118,ENSP00000378195,ENSP00000379110,ENSP00000427279,ENSP00000474412,ENSP00000477908,ENSP00000480558,ENSP00000482259,ENSP00000483609	CCL17,CCL20,CCL3,CCL3L3,CCL4,CCL4L1,CCL5,CCL8,CCR7,CXCL1,CXCL10,CXCL11,CXCL2,CXCL3,CXCL9,GPR75,XCL1
GO:0002709	regulation of T cell mediated immunity	15	58	2.79e-05	ENSP00000228534,ENSP00000231228,ENSP00000262158,ENSP00000263341,ENSP00000306157,ENSP00000321345,ENSP00000328133,ENSP00000330696,ENSP00000337383,ENSP00000356792,ENSP00000364210,ENSP00000365380,ENSP00000368632,ENSP00000385675,ENSP00000387211	AGER,FOXP3,GATA3,IL12B,IL18R1,IL1B,IL20RB,IL23A,IL23R,IL6,IL7R,NLRP3,P2RX7,SMAD7,XCL1
GO:0046632	alpha-beta T cell differentiation	14	50	2.83e-05	ENSP00000164227,ENSP00000231228,ENSP00000245414,ENSP00000265165,ENSP00000340347,ENSP00000343428,ENSP00000357268,ENSP00000365380,ENSP00000368632,ENSP00000370343,ENSP00000381185,ENSP00000385675,ENSP00000387211,ENSP00000399518	BCL2,BCL3,FOXP3,GATA3,GPR18,IL12B,IL18R1,IL6,IRF1,IRF4,LEF1,SATB1,SEMA4A,TCF7
GO:0051250	negative regulation of lymphocyte activation	23	135	3.15e-05	ENSP00000203629,ENSP00000242208,ENSP00000245414,ENSP00000257600,ENSP00000262158,ENSP00000300305,ENSP00000303939,ENSP00000328133,ENSP00000329418,ENSP00000336630,ENSP00000356792,ENSP00000358092,ENSP00000362179,ENSP00000365380,ENSP00000369293,ENSP00000370989,ENSP00000379258,ENSP00000384126,ENSP00000391676,ENSP00000428924,ENSP00000430950,ENSP00000481570,ENSP00000482957	ADORA2A,CD274,CTLA4,DTX1,FAM65B,FOXP3,GLI3,IDO1,IL20RB,IL2RA,INHBA,IRF1,JAK3,LAG3,LRRC32,LYN,PRDM1,RUNX1,SMAD7,SOCS1,TNFAIP3,XCL1,ZC3H12A
GO:0051090	regulation of DNA-binding transcription factor activity	45	403	3.21e-05	ENSP00000216797,ENSP00000220751,ENSP00000225296,ENSP00000225474,ENSP00000226574,ENSP00000248244,ENSP00000256458,ENSP00000262158,ENSP00000263253,ENSP00000263341,ENSP00000264634,ENSP00000264832,ENSP00000279873,ENSP00000284981,ENSP00000310170,ENSP00000312649,ENSP00000332973,ENSP00000337383,ENSP00000340271,ENSP00000340305,ENSP00000343535,ENSP00000345001,ENSP00000356792,ENSP00000356899,ENSP00000357112…	AGER,AIM2,APP,ARID5B,CD40,CRTC1,CSF3,DDR2,DHX33,EDN1,EP300,FOSL1,FOXP3,HIPK2,ICAM1,IL18R1,IL1B,IL6,IRAK2,IRG1,JAK2,MYD88,NDP,NFKB1,NFKB2,NFKBIA,NLRP3,PPARGC1B,RIPK2,SMAD3,SMAD7,TAF1,TAF3,TCF7L2,TICAM1,TNF,TNFAIP3,TNFRSF4,TRAF1,UBE2V1,USP7,VEGFA,WNT5A,XCL1,ZC3H12A
GO:0070372	regulation of ERK1 and ERK2 cascade	35	274	3.24e-05	ENSP00000219244,ENSP00000220751,ENSP00000239223,ENSP00000246657,ENSP00000249075,ENSP00000250699,ENSP00000263341,ENSP00000264431,ENSP00000264832,ENSP00000284981,ENSP00000286301,ENSP00000306190,ENSP00000310244,ENSP00000317891,ENSP00000343847,ENSP00000346508,ENSP00000346839,ENSP00000351671,ENSP00000356792,ENSP00000359504,ENSP00000361263,ENSP00000364210,ENSP00000375894,ENSP00000378118,ENSP00000398632…	AGER,APP,CCL17,CCL20,CCL3,CCL3L3,CCL4,CCL4L1,CCL5,CCL8,CCR7,CD44,CHRNA10,CSF1R,DUSP1,FN1,FPR2,GBP1,GPR55,ICAM1,IL1B,LIF,LYN,NDRG2,NEK10,PDGFA,RAPGEF1,RAPGEF2,RASGRP1,RIPK2,SLAMF1,TNF,TNIP1,VEGFA,XCL1
GO:0043549	regulation of kinase activity	76	849	3.27e-05	ENSP00000046794,ENSP00000155926,ENSP00000220751,ENSP00000228534,ENSP00000229135,ENSP00000231228,ENSP00000239223,ENSP00000239938,ENSP00000246657,ENSP00000252660,ENSP00000256458,ENSP00000263341,ENSP00000264122,ENSP00000264431,ENSP00000264634,ENSP00000265734,ENSP00000282397,ENSP00000282588,ENSP00000284981,ENSP00000286301,ENSP00000289473,ENSP00000300952,ENSP00000305651,ENSP00000306015,ENSP00000309968…	ADAM17,ADORA2A,AGER,AKT1S1,APP,CBLB,CCL5,CCNK,CCR7,CD40,CDK12,CDK6,CEMIP,CISH,CSF1,CSF1R,CXCL10,DDR2,DUSP1,DUSP5,DUSP7,DUSP8,EDN1,EGR1,ERN1,FLT1,FPR2,GP1BA,HEXIM1,HSP90AA1,IFNG,IL12B,IL1B,IL23A,IL23R,IRAK2,ITGA1,JAK2,LAT,LCP2,LYN,MADD,MAPK11,MAS1,MIDN,MINK1,MST4,MUC20,NCF1,NEK10,NF1,P2RX7,PDGFA,PRKCD,PTPRJ,RAPGEF1,RAPGEF2,RASGRP1,RIPK2,SOCS1,SOCS3,SPDYA,SPRED2,STRADA,SYNPO2,TNF,TNFAIP3,TNFSF15,TN…
GO:0030099	myeloid cell differentiation	29	203	3.55e-05	ENSP00000225474,ENSP00000242208,ENSP00000246657,ENSP00000262710,ENSP00000263253,ENSP00000265165,ENSP00000268058,ENSP00000279028,ENSP00000284981,ENSP00000286301,ENSP00000296871,ENSP00000300305,ENSP00000301887,ENSP00000304592,ENSP00000312379,ENSP00000327513,ENSP00000347602,ENSP00000357113,ENSP00000363929,ENSP00000368632,ENSP00000370343,ENSP00000371067,ENSP00000373600,ENSP00000385571,ENSP00000391676…	ACIN1,APP,ARID4A,BATF2,CCR7,CLEC5A,CSF1,CSF1R,CSF2,CSF3,EP300,FASN,GATA3,HIPK2,IFI16,INHBA,IRF4,JAK2,JAK3,KMT2E,LEF1,LRRK1,LYN,NCOA6,OCSTAMP,PML,RUNX1,TNF,VEGFA
GO:0051222	positive regulation of protein transport	42	365	3.55e-05	ENSP00000220751,ENSP00000226279,ENSP00000229135,ENSP00000240185,ENSP00000263339,ENSP00000263341,ENSP00000264634,ENSP00000280772,ENSP00000283147,ENSP00000284981,ENSP00000286301,ENSP00000299663,ENSP00000310244,ENSP00000310928,ENSP00000330696,ENSP00000332973,ENSP00000333685,ENSP00000336630,ENSP00000337383,ENSP00000339804,ENSP00000356438,ENSP00000357112,ENSP00000358404,ENSP00000360762,ENSP00000361275…	ADORA2A,AIM2,ANK3,ANKRD1,APP,BMP6,CCL3,CD274,CD38,CEMIP,CEP290,CLEC4E,CLEC5A,CSF1R,DMAP1,GATA3,GLI3,HCAR2,HIF1A,IFNG,IL1A,IL1B,IL6,JAK2,MAPK11,NLRP3,P2RX7,PLK3,PPARD,PRKCD,PTGS2,RASGRP1,RIPK2,SMAD3,TARDBP,TCF7L2,TNF,TNFRSF4,TSLP,TTN,WNT5A,ZC3H12A
GO:0120035	regulation of plasma membrane bounded cell projection organization	59	600	3.59e-05	ENSP00000173229,ENSP00000221494,ENSP00000226279,ENSP00000246657,ENSP00000257287,ENSP00000257861,ENSP00000262231,ENSP00000263071,ENSP00000264431,ENSP00000264634,ENSP00000264832,ENSP00000265362,ENSP00000278919,ENSP00000279249,ENSP00000284881,ENSP00000284981,ENSP00000303252,ENSP00000315713,ENSP00000324173,ENSP00000324323,ENSP00000328524,ENSP00000330696,ENSP00000334958,ENSP00000338774,ENSP00000345001…	ANKRD1,APP,ARC,ASAP1,AVIL,BCL11A,C21orf91,CCR7,CD38,CD44,CDC42EP2,CEP135,CNTF,COBL,CPEB3,CRTC1,DENND5A,FAM65B,FEZ1,FN1,GATA3,GOLGA4,HSPA5,ICAM1,KANK1,KLF5,LYN,MACF1,MAGI2,NEDD4L,NLGN3,NTN1,P2RX7,PLXNA1,PLXNB2,PRKCD,PTPRF,PTPRS,RAPGEF1,RAPGEF2,RIMS2,RLTPR,SCARF1,SCN1B,SEMA3A,SEMA4D,SF3A2,SHOX2,SIPA1L1,SKIL,SSH1,SYNGAP1,SYT17,TCTEX1D2,TNIK,UNC13A,VEGFA,WNT5A,ZNF804A
GO:0002761	regulation of myeloid leukocyte differentiation	21	116	3.76e-05	ENSP00000228534,ENSP00000229135,ENSP00000231228,ENSP00000242208,ENSP00000249075,ENSP00000262710,ENSP00000265165,ENSP00000265734,ENSP00000279028,ENSP00000300305,ENSP00000312649,ENSP00000321345,ENSP00000327513,ENSP00000351015,ENSP00000362410,ENSP00000375894,ENSP00000378265,ENSP00000398698,ENSP00000428924,ENSP00000477908,ENSP00000479618	ACIN1,CCL3,CDK6,CSF1,GPR55,IFNG,IL12B,IL23A,IL23R,INHBA,LEF1,LIF,LYN,MAFB,MYC,NF1,OCSTAMP,PPARGC1B,RUNX1,SLC9B2,TNF
GO:0071900	regulation of protein serine/threonine kinase activity	51	488	3.77e-05	ENSP00000155926,ENSP00000220751,ENSP00000229135,ENSP00000239223,ENSP00000256458,ENSP00000263341,ENSP00000264431,ENSP00000264634,ENSP00000265734,ENSP00000282397,ENSP00000282588,ENSP00000284981,ENSP00000286301,ENSP00000306015,ENSP00000309968,ENSP00000310244,ENSP00000310933,ENSP00000328773,ENSP00000330696,ENSP00000333685,ENSP00000335628,ENSP00000336655,ENSP00000340305,ENSP00000341292,ENSP00000343847…	ADAM17,AGER,APP,CCNK,CD40,CDK12,CDK6,CEMIP,CSF1R,DUSP1,DUSP5,DUSP7,DUSP8,EDN1,ERN1,FLT1,HEXIM1,IFNG,IL1B,IRAK2,ITGA1,JAK2,LYN,MADD,MAPK11,MINK1,MST4,MUC20,NEK10,NF1,P2RX7,PDGFA,PRKCD,PTPRJ,RAPGEF1,RAPGEF2,RASGRP1,RIPK2,SPDYA,SPRED2,STRADA,SYNPO2,TNF,TNFAIP3,TNIK,TRIB2,UBE2V1,VANGL2,VEGFA,WNK1,WNT5A
GO:0071840	cellular component organization or biogenesis	331	5342	3.94e-05	ENSP00000005260,ENSP00000164024,ENSP00000164227,ENSP00000171887,ENSP00000173229,ENSP00000216223,ENSP00000216341,ENSP00000216714,ENSP00000216807,ENSP00000218176,ENSP00000219070,ENSP00000220592,ENSP00000221494,ENSP00000222399,ENSP00000222573,ENSP00000222812,ENSP00000223095,ENSP00000225474,ENSP00000230859,ENSP00000232424,ENSP00000234488,ENSP00000240185,ENSP00000244050,ENSP00000246229,ENSP00000246657…	A4GALT,ABCB1,ABCC1,ACIN1,ACSL4,ADAM19,ADAMTS14,ADAMTS2,ADORA2A,AGER,AGO2,AHNAK,AKAP2,AKAP9,AKT1S1,ALCAM,ANK3,ANKRD1,APEX1,APP,ARC,AREG,ARID1A,ARID1B,ARID2,ARID4A,ARID4B,ARID5B,ARMC9,ASAP1,ASH1L,ASXL1,ATAT1,ATP11A,ATP1B1,ATXN2,ATXN2L,AVIL,B4GALT1,BAHCC1,BAIAP2L1,BAZ1A,BAZ2A,BCL11A,BCL2,BCL2L11,BCL3,BCL9L,BCOR,BCORL1,BDP1,BICD1,BIRC3,BRD4,BRMS1L,BRWD3,BTG2,C10orf2,C17orf49,C17orf96,C1QTNF1,C9,CCL3,…
GO:0045860	positive regulation of protein kinase activity	53	517	3.96e-05	ENSP00000046794,ENSP00000220751,ENSP00000228534,ENSP00000229135,ENSP00000231228,ENSP00000239938,ENSP00000246657,ENSP00000252660,ENSP00000256458,ENSP00000263341,ENSP00000264431,ENSP00000264634,ENSP00000282397,ENSP00000282588,ENSP00000284981,ENSP00000286301,ENSP00000289473,ENSP00000309968,ENSP00000310244,ENSP00000310933,ENSP00000321345,ENSP00000327513,ENSP00000330696,ENSP00000333685,ENSP00000335153…	ADAM17,AGER,APP,CCL5,CCNK,CCR7,CD40,CEMIP,CSF1,CSF1R,DDR2,DUSP5,DUSP7,EDN1,EGR1,ERN1,FLT1,HSP90AA1,IFNG,IL12B,IL1B,IL23A,IL23R,IRAK2,ITGA1,JAK2,LAT,LCP2,MADD,MAPK11,MAS1,MINK1,MST4,MUC20,NCF1,NEK10,P2RX7,PDGFA,PRKCD,RAPGEF1,RAPGEF2,RASGRP1,RIPK2,SPDYA,STRADA,TNF,TNFSF15,TNIK,UBE2V1,VANGL2,VEGFA,WNK1,WNT5A
GO:0044271	cellular nitrogen compound biosynthetic process	233	3528	4.40e-05	ENSP00000004531,ENSP00000164227,ENSP00000216605,ENSP00000216714,ENSP00000216807,ENSP00000216832,ENSP00000220592,ENSP00000222553,ENSP00000225296,ENSP00000226574,ENSP00000232424,ENSP00000236959,ENSP00000239938,ENSP00000240185,ENSP00000242728,ENSP00000245414,ENSP00000245934,ENSP00000246229,ENSP00000251203,ENSP00000251453,ENSP00000252542,ENSP00000252996,ENSP00000253778,ENSP00000257600,ENSP00000257770…	ACSL4,ADA,ADORA2A,AGO2,AKIRIN2,AMPD3,APEX1,ARID1A,ARID1B,ARID2,ARID3B,ARID4A,ARID4B,ARID5B,ASH1L,ASXL1,ATF7,ATIC,ATN1,B4GALT6,BATF2,BAZ1A,BAZ2A,BCL11A,BCL3,BCL9L,BCOR,BCORL1,BDP1,BHLHE41,BRD4,BRMS1L,BTG2,C10orf2,CCAR1,CCNK,CDK12,CHAC1,CHD3,CIART,CIITA,CNOT3,CPEB3,CREB5,CREBBP,CRTC1,CTPS1,DDX21,DHX33,DMAP1,DMTF1,DPF3,DTX1,EBF1,EGR1,EID3,EIF3C,EIF3CL,EIF5B,ELOVL7,ENSG00000173575,EP300,EPC1,ERN1,ETS…
GO:0002708	positive regulation of lymphocyte mediated immunity	18	88	4.50e-05	ENSP00000203629,ENSP00000228534,ENSP00000231228,ENSP00000263341,ENSP00000280200,ENSP00000309338,ENSP00000310244,ENSP00000321345,ENSP00000330696,ENSP00000337383,ENSP00000356792,ENSP00000361359,ENSP00000365380,ENSP00000368632,ENSP00000385675,ENSP00000387211,ENSP00000398698,ENSP00000403495	CD226,CD40,CLCF1,FOXP3,GATA3,IL12B,IL18R1,IL1B,IL23A,IL23R,IL6,LAG3,LTA,NLRP3,P2RX7,RASGRP1,TNF,XCL1
GO:0072676	lymphocyte migration	15	61	4.55e-05	ENSP00000219244,ENSP00000246657,ENSP00000258787,ENSP00000264832,ENSP00000305651,ENSP00000306884,ENSP00000310721,ENSP00000351671,ENSP00000354901,ENSP00000356792,ENSP00000368632,ENSP00000378118,ENSP00000477908,ENSP00000480558,ENSP00000483609	CCL17,CCL20,CCL3,CCL3L3,CCL4L1,CCL8,CCR7,CXCL10,CXCL11,CXCL9,CYP7B1,GATA3,ICAM1,MYO1G,XCL1
GO:0007155	cell adhesion	75	843	4.57e-05	ENSP00000164024,ENSP00000173229,ENSP00000216832,ENSP00000222399,ENSP00000222573,ENSP00000232424,ENSP00000242786,ENSP00000243347,ENSP00000245934,ENSP00000252085,ENSP00000252999,ENSP00000255416,ENSP00000257770,ENSP00000258787,ENSP00000261023,ENSP00000263071,ENSP00000263341,ENSP00000264828,ENSP00000264832,ENSP00000265131,ENSP00000265165,ENSP00000278919,ENSP00000280200,ENSP00000280612,ENSP00000282588…	ADA,ADAM17,ALCAM,APP,ATP1B1,B4GALT1,BCL2,BCL2L11,CCL4,CCL5,CD226,CD44,CD97,CELSR3,CLDN15,COL5A3,DCHS1,DDR2,EMR2,ENG,FAM65B,FEZ1,FN1,FPR2,GLDN,GP1BA,HAPLN3,HES1,ICAM1,IL1B,IL32,ITGA1,ITGA10,ITGAV,ITGB6,ITGB8,KIAA1462,LAMA3,LAMA5,LAMB1,LAMB3,LEF1,MSLN,MYBPC3,MYBPH,MYO1G,NLGN3,NRP2,NT5E,NTN1,OLR1,PCDH9,PCDHGA12,PEAK1,PIP5K1A,PLXNB2,PNN,PPARD,PPFIA2,PTPRF,PTPRK,PTPRS,RAPGEF1,RND3,SCARF1,SCN1B,SEMA4D,…
GO:0009790	embryo development	78	890	4.77e-05	ENSP00000173229,ENSP00000216605,ENSP00000219070,ENSP00000222399,ENSP00000232424,ENSP00000239223,ENSP00000242208,ENSP00000244050,ENSP00000249075,ENSP00000250699,ENSP00000252999,ENSP00000254846,ENSP00000257787,ENSP00000261023,ENSP00000262367,ENSP00000262626,ENSP00000263253,ENSP00000264634,ENSP00000265165,ENSP00000265362,ENSP00000282397,ENSP00000282516,ENSP00000296871,ENSP00000299441,ENSP00000301030…	ACSL4,ACVR1B,ADA,AKIRIN2,ANKRD11,ARID1A,ARID2,BCL2L11,CEP290,CHRNA10,CNOT3,COBL,CREBBP,CSF2,DCHS1,DNAAF1,DUSP1,DUSP5,EDN1,ENG,EP300,ETS2,FBN2,FLT1,FN1,FOSL1,GATA3,GLI3,HES1,HEY1,HIF1A,HIPK2,HPN,INHBA,ITGAV,KDM6B,KMT2A,LAMA3,LAMA5,LAMB1,LAMB3,LEF1,LIF,MAFB,MMP14,MMP2,MTHFD1,MTHFD1L,MYH3,NF1,NIPBL,NOLC1,NR4A3,NTN1,PAX5,PCGF2,PDGFA,PGAP1,PHACTR4,PLXNB2,PRDM1,RBBP6,RUNX2,SEMA3A,SHOX2,SIN3A,SKIL,SMAD3…
GO:0046638	positive regulation of alpha-beta T cell differentiation	13	45	4.78e-05	ENSP00000220751,ENSP00000228534,ENSP00000229135,ENSP00000231228,ENSP00000264246,ENSP00000300305,ENSP00000321345,ENSP00000325663,ENSP00000329418,ENSP00000337383,ENSP00000361965,ENSP00000365380,ENSP00000379258	ADA,CD80,FOXP3,GLI3,IFNG,IL12B,IL23A,IL23R,NFKBIZ,NLRP3,RIPK2,RUNX1,SOCS1
GO:1904951	positive regulation of establishment of protein localization	44	397	4.78e-05	ENSP00000216341,ENSP00000220751,ENSP00000226279,ENSP00000229135,ENSP00000240185,ENSP00000263339,ENSP00000263341,ENSP00000264634,ENSP00000280772,ENSP00000283147,ENSP00000284981,ENSP00000286301,ENSP00000299663,ENSP00000310244,ENSP00000310928,ENSP00000330696,ENSP00000332973,ENSP00000333685,ENSP00000336630,ENSP00000337383,ENSP00000339804,ENSP00000356438,ENSP00000357112,ENSP00000358404,ENSP00000360762…	ADORA2A,AIM2,ANK3,ANKRD1,APP,BCL2,BMP6,CCL3,CD274,CD38,CEMIP,CEP290,CLEC4E,CLEC5A,CSF1R,DMAP1,GATA3,GLI3,GZMB,HCAR2,HIF1A,IFNG,IL1A,IL1B,IL6,JAK2,MAPK11,NLRP3,P2RX7,PLK3,PPARD,PRKCD,PTGS2,RASGRP1,RIPK2,SMAD3,TARDBP,TCF7L2,TNF,TNFRSF4,TSLP,TTN,WNT5A,ZC3H12A
GO:0006366	transcription by RNA polymerase II	71	784	4.80e-05	ENSP00000226574,ENSP00000239938,ENSP00000240185,ENSP00000245414,ENSP00000245934,ENSP00000246229,ENSP00000251203,ENSP00000252996,ENSP00000257600,ENSP00000262367,ENSP00000263205,ENSP00000263253,ENSP00000265165,ENSP00000268489,ENSP00000295025,ENSP00000300305,ENSP00000310170,ENSP00000310928,ENSP00000313199,ENSP00000319341,ENSP00000323720,ENSP00000332973,ENSP00000340271,ENSP00000341843,ENSP00000343126…	ARID3B,ARID4A,ASH1L,CCNK,CDK12,CREB5,CREBBP,DDX21,DTX1,EGR1,EP300,ETS1,ETV6,ETV7,FOSL1,GATA3,GLI3,GLIS3,HIF1A,HIVEP1,HIVEP2,HIVEP3,HNRNPD,IKZF3,IRF1,IRF4,IRF9,KLF5,KLF6,KMT2A,LCOR,LEF1,LSM10,MACC1,MAFB,MAML2,MED14,MED15,MTF1,MYC,NFAT5,NFATC2,NFIC,NFIX,NFKB1,NFKB2,NFXL1,NR4A2,NR4A3,PAX5,PBX4,PLAGL1,PLAGL2,POLR2A,POLR2J3,POU2AF1,POU2F2,PPARD,REL,RUNX1,RUNX2,SMAD3,SYMPK,TAF1,TAF15,TAF3,TAF4,TARDBP,T…
GO:0051223	regulation of protein transport	60	622	4.94e-05	ENSP00000220751,ENSP00000222812,ENSP00000226279,ENSP00000229135,ENSP00000240185,ENSP00000246657,ENSP00000263339,ENSP00000263341,ENSP00000264634,ENSP00000268058,ENSP00000280772,ENSP00000283147,ENSP00000284981,ENSP00000286301,ENSP00000299663,ENSP00000300952,ENSP00000308925,ENSP00000310244,ENSP00000310928,ENSP00000322775,ENSP00000324323,ENSP00000330696,ENSP00000332973,ENSP00000333685,ENSP00000336630…	ADORA2A,AIM2,ANK3,ANKRD1,APP,BMP6,CCL3,CCL5,CCR7,CD274,CD38,CD40,CEMIP,CEP290,CLEC4E,CLEC5A,CSF1R,DMAP1,FN1,FOXP3,GATA3,GBP1,GLI3,HCAR2,HIF1A,IFNG,IL1A,IL1B,IL6,JAK2,LRRC32,LYN,MAPK11,MIDN,NF1,NLRP3,NOLC1,P2RX7,PLK3,PML,PPARD,PRKCD,PTGS2,RASGRP1,RHBDF2,RIPK2,SLC9B2,SMAD3,STX1A,TARDBP,TCF7L2,TCTEX1D2,TLR10,TNF,TNFRSF4,TNFRSF9,TSLP,TTN,WNT5A,ZC3H12A
GO:0048646	anatomical structure formation involved in morphogenesis	74	831	5.08e-05	ENSP00000164227,ENSP00000216605,ENSP00000219070,ENSP00000222399,ENSP00000223095,ENSP00000239223,ENSP00000242208,ENSP00000244050,ENSP00000252999,ENSP00000254846,ENSP00000254958,ENSP00000255416,ENSP00000261023,ENSP00000263253,ENSP00000264634,ENSP00000265165,ENSP00000282397,ENSP00000283629,ENSP00000299441,ENSP00000300060,ENSP00000308208,ENSP00000309968,ENSP00000312649,ENSP00000318195,ENSP00000320485…	ADA,ADAM17,ADM2,ANKRD1,ANPEP,ARID1A,B4GALT1,BCL2L11,BCL3,CEP290,CNOT3,COBL,DCHS1,DUSP1,DUSP5,EDN1,ENG,EP300,EPB41L3,ETS1,ETS2,FAIM2,FBN2,FLT1,FMN1,FMNL3,FN1,GATA3,GLI3,HEY1,HIF1A,HIPK2,INHBA,ITGAV,JAG1,KDM6B,KLF5,LAMA3,LAMA5,LAMB1,LAMB3,LEF1,MAFB,MMP14,MMP2,MTHFD1,MTHFD1L,MYBPC3,MYBPH,MYH3,MYOF,NCL,NFKB2,NOLC1,NR4A3,NRP2,PDGFA,PHACTR4,PLXNB2,PPARGC1B,PTGS2,SEMA4A,SERPINE1,SKIL,SMAD3,SNAI1,TMEM2,T…
GO:0032102	negative regulation of response to external stimulus	35	281	5.09e-05	ENSP00000220809,ENSP00000223095,ENSP00000226574,ENSP00000231228,ENSP00000243347,ENSP00000257770,ENSP00000264634,ENSP00000265362,ENSP00000310928,ENSP00000328133,ENSP00000329380,ENSP00000330341,ENSP00000332973,ENSP00000336630,ENSP00000337383,ENSP00000340864,ENSP00000343428,ENSP00000346508,ENSP00000349932,ENSP00000358092,ENSP00000361965,ENSP00000362179,ENSP00000364210,ENSP00000365380,ENSP00000366307…	ADA,ADORA2A,AGER,ASH1L,C1QTNF1,CYP19A1,EDN1,ETS1,FOXP3,GATA3,GP1BA,GPR18,IL12B,IL20RB,IL2RA,IRG1,NFKB1,NLRP3,NT5E,PDGFA,PLAT,PPARD,PRDM1,PRKCD,PTPRS,SEMA3A,SERPINB2,SERPINE1,SMAD3,SOCS3,THBD,TNFAIP3,TNFAIP6,WNT5A,ZC3H12A
GO:0006139	nucleobase-containing compound metabolic process	288	4551	5.15e-05	ENSP00000040738,ENSP00000164227,ENSP00000216605,ENSP00000216714,ENSP00000216807,ENSP00000216832,ENSP00000220592,ENSP00000221494,ENSP00000222553,ENSP00000225296,ENSP00000226279,ENSP00000226574,ENSP00000230859,ENSP00000232424,ENSP00000236959,ENSP00000239938,ENSP00000240185,ENSP00000242728,ENSP00000245414,ENSP00000245934,ENSP00000246229,ENSP00000247026,ENSP00000251203,ENSP00000251453,ENSP00000252542…	ACIN1,ACSL4,ADA,ADORA2A,AGO2,AKIRIN2,AMPD3,APEX1,APP,ARID1A,ARID1B,ARID2,ARID3B,ARID4A,ARID4B,ARID5B,ASH1L,ASXL1,ATF7,ATIC,ATN1,ATP1B1,ATXN2,BATF2,BAZ1A,BAZ2A,BCL11A,BCL3,BCL9L,BCOR,BCORL1,BDP1,BHLHE41,BICD1,BOD1L1,BRD4,BRMS1L,BTG2,C10orf2,CCAR1,CCNK,CD38,CDK12,CHD3,CHERP,CIART,CIITA,CNOT3,CNOT4,CREB5,CREBBP,CRTC1,CTPS1,CWC25,DDX21,DDX39B,DHX33,DMAP1,DMTF1,DOT1L,DPF3,DPYS,DTX1,EBF1,EGR1,EID3,ELOV…
GO:0042129	regulation of T cell proliferation	24	151	5.15e-05	ENSP00000220751,ENSP00000221847,ENSP00000228534,ENSP00000231228,ENSP00000232424,ENSP00000245414,ENSP00000263341,ENSP00000303939,ENSP00000321345,ENSP00000328133,ENSP00000339477,ENSP00000349365,ENSP00000354566,ENSP00000356792,ENSP00000364210,ENSP00000365380,ENSP00000369293,ENSP00000370989,ENSP00000384126,ENSP00000385675,ENSP00000391676,ENSP00000430950,ENSP00000474412,ENSP00000482957	AGER,B7RP1,CCL5,CD274,CD3E,CTLA4,EBI3,FAM65B,FOXP3,HES1,IDO1,IL12B,IL1B,IL20RB,IL23A,IL23R,IL27,IL2RA,IL6,IRF1,JAK3,LRRC32,RIPK2,XCL1
GO:0046425	regulation of receptor signaling pathway via JAK-STAT	24	151	5.15e-05	ENSP00000164227,ENSP00000215781,ENSP00000228534,ENSP00000229135,ENSP00000231228,ENSP00000232424,ENSP00000249075,ENSP00000286301,ENSP00000296871,ENSP00000309338,ENSP00000321345,ENSP00000329380,ENSP00000329418,ENSP00000330341,ENSP00000339804,ENSP00000355370,ENSP00000361359,ENSP00000371067,ENSP00000381657,ENSP00000385675,ENSP00000391676,ENSP00000409346,ENSP00000428924,ENSP00000474412	BCL3,CCL5,CD40,CISH,CLCF1,CNTF,CSF1R,CSF2,DOT1L,GP1BA,HES1,IFNG,IL12B,IL23A,IL23R,IL6,JAK2,JAK3,LIF,LYN,OSM,SOCS1,SOCS3,TSLP
GO:0051049	regulation of transport	130	1732	5.18e-05	ENSP00000215781,ENSP00000216341,ENSP00000216797,ENSP00000218176,ENSP00000220751,ENSP00000222812,ENSP00000223095,ENSP00000226279,ENSP00000226574,ENSP00000229135,ENSP00000240185,ENSP00000242208,ENSP00000246657,ENSP00000249075,ENSP00000261023,ENSP00000262231,ENSP00000263339,ENSP00000263341,ENSP00000263980,ENSP00000264634,ENSP00000264661,ENSP00000264832,ENSP00000268058,ENSP00000278379,ENSP00000278919…	ABCB1,ACSL4,ADA,ADORA2A,ADPRHL1,AHNAK,AIM2,AKAP9,ANK3,ANKRD1,APP,ARC,ATP1A1,ATP1B1,ATXN2,BCL2,BICD1,BMP6,C1QTNF1,CCL3,CCL4,CCL5,CCR7,CD274,CD38,CD40,CEMIP,CEP290,CLCNKA,CLEC4E,CLEC5A,CSF1R,CXCL10,CXCL11,CXCL9,CYP19A1,DMAP1,DNM1,DYNC1H1,EDN1,EHD1,EMR2,FCRL3,FEZ1,FN1,FOXP3,GATA3,GBP1,GLI3,GZMB,HCAR2,HIF1A,ICAM1,IFNG,IL1A,IL1B,IL6,INHBA,ITGAV,JAK2,KCNA3,KCNAB3,KCNC3,KCND1,KCNE1L,KCNH4,KCNIP2,KCNJ14,…
GO:0065008	regulation of biological quality	234	3559	5.40e-05	ENSP00000004531,ENSP00000005260,ENSP00000046794,ENSP00000164227,ENSP00000173229,ENSP00000215781,ENSP00000216341,ENSP00000216605,ENSP00000216714,ENSP00000216797,ENSP00000220809,ENSP00000222812,ENSP00000223095,ENSP00000225474,ENSP00000226279,ENSP00000226574,ENSP00000228606,ENSP00000229135,ENSP00000234488,ENSP00000239938,ENSP00000240185,ENSP00000242208,ENSP00000245414,ENSP00000246657,ENSP00000248244…	ABCB1,ABCB5,ABCC1,ACIN1,ACVR1B,ADA,ADAM17,ADM2,ADORA2A,AGER,AKAP9,AKT1S1,AMPD3,ANK3,ANKRD11,ANPEP,APEX1,APP,ARC,ARID2,ARID4A,ASXL1,ATP11A,ATP1A1,ATP1B1,ATP2B1,AVIL,BAIAP2L1,BCL11A,BCL2,BCL2L11,BCL3,BMP6,BRWD3,BZRAP1,C10orf2,C1QTNF1,CCL3,CCL5,CCL8,CCR7,CD38,CD40,CDC42EP2,CDK6,CEMIP,CHERP,CHRM3,CHRNA10,CKB,CLCN6,CPEB3,CREBBP,CRTC1,CSF1,CSF1R,CSF3,CSNK1D,CXCL10,CXCL11,CXCL9,CYP19A1,CYP27B1,DGKH,DGKI…
GO:0007162	negative regulation of cell adhesion	32	245	5.48e-05	ENSP00000203629,ENSP00000223095,ENSP00000245414,ENSP00000254958,ENSP00000257600,ENSP00000262158,ENSP00000265131,ENSP00000265165,ENSP00000300305,ENSP00000303939,ENSP00000308208,ENSP00000328133,ENSP00000329418,ENSP00000336630,ENSP00000340864,ENSP00000351015,ENSP00000356792,ENSP00000359504,ENSP00000362179,ENSP00000365380,ENSP00000369293,ENSP00000370989,ENSP00000371067,ENSP00000378217,ENSP00000379258…	ADORA2A,C1QTNF1,CD274,CTLA4,DTX1,FAM65B,FOXP3,GBP1,GLI3,IDO1,IL20RB,IL2RA,IRF1,JAG1,JAK2,JAK3,KANK1,LAG3,LEF1,LRRC32,MMP14,NF1,PLXNB2,PRKCD,RUNX1,SEMA4D,SERPINE1,SMAD7,SOCS1,TNC,XCL1,ZC3H12A
GO:0097190	apoptotic signaling pathway	36	295	5.48e-05	ENSP00000164227,ENSP00000216341,ENSP00000226279,ENSP00000229135,ENSP00000242208,ENSP00000248244,ENSP00000261023,ENSP00000263253,ENSP00000263339,ENSP00000263341,ENSP00000268058,ENSP00000281523,ENSP00000297350,ENSP00000310928,ENSP00000314080,ENSP00000330696,ENSP00000332973,ENSP00000351015,ENSP00000354566,ENSP00000355996,ENSP00000356694,ENSP00000357113,ENSP00000361359,ENSP00000361868,ENSP00000368538…	ACVR1B,BCL2,BCL2L11,BCL3,CD38,CD3E,CD40,CHAC1,EP300,ERN1,FASLG,G0S2,GZMB,HIC1,HIPK2,IFI16,IFNG,IL1A,IL1B,INHBA,ITGAV,JAK2,NF1,P2RX7,PML,PPARD,PRKCD,SMAD3,SOD2,TICAM1,TNF,TNFRSF11B,TNFRSF4,TNFRSF9,ZMAT1,ZNF385D
GO:0033674	positive regulation of kinase activity	55	553	5.52e-05	ENSP00000046794,ENSP00000220751,ENSP00000228534,ENSP00000229135,ENSP00000231228,ENSP00000239938,ENSP00000246657,ENSP00000252660,ENSP00000256458,ENSP00000263341,ENSP00000264431,ENSP00000264634,ENSP00000282397,ENSP00000282588,ENSP00000284981,ENSP00000286301,ENSP00000289473,ENSP00000309968,ENSP00000310244,ENSP00000310933,ENSP00000321345,ENSP00000327513,ENSP00000330696,ENSP00000333685,ENSP00000335153…	ADAM17,AGER,APP,CCL5,CCNK,CCR7,CD40,CEMIP,CSF1,CSF1R,DDR2,DUSP5,DUSP7,EDN1,EGR1,ERN1,FLT1,FPR2,HSP90AA1,IFNG,IL12B,IL1B,IL23A,IL23R,IRAK2,ITGA1,JAK2,LAT,LCP2,LYN,MADD,MAPK11,MAS1,MINK1,MST4,MUC20,NCF1,NEK10,P2RX7,PDGFA,PRKCD,RAPGEF1,RAPGEF2,RASGRP1,RIPK2,SPDYA,STRADA,TNF,TNFSF15,TNIK,UBE2V1,VANGL2,VEGFA,WNK1,WNT5A
GO:0016570	histone modification	40	347	5.53e-05	ENSP00000216807,ENSP00000254846,ENSP00000262189,ENSP00000262367,ENSP00000262518,ENSP00000262519,ENSP00000263062,ENSP00000263253,ENSP00000264183,ENSP00000265165,ENSP00000279873,ENSP00000301067,ENSP00000312379,ENSP00000340648,ENSP00000343535,ENSP00000347602,ENSP00000352925,ENSP00000361363,ENSP00000364839,ENSP00000367705,ENSP00000369716,ENSP00000370343,ENSP00000371067,ENSP00000374213,ENSP00000376204…	ARID4A,ARID4B,ARID5B,ASH1L,ASXL1,BAZ2A,BCOR,BRMS1L,C17orf96,CHD3,CREBBP,DMAP1,DOT1L,EP300,EP400,EPC1,HUWE1,IRF4,JAK2,KDM6B,KDM7A,KMT2A,KMT2B,KMT2C,KMT2D,KMT2E,LEF1,MYSM1,NAA60,PCGF2,PHF21A,PRKCD,SATB1,SETD1A,SETD1B,SIN3A,SRCAP,TAF1,TRRAP,USP7
GO:0032352	positive regulation of hormone metabolic process	8	13	5.61e-05	ENSP00000229135,ENSP00000239938,ENSP00000262626,ENSP00000263341,ENSP00000283147,ENSP00000368632,ENSP00000398698,ENSP00000437955	BMP6,EGR1,GATA3,HIF1A,HPN,IFNG,IL1B,TNF
GO:0010975	regulation of neuron projection development	47	443	6.12e-05	ENSP00000173229,ENSP00000221494,ENSP00000226279,ENSP00000257861,ENSP00000262231,ENSP00000263071,ENSP00000264431,ENSP00000264634,ENSP00000265362,ENSP00000278919,ENSP00000284881,ENSP00000303252,ENSP00000315713,ENSP00000324173,ENSP00000328524,ENSP00000338774,ENSP00000345001,ENSP00000346151,ENSP00000346839,ENSP00000347538,ENSP00000349022,ENSP00000349305,ENSP00000349932,ENSP00000351591,ENSP00000353030…	ANKRD1,ARC,ASAP1,AVIL,BCL11A,C21orf91,CD38,CNTF,COBL,CPEB3,CRTC1,DENND5A,FEZ1,FN1,GATA3,GOLGA4,HSPA5,KANK1,LYN,MACF1,MAGI2,NEDD4L,NLGN3,NTN1,PLXNA1,PLXNB2,PTPRF,PTPRS,RAPGEF1,RAPGEF2,RIMS2,SCARF1,SCN1B,SEMA3A,SEMA4D,SF3A2,SHOX2,SIPA1L1,SKIL,SSH1,SYNGAP1,SYT17,TNIK,UNC13A,VEGFA,WNT5A,ZNF804A
GO:0002703	regulation of leukocyte mediated immunity	26	176	6.41e-05	ENSP00000203629,ENSP00000228534,ENSP00000231228,ENSP00000262158,ENSP00000263341,ENSP00000280200,ENSP00000306157,ENSP00000309338,ENSP00000310244,ENSP00000319883,ENSP00000321345,ENSP00000328133,ENSP00000330696,ENSP00000337383,ENSP00000356792,ENSP00000361359,ENSP00000364210,ENSP00000365380,ENSP00000368632,ENSP00000370074,ENSP00000385675,ENSP00000387211,ENSP00000391676,ENSP00000398698,ENSP00000403495…	AGER,CD226,CD40,CLCF1,EMR2,FOXP3,GATA3,IL12B,IL18R1,IL1B,IL20RB,IL23A,IL23R,IL6,IL7R,JAK3,LAG3,LTA,LYN,NLRP3,P2RX7,RASGRP1,SERPINB9,SMAD7,TNF,XCL1
GO:0071396	cellular response to lipid	50	486	6.54e-05	ENSP00000216797,ENSP00000220751,ENSP00000223095,ENSP00000225474,ENSP00000226574,ENSP00000231228,ENSP00000242208,ENSP00000248244,ENSP00000256458,ENSP00000262865,ENSP00000263341,ENSP00000264634,ENSP00000264832,ENSP00000265131,ENSP00000265165,ENSP00000296871,ENSP00000305651,ENSP00000310928,ENSP00000312649,ENSP00000313199,ENSP00000317891,ENSP00000320485,ENSP00000323720,ENSP00000332116,ENSP00000337383…	ANKRD1,ARID1A,ATP1A1,ATP2B1,BCL2L11,BPI,CCL20,CCL3,CCL5,CD40,CSF2,CSF3,CXCL10,EDN1,HNRNPD,ICAM1,IL12B,IL1B,IL6,INHBA,IRAK2,IRG1,JAK2,KLF9,LEF1,LYN,MED14,NCOA6,NFKB1,NFKBIA,NLRP3,NR4A2,NR4A3,PAQR6,PDE4B,PMEPA1,PPARD,PPARGC1B,PRPF8,RIPK2,SAFB,SERPINE1,TICAM1,TNC,TNF,TNFAIP3,TNIP1,TNIP3,WNT5A,ZC3H12A
GO:0048568	embryonic organ development	45	417	6.56e-05	ENSP00000173229,ENSP00000216605,ENSP00000232424,ENSP00000244050,ENSP00000249075,ENSP00000250699,ENSP00000262626,ENSP00000264634,ENSP00000265165,ENSP00000282516,ENSP00000296871,ENSP00000308208,ENSP00000317872,ENSP00000320485,ENSP00000330341,ENSP00000332973,ENSP00000335044,ENSP00000338272,ENSP00000340347,ENSP00000346508,ENSP00000350844,ENSP00000357040,ENSP00000358092,ENSP00000360493,ENSP00000361965…	ADA,ARID1A,ARID2,CEP290,CHRNA10,COBL,CSF2,DNAAF1,EDN1,ENG,FBN2,GATA3,GLI3,HES1,HEY1,HIF1A,HIPK2,HPN,KMT2A,LEF1,LIF,MAFB,MMP14,MTHFD1,MTHFD1L,NIPBL,NR4A3,NTN1,PAX5,PCGF2,PDGFA,PHACTR4,PRDM1,RBBP6,RUNX2,SHOX2,SMAD3,SNAI1,SOCS3,TCF7,TNF,VANGL2,VEGFA,WDR60,WNT5A
GO:0048468	cell development	115	1493	6.73e-05	ENSP00000164024,ENSP00000173229,ENSP00000222399,ENSP00000225474,ENSP00000232424,ENSP00000242208,ENSP00000249075,ENSP00000252999,ENSP00000254958,ENSP00000255136,ENSP00000255416,ENSP00000256343,ENSP00000261023,ENSP00000263071,ENSP00000263253,ENSP00000263339,ENSP00000263341,ENSP00000264183,ENSP00000264431,ENSP00000264634,ENSP00000264832,ENSP00000265131,ENSP00000265165,ENSP00000265362,ENSP00000265734…	ACSL4,ADORA2A,AGER,ALCAM,ANK3,ANKRD1,APP,ARC,AREG,ARID1B,ARID4A,ARID4B,ARID5B,B4GALT1,BCL2,BMP6,BTG2,CABYR,CATSPERB,CD3E,CDK6,CELSR3,CEP290,CLEC5A,CNTF,COBL,CSF1R,CSF3,EDN1,EHD1,ENG,EP300,EPB41L3,FAM65B,FASLG,FASN,FEZ1,FMN1,FN1,FPR2,FRY,GATA3,GLDN,GLI3,HES1,HIF1A,HSP90AA1,ICAM1,IL1A,IL1B,IL6,INHBA,ITGA1,ITGAV,JAG1,JAK2,KCNIP2,KIF5C,KLF5,KMT2B,KMT2D,LAMA5,LAMB1,LEF1,LIF,LRP12,LRRK1,LYN,MAGI2,MAP1S…
GO:0043170	macromolecule metabolic process	438	7453	6.81e-05	ENSP00000009105,ENSP00000040738,ENSP00000054950,ENSP00000164139,ENSP00000164227,ENSP00000216223,ENSP00000216341,ENSP00000216714,ENSP00000216797,ENSP00000216807,ENSP00000216832,ENSP00000219070,ENSP00000220592,ENSP00000220751,ENSP00000220809,ENSP00000221494,ENSP00000222399,ENSP00000225296,ENSP00000226574,ENSP00000230859,ENSP00000230990,ENSP00000231228,ENSP00000232424,ENSP00000232978,ENSP00000239223…	A4GALT,ABTB2,ACIN1,ACVR1B,ADAM17,ADAM19,ADAMTS14,ADAMTS2,ADM2,ADORA2A,ADPRHL1,AGO2,AKAP9,AKIRIN2,AMZ1,ANPEP,APEX1,APOL1,APOL3,APP,ARID1A,ARID1B,ARID2,ARID3B,ARID4A,ARID4B,ARID5B,ASH1L,ASXL1,ATAT1,ATF7,ATN1,ATXN2,B4GALT1,B4GALT6,BATF2,BAZ1A,BAZ2A,BCL11A,BCL2,BCL3,BCL9L,BCOR,BCORL1,BDP1,BHLHE41,BICD1,BIRC3,BOD1L1,BRD4,BRMS1L,BTG1,BTG2,C10orf2,C17orf96,C9,CAMK1G,CAPNS2,CASP5,CBLB,CCAR1,CCL3,CCL5,CCL…
GO:0051962	positive regulation of nervous system development	50	488	7.19e-05	ENSP00000173229,ENSP00000221494,ENSP00000232424,ENSP00000249075,ENSP00000257861,ENSP00000262231,ENSP00000263071,ENSP00000264431,ENSP00000264634,ENSP00000265362,ENSP00000278836,ENSP00000278919,ENSP00000282516,ENSP00000283147,ENSP00000284881,ENSP00000284981,ENSP00000303252,ENSP00000309338,ENSP00000324173,ENSP00000324464,ENSP00000327513,ENSP00000338774,ENSP00000345001,ENSP00000346151,ENSP00000346839…	AGER,ANKRD1,APP,AVIL,BCL11A,BCL2,BMP6,C21orf91,CLCF1,CNTF,COBL,CPEB3,CRTC1,CSF1,CSNK1D,FEZ1,FN1,GLI3,GOLGA4,HES1,HIF1A,HSPA5,LIF,LTA,LYN,MACF1,MAGI2,MYRF,NEDD4L,NIPBL,NLGN3,NTN1,PLXNB2,RAPGEF1,RAPGEF2,RIMS2,SCARF1,SCN1B,SEMA3A,SEMA4D,SF3A2,SHOX2,SKIL,SPEN,SYT17,TCF4,UNC13A,VEGFA,WNT5A,ZNF804A
GO:0070201	regulation of establishment of protein localization	62	662	7.54e-05	ENSP00000216341,ENSP00000220751,ENSP00000222812,ENSP00000226279,ENSP00000229135,ENSP00000240185,ENSP00000246657,ENSP00000263339,ENSP00000263341,ENSP00000264634,ENSP00000268058,ENSP00000280772,ENSP00000283147,ENSP00000284981,ENSP00000286301,ENSP00000299663,ENSP00000300952,ENSP00000308925,ENSP00000310244,ENSP00000310928,ENSP00000322775,ENSP00000324323,ENSP00000330696,ENSP00000332973,ENSP00000333685…	ADORA2A,AIM2,ANK3,ANKRD1,APP,BCL2,BMP6,CCL3,CCL5,CCR7,CD274,CD38,CD40,CEMIP,CEP290,CLEC4E,CLEC5A,CSF1R,DMAP1,FN1,FOXP3,GATA3,GBP1,GLI3,GZMB,HCAR2,HIF1A,IFNG,IL1A,IL1B,IL6,JAK2,LRRC32,LYN,MAPK11,MIDN,NF1,NLRP3,NOLC1,P2RX7,PLK3,PML,PPARD,PRKCD,PTGS2,RASGRP1,RHBDF2,RIPK2,SLC9B2,SMAD3,STX1A,TARDBP,TCF7L2,TCTEX1D2,TLR10,TNF,TNFRSF4,TNFRSF9,TSLP,TTN,WNT5A,ZC3H12A
GO:0002253	activation of immune response	43	393	7.76e-05	ENSP00000046794,ENSP00000216797,ENSP00000220751,ENSP00000226279,ENSP00000226574,ENSP00000248244,ENSP00000256458,ENSP00000258787,ENSP00000262367,ENSP00000263253,ENSP00000263408,ENSP00000299663,ENSP00000303939,ENSP00000308925,ENSP00000317891,ENSP00000325663,ENSP00000328773,ENSP00000332116,ENSP00000335153,ENSP00000340305,ENSP00000354346,ENSP00000354566,ENSP00000356024,ENSP00000357112,ENSP00000357113…	AIM2,BCL2,C9,CD38,CD3E,CFB,CLEC4E,CR2,CREBBP,CTLA4,EP300,FOXP3,FPR2,GATA3,HEXIM1,HSP90AA1,IFI16,IRAK2,LAT,LCP2,LYN,MATR3,MUC20,MYD88,MYO1G,NFATC2,NFKB1,NFKBIA,NFKBIZ,NR4A3,PDE4B,PRKCD,PTPRJ,RIPK2,SIN3A,TICAM1,TLR10,TLR7,TNFAIP3,TNIP1,TNIP3,UBE2V1,ZC3H12A
GO:0002676	regulation of chronic inflammatory response	7	9	7.82e-05	ENSP00000365380,ENSP00000379683,ENSP00000398698,ENSP00000403495,ENSP00000430950,ENSP00000474412,ENSP00000481570	CCL5,CYP19A1,FOXP3,IDO1,LTA,TNF,TNFAIP3
GO:0043066	negative regulation of apoptotic process	75	859	7.83e-05	ENSP00000164227,ENSP00000216223,ENSP00000216797,ENSP00000220751,ENSP00000223095,ENSP00000226279,ENSP00000226574,ENSP00000239223,ENSP00000241261,ENSP00000244050,ENSP00000246657,ENSP00000259874,ENSP00000261023,ENSP00000262626,ENSP00000263339,ENSP00000263341,ENSP00000263464,ENSP00000263980,ENSP00000264634,ENSP00000264832,ENSP00000265165,ENSP00000265598,ENSP00000286301,ENSP00000290551,ENSP00000296871…	ADA,ADORA2A,BCL2,BCL3,BIRC3,BTG2,CCL5,CCR7,CD38,CD44,CLCF1,CLEC5A,CNTF,CSF1R,CSF2,DUSP1,EDN1,FAIM2,FASLG,GATA3,GLI3,HIF1A,HIPK2,HPN,HSPA5,HYPK,ICAM1,IDO1,IER3,IL1A,IL1B,IL2RB,IL6,IL7R,ITGAV,JAK2,JAK3,LAMP3,LEF1,MDM4,MYC,MYD88,NFKB1,NFKBIA,NR4A2,NR4A3,PCGF2,PLK3,PPARD,PRKCD,PTGS2,RIPK2,SEMA4D,SERPINB2,SERPINB9,SERPINE1,SIN3A,SLC9A1,SMAD3,SNAI1,SOCS3,SOD2,SON,SYNGAP1,SYVN1,TCF7,TCF7L2,TIAF1,TNF,TNF…
GO:0097529	myeloid leukocyte migration	19	103	8.14e-05	ENSP00000219244,ENSP00000246657,ENSP00000263341,ENSP00000282397,ENSP00000282588,ENSP00000296026,ENSP00000319883,ENSP00000332116,ENSP00000351671,ENSP00000356792,ENSP00000359640,ENSP00000378118,ENSP00000385675,ENSP00000474412,ENSP00000477908,ENSP00000478570,ENSP00000480558,ENSP00000482259,ENSP00000483609	CCL17,CCL20,CCL3,CCL3L3,CCL4,CCL4L1,CCL5,CCL8,CCR7,CXCL3,EMR2,FLT1,IL1B,IL6,ITGA1,MCOLN2,PDE4B,VEGFA,XCL1
GO:0010976	positive regulation of neuron projection development	32	251	8.21e-05	ENSP00000173229,ENSP00000221494,ENSP00000257861,ENSP00000262231,ENSP00000263071,ENSP00000264431,ENSP00000264634,ENSP00000278919,ENSP00000284881,ENSP00000303252,ENSP00000324173,ENSP00000338774,ENSP00000345001,ENSP00000346151,ENSP00000346839,ENSP00000347538,ENSP00000349305,ENSP00000354573,ENSP00000355370,ENSP00000360762,ENSP00000361263,ENSP00000374240,ENSP00000378912,ENSP00000383199,ENSP00000396915…	ANKRD1,AVIL,BCL11A,C21orf91,CNTF,COBL,CPEB3,CRTC1,FEZ1,FN1,GOLGA4,HSPA5,LYN,MACF1,MAGI2,NEDD4L,NTN1,PLXNB2,RAPGEF1,RAPGEF2,RIMS2,SCARF1,SCN1B,SEMA4D,SF3A2,SHOX2,SKIL,SYT17,UNC13A,VEGFA,WNT5A,ZNF804A
GO:0002825	regulation of T-helper 1 type immune response	10	26	8.25e-05	ENSP00000220751,ENSP00000228534,ENSP00000231228,ENSP00000263341,ENSP00000264246,ENSP00000321345,ENSP00000349365,ENSP00000356792,ENSP00000387211,ENSP00000391676	CD80,IL12B,IL18R1,IL1B,IL23A,IL23R,IL27,JAK3,RIPK2,XCL1
GO:2000516	positive regulation of CD4-positive, alpha-beta T cell activation	11	33	8.45e-05	ENSP00000220751,ENSP00000228534,ENSP00000229135,ENSP00000231228,ENSP00000264246,ENSP00000321345,ENSP00000325663,ENSP00000329418,ENSP00000337383,ENSP00000356792,ENSP00000365380	CD80,FOXP3,IFNG,IL12B,IL23A,IL23R,NFKBIZ,NLRP3,RIPK2,SOCS1,XCL1
GO:0002695	negative regulation of leukocyte activation	24	157	8.68e-05	ENSP00000203629,ENSP00000242208,ENSP00000245414,ENSP00000257600,ENSP00000262158,ENSP00000262865,ENSP00000300305,ENSP00000303939,ENSP00000328133,ENSP00000329418,ENSP00000336630,ENSP00000356792,ENSP00000358092,ENSP00000362179,ENSP00000365380,ENSP00000369293,ENSP00000370989,ENSP00000379258,ENSP00000384126,ENSP00000391676,ENSP00000428924,ENSP00000430950,ENSP00000481570,ENSP00000482957	ADORA2A,BPI,CD274,CTLA4,DTX1,FAM65B,FOXP3,GLI3,IDO1,IL20RB,IL2RA,INHBA,IRF1,JAK3,LAG3,LRRC32,LYN,PRDM1,RUNX1,SMAD7,SOCS1,TNFAIP3,XCL1,ZC3H12A
GO:0050868	negative regulation of T cell activation	19	104	9.08e-05	ENSP00000203629,ENSP00000245414,ENSP00000257600,ENSP00000262158,ENSP00000300305,ENSP00000303939,ENSP00000328133,ENSP00000329418,ENSP00000336630,ENSP00000356792,ENSP00000362179,ENSP00000365380,ENSP00000369293,ENSP00000370989,ENSP00000379258,ENSP00000384126,ENSP00000391676,ENSP00000430950,ENSP00000482957	ADORA2A,CD274,CTLA4,DTX1,FAM65B,FOXP3,GLI3,IDO1,IL20RB,IL2RA,IRF1,JAK3,LAG3,LRRC32,RUNX1,SMAD7,SOCS1,XCL1,ZC3H12A
GO:0048729	tissue morphogenesis	52	522	9.32e-05	ENSP00000173229,ENSP00000216605,ENSP00000230990,ENSP00000232424,ENSP00000242208,ENSP00000244050,ENSP00000252999,ENSP00000254846,ENSP00000254958,ENSP00000262158,ENSP00000264634,ENSP00000265131,ENSP00000265165,ENSP00000265362,ENSP00000268058,ENSP00000286301,ENSP00000299441,ENSP00000308208,ENSP00000309968,ENSP00000310721,ENSP00000320485,ENSP00000327513,ENSP00000330341,ENSP00000332973,ENSP00000334958…	ADAM17,ANKRD1,AREG,ARID1A,B4GALT1,BCL2,CD44,CEP290,COBL,CRYGS,CSF1,CSF1R,CYP7B1,DCHS1,DNAAF1,EDN1,ENG,FMN1,GATA3,GLI3,HBEGF,HES1,HEY1,HIF1A,INHBA,JAG1,KDM6B,LAMA5,LEF1,MMP14,MTHFD1,MTHFD1L,MYBPC3,MYC,NR4A3,NTN1,PHACTR4,PLXNA1,PLXNB2,PML,RLTPR,SEMA3A,SHOX2,SMAD3,SMAD7,SNAI1,SOCS3,TNC,TTN,VANGL2,VEGFA,WNT5A
GO:0001776	leukocyte homeostasis	15	66	9.33e-05	ENSP00000216605,ENSP00000330696,ENSP00000332116,ENSP00000365380,ENSP00000369293,ENSP00000375066,ENSP00000376943,ENSP00000378845,ENSP00000381185,ENSP00000385675,ENSP00000391676,ENSP00000415243,ENSP00000428924,ENSP00000437955,ENSP00000481570	BCL2,BCL2L11,FOXP3,HCAR2,HIF1A,IL2RA,IL6,JAK3,LAT,LYN,MTHFD1,P2RX7,PDE4B,SKIL,TNFAIP3
GO:0071621	granulocyte chemotaxis	15	66	9.33e-05	ENSP00000219244,ENSP00000263341,ENSP00000282588,ENSP00000296026,ENSP00000319883,ENSP00000332116,ENSP00000351671,ENSP00000356792,ENSP00000378118,ENSP00000474412,ENSP00000477908,ENSP00000478570,ENSP00000480558,ENSP00000482259,ENSP00000483609	CCL17,CCL20,CCL3,CCL3L3,CCL4,CCL4L1,CCL5,CCL8,CXCL3,EMR2,IL1B,ITGA1,PDE4B,VEGFA,XCL1
GO:0045664	regulation of neuron differentiation	57	595	9.65e-05	ENSP00000173229,ENSP00000221494,ENSP00000226279,ENSP00000232424,ENSP00000254958,ENSP00000257600,ENSP00000257861,ENSP00000262231,ENSP00000263071,ENSP00000264431,ENSP00000264634,ENSP00000265362,ENSP00000278919,ENSP00000283147,ENSP00000284881,ENSP00000284981,ENSP00000303252,ENSP00000314709,ENSP00000315713,ENSP00000324173,ENSP00000324464,ENSP00000328524,ENSP00000338774,ENSP00000345001,ENSP00000346151…	ANKRD1,APP,ARC,ASAP1,AVIL,BCL11A,BCL2,BMP6,C21orf91,CD38,CNTF,COBL,CPEB3,CRTC1,CSNK1D,DENND5A,DTX1,FEZ1,FN1,GATA3,GLI3,GOLGA4,HES1,HSPA5,JAG1,KANK1,LYN,MACF1,MAGI2,NEDD4L,NLGN3,NTN1,PLXNA1,PLXNB2,PTPRF,PTPRS,RAPGEF1,RAPGEF2,RIMS2,SCARF1,SCN1B,SEMA3A,SEMA4D,SF3A2,SHOX2,SIPA1L1,SKIL,SSH1,SYNGAP1,SYT17,TCF4,TNIK,UNC13A,VEGFA,WNT5A,ZHX2,ZNF804A
GO:0022408	negative regulation of cell-cell adhesion	24	159	0.00010	ENSP00000203629,ENSP00000245414,ENSP00000254958,ENSP00000257600,ENSP00000262158,ENSP00000265165,ENSP00000300305,ENSP00000303939,ENSP00000328133,ENSP00000329418,ENSP00000336630,ENSP00000340864,ENSP00000356792,ENSP00000362179,ENSP00000365380,ENSP00000369293,ENSP00000370989,ENSP00000371067,ENSP00000378217,ENSP00000379258,ENSP00000384126,ENSP00000391676,ENSP00000430950,ENSP00000482957	ADORA2A,C1QTNF1,CD274,CTLA4,DTX1,FAM65B,FOXP3,GLI3,IDO1,IL20RB,IL2RA,IRF1,JAG1,JAK2,JAK3,LAG3,LEF1,LRRC32,PRKCD,RUNX1,SMAD7,SOCS1,XCL1,ZC3H12A
GO:0032651	regulation of interleukin-1 beta production	14	58	0.00010	ENSP00000220751,ENSP00000239938,ENSP00000246657,ENSP00000264634,ENSP00000268058,ENSP00000330696,ENSP00000332973,ENSP00000337383,ENSP00000357112,ENSP00000357113,ENSP00000362179,ENSP00000371067,ENSP00000477908,ENSP00000481570	AIM2,CCL3,CCR7,EGR1,IFI16,JAK2,NLRP3,P2RX7,PML,RIPK2,SMAD3,TNFAIP3,WNT5A,ZC3H12A
GO:0050767	regulation of neurogenesis	66	730	0.00010	ENSP00000173229,ENSP00000221494,ENSP00000226279,ENSP00000232424,ENSP00000249075,ENSP00000254958,ENSP00000257600,ENSP00000257861,ENSP00000262231,ENSP00000263071,ENSP00000264431,ENSP00000264634,ENSP00000265362,ENSP00000278919,ENSP00000282516,ENSP00000283147,ENSP00000284881,ENSP00000284981,ENSP00000303252,ENSP00000309338,ENSP00000314709,ENSP00000315713,ENSP00000324173,ENSP00000324464,ENSP00000327513…	AGER,ANKRD1,APP,ARC,ASAP1,AVIL,BCL11A,BCL2,BMP6,C21orf91,CD38,CLCF1,CNTF,COBL,CPEB3,CRTC1,CSF1,CSNK1D,DENND5A,DTX1,FEZ1,FN1,GATA3,GLI3,GOLGA4,HES1,HIF1A,HSPA5,JAG1,KANK1,LIF,LTA,LYN,MACF1,MAGI2,NEDD4L,NF1,NIPBL,NLGN3,NTN1,PLXNA1,PLXNB2,PTPRF,PTPRS,RAPGEF1,RAPGEF2,RIMS2,SCARF1,SCN1B,SEMA3A,SEMA4D,SF3A2,SHOX2,SIPA1L1,SKIL,SPEN,SSH1,SYNGAP1,SYT17,TCF4,TNIK,UNC13A,VEGFA,WNT5A,ZHX2,ZNF804A
GO:0097530	granulocyte migration	16	76	0.00010	ENSP00000219244,ENSP00000263341,ENSP00000282588,ENSP00000296026,ENSP00000319883,ENSP00000332116,ENSP00000351671,ENSP00000356792,ENSP00000359640,ENSP00000378118,ENSP00000474412,ENSP00000477908,ENSP00000478570,ENSP00000480558,ENSP00000482259,ENSP00000483609	CCL17,CCL20,CCL3,CCL3L3,CCL4,CCL4L1,CCL5,CCL8,CXCL3,EMR2,IL1B,ITGA1,MCOLN2,PDE4B,VEGFA,XCL1
GO:0012501	programmed cell death	86	1042	0.00011	ENSP00000164227,ENSP00000173229,ENSP00000216341,ENSP00000216797,ENSP00000220751,ENSP00000226279,ENSP00000226574,ENSP00000229135,ENSP00000241261,ENSP00000242208,ENSP00000245414,ENSP00000246229,ENSP00000248244,ENSP00000257572,ENSP00000259874,ENSP00000261023,ENSP00000262710,ENSP00000263253,ENSP00000263339,ENSP00000263341,ENSP00000263464,ENSP00000265165,ENSP00000265362,ENSP00000265872,ENSP00000268058…	ACIN1,ACVR1B,ADORA2A,AIM2,APP,ATN1,BCL2,BCL2L11,BCL2L14,BCL3,BIRC3,CASP5,CCAR1,CD38,CD3E,CD40,CHAC1,EP300,EPB41L3,ERN1,ETV6,FAIM2,FASLG,G0S2,GLI3,GSDMB,GZMB,HCAR2,HIC1,HIPK2,HRK,HSPA5,IER3,IFI16,IFNG,IL1A,IL1B,IL2RA,IL6,INHBA,IRF1,ITGAV,JAK2,KMT2A,LEF1,LTA,MADD,MAP1S,MST4,MYC,MYD88,NCF1,NEK6,NF1,NFKB1,NFKBIA,NLRP3,NTN1,P2RX7,PHLDA2,PLAGL1,PLAGL2,PLK3,PML,PPARD,PRKCD,RIPK2,SEMA3A,SERPINB9,SMAD3,SO…
GO:0035295	tube development	70	793	0.00011	ENSP00000173229,ENSP00000216605,ENSP00000219070,ENSP00000223095,ENSP00000232424,ENSP00000249075,ENSP00000251582,ENSP00000252999,ENSP00000254958,ENSP00000261023,ENSP00000262158,ENSP00000263253,ENSP00000264634,ENSP00000265131,ENSP00000265165,ENSP00000268058,ENSP00000282397,ENSP00000282516,ENSP00000283629,ENSP00000286301,ENSP00000299441,ENSP00000300060,ENSP00000308208,ENSP00000318195,ENSP00000320485…	ADA,ADAMTS2,ADM2,ANPEP,AREG,ARID1A,ARID2,ASXL1,B4GALT1,BCL2,BCL2L11,CEP290,COBL,CSF1,CSF1R,DCHS1,DNAAF1,EDN1,ENG,EP300,ETS1,FLT1,FMN1,FMNL3,FN1,GATA3,GLI3,HES1,HEY1,HIF1A,ITGAV,JAG1,KLF5,LAMA5,LEF1,LIF,MMP14,MMP2,MTHFD1,MTHFD1L,MYC,NCL,NF1,NIPBL,NR4A3,NRP2,NTN1,PDGFA,PHACTR4,PLXNB2,PML,PRDM1,PTGS2,REC8,SEMA4A,SERPINE1,SHOX2,SMAD3,SMAD7,TCF7,TMEM2,TNC,TNF,TNFAIP2,UBP1,VANGL2,VEGFA,WNT5A,ZC3H12A,ZM…
GO:0045429	positive regulation of nitric oxide biosynthetic process	12	42	0.00011	ENSP00000229135,ENSP00000248244,ENSP00000263341,ENSP00000264832,ENSP00000284981,ENSP00000295927,ENSP00000332973,ENSP00000335153,ENSP00000356438,ENSP00000368683,ENSP00000371067,ENSP00000398698	APP,EDN1,HSP90AA1,ICAM1,IFNG,IL1B,JAK2,PTGS2,PTX3,SMAD3,TICAM1,TNF
GO:0051338	regulation of transferase activity	81	964	0.00011	ENSP00000046794,ENSP00000155926,ENSP00000220751,ENSP00000228534,ENSP00000229135,ENSP00000231228,ENSP00000239223,ENSP00000239938,ENSP00000246657,ENSP00000252660,ENSP00000256458,ENSP00000262158,ENSP00000263341,ENSP00000264122,ENSP00000264431,ENSP00000264634,ENSP00000265734,ENSP00000268058,ENSP00000282397,ENSP00000282588,ENSP00000284981,ENSP00000286301,ENSP00000289473,ENSP00000300952,ENSP00000305651…	ADAM17,ADORA2A,AGER,AKT1S1,APP,CBLB,CCL5,CCNK,CCR7,CD40,CDK12,CDK6,CEMIP,CISH,CSF1,CSF1R,CXCL10,DDR2,DUSP1,DUSP5,DUSP7,DUSP8,EDN1,EGR1,ERN1,FLT1,FPR2,GP1BA,HEXIM1,HNRNPA2B1,HNRNPD,HSP90AA1,IFNG,IL12B,IL1B,IL23A,IL23R,IRAK2,ITGA1,JAK2,LAT,LCP2,LYN,MADD,MAPK11,MAS1,MIDN,MINK1,MST4,MUC20,MYC,NCF1,NEK10,NF1,P2RX7,PDGFA,PML,PRKCD,PTPRJ,RAPGEF1,RAPGEF2,RASGRP1,RIPK2,SMAD7,SOCS1,SOCS3,SPDYA,SPRED2,STRAD…
GO:0072359	circulatory system development	71	807	0.00011	ENSP00000216605,ENSP00000219070,ENSP00000222573,ENSP00000223095,ENSP00000232424,ENSP00000239938,ENSP00000244050,ENSP00000249075,ENSP00000252999,ENSP00000254846,ENSP00000254958,ENSP00000257527,ENSP00000261023,ENSP00000262158,ENSP00000263062,ENSP00000263253,ENSP00000263980,ENSP00000264431,ENSP00000264634,ENSP00000265165,ENSP00000282397,ENSP00000282516,ENSP00000283629,ENSP00000299441,ENSP00000300060…	ADAM19,ADM2,ANKRD1,ANPEP,ARID1A,ARID2,ASXL1,B4GALT1,BCOR,DCHS1,DNAAF1,EDN1,EGR1,ENG,EP300,EPC1,ETS1,FLT1,FMNL3,FN1,FOSL1,GATA3,GLI3,HES1,HEXIM1,HEY1,HIF1A,ITGAV,ITGB8,JAG1,KDM6B,KLF5,LAMA5,LEF1,LIF,MMP14,MMP2,MTHFD1,MYBPC3,NCL,NCOA6,NDP,NDUFV2,NF1,NIPBL,NRP2,PDGFA,PPARD,PRDM1,PTGS2,RAPGEF1,RAPGEF2,SEMA4A,SERPINE1,SHOX2,SLC9A1,SMAD3,SMAD7,SNAI1,SOCS3,TCF7L2,TMEM2,TNFAIP2,TTN,UBP1,VANGL2,VEGFA,WNT5…
GO:1904407	positive regulation of nitric oxide metabolic process	12	42	0.00011	ENSP00000229135,ENSP00000248244,ENSP00000263341,ENSP00000264832,ENSP00000284981,ENSP00000295927,ENSP00000332973,ENSP00000335153,ENSP00000356438,ENSP00000368683,ENSP00000371067,ENSP00000398698	APP,EDN1,HSP90AA1,ICAM1,IFNG,IL1B,JAK2,PTGS2,PTX3,SMAD3,TICAM1,TNF
GO:1902106	negative regulation of leukocyte differentiation	18	97	0.00013	ENSP00000242208,ENSP00000245414,ENSP00000257600,ENSP00000262158,ENSP00000265734,ENSP00000300305,ENSP00000303939,ENSP00000329418,ENSP00000351015,ENSP00000362179,ENSP00000362410,ENSP00000365380,ENSP00000375894,ENSP00000379258,ENSP00000391676,ENSP00000428924,ENSP00000477908,ENSP00000479618	CCL3,CDK6,CTLA4,DTX1,FOXP3,GLI3,GPR55,INHBA,IRF1,JAK3,LYN,MAFB,MYC,NF1,RUNX1,SMAD7,SOCS1,ZC3H12A
GO:0008219	cell death	88	1080	0.00014	ENSP00000164227,ENSP00000173229,ENSP00000216341,ENSP00000216797,ENSP00000220751,ENSP00000226279,ENSP00000226574,ENSP00000229135,ENSP00000241261,ENSP00000242208,ENSP00000245414,ENSP00000246229,ENSP00000248244,ENSP00000257572,ENSP00000259874,ENSP00000261023,ENSP00000262710,ENSP00000263253,ENSP00000263339,ENSP00000263341,ENSP00000263464,ENSP00000263980,ENSP00000265165,ENSP00000265362,ENSP00000265872…	ACIN1,ACVR1B,ADORA2A,AIM2,APP,ATN1,BCL2,BCL2L11,BCL2L14,BCL3,BIRC3,CASP5,CCAR1,CD38,CD3E,CD40,CHAC1,EP300,EPB41L3,ERN1,ETV6,FAIM2,FASLG,G0S2,GLI3,GSDMB,GZMB,HCAR2,HIC1,HIPK2,HRK,HSPA5,IER3,IFI16,IFNG,IL1A,IL1B,IL2RA,IL6,INHBA,IRF1,ITGAV,JAK2,KIAA0247,KMT2A,LEF1,LTA,MADD,MAP1S,MST4,MYC,MYD88,NCF1,NEK6,NF1,NFKB1,NFKBIA,NLRP3,NTN1,P2RX7,PHLDA2,PLAGL1,PLAGL2,PLK3,PML,PPARD,PRKCD,RIPK2,SEMA3A,SERPINB9…
GO:0043405	regulation of MAP kinase activity	38	337	0.00014	ENSP00000155926,ENSP00000220751,ENSP00000239223,ENSP00000256458,ENSP00000263341,ENSP00000264634,ENSP00000282397,ENSP00000282588,ENSP00000284981,ENSP00000310244,ENSP00000310933,ENSP00000330696,ENSP00000333685,ENSP00000340305,ENSP00000343847,ENSP00000346508,ENSP00000347427,ENSP00000348753,ENSP00000351015,ENSP00000357040,ENSP00000358596,ENSP00000361263,ENSP00000361359,ENSP00000364210,ENSP00000368683…	AGER,APP,CD40,CDK12,DUSP1,DUSP5,DUSP7,DUSP8,EDN1,ERN1,FLT1,IL1B,IRAK2,ITGA1,JAK2,LYN,MADD,MAPK11,MINK1,MST4,MUC20,NEK10,NF1,P2RX7,PDGFA,PRKCD,PTPRJ,RAPGEF1,RASGRP1,RIPK2,SPRED2,TNF,TNIK,TRIB2,UBE2V1,VANGL2,VEGFA,WNT5A
GO:0060284	regulation of cell development	73	846	0.00014	ENSP00000173229,ENSP00000221494,ENSP00000226279,ENSP00000232424,ENSP00000249075,ENSP00000254958,ENSP00000257600,ENSP00000257861,ENSP00000262231,ENSP00000263071,ENSP00000263341,ENSP00000264431,ENSP00000264634,ENSP00000265362,ENSP00000276440,ENSP00000278919,ENSP00000282516,ENSP00000283147,ENSP00000284881,ENSP00000284981,ENSP00000303252,ENSP00000309338,ENSP00000314709,ENSP00000315713,ENSP00000324173…	AGER,ANKRD1,APP,ARC,ASAP1,AVIL,BCL11A,BCL2,BMP6,C21orf91,CD38,CLCF1,CNTF,COBL,CPEB3,CRTC1,CSF1,CSNK1D,DDX39B,DENND5A,DOCK5,DTX1,EDN1,FEZ1,FN1,GATA3,GBP1,GLI3,GOLGA4,HES1,HIF1A,HSPA5,IL1B,JAG1,KANK1,LIF,LTA,LYN,MACF1,MAGI2,NEDD4L,NF1,NIPBL,NLGN3,NTN1,PLXNA1,PLXNB2,PTPRF,PTPRS,RAPGEF1,RAPGEF2,RIMS2,SCARF1,SCN1B,SEMA3A,SEMA4D,SF3A2,SHOX2,SIPA1L1,SKIL,SLC9B2,SPEN,SSH1,SYNGAP1,SYT17,TCF4,TNF,TNIK,UNC1…
GO:0046483	heterocycle metabolic process	293	4716	0.00015	ENSP00000040738,ENSP00000164227,ENSP00000216605,ENSP00000216714,ENSP00000216807,ENSP00000216832,ENSP00000220592,ENSP00000221494,ENSP00000222553,ENSP00000225296,ENSP00000226279,ENSP00000226574,ENSP00000230859,ENSP00000232424,ENSP00000236959,ENSP00000239938,ENSP00000240185,ENSP00000242728,ENSP00000245414,ENSP00000245934,ENSP00000246229,ENSP00000247026,ENSP00000251203,ENSP00000251453,ENSP00000252542…	ABCC1,ACIN1,ACSL4,ADA,ADORA2A,AGO2,AKIRIN2,AMPD3,APEX1,APP,ARID1A,ARID1B,ARID2,ARID3B,ARID4A,ARID4B,ARID5B,ASH1L,ASXL1,ATF7,ATIC,ATN1,ATP1B1,ATXN2,BATF2,BAZ1A,BAZ2A,BCL11A,BCL3,BCL9L,BCOR,BCORL1,BDP1,BHLHE41,BICD1,BOD1L1,BRD4,BRMS1L,BTG2,C10orf2,CCAR1,CCNK,CD38,CDK12,CHD3,CHERP,CIART,CIITA,CNOT3,CNOT4,CREB5,CREBBP,CRTC1,CTPS1,CWC25,DDX21,DDX39B,DHX33,DMAP1,DMTF1,DOT1L,DPF3,DPYS,DTX1,EBF1,EGR1,EID…
GO:0002763	positive regulation of myeloid leukocyte differentiation	13	52	0.00016	ENSP00000228534,ENSP00000229135,ENSP00000231228,ENSP00000249075,ENSP00000262710,ENSP00000265165,ENSP00000279028,ENSP00000300305,ENSP00000312649,ENSP00000321345,ENSP00000327513,ENSP00000378265,ENSP00000398698	ACIN1,CSF1,IFNG,IL12B,IL23A,IL23R,LEF1,LIF,OCSTAMP,PPARGC1B,RUNX1,SLC9B2,TNF
GO:0006725	cellular aromatic compound metabolic process	295	4754	0.00016	ENSP00000040738,ENSP00000164227,ENSP00000216605,ENSP00000216714,ENSP00000216807,ENSP00000216832,ENSP00000220592,ENSP00000221494,ENSP00000222553,ENSP00000225296,ENSP00000226279,ENSP00000226574,ENSP00000230859,ENSP00000232424,ENSP00000236959,ENSP00000239938,ENSP00000240185,ENSP00000242728,ENSP00000245414,ENSP00000245934,ENSP00000246229,ENSP00000247026,ENSP00000251203,ENSP00000251453,ENSP00000252542…	ABCC1,ACIN1,ACSL4,ADA,ADORA2A,AGO2,AKIRIN2,AMPD3,AOC2,APEX1,APP,ARID1A,ARID1B,ARID2,ARID3B,ARID4A,ARID4B,ARID5B,ASH1L,ASXL1,ATF7,ATIC,ATN1,ATP1B1,ATXN2,BATF2,BAZ1A,BAZ2A,BCL11A,BCL2,BCL3,BCL9L,BCOR,BCORL1,BDP1,BHLHE41,BICD1,BOD1L1,BRD4,BRMS1L,BTG2,C10orf2,CCAR1,CCNK,CD38,CDK12,CHD3,CHERP,CIART,CIITA,CNOT3,CNOT4,CREB5,CREBBP,CRTC1,CTPS1,CWC25,DDX21,DDX39B,DHX33,DMAP1,DMTF1,DOT1L,DPF3,DPYS,DTX1,EBF…
GO:0016071	mRNA metabolic process	61	667	0.00016	ENSP00000216832,ENSP00000220592,ENSP00000221494,ENSP00000230859,ENSP00000240185,ENSP00000245934,ENSP00000247026,ENSP00000251453,ENSP00000254108,ENSP00000254193,ENSP00000255136,ENSP00000261973,ENSP00000262710,ENSP00000265560,ENSP00000265866,ENSP00000265872,ENSP00000276201,ENSP00000281589,ENSP00000282007,ENSP00000284981,ENSP00000291552,ENSP00000292879,ENSP00000297071,ENSP00000301740,ENSP00000303015…	ACIN1,AGO2,APP,CCAR1,CDK12,CHERP,CNOT3,CNOT4,CWC25,DDX39B,ERN1,FUS,HIF1A,HNRNPA2B1,HNRNPA3,HNRNPD,HNRNPH3,HNRNPM,KHDRBS3,LSM10,LUC7L3,NSRP1,PABPC1,PABPC1L,PABPC3,PAPD7,PDCD11,PNN,PNRC1,POLR2A,PPARD,PRPF38B,PRPF4B,PRPF8,RBBP6,RBM25,RBM4,RPS16,SF3A2,SFSWAP,SMG1,SNRPA1,SON,SPEN,SREK1,SRRM1,SRRM2,SRSF12,SYMPK,TARDBP,TRA2A,U2AF1L4,U2AFBP,UPF3B,USP4,ZC3H12A,ZC3H13,ZHX2,ZNF326,ZRANB2,ZRSR2
GO:0032652	regulation of interleukin-1 production	15	70	0.00016	ENSP00000220751,ENSP00000239938,ENSP00000246657,ENSP00000264634,ENSP00000268058,ENSP00000330696,ENSP00000332973,ENSP00000337383,ENSP00000351671,ENSP00000357112,ENSP00000357113,ENSP00000362179,ENSP00000371067,ENSP00000477908,ENSP00000481570	AIM2,CCL20,CCL3,CCR7,EGR1,IFI16,JAK2,NLRP3,P2RX7,PML,RIPK2,SMAD3,TNFAIP3,WNT5A,ZC3H12A
GO:0035556	intracellular signal transduction	115	1528	0.00016	ENSP00000009105,ENSP00000046794,ENSP00000164227,ENSP00000173229,ENSP00000216223,ENSP00000216797,ENSP00000220751,ENSP00000226574,ENSP00000230990,ENSP00000239223,ENSP00000248244,ENSP00000249075,ENSP00000252660,ENSP00000256458,ENSP00000261023,ENSP00000262231,ENSP00000262940,ENSP00000263253,ENSP00000263341,ENSP00000263464,ENSP00000263980,ENSP00000264246,ENSP00000264431,ENSP00000264634,ENSP00000264644…	ADM2,ADORA2A,AKAP9,AKT1S1,APP,ATP1B1,BCL2,BCL2L11,BCL3,BIRC3,BTG2,CAMK1G,CCL20,CCL3,CCL5,CD40,CD80,CDC42EP2,CHAC1,CISH,CLCF1,CNOT3,CNOT4,CSF1R,CSF2,CXCL1,DCHS1,DGKH,DGKI,DOCK4,DOCK5,DUSP1,DUSP5,DUSP7,EDN1,EP300,ERN1,FPR2,GATA3,HBEGF,HIC1,HIPK2,IFI16,IFNAR2,IL1B,IL2RA,IL2RB,IRAK2,ITGAV,JAK2,JAK3,KCNH4,LARP1,LAT,LCP2,LIF,LRRK1,LYN,MAPK11,MAS1,MCTP1,MDM4,MINK1,MLXIPL,MST4,MYC,NEURL2,NF1,NFATC2,NFKB1…
GO:0051345	positive regulation of hydrolase activity	66	742	0.00016	ENSP00000219244,ENSP00000220751,ENSP00000229135,ENSP00000241261,ENSP00000246657,ENSP00000257787,ENSP00000262940,ENSP00000264431,ENSP00000264634,ENSP00000264832,ENSP00000268058,ENSP00000279249,ENSP00000281419,ENSP00000282397,ENSP00000282588,ENSP00000284981,ENSP00000310244,ENSP00000312649,ENSP00000320117,ENSP00000332973,ENSP00000334145,ENSP00000337383,ENSP00000341171,ENSP00000346151,ENSP00000346839…	ADPRHL1,AGAP6,AIM2,AKIRIN2,APP,ARHGAP23,ARHGAP40,ASAP1,ASAP2,ATP1B1,BCL2L11,CCL17,CCL20,CCL3,CCL3L3,CCL4,CCL4L1,CCL5,CCL8,CCR7,CD40,CDC42EP2,DOCK4,F3,FASLG,FCRL3,FLT1,FN1,GPR55,ICAM1,IFI16,IFNG,ITGA1,JAK2,LYN,MAGI2,MTSS1L,MYBPC3,MYC,NF1,NLRP3,PIP5K1A,PML,PPARGC1B,PRKCD,RAPGEF1,RAPGEF2,RASA4,RASGRP1,RGPD4,RGS13,RGS16,RIPK2,SEMA4D,SIPA1L1,SMAD3,SRGAP1,SYNGAP1,TAGAP,TNF,TNFSF10,TNFSF15,TRIP10,VEGFA,…
GO:1901701	cellular response to oxygen-containing compound	76	896	0.00016	ENSP00000005260,ENSP00000216714,ENSP00000216797,ENSP00000219070,ENSP00000220751,ENSP00000223095,ENSP00000225474,ENSP00000226574,ENSP00000231228,ENSP00000239938,ENSP00000242208,ENSP00000248244,ENSP00000252660,ENSP00000254846,ENSP00000255380,ENSP00000256458,ENSP00000262865,ENSP00000263341,ENSP00000263980,ENSP00000264431,ENSP00000264634,ENSP00000264832,ENSP00000265131,ENSP00000284981,ENSP00000289473…	AGER,AKAP9,ANKRD1,APEX1,APP,ARID1B,ATP2B1,BAIAP2L1,BPI,C10orf2,CCL20,CCL3,CCL5,CD40,CHRM3,CPEB3,CSF2,CSF3,CXCL10,EDN1,EGR1,ERN1,ETS1,FPR2,HNRNPD,HSPA5,ICAM1,IL12B,IL1B,IL6,INHBA,IRAK2,IRG1,JAK2,JAK3,KDM6B,KLF5,KLF9,LARP1,LYN,MAS1,MLXIPL,MMP2,MMP3,NCF1,NFKB1,NFKBIA,NLRP3,NR4A2,NR4A3,P2RX7,PCGF2,PDE4B,PPARD,PPARGC1B,PRKCD,PRPF8,PTGS2,PTPRK,RAPGEF1,RAPGEF2,RIPK2,SERPINE1,SIN3A,SLC9A1,SOD2,SSH1,TAF1,…
GO:0043372	positive regulation of CD4-positive, alpha-beta T cell differentiation	10	29	0.00017	ENSP00000220751,ENSP00000228534,ENSP00000229135,ENSP00000231228,ENSP00000264246,ENSP00000321345,ENSP00000325663,ENSP00000329418,ENSP00000337383,ENSP00000365380	CD80,FOXP3,IFNG,IL12B,IL23A,IL23R,NFKBIZ,NLRP3,RIPK2,SOCS1
GO:1904837	beta-catenin-TCF complex assembly	10	29	0.00017	ENSP00000262367,ENSP00000263253,ENSP00000265165,ENSP00000301067,ENSP00000335320,ENSP00000340347,ENSP00000352925,ENSP00000358404,ENSP00000452871,ENSP00000479618	BCL9L,CREBBP,EP300,KMT2D,LEF1,MYC,TCF7,TCF7L2,TLE3,TRRAP
GO:0002711	positive regulation of T cell mediated immunity	11	37	0.00019	ENSP00000228534,ENSP00000231228,ENSP00000263341,ENSP00000321345,ENSP00000330696,ENSP00000337383,ENSP00000356792,ENSP00000365380,ENSP00000368632,ENSP00000385675,ENSP00000387211	FOXP3,GATA3,IL12B,IL18R1,IL1B,IL23A,IL23R,IL6,NLRP3,P2RX7,XCL1
GO:0031346	positive regulation of cell projection organization	38	343	0.00019	ENSP00000173229,ENSP00000221494,ENSP00000246657,ENSP00000257287,ENSP00000257861,ENSP00000262231,ENSP00000263071,ENSP00000264431,ENSP00000264634,ENSP00000278919,ENSP00000279249,ENSP00000284881,ENSP00000303252,ENSP00000324173,ENSP00000330696,ENSP00000334958,ENSP00000338774,ENSP00000345001,ENSP00000346151,ENSP00000346839,ENSP00000347538,ENSP00000349305,ENSP00000354573,ENSP00000355370,ENSP00000360762…	ANKRD1,AVIL,BCL11A,C21orf91,CCR7,CDC42EP2,CEP135,CNTF,COBL,CPEB3,CRTC1,FAM65B,FEZ1,FN1,GOLGA4,HSPA5,LYN,MACF1,MAGI2,NEDD4L,NTN1,P2RX7,PLXNB2,RAPGEF1,RAPGEF2,RIMS2,RLTPR,SCARF1,SCN1B,SEMA4D,SF3A2,SHOX2,SKIL,SYT17,UNC13A,VEGFA,WNT5A,ZNF804A
GO:0043903	regulation of symbiosis, encompassing mutualism through parasitism	27	203	0.00021	ENSP00000231228,ENSP00000240185,ENSP00000261023,ENSP00000262626,ENSP00000263253,ENSP00000265165,ENSP00000265598,ENSP00000268058,ENSP00000295927,ENSP00000306565,ENSP00000311513,ENSP00000313007,ENSP00000317891,ENSP00000336721,ENSP00000339804,ENSP00000357113,ENSP00000362179,ENSP00000374529,ENSP00000376943,ENSP00000381185,ENSP00000386187,ENSP00000398698,ENSP00000403495,ENSP00000404121,ENSP00000474412…	BCL2,BCL2L11,CCL3,CCL4,CCL5,CCNK,EP300,HPN,IFI16,IFITM1,IL12B,ILF3,ISG20,ITGAV,LAMP3,LARP1,LEF1,LTA,PABPC1,PML,PTX3,RSF1,TARDBP,TNF,TNIP1,TSLP,ZC3H12A
GO:0045428	regulation of nitric oxide biosynthetic process	13	54	0.00021	ENSP00000229135,ENSP00000248244,ENSP00000263341,ENSP00000264832,ENSP00000284981,ENSP00000295927,ENSP00000332973,ENSP00000335153,ENSP00000356438,ENSP00000362179,ENSP00000368683,ENSP00000371067,ENSP00000398698	APP,EDN1,HSP90AA1,ICAM1,IFNG,IL1B,JAK2,PTGS2,PTX3,SMAD3,TICAM1,TNF,ZC3H12A
GO:0050714	positive regulation of protein secretion	30	240	0.00021	ENSP00000220751,ENSP00000226279,ENSP00000240185,ENSP00000263339,ENSP00000263341,ENSP00000264634,ENSP00000283147,ENSP00000286301,ENSP00000299663,ENSP00000310244,ENSP00000310928,ENSP00000330696,ENSP00000333685,ENSP00000336630,ENSP00000337383,ENSP00000339804,ENSP00000357112,ENSP00000358404,ENSP00000360762,ENSP00000368538,ENSP00000368632,ENSP00000370989,ENSP00000371067,ENSP00000375066,ENSP00000385675…	ADORA2A,AIM2,ANKRD1,BMP6,CCL3,CD274,CD38,CLEC4E,CLEC5A,CSF1R,GATA3,HCAR2,HIF1A,IL1A,IL1B,IL6,JAK2,MAPK11,NLRP3,P2RX7,PPARD,RASGRP1,RIPK2,TARDBP,TCF7L2,TNF,TNFRSF4,TSLP,TTN,WNT5A
GO:0002009	morphogenesis of an epithelium	43	414	0.00022	ENSP00000173229,ENSP00000216605,ENSP00000230990,ENSP00000232424,ENSP00000244050,ENSP00000252999,ENSP00000254958,ENSP00000264634,ENSP00000265131,ENSP00000265165,ENSP00000265362,ENSP00000268058,ENSP00000286301,ENSP00000299441,ENSP00000308208,ENSP00000309968,ENSP00000310721,ENSP00000320485,ENSP00000327513,ENSP00000330341,ENSP00000332973,ENSP00000334958,ENSP00000357040,ENSP00000362299,ENSP00000362942…	ADAM17,AREG,ARID1A,B4GALT1,BCL2,CD44,CEP290,COBL,CRYGS,CSF1,CSF1R,CYP7B1,DCHS1,DNAAF1,EDN1,ENG,FMN1,GATA3,GLI3,HBEGF,HES1,HIF1A,JAG1,LAMA5,LEF1,MMP14,MTHFD1,MTHFD1L,MYC,NTN1,PHACTR4,PLXNA1,PLXNB2,PML,RLTPR,SEMA3A,SMAD3,SNAI1,SOCS3,TNC,VANGL2,VEGFA,WNT5A
GO:0042102	positive regulation of T cell proliferation	17	92	0.00022	ENSP00000220751,ENSP00000221847,ENSP00000228534,ENSP00000231228,ENSP00000232424,ENSP00000263341,ENSP00000321345,ENSP00000339477,ENSP00000354566,ENSP00000356792,ENSP00000364210,ENSP00000365380,ENSP00000369293,ENSP00000370989,ENSP00000385675,ENSP00000391676,ENSP00000474412	AGER,B7RP1,CCL5,CD274,CD3E,EBI3,FOXP3,HES1,IL12B,IL1B,IL23A,IL23R,IL2RA,IL6,JAK3,RIPK2,XCL1
GO:0051347	positive regulation of transferase activity	58	630	0.00022	ENSP00000046794,ENSP00000220751,ENSP00000228534,ENSP00000229135,ENSP00000231228,ENSP00000239938,ENSP00000246657,ENSP00000252660,ENSP00000256458,ENSP00000263341,ENSP00000264431,ENSP00000264634,ENSP00000282397,ENSP00000282588,ENSP00000284981,ENSP00000286301,ENSP00000289473,ENSP00000309968,ENSP00000310244,ENSP00000310933,ENSP00000313199,ENSP00000321345,ENSP00000327513,ENSP00000330696,ENSP00000333685…	ADAM17,AGER,APP,CCL5,CCNK,CCR7,CD40,CEMIP,CSF1,CSF1R,DDR2,DUSP5,DUSP7,EDN1,EGR1,ERN1,FLT1,FPR2,HNRNPA2B1,HNRNPD,HSP90AA1,IFNG,IL12B,IL1B,IL23A,IL23R,IRAK2,ITGA1,JAK2,LAT,LCP2,LYN,MADD,MAPK11,MAS1,MINK1,MST4,MUC20,MYC,NCF1,NEK10,P2RX7,PDGFA,PRKCD,RAPGEF1,RAPGEF2,RASGRP1,RIPK2,SPDYA,STRADA,TNF,TNFSF15,TNIK,UBE2V1,VANGL2,VEGFA,WNK1,WNT5A
GO:2000319	regulation of T-helper 17 cell differentiation	8	17	0.00022	ENSP00000228534,ENSP00000231228,ENSP00000262158,ENSP00000321345,ENSP00000325663,ENSP00000337383,ENSP00000362179,ENSP00000365380	FOXP3,IL12B,IL23A,IL23R,NFKBIZ,NLRP3,SMAD7,ZC3H12A
GO:0061061	muscle structure development	46	457	0.00023	ENSP00000230990,ENSP00000232424,ENSP00000239938,ENSP00000249075,ENSP00000252999,ENSP00000254846,ENSP00000254958,ENSP00000255416,ENSP00000262158,ENSP00000263062,ENSP00000263253,ENSP00000263980,ENSP00000264634,ENSP00000265165,ENSP00000268489,ENSP00000279873,ENSP00000290551,ENSP00000305651,ENSP00000316950,ENSP00000320485,ENSP00000335320,ENSP00000338272,ENSP00000350844,ENSP00000351015,ENSP00000352208…	ANKRD1,ARID1A,ARID5B,BCL9L,BTG2,CNTF,CXCL10,EGR1,ENG,ENSG00000173575,EP300,EPC1,FAM65B,HBEGF,HES1,HEY1,HIVEP3,ITGB1BP2,JAG1,KDM6B,KLF5,LAMA5,LEF1,LIF,MURC,MYBPC3,MYBPH,MYEF2,MYH3,MYOF,NEB,NF1,NFATC2,PAX5,PLEKHM3,SHOX2,SKIL,SLC9A1,SMAD7,SYNE1,TCF7L2,TTN,VANGL2,VEGFA,WNT5A,ZFHX3
GO:0009628	response to abiotic stimulus	85	1052	0.00024	ENSP00000164227,ENSP00000216797,ENSP00000219070,ENSP00000220809,ENSP00000222812,ENSP00000226279,ENSP00000226574,ENSP00000231228,ENSP00000234488,ENSP00000239223,ENSP00000239938,ENSP00000245414,ENSP00000250699,ENSP00000262367,ENSP00000262626,ENSP00000263253,ENSP00000263339,ENSP00000263341,ENSP00000263980,ENSP00000264832,ENSP00000265131,ENSP00000268058,ENSP00000278379,ENSP00000282516,ENSP00000283147…	ADA,ADAM17,AGER,AKAP9,ANKRD1,APP,ATP1A1,ATP1B1,ATP2B1,B7RP1,BCL2,BCL3,BMP6,BTG2,CASP5,CD38,CD40,CHRNA10,CLCN6,CLK2,CREBBP,CRTC1,CXCL10,DENND5A,DUSP1,EDN1,EGR1,ENG,EP300,ETS1,FOSL1,GATA3,HIF1A,HIPK2,HNRNPD,HPN,HSP90AA1,HSPA5,ICAM1,IFI16,IL12B,IL1A,IL1B,IRF1,KMT2A,LOXHD1,LTA,LYN,MDM4,MMP14,MMP2,MYC,MYD88,MYOF,NF1,NFKB1,NFKBIA,NIPBL,NLGN3,NOLC1,NR4A2,P2RX7,PIEZO2,PLAT,PLK3,PML,PPARD,PTGS2,PTPRK,RBM4…
GO:0051607	defense response to virus	25	181	0.00024	ENSP00000228534,ENSP00000229135,ENSP00000231228,ENSP00000245414,ENSP00000248244,ENSP00000268058,ENSP00000305651,ENSP00000306565,ENSP00000327459,ENSP00000337383,ENSP00000343957,ENSP00000354901,ENSP00000357113,ENSP00000359504,ENSP00000359787,ENSP00000361359,ENSP00000361446,ENSP00000362179,ENSP00000370034,ENSP00000374443,ENSP00000380073,ENSP00000381185,ENSP00000385675,ENSP00000386187,ENSP00000404121	APOBEC3B,BCL2,CD40,CXCL10,CXCL9,GBP1,IFI16,IFI44L,IFITM1,IFNAR2,IFNG,IL12B,IL23A,IL6,ILF3,IRF1,IRF9,ISG20,LYST,NLRP3,PML,POLR3A,TICAM1,TLR7,ZC3H12A
GO:0080135	regulation of cellular response to stress	57	618	0.00024	ENSP00000220751,ENSP00000244050,ENSP00000246657,ENSP00000259874,ENSP00000261517,ENSP00000262367,ENSP00000263071,ENSP00000263253,ENSP00000263341,ENSP00000263377,ENSP00000263966,ENSP00000264634,ENSP00000265362,ENSP00000265734,ENSP00000268058,ENSP00000284981,ENSP00000289473,ENSP00000299855,ENSP00000306190,ENSP00000310244,ENSP00000314080,ENSP00000324173,ENSP00000335153,ENSP00000340305,ENSP00000347427…	AGER,AKT1S1,ANKRD1,APP,BCL2L11,BRD4,CCR7,CD44,CDK6,CNTF,CREBBP,DDX39B,EDN1,EP300,ERN1,GCH1,HIC1,HIF1A,HIPK2,HSP90AA1,HSPA5,IER3,IL1B,LYN,MINK1,MMP3,MST4,MYC,NCF1,NEK6,NR4A3,PML,PRKCD,PTGS2,PTPRF,PTPRS,RAPGEF1,RASGRP1,RIPK2,SCARF1,SEMA3A,SKIL,SLAMF1,SMG1,SNAI1,SOD2,SPRED2,SYVN1,TNF,TNIK,UBE2V1,USP13,VANGL2,VEGFA,VPS13C,WNT5A,ZC3H12A
GO:0009059	macromolecule biosynthetic process	230	3576	0.00025	ENSP00000040738,ENSP00000164227,ENSP00000216714,ENSP00000216807,ENSP00000216832,ENSP00000220592,ENSP00000225296,ENSP00000226574,ENSP00000231228,ENSP00000232424,ENSP00000239938,ENSP00000240185,ENSP00000242208,ENSP00000242728,ENSP00000245414,ENSP00000245934,ENSP00000246229,ENSP00000251203,ENSP00000251453,ENSP00000252542,ENSP00000252996,ENSP00000253778,ENSP00000257600,ENSP00000257787,ENSP00000258105…	A4GALT,AGO2,AKIRIN2,APEX1,ARID1A,ARID1B,ARID2,ARID3B,ARID4A,ARID4B,ARID5B,ASH1L,ASXL1,ATF7,ATN1,B4GALT1,B4GALT6,BATF2,BAZ1A,BAZ2A,BCL11A,BCL3,BCL9L,BCOR,BCORL1,BDP1,BHLHE41,BOD1L1,BRD4,BRMS1L,BTG2,C10orf2,CCAR1,CCNK,CDK12,CEMIP,CHD3,CHST2,CHST3,CIART,CIITA,CNOT3,CPEB3,CREB5,CREBBP,CRTC1,DDX21,DHX33,DMAP1,DMTF1,DPF3,DTX1,EBF1,EGR1,EID3,EIF3C,EIF3CL,EIF5B,ENSG00000173575,EP300,EPC1,ERN1,ETS1,ETS2,E…
GO:0002252	immune effector process	77	927	0.00026	ENSP00000164227,ENSP00000216341,ENSP00000226574,ENSP00000228534,ENSP00000229135,ENSP00000231228,ENSP00000242786,ENSP00000243347,ENSP00000245414,ENSP00000248244,ENSP00000254958,ENSP00000258787,ENSP00000261023,ENSP00000262865,ENSP00000263408,ENSP00000264832,ENSP00000265165,ENSP00000268058,ENSP00000284981,ENSP00000295927,ENSP00000299663,ENSP00000300060,ENSP00000305651,ENSP00000306190,ENSP00000306565…	ADA,ADAM17,AMPD3,ANPEP,APOBEC3B,APP,ATP11A,B4GALT1,BCL2,BCL3,BPI,C9,CCL3,CD40,CD44,CD97,CEP290,CFB,CLEC4E,CLEC5A,CR2,CXCL1,CXCL10,CXCL9,DYNC1H1,FOXP3,FPR2,GATA3,GBP1,GPR84,GZMB,HSP90AA1,HUWE1,ICAM1,IFI16,IFI44L,IFITM1,IFNAR2,IFNG,IL12B,IL18R1,IL23A,IL6,ILF3,IRF1,IRF4,IRF9,ISG20,ITGAV,JAG1,KMT2E,LAT,LEF1,LYN,LYST,MGAM,MYO1G,NFKB1,NLRP3,NR4A3,OLR1,PML,POLR3A,POU2F2,PRKCD,PTPRJ,PTX3,RASGRP1,SEMA4A,S…
GO:0045672	positive regulation of osteoclast differentiation	9	24	0.00026	ENSP00000228534,ENSP00000229135,ENSP00000231228,ENSP00000279028,ENSP00000312649,ENSP00000321345,ENSP00000327513,ENSP00000378265,ENSP00000398698	CSF1,IFNG,IL12B,IL23A,IL23R,OCSTAMP,PPARGC1B,SLC9B2,TNF
GO:1901360	organic cyclic compound metabolic process	304	4963	0.00027	ENSP00000040738,ENSP00000164227,ENSP00000216605,ENSP00000216714,ENSP00000216807,ENSP00000216832,ENSP00000220592,ENSP00000221494,ENSP00000222553,ENSP00000222982,ENSP00000225296,ENSP00000226279,ENSP00000226574,ENSP00000228606,ENSP00000230859,ENSP00000232424,ENSP00000236959,ENSP00000239938,ENSP00000240185,ENSP00000242728,ENSP00000245414,ENSP00000245934,ENSP00000246229,ENSP00000247026,ENSP00000251203…	ABCC1,ACIN1,ACSL4,ADA,ADORA2A,AGO2,AKIRIN2,AMPD3,AOC2,APEX1,APOL1,APP,ARID1A,ARID1B,ARID2,ARID3B,ARID4A,ARID4B,ARID5B,ASH1L,ASXL1,ATF7,ATIC,ATN1,ATP1B1,ATXN2,BATF2,BAZ1A,BAZ2A,BCL11A,BCL2,BCL3,BCL9L,BCOR,BCORL1,BDP1,BHLHE41,BICD1,BOD1L1,BRD4,BRMS1L,BTG2,BZRAP1,C10orf2,CCAR1,CCNK,CD38,CDK12,CHD3,CHERP,CIART,CIITA,CNOT3,CNOT4,CREB5,CREBBP,CRTC1,CTPS1,CWC25,CYP19A1,CYP27B1,CYP3A5,CYP7B1,DDX21,DDX39B…
GO:0006325	chromatin organization	61	683	0.00029	ENSP00000216807,ENSP00000244050,ENSP00000254846,ENSP00000255136,ENSP00000262189,ENSP00000262367,ENSP00000262518,ENSP00000262519,ENSP00000263062,ENSP00000263253,ENSP00000263377,ENSP00000264183,ENSP00000265165,ENSP00000277225,ENSP00000279873,ENSP00000301067,ENSP00000311513,ENSP00000312379,ENSP00000320485,ENSP00000335044,ENSP00000340648,ENSP00000343535,ENSP00000344546,ENSP00000347602,ENSP00000352925…	ARID1A,ARID1B,ARID2,ARID4A,ARID4B,ARID5B,ASH1L,ASXL1,BAHCC1,BAZ1A,BAZ2A,BCOR,BCORL1,BRD4,BRMS1L,C17orf49,C17orf96,CHD3,CREBBP,DMAP1,DOT1L,DPF3,ENSG00000173575,EP300,EP400,EPC1,FOXP3,GATA3,HUWE1,INO80C,IRF4,JAK2,KDM6B,KDM7A,KMT2A,KMT2B,KMT2C,KMT2D,KMT2E,LEF1,MYC,MYSM1,NAA60,PABPC1L,PCGF2,PHF21A,PRKCD,RSF1,SAFB,SATB1,SETD1A,SETD1B,SIN3A,SNAI1,SRCAP,TAF1,TNRC18,TOP1,TRRAP,USP7,ZNF462
GO:0045666	positive regulation of neuron differentiation	37	337	0.00029	ENSP00000173229,ENSP00000221494,ENSP00000257861,ENSP00000262231,ENSP00000263071,ENSP00000264431,ENSP00000264634,ENSP00000278919,ENSP00000283147,ENSP00000284881,ENSP00000284981,ENSP00000303252,ENSP00000324173,ENSP00000324464,ENSP00000338774,ENSP00000345001,ENSP00000346151,ENSP00000346839,ENSP00000347538,ENSP00000349305,ENSP00000354573,ENSP00000355370,ENSP00000360762,ENSP00000361263,ENSP00000374240…	ANKRD1,APP,AVIL,BCL11A,BCL2,BMP6,C21orf91,CNTF,COBL,CPEB3,CRTC1,CSNK1D,FEZ1,FN1,GOLGA4,HSPA5,LYN,MACF1,MAGI2,NEDD4L,NTN1,PLXNB2,RAPGEF1,RAPGEF2,RIMS2,SCARF1,SCN1B,SEMA4D,SF3A2,SHOX2,SKIL,SYT17,TCF4,UNC13A,VEGFA,WNT5A,ZNF804A
GO:0048660	regulation of smooth muscle cell proliferation	20	126	0.00029	ENSP00000219070,ENSP00000222553,ENSP00000229135,ENSP00000230990,ENSP00000231228,ENSP00000291294,ENSP00000310928,ENSP00000356438,ENSP00000358404,ENSP00000368683,ENSP00000371067,ENSP00000379475,ENSP00000385675,ENSP00000398698,ENSP00000401445,ENSP00000446252,ENSP00000451712,ENSP00000474412,ENSP00000481570,ENSP00000482027	CCL5,DDX39B,EDN1,ERN1,HBEGF,IFNG,IL12B,IL6,JAK2,MMP2,NAMPT,NDRG2,NR4A3,PPARD,PTGIR,PTGS2,SOD2,TCF7L2,TNF,TNFAIP3
GO:0071407	cellular response to organic cyclic compound	49	505	0.00029	ENSP00000216714,ENSP00000216797,ENSP00000220592,ENSP00000226574,ENSP00000239938,ENSP00000242208,ENSP00000263341,ENSP00000263980,ENSP00000264431,ENSP00000264832,ENSP00000265131,ENSP00000265165,ENSP00000284981,ENSP00000310928,ENSP00000312649,ENSP00000313199,ENSP00000315713,ENSP00000320485,ENSP00000323720,ENSP00000324173,ENSP00000330696,ENSP00000332116,ENSP00000332973,ENSP00000336721,ENSP00000338330…	AGO2,AKAP9,ANKRD1,APEX1,APP,ARID1A,ATP1A1,ATP2B1,BCL2L11,CCL3,CCL5,EDN1,EGR1,HNRNPA2B1,HNRNPD,HSPA5,ICAM1,IL1B,INHBA,IRG1,JAK2,KLF5,KLF9,LARP1,LEF1,MED14,NCOA6,NFKB1,NFKBIA,NR4A2,NR4A3,P2RX7,PAQR6,PDE4B,PMEPA1,PPARD,PPARGC1B,PTGS2,RAPGEF1,RAPGEF2,SAFB,SIN3A,SLC9A1,SMAD3,SSH1,TAF1,TNC,TNF,ZC3H12A
GO:0045089	positive regulation of innate immune response	31	259	0.00030	ENSP00000203629,ENSP00000216797,ENSP00000219070,ENSP00000220751,ENSP00000226574,ENSP00000231228,ENSP00000248244,ENSP00000256458,ENSP00000262367,ENSP00000263253,ENSP00000264634,ENSP00000280200,ENSP00000299663,ENSP00000308925,ENSP00000310244,ENSP00000317891,ENSP00000328773,ENSP00000340305,ENSP00000354346,ENSP00000357112,ENSP00000357113,ENSP00000359488,ENSP00000370034,ENSP00000378217,ENSP00000378402…	AIM2,CCL5,CD226,CLEC4E,CREBBP,EP300,GBP5,HEXIM1,IFI16,IL12B,IRAK2,LAG3,LYN,MATR3,MMP2,MUC20,MYD88,NFKB1,NFKBIA,PRKCD,RASGRP1,RIPK2,SIN3A,TICAM1,TLR10,TLR7,TNFAIP3,TNIP1,TNIP3,UBE2V1,WNT5A
GO:0051248	negative regulation of protein metabolic process	86	1075	0.00030	ENSP00000155926,ENSP00000164227,ENSP00000203629,ENSP00000220592,ENSP00000220809,ENSP00000223095,ENSP00000226574,ENSP00000230990,ENSP00000239223,ENSP00000240185,ENSP00000242208,ENSP00000249075,ENSP00000250699,ENSP00000252660,ENSP00000261023,ENSP00000262158,ENSP00000263341,ENSP00000263464,ENSP00000264122,ENSP00000265165,ENSP00000265560,ENSP00000265598,ENSP00000265734,ENSP00000268058,ENSP00000284981…	ADORA2A,AGO2,AKT1S1,APP,ASH1L,BCL3,BCOR,BIRC3,BTG2,CBLB,CD44,CDK6,CHAC1,CHRNA10,CISH,CNOT3,CPEB3,DUSP1,DUSP5,DUSP7,DUSP8,EDN1,ENG,FOXP3,FRY,GBP1,GP1BA,HBEGF,HEXIM1,HIPK2,HNRNPD,IFI16,IL1B,IL6,ILF3,INHBA,ITGAV,JAK3,LAG3,LAMP3,LARP1,LEF1,LIF,LRRK1,LYN,MAS1,MDM4,MLXIPL,MYC,NCL,NDRG2,NF1,NFKB1,P2RX7,PAX5,PLAT,PMEPA1,PML,PRKCD,PTGS2,PTPRJ,PTTG2,PTX3,RAPGEF1,RBM4,SEMA4D,SERPINB2,SERPINB9,SERPINE1,SIN3A…
GO:0051101	regulation of DNA binding	19	116	0.00031	ENSP00000164227,ENSP00000216797,ENSP00000229135,ENSP00000232424,ENSP00000249075,ENSP00000265165,ENSP00000277225,ENSP00000282516,ENSP00000311513,ENSP00000338272,ENSP00000357113,ENSP00000364210,ENSP00000368632,ENSP00000370343,ENSP00000371067,ENSP00000378402,ENSP00000381657,ENSP00000385571,ENSP00000406549	AGER,BCL3,DOT1L,GATA3,HES1,HEY1,HIPK2,IFI16,IFNG,IRF4,JAK2,LEF1,LIF,NFKBIA,NIPBL,RSF1,SIN3A,TAF1,ZNF462
GO:2000106	regulation of leukocyte apoptotic process	16	85	0.00031	ENSP00000246657,ENSP00000264431,ENSP00000264634,ENSP00000305107,ENSP00000306157,ENSP00000309968,ENSP00000330696,ENSP00000361965,ENSP00000370989,ENSP00000375066,ENSP00000391676,ENSP00000428924,ENSP00000430950,ENSP00000437955,ENSP00000474412,ENSP00000482027	ADA,ADAM17,CCL5,CCR7,CD274,GIMAP8,HCAR2,HIF1A,IDO1,IL7R,JAK3,LYN,NR4A3,P2RX7,RAPGEF2,WNT5A
GO:0032732	positive regulation of interleukin-1 production	11	40	0.00033	ENSP00000220751,ENSP00000239938,ENSP00000264634,ENSP00000330696,ENSP00000332973,ENSP00000337383,ENSP00000351671,ENSP00000357112,ENSP00000357113,ENSP00000371067,ENSP00000477908	AIM2,CCL20,CCL3,EGR1,IFI16,JAK2,NLRP3,P2RX7,RIPK2,SMAD3,WNT5A
GO:0046885	regulation of hormone biosynthetic process	9	25	0.00033	ENSP00000226574,ENSP00000228606,ENSP00000229135,ENSP00000239938,ENSP00000263341,ENSP00000283147,ENSP00000398698,ENSP00000437955,ENSP00000445306	ATP1A1,BMP6,CYP27B1,EGR1,HIF1A,IFNG,IL1B,NFKB1,TNF
GO:0071902	positive regulation of protein serine/threonine kinase activity	37	340	0.00033	ENSP00000220751,ENSP00000229135,ENSP00000256458,ENSP00000263341,ENSP00000264431,ENSP00000264634,ENSP00000282397,ENSP00000282588,ENSP00000284981,ENSP00000286301,ENSP00000309968,ENSP00000310244,ENSP00000310933,ENSP00000330696,ENSP00000333685,ENSP00000335628,ENSP00000336655,ENSP00000340305,ENSP00000343847,ENSP00000346508,ENSP00000347427,ENSP00000357040,ENSP00000358596,ENSP00000361263,ENSP00000361359…	ADAM17,AGER,APP,CCNK,CD40,CEMIP,CSF1R,DUSP5,DUSP7,EDN1,ERN1,FLT1,IFNG,IL1B,IRAK2,ITGA1,JAK2,MADD,MAPK11,MINK1,MST4,MUC20,NEK10,P2RX7,PDGFA,RAPGEF1,RAPGEF2,RASGRP1,RIPK2,SPDYA,STRADA,TNF,TNIK,UBE2V1,VANGL2,VEGFA,WNT5A
GO:0001959	regulation of cytokine-mediated signaling pathway	22	151	0.00035	ENSP00000220751,ENSP00000229135,ENSP00000256458,ENSP00000263464,ENSP00000264634,ENSP00000300305,ENSP00000309968,ENSP00000310933,ENSP00000327513,ENSP00000329418,ENSP00000330341,ENSP00000339804,ENSP00000343957,ENSP00000362994,ENSP00000368683,ENSP00000371067,ENSP00000385675,ENSP00000398698,ENSP00000409279,ENSP00000437955,ENSP00000474412,ENSP00000481570	ADAM17,BIRC3,CCL5,CSF1,EDN1,HIF1A,IFNAR2,IFNG,IL6,IRAK2,JAK2,MADD,OTUD4,RIPK2,RUNX1,SOCS1,SOCS3,TNF,TNFAIP3,TRAF1,TSLP,WNT5A
GO:0060548	negative regulation of cell death	78	953	0.00035	ENSP00000164227,ENSP00000216223,ENSP00000216797,ENSP00000220751,ENSP00000223095,ENSP00000225474,ENSP00000226279,ENSP00000226574,ENSP00000239223,ENSP00000241261,ENSP00000244050,ENSP00000246657,ENSP00000259874,ENSP00000261023,ENSP00000262626,ENSP00000263339,ENSP00000263341,ENSP00000263464,ENSP00000263980,ENSP00000264634,ENSP00000264832,ENSP00000265165,ENSP00000265598,ENSP00000284981,ENSP00000286301…	ADA,ADORA2A,APP,BCL2,BCL3,BIRC3,BTG2,CCL5,CCR7,CD38,CD44,CLCF1,CLEC5A,CNTF,CSF1R,CSF2,CSF3,DUSP1,EDN1,FAIM2,FASLG,GATA3,GLI3,HIF1A,HIPK2,HPN,HSPA5,HYPK,ICAM1,IDO1,IER3,IL1A,IL1B,IL2RB,IL6,IL7R,ITGAV,JAK2,JAK3,LAMP3,LEF1,MDM4,MYC,MYD88,NFKB1,NFKBIA,NR4A2,NR4A3,PCGF2,PLK3,PPARD,PRKCD,PTGS2,REL,RIPK2,SEMA4D,SERPINB2,SERPINB9,SERPINE1,SIN3A,SLC9A1,SMAD3,SNAI1,SOCS3,SOD2,SON,SYNGAP1,SYVN1,TCF7,TCF7L2,…
GO:0002827	positive regulation of T-helper 1 type immune response	8	19	0.00038	ENSP00000220751,ENSP00000228534,ENSP00000231228,ENSP00000263341,ENSP00000264246,ENSP00000321345,ENSP00000356792,ENSP00000387211	CD80,IL12B,IL18R1,IL1B,IL23A,IL23R,RIPK2,XCL1
GO:0043367	CD4-positive, alpha-beta T cell differentiation	10	33	0.00038	ENSP00000164227,ENSP00000231228,ENSP00000265165,ENSP00000357268,ENSP00000365380,ENSP00000368632,ENSP00000370343,ENSP00000385675,ENSP00000387211,ENSP00000399518	BCL3,FOXP3,GATA3,IL12B,IL18R1,IL6,IRF4,LEF1,SATB1,SEMA4A
GO:0002548	monocyte chemotaxis	11	41	0.00039	ENSP00000219244,ENSP00000282397,ENSP00000351671,ENSP00000356792,ENSP00000378118,ENSP00000385675,ENSP00000474412,ENSP00000477908,ENSP00000480558,ENSP00000482259,ENSP00000483609	CCL17,CCL20,CCL3,CCL3L3,CCL4,CCL4L1,CCL5,CCL8,FLT1,IL6,XCL1
GO:0044419	interspecies interaction between organisms	63	724	0.00042	ENSP00000216223,ENSP00000216797,ENSP00000219244,ENSP00000227520,ENSP00000240185,ENSP00000252996,ENSP00000261023,ENSP00000262367,ENSP00000262518,ENSP00000262626,ENSP00000263253,ENSP00000263377,ENSP00000263408,ENSP00000264246,ENSP00000264832,ENSP00000265165,ENSP00000268058,ENSP00000281474,ENSP00000283249,ENSP00000283629,ENSP00000295927,ENSP00000296026,ENSP00000300060,ENSP00000305651,ENSP00000306190…	ANPEP,AP1S3,APOL1,ATF7,BCL2L11,BICD1,BRD4,C9,CCDC86,CCL17,CCL20,CCL3,CCL4,CCL5,CCL8,CCNK,CD80,CLEC5A,CR2,CREBBP,CRTC1,CXCL1,CXCL10,CXCL11,CXCL2,CXCL3,CXCL9,DDX39B,EP300,FN1,HIPK2,HPN,ICAM1,IL2RB,ITGAV,ITGB6,LEF1,LYN,NEDD4L,NFKBIA,NXF1,PML,POM121,POM121C,PTX3,SATB1,SERPINB9,SLAMF1,SMAD3,SPEN,SRCAP,TAF1,TAF4,TAP2,TARDBP,TNFRSF4,TNIP1,TOP1,UBP1,UBR4,USP7,XCL1,ZC3H12A
GO:1990266	neutrophil migration	14	68	0.00042	ENSP00000219244,ENSP00000263341,ENSP00000282588,ENSP00000296026,ENSP00000332116,ENSP00000351671,ENSP00000356792,ENSP00000359640,ENSP00000378118,ENSP00000474412,ENSP00000477908,ENSP00000480558,ENSP00000482259,ENSP00000483609	CCL17,CCL20,CCL3,CCL3L3,CCL4,CCL4L1,CCL5,CCL8,CXCL3,IL1B,ITGA1,MCOLN2,PDE4B,XCL1
GO:0030593	neutrophil chemotaxis	13	59	0.00044	ENSP00000219244,ENSP00000263341,ENSP00000282588,ENSP00000296026,ENSP00000332116,ENSP00000351671,ENSP00000356792,ENSP00000378118,ENSP00000474412,ENSP00000477908,ENSP00000480558,ENSP00000482259,ENSP00000483609	CCL17,CCL20,CCL3,CCL3L3,CCL4,CCL4L1,CCL5,CCL8,CXCL3,IL1B,ITGA1,PDE4B,XCL1
GO:0002757	immune response-activating signal transduction	36	332	0.00045	ENSP00000046794,ENSP00000216797,ENSP00000220751,ENSP00000226279,ENSP00000226574,ENSP00000248244,ENSP00000256458,ENSP00000258787,ENSP00000262367,ENSP00000263253,ENSP00000299663,ENSP00000303939,ENSP00000308925,ENSP00000317891,ENSP00000325663,ENSP00000332116,ENSP00000335153,ENSP00000340305,ENSP00000354566,ENSP00000356024,ENSP00000362179,ENSP00000365380,ENSP00000368632,ENSP00000370034,ENSP00000378217…	BCL2,CD38,CD3E,CLEC4E,CR2,CREBBP,CTLA4,EP300,FOXP3,FPR2,GATA3,HSP90AA1,IRAK2,LAT,LCP2,LYN,MUC20,MYD88,MYO1G,NFATC2,NFKB1,NFKBIA,NFKBIZ,NR4A3,PDE4B,PRKCD,PTPRJ,RIPK2,TICAM1,TLR10,TLR7,TNFAIP3,TNIP1,TNIP3,UBE2V1,ZC3H12A
GO:0048598	embryonic morphogenesis	51	545	0.00045	ENSP00000173229,ENSP00000216605,ENSP00000219070,ENSP00000222399,ENSP00000232424,ENSP00000239223,ENSP00000242208,ENSP00000244050,ENSP00000250699,ENSP00000252999,ENSP00000254846,ENSP00000261023,ENSP00000262367,ENSP00000262626,ENSP00000264634,ENSP00000265165,ENSP00000282397,ENSP00000282516,ENSP00000308208,ENSP00000320485,ENSP00000324532,ENSP00000330341,ENSP00000332973,ENSP00000340347,ENSP00000346839…	ARID1A,BCL2L11,CEP290,CHRNA10,COBL,CREBBP,DNAAF1,DUSP1,DUSP5,EDN1,ENG,ETS2,FBN2,FLT1,FN1,GATA3,GLI3,HES1,HIF1A,HIPK2,HPN,INHBA,ITGAV,KDM6B,LAMA3,LAMA5,LAMB1,LAMB3,LEF1,MAFB,MMP14,MMP2,MTHFD1,MTHFD1L,MYH3,NIPBL,NR4A3,NTN1,PAX5,PCGF2,PHACTR4,PLXNB2,RUNX2,SHOX2,SMAD3,SNAI1,SOCS3,TCF7,VANGL2,WDR60,WNT5A
GO:0001944	vasculature development	47	487	0.00046	ENSP00000219070,ENSP00000222573,ENSP00000223095,ENSP00000232424,ENSP00000239938,ENSP00000249075,ENSP00000252999,ENSP00000254958,ENSP00000261023,ENSP00000262158,ENSP00000263062,ENSP00000264431,ENSP00000265165,ENSP00000282397,ENSP00000283629,ENSP00000300060,ENSP00000308208,ENSP00000310170,ENSP00000318195,ENSP00000320485,ENSP00000330341,ENSP00000334474,ENSP00000335044,ENSP00000335655,ENSP00000338272…	ADM2,ANPEP,ARID1A,ARID2,B4GALT1,EDN1,EGR1,ENG,EPC1,ETS1,FLT1,FMNL3,FN1,FOSL1,GLI3,HES1,HEY1,HIF1A,ITGAV,ITGB8,JAG1,KLF5,LAMA5,LEF1,LIF,MMP14,MMP2,NCL,NDP,NF1,NRP2,PDGFA,PRDM1,PTGS2,RAPGEF1,RAPGEF2,SEMA4A,SERPINE1,SMAD7,SOCS3,TCF7L2,TMEM2,TNFAIP2,UBP1,VEGFA,ZC3H12A,ZMIZ1
GO:0032731	positive regulation of interleukin-1 beta production	10	34	0.00047	ENSP00000220751,ENSP00000239938,ENSP00000264634,ENSP00000330696,ENSP00000332973,ENSP00000337383,ENSP00000357112,ENSP00000357113,ENSP00000371067,ENSP00000477908	AIM2,CCL3,EGR1,IFI16,JAK2,NLRP3,P2RX7,RIPK2,SMAD3,WNT5A
GO:0042493	response to drug	74	900	0.00049	ENSP00000004531,ENSP00000216714,ENSP00000216797,ENSP00000220751,ENSP00000225474,ENSP00000226279,ENSP00000226574,ENSP00000228434,ENSP00000230859,ENSP00000239223,ENSP00000239938,ENSP00000242208,ENSP00000246657,ENSP00000252660,ENSP00000254846,ENSP00000254958,ENSP00000255380,ENSP00000263341,ENSP00000264832,ENSP00000265131,ENSP00000278379,ENSP00000280612,ENSP00000285021,ENSP00000297350,ENSP00000299855…	ABCB1,ABCB5,ABCC1,ADA,ADAM17,ADORA2A,AIM2,ANKRD1,APEX1,AREG,ATP1A1,BCL2,CCR7,CD38,CD40,CD69,CHRM3,CSF3,CTPS1,DMAP1,DUSP1,EDN1,EGR1,ENG,ETS1,FOSL1,GATA3,GPR52,HNRNPD,HSPA5,ICAM1,IL1B,IL6,INHBA,IRG1,JAG1,KDM6B,KLF9,LARP1,LTA,LYN,MAS1,MMP3,MST4,MYC,NFATC2,NFKB1,NFKBIA,NR4A2,NR4A3,P2RX7,PAPD7,PCGF2,PDE4A,PDE4B,PRKCD,PTGS2,RIPK2,SIN3A,SLC15A2,SLC1A2,SLC22A1,SLC22A13,SLC7A11,SLC7A2,SSH1,TAF1,TNC,TNF,TN…
GO:0003006	developmental process involved in reproduction	56	622	0.00050	ENSP00000222573,ENSP00000228606,ENSP00000232424,ENSP00000241261,ENSP00000242208,ENSP00000244050,ENSP00000249075,ENSP00000252542,ENSP00000252660,ENSP00000252996,ENSP00000255136,ENSP00000256343,ENSP00000257527,ENSP00000263339,ENSP00000263341,ENSP00000264183,ENSP00000264634,ENSP00000264832,ENSP00000265131,ENSP00000265165,ENSP00000279873,ENSP00000282516,ENSP00000283147,ENSP00000296871,ENSP00000301067…	ACVR1B,ADA,ADAM19,AREG,ARID1A,ARID4A,ARID4B,ARID5B,ASH1L,B4GALT1,BCL2,BCL2L11,BMP6,CABYR,CATSPERB,CSF1,CSF2,CYP19A1,CYP27B1,CYP7B1,FOSL1,GATA3,GLI3,HES1,HEY1,HIF1A,ICAM1,IL1A,IL1B,INHBA,ITGB8,KMT2B,KMT2D,LEF1,LIF,MAMLD1,MAS1,MMP14,NDP,NIPBL,PABPC1L,PHLDA2,PPARD,PRDM1,PTGS2,REC8,SAFB2,SNAI1,SOCS3,TAF4,TCF7,TNC,TNFSF10,VEGFA,WNT2B,WNT5A
GO:0045596	negative regulation of cell differentiation	60	683	0.00050	ENSP00000155926,ENSP00000173229,ENSP00000216797,ENSP00000219244,ENSP00000226279,ENSP00000229135,ENSP00000232424,ENSP00000242208,ENSP00000242728,ENSP00000244050,ENSP00000245414,ENSP00000254958,ENSP00000257600,ENSP00000261023,ENSP00000262158,ENSP00000262626,ENSP00000264431,ENSP00000264634,ENSP00000265362,ENSP00000265734,ENSP00000268489,ENSP00000284981,ENSP00000300305,ENSP00000303939,ENSP00000305651…	ANKRD26,APP,AREG,ASAP1,ASXL1,BCL11A,BCL2,BHLHE41,CCL17,CCL3,CD38,CDK12,CDK6,CNTF,CTLA4,CXCL10,DENND5A,DTX1,FOXP3,GATA3,GBP1,GLI3,GPR171,GPR55,HES1,HPN,IFNG,IL6,INHBA,IRF1,ITGAV,JAG1,JAK3,KANK1,LYN,MAFB,MYC,NF1,NFATC2,NFKBIA,NLGN3,NTN1,PPARD,PTPRS,RAPGEF2,RUNX1,SEMA3A,SEMA4D,SKIL,SMAD3,SMAD7,SNAI1,SOCS1,SYNGAP1,TNF,TRIB2,WNT5A,ZC3H12A,ZFHX3,ZHX2
GO:0031348	negative regulation of defense response	24	180	0.00054	ENSP00000226574,ENSP00000231228,ENSP00000243347,ENSP00000257770,ENSP00000310928,ENSP00000328133,ENSP00000330341,ENSP00000332973,ENSP00000336630,ENSP00000337383,ENSP00000357113,ENSP00000361965,ENSP00000362179,ENSP00000364210,ENSP00000365380,ENSP00000366682,ENSP00000368632,ENSP00000369293,ENSP00000370074,ENSP00000376204,ENSP00000376436,ENSP00000378217,ENSP00000379683,ENSP00000481570	ADA,ADORA2A,AGER,ASH1L,CYP19A1,ETS1,FOXP3,GATA3,IFI16,IL12B,IL20RB,IL2RA,IRG1,NFKB1,NLRP3,NT5E,PPARD,PRKCD,SERPINB9,SMAD3,SOCS3,TNFAIP3,TNFAIP6,ZC3H12A
GO:0014070	response to organic cyclic compound	72	873	0.00056	ENSP00000216714,ENSP00000216797,ENSP00000220592,ENSP00000220751,ENSP00000222553,ENSP00000226279,ENSP00000226574,ENSP00000228606,ENSP00000239223,ENSP00000239938,ENSP00000242208,ENSP00000248244,ENSP00000263341,ENSP00000263980,ENSP00000264431,ENSP00000264832,ENSP00000265131,ENSP00000265165,ENSP00000283147,ENSP00000284981,ENSP00000290551,ENSP00000305651,ENSP00000308208,ENSP00000310170,ENSP00000310928…	ADA,ADORA2A,AGO2,AKAP9,ANKRD1,APEX1,APP,AREG,ARID1A,ATP1A1,ATP2B1,BCL2,BCL2L11,BMP6,BTG2,CCL3,CCL5,CD38,CD40,CXCL10,CYP27B1,DDX21,DUSP1,EDN1,EGR1,ENG,ETS1,FOSL1,HNRNPA2B1,HNRNPD,HSPA5,ICAM1,IL1B,IL22,IL6,INHBA,IRG1,JAK2,KLF5,KLF9,LARP1,LEF1,LYN,MED14,MMP14,NAMPT,NCOA6,NFKB1,NFKBIA,NR4A2,NR4A3,P2RX7,PAQR6,PDE4B,PMEPA1,PPARD,PPARGC1B,PTGS2,RAPGEF1,RAPGEF2,RIPK2,SAFB,SIN3A,SLC9A1,SMAD3,SSH1,TAF1,THB…
GO:0030198	extracellular matrix organization	33	296	0.00057	ENSP00000164227,ENSP00000219070,ENSP00000222399,ENSP00000222573,ENSP00000223095,ENSP00000251582,ENSP00000252999,ENSP00000257527,ENSP00000261023,ENSP00000262626,ENSP00000264828,ENSP00000264832,ENSP00000265131,ENSP00000282588,ENSP00000283249,ENSP00000284981,ENSP00000297350,ENSP00000299855,ENSP00000308208,ENSP00000324532,ENSP00000346508,ENSP00000346839,ENSP00000351015,ENSP00000356899,ENSP00000358310…	ADAM19,ADAMTS14,ADAMTS2,APP,B4GALT1,BCL3,CD44,COL5A3,DDR2,ENG,FBN2,FN1,HPN,ICAM1,ITGA1,ITGA10,ITGAV,ITGB6,ITGB8,LAMA3,LAMA5,LAMB1,LAMB3,MMP14,MMP2,MMP3,NF1,NFKB2,PDGFA,SERPINE1,TNC,TNF,TNFRSF11B
GO:0034645	cellular macromolecule biosynthetic process	224	3518	0.00057	ENSP00000040738,ENSP00000164227,ENSP00000216714,ENSP00000216807,ENSP00000216832,ENSP00000220592,ENSP00000225296,ENSP00000226574,ENSP00000232424,ENSP00000239938,ENSP00000240185,ENSP00000242208,ENSP00000242728,ENSP00000245414,ENSP00000245934,ENSP00000246229,ENSP00000251203,ENSP00000251453,ENSP00000252542,ENSP00000252996,ENSP00000253778,ENSP00000257600,ENSP00000257787,ENSP00000258105,ENSP00000262032…	A4GALT,AGO2,AKIRIN2,APEX1,ARID1A,ARID1B,ARID2,ARID3B,ARID4A,ARID4B,ARID5B,ASH1L,ASXL1,ATF7,ATN1,B4GALT1,B4GALT6,BATF2,BAZ1A,BAZ2A,BCL11A,BCL3,BCL9L,BCOR,BCORL1,BDP1,BHLHE41,BOD1L1,BRD4,BRMS1L,BTG2,C10orf2,CCAR1,CCNK,CDK12,CHD3,CHST3,CIART,CIITA,CNOT3,CPEB3,CREB5,CREBBP,CRTC1,DDX21,DHX33,DMAP1,DMTF1,DPF3,DTX1,EBF1,EGR1,EID3,EIF3C,EIF3CL,EIF5B,ENSG00000173575,EP300,EPC1,ERN1,ETS1,ETS2,ETV3,ETV3L,ET…
GO:0060556	regulation of vitamin D biosynthetic process	6	9	0.00058	ENSP00000226574,ENSP00000228606,ENSP00000229135,ENSP00000244050,ENSP00000263341,ENSP00000398698	CYP27B1,IFNG,IL1B,NFKB1,SNAI1,TNF
GO:1903530	regulation of secretion by cell	59	672	0.00058	ENSP00000215781,ENSP00000220751,ENSP00000222812,ENSP00000226279,ENSP00000229135,ENSP00000240185,ENSP00000242208,ENSP00000246657,ENSP00000249075,ENSP00000262231,ENSP00000263339,ENSP00000263341,ENSP00000264634,ENSP00000268058,ENSP00000283147,ENSP00000286301,ENSP00000299663,ENSP00000300952,ENSP00000308925,ENSP00000310244,ENSP00000310928,ENSP00000319883,ENSP00000322775,ENSP00000330696,ENSP00000333685…	ADORA2A,AIM2,ANKRD1,BMP6,C1QTNF1,CCL3,CCL5,CCR7,CD274,CD38,CD40,CLEC4E,CLEC5A,CSF1R,CYP19A1,EDN1,EMR2,FN1,FOXP3,GATA3,GBP1,HCAR2,HIF1A,IFNG,IL1A,IL1B,IL6,INHBA,JAK2,LIF,LRRC32,LYN,MAPK11,MCTP1,MIDN,NF1,NLRP3,OSM,P2RX7,PML,PPARD,RASGRP1,RHBDF2,RIMS2,RIPK2,SLC9B2,STX1A,SYT17,TARDBP,TCF7L2,TLR10,TNF,TNFRSF4,TNFRSF9,TSLP,TTN,UNC13A,WNT5A,ZC3H12A
GO:0002764	immune response-regulating signaling pathway	38	365	0.00059	ENSP00000046794,ENSP00000216797,ENSP00000220751,ENSP00000226279,ENSP00000226574,ENSP00000248244,ENSP00000256458,ENSP00000258787,ENSP00000262367,ENSP00000263253,ENSP00000299663,ENSP00000303939,ENSP00000308925,ENSP00000317891,ENSP00000325663,ENSP00000328133,ENSP00000332116,ENSP00000335153,ENSP00000340305,ENSP00000354566,ENSP00000356024,ENSP00000361359,ENSP00000362179,ENSP00000365380,ENSP00000368632…	BCL2,CD38,CD3E,CD40,CLEC4E,CR2,CREBBP,CTLA4,EP300,FOXP3,FPR2,GATA3,HSP90AA1,IL20RB,IRAK2,LAT,LCP2,LYN,MUC20,MYD88,MYO1G,NFATC2,NFKB1,NFKBIA,NFKBIZ,NR4A3,PDE4B,PRKCD,PTPRJ,RIPK2,TICAM1,TLR10,TLR7,TNFAIP3,TNIP1,TNIP3,UBE2V1,ZC3H12A
GO:2000027	regulation of animal organ morphogenesis	26	207	0.00063	ENSP00000164024,ENSP00000232424,ENSP00000249075,ENSP00000262626,ENSP00000264634,ENSP00000268058,ENSP00000297350,ENSP00000327513,ENSP00000346151,ENSP00000346508,ENSP00000355370,ENSP00000357040,ENSP00000358698,ENSP00000359864,ENSP00000360493,ENSP00000362299,ENSP00000367173,ENSP00000367705,ENSP00000368632,ENSP00000368683,ENSP00000369055,ENSP00000381185,ENSP00000398698,ENSP00000478570,ENSP00000479618…	B4GALT1,BCL2,BCOR,CELSR3,CNTF,CSF1,EDN1,ENG,GATA3,GPC4,HES1,HPN,LIF,MAGI2,MYC,PDGFA,PML,RNF207,RUNX2,TNF,TNFAIP3,TNFRSF11B,VANGL2,VEGFA,WNT2B,WNT5A
GO:0002262	myeloid cell homeostasis	17	102	0.00064	ENSP00000216605,ENSP00000242208,ENSP00000262710,ENSP00000312379,ENSP00000332116,ENSP00000347602,ENSP00000365380,ENSP00000368632,ENSP00000371067,ENSP00000375066,ENSP00000376943,ENSP00000379802,ENSP00000385571,ENSP00000385675,ENSP00000391676,ENSP00000428924,ENSP00000478570	ACIN1,AMPD3,ARID4A,BCL2L11,FOXP3,GATA3,HCAR2,HIPK2,IL6,INHBA,JAK2,JAK3,KMT2E,LYN,MTHFD1,PDE4B,VEGFA
GO:0030888	regulation of B cell proliferation	13	62	0.00066	ENSP00000226279,ENSP00000248244,ENSP00000303939,ENSP00000309338,ENSP00000344544,ENSP00000357167,ENSP00000358092,ENSP00000361359,ENSP00000361965,ENSP00000368538,ENSP00000379330,ENSP00000381185,ENSP00000428924	ADA,BCL2,CD38,CD40,CLCF1,CTLA4,FCRL3,IKZF3,LYN,NFATC2,PRDM1,TICAM1,TNFRSF4
GO:0098542	defense response to other organism	43	438	0.00066	ENSP00000164227,ENSP00000220751,ENSP00000223095,ENSP00000228534,ENSP00000229135,ENSP00000231228,ENSP00000245414,ENSP00000248244,ENSP00000262865,ENSP00000268058,ENSP00000284981,ENSP00000296877,ENSP00000299663,ENSP00000301887,ENSP00000305651,ENSP00000306565,ENSP00000309968,ENSP00000321345,ENSP00000327459,ENSP00000330696,ENSP00000337383,ENSP00000339804,ENSP00000343957,ENSP00000351671,ENSP00000354901…	ADAM17,APOBEC3B,APP,BATF2,BCL2,BCL3,BPI,CCL20,CD40,CLEC4E,CXCL10,CXCL9,GBP1,IFI16,IFI44L,IFITM1,IFNAR2,IFNG,IL12B,IL23A,IL23R,IL6,ILF3,IRF1,IRF4,IRF9,ISG20,LEAP2,LTA,LYST,MYD88,NLRP3,P2RX7,PML,POLR3A,PRKCD,RIPK2,SERPINE1,TICAM1,TLR7,TNF,TSLP,ZC3H12A
GO:0030307	positive regulation of cell growth	22	159	0.00067	ENSP00000173229,ENSP00000226279,ENSP00000230990,ENSP00000262231,ENSP00000262626,ENSP00000263980,ENSP00000265165,ENSP00000308208,ENSP00000309968,ENSP00000338774,ENSP00000339787,ENSP00000346839,ENSP00000347538,ENSP00000349305,ENSP00000354573,ENSP00000368683,ENSP00000379475,ENSP00000381185,ENSP00000383199,ENSP00000416523,ENSP00000429562,ENSP00000478570	ACSL4,ADAM17,BCL11A,BCL2,CD38,DDX39B,EDN1,FN1,GOLGA4,HBEGF,HPN,LEF1,MACF1,MMP14,NEDD4L,NTN1,RIMS2,SEMA4D,SLC9A1,SYT17,UNC13A,VEGFA
GO:0046636	negative regulation of alpha-beta T cell activation	10	36	0.00067	ENSP00000262158,ENSP00000300305,ENSP00000329418,ENSP00000336630,ENSP00000356792,ENSP00000362179,ENSP00000365380,ENSP00000370989,ENSP00000379258,ENSP00000391676	ADORA2A,CD274,FOXP3,GLI3,JAK3,RUNX1,SMAD7,SOCS1,XCL1,ZC3H12A
GO:0050790	regulation of catalytic activity	153	2249	0.00070	ENSP00000046794,ENSP00000155926,ENSP00000219244,ENSP00000220751,ENSP00000223095,ENSP00000226574,ENSP00000228534,ENSP00000228606,ENSP00000229135,ENSP00000231228,ENSP00000239223,ENSP00000239938,ENSP00000241261,ENSP00000246657,ENSP00000252660,ENSP00000256458,ENSP00000257787,ENSP00000262158,ENSP00000262940,ENSP00000263341,ENSP00000263464,ENSP00000264122,ENSP00000264431,ENSP00000264634,ENSP00000264832…	ADAM17,ADORA2A,ADPRHL1,AGAP6,AGER,AIM2,AKAP9,AKIRIN2,AKT1S1,APP,ARHGAP23,ARHGAP40,ASAP1,ASAP2,ATP1B1,BCL2,BCL2L11,BICD1,BIRC3,CBLB,CCL17,CCL20,CCL3,CCL3L3,CCL4,CCL4L1,CCL5,CCL8,CCNK,CCR7,CD40,CD44,CDC42EP2,CDK12,CDK6,CEMIP,CISH,CSF1,CSF1R,CXCL1,CXCL10,CYP27B1,DDR2,DGKI,DOCK4,DUSP1,DUSP5,DUSP7,DUSP8,EDN1,EGR1,ENG,ERN1,F3,FASLG,FCRL3,FLT1,FN1,FPR2,FRY,GABBR1,GCH1,GP1BA,GPR55,HEXIM1,HIF1A,HNRNPA2B1,…
GO:0051960	regulation of nervous system development	68	817	0.00070	ENSP00000173229,ENSP00000221494,ENSP00000226279,ENSP00000232424,ENSP00000249075,ENSP00000254958,ENSP00000257600,ENSP00000257861,ENSP00000262231,ENSP00000263071,ENSP00000264431,ENSP00000264634,ENSP00000265362,ENSP00000278836,ENSP00000278919,ENSP00000282516,ENSP00000283147,ENSP00000284881,ENSP00000284981,ENSP00000303252,ENSP00000309338,ENSP00000314709,ENSP00000315713,ENSP00000324173,ENSP00000324464…	AGER,ANKRD1,APP,ARC,ASAP1,AVIL,BCL11A,BCL2,BMP6,C21orf91,CD38,CLCF1,CNTF,COBL,CPEB3,CRTC1,CSF1,CSNK1D,DENND5A,DTX1,FEZ1,FN1,GATA3,GLI3,GOLGA4,HES1,HIF1A,HSPA5,JAG1,KANK1,LIF,LTA,LYN,MACF1,MAGI2,MYRF,NEDD4L,NF1,NIPBL,NLGN3,NTN1,PLXNA1,PLXNB2,PTPRF,PTPRS,RAPGEF1,RAPGEF2,RIMS2,SCARF1,SCN1B,SEMA3A,SEMA4D,SF3A2,SHOX2,SIPA1L1,SKIL,SPEN,SSH1,SYNGAP1,SYT17,TCF4,TNIK,UNC13A,VANGL2,VEGFA,WNT5A,ZHX2,ZNF804A
GO:0070374	positive regulation of ERK1 and ERK2 cascade	25	196	0.00070	ENSP00000219244,ENSP00000220751,ENSP00000246657,ENSP00000264431,ENSP00000264832,ENSP00000284981,ENSP00000286301,ENSP00000306190,ENSP00000310244,ENSP00000346508,ENSP00000351671,ENSP00000356792,ENSP00000361263,ENSP00000364210,ENSP00000375894,ENSP00000378118,ENSP00000398632,ENSP00000398698,ENSP00000468897,ENSP00000474412,ENSP00000477908,ENSP00000478570,ENSP00000480558,ENSP00000482259,ENSP00000483609	AGER,APP,CCL17,CCL20,CCL3,CCL3L3,CCL4,CCL4L1,CCL5,CCL8,CCR7,CD44,CSF1R,FPR2,GPR55,ICAM1,PDGFA,RAPGEF1,RAPGEF2,RASGRP1,RIPK2,SLAMF1,TNF,VEGFA,XCL1
GO:1903034	regulation of response to wounding	21	148	0.00070	ENSP00000220809,ENSP00000223095,ENSP00000230990,ENSP00000263071,ENSP00000310928,ENSP00000329380,ENSP00000332973,ENSP00000334145,ENSP00000340864,ENSP00000346508,ENSP00000349932,ENSP00000353030,ENSP00000355370,ENSP00000364210,ENSP00000366307,ENSP00000368683,ENSP00000378217,ENSP00000401645,ENSP00000428924,ENSP00000477725,ENSP00000481570	AGER,C1QTNF1,CNTF,EDN1,F3,GP1BA,HBEGF,KANK1,LYN,PDGFA,PLAT,PPARD,PRKCD,PTPRF,PTPRS,SCARF1,SERPINB2,SERPINE1,SMAD3,THBD,TNFAIP3
GO:1903707	negative regulation of hemopoiesis	21	148	0.00070	ENSP00000216797,ENSP00000232424,ENSP00000242208,ENSP00000245414,ENSP00000257600,ENSP00000262158,ENSP00000265734,ENSP00000300305,ENSP00000303939,ENSP00000308479,ENSP00000329418,ENSP00000351015,ENSP00000362179,ENSP00000362410,ENSP00000365380,ENSP00000375894,ENSP00000379258,ENSP00000391676,ENSP00000428924,ENSP00000477908,ENSP00000479618	CCL3,CDK6,CTLA4,DTX1,FOXP3,GLI3,GPR171,GPR55,HES1,INHBA,IRF1,JAK3,LYN,MAFB,MYC,NF1,NFKBIA,RUNX1,SMAD7,SOCS1,ZC3H12A
GO:0048247	lymphocyte chemotaxis	11	45	0.00075	ENSP00000219244,ENSP00000305651,ENSP00000306884,ENSP00000310721,ENSP00000351671,ENSP00000354901,ENSP00000356792,ENSP00000378118,ENSP00000477908,ENSP00000480558,ENSP00000483609	CCL17,CCL20,CCL3,CCL3L3,CCL4L1,CCL8,CXCL10,CXCL11,CXCL9,CYP7B1,XCL1
GO:0051098	regulation of binding	37	356	0.00075	ENSP00000164227,ENSP00000216797,ENSP00000220751,ENSP00000225474,ENSP00000229135,ENSP00000232424,ENSP00000245934,ENSP00000248244,ENSP00000249075,ENSP00000263253,ENSP00000264431,ENSP00000264634,ENSP00000265165,ENSP00000277225,ENSP00000282516,ENSP00000284981,ENSP00000311513,ENSP00000319231,ENSP00000324173,ENSP00000332604,ENSP00000332973,ENSP00000338272,ENSP00000343140,ENSP00000353030,ENSP00000357113…	AGER,APP,BCL2,BCL3,CSF3,DOT1L,EIF3C,EP300,FAM65B,GATA3,HES1,HEY1,HIPK2,HSPA5,IFI16,IFNG,IRF4,JAK2,LEF1,LIF,NFKBIA,NIPBL,PHLDA2,PRKCD,PTPRF,RAPGEF2,RIPK2,RSF1,SIN3A,SMAD3,SYMPK,TAF1,TCF7L2,TICAM1,WNT5A,XIRP1,ZNF462
GO:0097191	extrinsic apoptotic signaling pathway	16	93	0.00075	ENSP00000229135,ENSP00000242208,ENSP00000261023,ENSP00000263339,ENSP00000263341,ENSP00000268058,ENSP00000330696,ENSP00000332973,ENSP00000351015,ENSP00000355996,ENSP00000356694,ENSP00000371067,ENSP00000376943,ENSP00000381185,ENSP00000398698,ENSP00000442656	ACVR1B,BCL2,BCL2L11,FASLG,G0S2,IFNG,IL1A,IL1B,INHBA,ITGAV,JAK2,NF1,P2RX7,PML,SMAD3,TNF
GO:0001704	formation of primary germ layer	18	115	0.00077	ENSP00000219070,ENSP00000222399,ENSP00000239223,ENSP00000242208,ENSP00000244050,ENSP00000254846,ENSP00000261023,ENSP00000264634,ENSP00000265165,ENSP00000308208,ENSP00000320485,ENSP00000324532,ENSP00000332973,ENSP00000346839,ENSP00000353344,ENSP00000358596,ENSP00000375778,ENSP00000482027	ARID1A,DUSP1,DUSP5,ETS2,FN1,INHBA,ITGAV,KDM6B,LAMA3,LAMB1,LAMB3,LEF1,MMP14,MMP2,NR4A3,SMAD3,SNAI1,WNT5A
GO:0031341	regulation of cell killing	14	73	0.00077	ENSP00000203629,ENSP00000228534,ENSP00000229135,ENSP00000231228,ENSP00000264832,ENSP00000280200,ENSP00000306157,ENSP00000310244,ENSP00000321345,ENSP00000330696,ENSP00000356792,ENSP00000364210,ENSP00000370074,ENSP00000376943	AGER,BCL2L11,CD226,ICAM1,IFNG,IL12B,IL23A,IL23R,IL7R,LAG3,P2RX7,RASGRP1,SERPINB9,XCL1
GO:0043901	negative regulation of multi-organism process	23	173	0.00077	ENSP00000231228,ENSP00000240185,ENSP00000261023,ENSP00000268058,ENSP00000295927,ENSP00000306565,ENSP00000317891,ENSP00000339804,ENSP00000357113,ENSP00000358092,ENSP00000361965,ENSP00000362179,ENSP00000366682,ENSP00000369293,ENSP00000374529,ENSP00000386187,ENSP00000398698,ENSP00000403495,ENSP00000404121,ENSP00000474412,ENSP00000477908,ENSP00000481570,ENSP00000482259	ADA,CCL3,CCL4,CCL5,CCNK,IFI16,IFITM1,IL12B,IL2RA,ILF3,IRG1,ISG20,ITGAV,LTA,PML,PRDM1,PTX3,TARDBP,TNF,TNFAIP3,TNIP1,TSLP,ZC3H12A
GO:0032880	regulation of protein localization	73	901	0.00080	ENSP00000164024,ENSP00000216341,ENSP00000220751,ENSP00000222812,ENSP00000226279,ENSP00000229135,ENSP00000240185,ENSP00000246657,ENSP00000249075,ENSP00000263339,ENSP00000263341,ENSP00000264634,ENSP00000268058,ENSP00000280772,ENSP00000281474,ENSP00000283147,ENSP00000284981,ENSP00000286301,ENSP00000299663,ENSP00000300952,ENSP00000308925,ENSP00000310244,ENSP00000310928,ENSP00000315713,ENSP00000322775…	ADORA2A,AIM2,ANK3,ANKRD1,APP,BCL2,BICD1,BMP6,CCL3,CCL5,CCR7,CD274,CD38,CD40,CELSR3,CEMIP,CEP290,CLEC4E,CLEC5A,CSF1R,DMAP1,EPB41L2,FAM65B,FN1,FOXP3,GATA3,GBP1,GLI3,GZMB,HCAR2,HIF1A,HSP90AA1,IFNG,IL1A,IL1B,IL6,JAK2,LIF,LRRC32,LYN,MAPK11,MIDN,NEDD4L,NF1,NLRP3,NOLC1,P2RX7,PLK3,PML,PPARD,PRKCD,PTGS2,RASGRP1,RHBDF2,RIPK2,SIN3A,SLC9B2,SMAD3,SSH1,STX1A,TARDBP,TCF7L2,TCTEX1D2,TLR10,TNF,TNFRSF4,TNFRSF9,TP5…
GO:0051046	regulation of secretion	62	728	0.00080	ENSP00000215781,ENSP00000220751,ENSP00000222812,ENSP00000226279,ENSP00000229135,ENSP00000240185,ENSP00000242208,ENSP00000246657,ENSP00000249075,ENSP00000262231,ENSP00000263339,ENSP00000263341,ENSP00000264634,ENSP00000268058,ENSP00000283147,ENSP00000286301,ENSP00000299663,ENSP00000300952,ENSP00000308925,ENSP00000310244,ENSP00000310928,ENSP00000319883,ENSP00000322775,ENSP00000330696,ENSP00000333685…	ACSL4,ADA,ADORA2A,AIM2,ANKRD1,BMP6,C1QTNF1,CCL3,CCL5,CCR7,CD274,CD38,CD40,CLEC4E,CLEC5A,CSF1R,CYP19A1,EDN1,EMR2,FN1,FOXP3,GATA3,GBP1,HCAR2,HIF1A,IFNG,IL1A,IL1B,IL6,INHBA,JAK2,LIF,LRRC32,LYN,MAPK11,MCTP1,MIDN,NF1,NLRP3,OSM,P2RX7,PML,PPARD,RASGRP1,RHBDF2,RIMS2,RIPK2,SLC9B2,STX1A,SYT17,TARDBP,TCF7L2,TLR10,TNF,TNFRSF4,TNFRSF9,TSLP,TTN,UNC13A,WNK1,WNT5A,ZC3H12A
GO:2000379	positive regulation of reactive oxygen species metabolic process	16	94	0.00082	ENSP00000229135,ENSP00000248244,ENSP00000263341,ENSP00000264832,ENSP00000284981,ENSP00000295927,ENSP00000332973,ENSP00000335153,ENSP00000356438,ENSP00000362179,ENSP00000366682,ENSP00000368683,ENSP00000371067,ENSP00000378217,ENSP00000398698,ENSP00000468897	APP,EDN1,FPR2,HSP90AA1,ICAM1,IFNG,IL1B,IRG1,JAK2,PRKCD,PTGS2,PTX3,SMAD3,TICAM1,TNF,ZC3H12A
GO:0046886	positive regulation of hormone biosynthetic process	6	10	0.00084	ENSP00000229135,ENSP00000239938,ENSP00000263341,ENSP00000283147,ENSP00000398698,ENSP00000437955	BMP6,EGR1,HIF1A,IFNG,IL1B,TNF
GO:0034641	cellular nitrogen compound metabolic process	308	5126	0.00090	ENSP00000004531,ENSP00000040738,ENSP00000164227,ENSP00000216605,ENSP00000216714,ENSP00000216807,ENSP00000216832,ENSP00000220592,ENSP00000221494,ENSP00000222553,ENSP00000222573,ENSP00000222982,ENSP00000225296,ENSP00000226279,ENSP00000226574,ENSP00000230859,ENSP00000232424,ENSP00000236959,ENSP00000239938,ENSP00000240185,ENSP00000242728,ENSP00000245414,ENSP00000245934,ENSP00000246229,ENSP00000247026…	ACIN1,ACSL4,ADA,ADORA2A,AGO2,AKIRIN2,AMPD3,ANPEP,APEX1,APP,ARID1A,ARID1B,ARID2,ARID3B,ARID4A,ARID4B,ARID5B,ASH1L,ASXL1,ATF7,ATIC,ATN1,ATP1B1,ATXN2,B4GALT6,BATF2,BAZ1A,BAZ2A,BCL11A,BCL3,BCL9L,BCOR,BCORL1,BDP1,BHLHE41,BICD1,BOD1L1,BRD4,BRMS1L,BTG2,C10orf2,CCAR1,CCNK,CD38,CDK12,CHAC1,CHD3,CHERP,CIART,CIITA,CNOT3,CNOT4,CPEB3,CPM,CREB5,CREBBP,CRTC1,CTPS1,CWC25,CYP3A5,DDX21,DDX39B,DHX33,DMAP1,DMTF1,DOT…
GO:1901342	regulation of vasculature development	33	305	0.00091	ENSP00000220592,ENSP00000222573,ENSP00000223095,ENSP00000239938,ENSP00000256015,ENSP00000263339,ENSP00000263341,ENSP00000264431,ENSP00000264634,ENSP00000268058,ENSP00000282397,ENSP00000300305,ENSP00000305651,ENSP00000334145,ENSP00000338272,ENSP00000351015,ENSP00000356438,ENSP00000356694,ENSP00000357268,ENSP00000361359,ENSP00000362179,ENSP00000362299,ENSP00000364526,ENSP00000366243,ENSP00000376436…	ADM2,AGO2,BTG1,CD40,CXCL10,EGR1,ENG,ETS1,F3,FASLG,FLT1,HEY1,HIF1A,HIPK2,IL1A,IL1B,IL6,ITGB8,KIAA1462,NF1,NFATC2,PML,PTGS2,RAPGEF2,RUNX1,SEMA4A,SERPINE1,SOD2,TMEM2,TNFAIP3,VEGFA,WNT5A,ZC3H12A
GO:2000108	positive regulation of leukocyte apoptotic process	9	30	0.00094	ENSP00000264431,ENSP00000264634,ENSP00000330696,ENSP00000370989,ENSP00000375066,ENSP00000428924,ENSP00000430950,ENSP00000474412,ENSP00000482027	CCL5,CD274,HCAR2,IDO1,LYN,NR4A3,P2RX7,RAPGEF2,WNT5A
GO:0032481	positive regulation of type I interferon production	13	65	0.00095	ENSP00000220751,ENSP00000225296,ENSP00000226574,ENSP00000245414,ENSP00000248244,ENSP00000262367,ENSP00000263253,ENSP00000357113,ENSP00000358983,ENSP00000361446,ENSP00000370034,ENSP00000375857,ENSP00000401399	CREBBP,DHX33,EP300,IFI16,IRF1,LRRFIP1,MYD88,NFKB1,NFKB2,POLR3A,RIPK2,TICAM1,TLR7
GO:0030182	neuron differentiation	75	940	0.00098	ENSP00000164024,ENSP00000173229,ENSP00000222399,ENSP00000232424,ENSP00000242208,ENSP00000249075,ENSP00000254958,ENSP00000263071,ENSP00000264431,ENSP00000264634,ENSP00000265131,ENSP00000265165,ENSP00000265362,ENSP00000276654,ENSP00000278919,ENSP00000280772,ENSP00000282588,ENSP00000284881,ENSP00000284981,ENSP00000286301,ENSP00000290551,ENSP00000300305,ENSP00000305988,ENSP00000316543,ENSP00000316950…	ACSL4,ADORA2A,AGER,ALCAM,ANK3,APP,ARC,AREG,ARID1B,BCL2,BTG2,C17orf96,C21orf91,CD3E,CELSR3,CEP290,CNTF,COBL,CSF1R,EHD1,EPB41L3,FAIM2,FEZ1,FMN1,FRY,GATA3,GLDN,GLI3,HES1,HIF1A,HIPK2,HSP90AA1,HSPA5,IL6,INHBA,ITGA1,JAG1,JAK2,KCNIP2,KIF5C,LAMB1,LEF1,LIF,LRP12,LYN,MAP1S,MINK1,MST4,MYEF2,NLGN3,NR4A2,NR4A3,NRP2,NTN1,PLXNA1,PRDM1,PTPRF,PTPRK,RAPGEF2,RAPH1,RUNX1,RUNX2,SCARF1,SCN1B,SEMA3A,SEMA4A,SKIL,SLC4A10…
GO:0006807	nitrogen compound metabolic process	472	8349	0.0010	ENSP00000004531,ENSP00000009105,ENSP00000040738,ENSP00000054950,ENSP00000164227,ENSP00000216223,ENSP00000216341,ENSP00000216605,ENSP00000216714,ENSP00000216797,ENSP00000216807,ENSP00000216832,ENSP00000219070,ENSP00000220592,ENSP00000220751,ENSP00000220809,ENSP00000221494,ENSP00000222399,ENSP00000222553,ENSP00000222573,ENSP00000222982,ENSP00000225296,ENSP00000226279,ENSP00000226574,ENSP00000230859…	A4GALT,ABCC1,ABTB2,ACIN1,ACSL4,ACVR1B,ADA,ADAM17,ADAM19,ADAMTS14,ADAMTS2,ADM2,ADORA2A,ADPRHL1,AGO2,AKAP9,AKIRIN2,AMPD3,AMZ1,ANPEP,AOC2,APEX1,APOL1,APOL3,APP,ARID1A,ARID1B,ARID2,ARID3B,ARID4A,ARID4B,ARID5B,ASH1L,ASXL1,ATAT1,ATF7,ATIC,ATN1,ATP1B1,ATXN2,B4GALT1,B4GALT6,BATF2,BAZ1A,BAZ2A,BCL11A,BCL2,BCL3,BCL9L,BCOR,BCORL1,BDP1,BHLHE41,BICD1,BIRC3,BOD1L1,BRD4,BRMS1L,BTG1,BTG2,C10orf2,C17orf96,C9,CAMK1…
GO:0050864	regulation of B cell activation	18	118	0.0010	ENSP00000226279,ENSP00000242208,ENSP00000248244,ENSP00000303939,ENSP00000308208,ENSP00000309338,ENSP00000344544,ENSP00000357167,ENSP00000358092,ENSP00000361359,ENSP00000361965,ENSP00000365380,ENSP00000368538,ENSP00000379330,ENSP00000381185,ENSP00000385675,ENSP00000428924,ENSP00000481570	ADA,BCL2,CD38,CD40,CLCF1,CTLA4,FCRL3,FOXP3,IKZF3,IL6,INHBA,LYN,MMP14,NFATC2,PRDM1,TICAM1,TNFAIP3,TNFRSF4
GO:0051817	modification of morphology or physiology of other organism involved in symbiotic interaction	17	107	0.0010	ENSP00000240185,ENSP00000261023,ENSP00000262626,ENSP00000263253,ENSP00000263408,ENSP00000265165,ENSP00000295927,ENSP00000317891,ENSP00000332973,ENSP00000362179,ENSP00000370074,ENSP00000374529,ENSP00000376943,ENSP00000385571,ENSP00000474412,ENSP00000477908,ENSP00000482259	BCL2L11,C9,CCL3,CCL4,CCL5,CCNK,EP300,HIPK2,HPN,ITGAV,LEF1,PTX3,SERPINB9,SMAD3,TARDBP,TNIP1,ZC3H12A
GO:0001568	blood vessel development	44	464	0.0011	ENSP00000219070,ENSP00000222573,ENSP00000223095,ENSP00000232424,ENSP00000239938,ENSP00000252999,ENSP00000254958,ENSP00000261023,ENSP00000262158,ENSP00000264431,ENSP00000265165,ENSP00000282397,ENSP00000283629,ENSP00000300060,ENSP00000308208,ENSP00000310170,ENSP00000318195,ENSP00000320485,ENSP00000330341,ENSP00000334474,ENSP00000335044,ENSP00000335655,ENSP00000338272,ENSP00000346508,ENSP00000346839…	ADM2,ANPEP,ARID1A,ARID2,B4GALT1,EDN1,EGR1,ENG,ETS1,FLT1,FMNL3,FN1,FOSL1,GLI3,HES1,HEY1,HIF1A,ITGAV,ITGB8,JAG1,KLF5,LAMA5,LEF1,MMP14,MMP2,NCL,NF1,NRP2,PDGFA,PRDM1,PTGS2,RAPGEF1,RAPGEF2,SEMA4A,SERPINE1,SMAD7,SOCS3,TCF7L2,TMEM2,TNFAIP2,UBP1,VEGFA,ZC3H12A,ZMIZ1
GO:0002292	T cell differentiation involved in immune response	9	31	0.0011	ENSP00000164227,ENSP00000231228,ENSP00000265165,ENSP00000299663,ENSP00000357268,ENSP00000368632,ENSP00000370343,ENSP00000385675,ENSP00000387211	BCL3,CLEC4E,GATA3,IL12B,IL18R1,IL6,IRF4,LEF1,SEMA4A
GO:0007267	cell-cell signaling	83	1073	0.0011	ENSP00000164024,ENSP00000219244,ENSP00000220592,ENSP00000222553,ENSP00000222812,ENSP00000232424,ENSP00000241261,ENSP00000242208,ENSP00000242786,ENSP00000243347,ENSP00000250699,ENSP00000252085,ENSP00000255380,ENSP00000262231,ENSP00000263341,ENSP00000264634,ENSP00000265131,ENSP00000265165,ENSP00000278379,ENSP00000288490,ENSP00000291294,ENSP00000298854,ENSP00000300060,ENSP00000301599,ENSP00000305651…	ADORA2A,AGO2,AKAP9,ANPEP,AREG,ARID1B,ASH1L,BCL9L,CCL17,CCL20,CCL3,CCL4,CCL5,CCL8,CD97,CELSR3,CHRM3,CHRNA10,CSNK1D,CXCL10,CXCL11,CXCL9,DGKI,DNM1,EDN1,FASLG,FCHSD2,GABRR2,GATA3,GLS,GPC4,HES1,HIC1,HTR7,IL1B,IL6,INHBA,KCNE1L,KCNIP2,KCNMB3,KCNQ3,KLF5,LEF1,LTA,LTB,LYN,MACF1,MAGI2,MINK1,MYC,NAMPT,NDP,NDRG2,NF1,NLGN3,NR4A2,P2RX7,PCDHGA12,PCSK1,PDGFA,PTGIR,RAPSN,RIMS2,RNF207,SCN1B,SLC1A2,SMAD3,SSH1,STX1A,…
GO:0009888	tissue development	116	1626	0.0011	ENSP00000173229,ENSP00000216605,ENSP00000219070,ENSP00000222399,ENSP00000222573,ENSP00000228606,ENSP00000230990,ENSP00000232424,ENSP00000239223,ENSP00000239938,ENSP00000242208,ENSP00000244050,ENSP00000248594,ENSP00000249075,ENSP00000252542,ENSP00000252999,ENSP00000254846,ENSP00000254958,ENSP00000261023,ENSP00000262158,ENSP00000263253,ENSP00000263980,ENSP00000264183,ENSP00000264431,ENSP00000264634…	ACVR1B,ADA,ADAM17,ANKRD1,ARC,AREG,ARID1A,ARID2,ARID4A,ARID4B,ARID5B,ASH1L,ASXL1,B4GALT1,BCL2,BCL9L,BMP6,BTG2,CD44,CDK6,CEP290,COBL,CRYGS,CSF1,CSF1R,CYP27B1,CYP7B1,DCHS1,DDR2,DNAAF1,DUSP1,DUSP5,EDN1,EGR1,ENG,EP300,ETS2,FAM65B,FASN,FMN1,FN1,GATA3,GLI3,HBEGF,HES1,HEY1,HIF1A,HIVEP3,HNRNPH3,ICAM1,IKZF3,INHBA,ITGAV,ITGB8,JAG1,JAK2,KDM6B,KLF5,LAMA3,LAMA5,LAMB1,LAMB3,LEF1,LIF,MAGI2,MMP14,MMP2,MTHFD1,MTHF…
GO:0031663	lipopolysaccharide-mediated signaling pathway	9	31	0.0011	ENSP00000216797,ENSP00000220751,ENSP00000248244,ENSP00000256458,ENSP00000263341,ENSP00000398698,ENSP00000428924,ENSP00000474412,ENSP00000477908	CCL3,CCL5,IL1B,IRAK2,LYN,NFKBIA,RIPK2,TICAM1,TNF
GO:0050691	regulation of defense response to virus by host	10	39	0.0011	ENSP00000228534,ENSP00000231228,ENSP00000263341,ENSP00000268058,ENSP00000321345,ENSP00000349365,ENSP00000357112,ENSP00000362179,ENSP00000378402,ENSP00000481570	AIM2,IL12B,IL1B,IL23A,IL23R,IL27,PML,SIN3A,TNFAIP3,ZC3H12A
GO:2000403	positive regulation of lymphocyte migration	9	31	0.0011	ENSP00000264634,ENSP00000284981,ENSP00000305651,ENSP00000309968,ENSP00000351671,ENSP00000356792,ENSP00000474412,ENSP00000477908,ENSP00000482259	ADAM17,APP,CCL20,CCL3,CCL4,CCL5,CXCL10,WNT5A,XCL1
GO:0002460	adaptive immune response based on somatic recombination of immune receptors built from immunoglobulin superfamily domains	19	132	0.0012	ENSP00000164227,ENSP00000221847,ENSP00000231228,ENSP00000254958,ENSP00000258787,ENSP00000263408,ENSP00000264832,ENSP00000265165,ENSP00000309968,ENSP00000356024,ENSP00000357268,ENSP00000358983,ENSP00000365380,ENSP00000368632,ENSP00000370343,ENSP00000378217,ENSP00000385675,ENSP00000387211,ENSP00000431603	ADAM17,BCL3,C9,CR2,EBI3,FOXP3,GATA3,ICAM1,IL12B,IL18R1,IL6,IRF4,JAG1,LEF1,MYO1G,NFKB2,POU2F2,PRKCD,SEMA4A
GO:0035690	cellular response to drug	33	310	0.0012	ENSP00000216714,ENSP00000220751,ENSP00000226574,ENSP00000228434,ENSP00000239938,ENSP00000254846,ENSP00000255380,ENSP00000263341,ENSP00000264832,ENSP00000299855,ENSP00000313199,ENSP00000315713,ENSP00000324173,ENSP00000330696,ENSP00000332116,ENSP00000336721,ENSP00000356438,ENSP00000357112,ENSP00000360762,ENSP00000362179,ENSP00000366330,ENSP00000366682,ENSP00000368683,ENSP00000370078,ENSP00000376436…	AIM2,ANKRD1,APEX1,CD69,CHRM3,EDN1,EGR1,ETS1,HNRNPD,HSPA5,ICAM1,IL1B,IL6,IRG1,KDM6B,KLF9,LARP1,MMP3,MYC,NFKB1,P2RX7,PCGF2,PDE4A,PDE4B,PRKCD,PTGS2,RIPK2,SIN3A,SSH1,TAF1,TNF,TNFAIP3,ZC3H12A
GO:0040008	regulation of growth	57	663	0.0012	ENSP00000173229,ENSP00000215781,ENSP00000216807,ENSP00000226279,ENSP00000228606,ENSP00000229135,ENSP00000230990,ENSP00000231228,ENSP00000242208,ENSP00000256015,ENSP00000262231,ENSP00000262626,ENSP00000263062,ENSP00000263980,ENSP00000264634,ENSP00000265165,ENSP00000265362,ENSP00000268058,ENSP00000276654,ENSP00000282516,ENSP00000284981,ENSP00000308208,ENSP00000309968,ENSP00000310928,ENSP00000319231…	ACSL4,ACVR1B,ADAM17,APP,BCL11A,BCL2,BCL2L11,BRMS1L,BTG1,CD38,CISH,CSF1,CYP27B1,DDX39B,DMAP1,EDN1,EPB41L3,EPC1,FN1,GOLGA4,HBEGF,HIF1A,HPN,IFNG,IL12B,INHBA,LEF1,LRP12,LTA,MACF1,MAPK11,MMP14,NEDD4L,NIPBL,NTN1,OSM,PHLDA2,PLXNA1,PML,PPARD,PTPRJ,PTPRS,RAI1,RIMS2,SAFB,SEMA3A,SEMA4D,SLC9A1,SMAD3,SOCS1,SOCS3,SYT17,TNF,TSLP,UNC13A,VEGFA,WNT5A
GO:0043062	extracellular structure organization	35	339	0.0012	ENSP00000164227,ENSP00000219070,ENSP00000222399,ENSP00000222573,ENSP00000223095,ENSP00000246229,ENSP00000251582,ENSP00000252999,ENSP00000257527,ENSP00000261023,ENSP00000262626,ENSP00000264828,ENSP00000264832,ENSP00000265131,ENSP00000282588,ENSP00000283249,ENSP00000284981,ENSP00000297350,ENSP00000299855,ENSP00000308208,ENSP00000324532,ENSP00000346508,ENSP00000346839,ENSP00000351015,ENSP00000356899…	ADAM19,ADAMTS14,ADAMTS2,APP,B4GALT1,BCL3,CD44,COL5A3,DDR2,ENG,FBN2,FN1,HPN,ICAM1,ITGA1,ITGA10,ITGAV,ITGB6,ITGB8,LAMA3,LAMA5,LAMB1,LAMB3,MMP14,MMP2,MMP3,NF1,NFKB2,PDGFA,PLAGL2,PLTP,SERPINE1,TNC,TNF,TNFRSF11B
GO:0045073	regulation of chemokine biosynthetic process	6	11	0.0012	ENSP00000239938,ENSP00000248244,ENSP00000263341,ENSP00000264634,ENSP00000385675,ENSP00000398698	EGR1,IL1B,IL6,TICAM1,TNF,WNT5A
GO:0045670	regulation of osteoclast differentiation	13	67	0.0012	ENSP00000228534,ENSP00000229135,ENSP00000231228,ENSP00000279028,ENSP00000312649,ENSP00000321345,ENSP00000327513,ENSP00000351015,ENSP00000362410,ENSP00000375894,ENSP00000378265,ENSP00000398698,ENSP00000477908	CCL3,CSF1,GPR55,IFNG,IL12B,IL23A,IL23R,MAFB,NF1,OCSTAMP,PPARGC1B,SLC9B2,TNF
GO:0048732	gland development	39	395	0.0012	ENSP00000173229,ENSP00000216797,ENSP00000232424,ENSP00000251453,ENSP00000252999,ENSP00000264634,ENSP00000265131,ENSP00000265165,ENSP00000265362,ENSP00000268058,ENSP00000279873,ENSP00000286301,ENSP00000304592,ENSP00000310721,ENSP00000313199,ENSP00000327513,ENSP00000332973,ENSP00000351015,ENSP00000357998,ENSP00000361965,ENSP00000362410,ENSP00000364839,ENSP00000367815,ENSP00000368632,ENSP00000369055…	ADA,AREG,ARID5B,ASH1L,ASXL1,B4GALT1,BCL2,BCL2L11,COBL,CSF1,CSF1R,CYP19A1,CYP7B1,DDX39B,DNAAF1,ETS1,FASN,GATA3,GLI3,HES1,HIF1A,HNRNPD,JAK2,LAMA5,LEF1,MAFB,NF1,NFKBIA,NTN1,PLXNA1,PML,RPS16,SEC63,SEMA3A,SMAD3,TNC,TNF,VEGFA,WNT5A
GO:1904018	positive regulation of vasculature development	23	179	0.0012	ENSP00000220592,ENSP00000222573,ENSP00000223095,ENSP00000239938,ENSP00000256015,ENSP00000263339,ENSP00000263341,ENSP00000264431,ENSP00000264634,ENSP00000282397,ENSP00000300305,ENSP00000334145,ENSP00000356438,ENSP00000361359,ENSP00000362179,ENSP00000362299,ENSP00000364526,ENSP00000376436,ENSP00000379087,ENSP00000385571,ENSP00000437955,ENSP00000446252,ENSP00000478570	ADM2,AGO2,BTG1,CD40,EGR1,ENG,ETS1,F3,FLT1,HIF1A,HIPK2,IL1A,IL1B,ITGB8,KIAA1462,PTGS2,RAPGEF2,RUNX1,SERPINE1,SOD2,VEGFA,WNT5A,ZC3H12A
GO:0048666	neuron development	63	758	0.0013	ENSP00000164024,ENSP00000173229,ENSP00000222399,ENSP00000232424,ENSP00000249075,ENSP00000263071,ENSP00000264431,ENSP00000264634,ENSP00000265131,ENSP00000265362,ENSP00000276654,ENSP00000278919,ENSP00000280772,ENSP00000282588,ENSP00000284981,ENSP00000286301,ENSP00000290551,ENSP00000300305,ENSP00000305988,ENSP00000316543,ENSP00000325313,ENSP00000335153,ENSP00000335196,ENSP00000336630,ENSP00000339787…	ACSL4,ADORA2A,AGER,ALCAM,ANK3,APP,ARC,AREG,ARID1B,BCL2,BTG2,CD3E,CELSR3,CEP290,CNTF,COBL,CSF1R,EHD1,EPB41L3,FEZ1,FMN1,FRY,GATA3,GLDN,GLI3,HES1,HSP90AA1,IL6,ITGA1,JAK2,KCNIP2,KIF5C,LAMB1,LIF,LRP12,LYN,MAP1S,MINK1,MST4,NLGN3,NR4A2,NR4A3,NRP2,NTN1,PLXNA1,PRDM1,PTPRF,PTPRK,RAPGEF2,RAPH1,RUNX1,SCARF1,SCN1B,SEMA3A,SEMA4A,SKIL,SLC4A10,SYNGAP1,TNC,VANGL2,VEGFA,WNK1,WNT5A
GO:0060562	epithelial tube morphogenesis	32	298	0.0013	ENSP00000173229,ENSP00000216605,ENSP00000232424,ENSP00000252999,ENSP00000264634,ENSP00000265131,ENSP00000265165,ENSP00000268058,ENSP00000286301,ENSP00000299441,ENSP00000308208,ENSP00000320485,ENSP00000327513,ENSP00000332973,ENSP00000357040,ENSP00000362299,ENSP00000362942,ENSP00000367815,ENSP00000368632,ENSP00000368683,ENSP00000369055,ENSP00000378912,ENSP00000379097,ENSP00000379258,ENSP00000381185…	AREG,ARID1A,B4GALT1,BCL2,CEP290,COBL,CSF1,CSF1R,DCHS1,DNAAF1,EDN1,ENG,FMN1,GATA3,GLI3,HES1,HIF1A,LAMA5,LEF1,MMP14,MTHFD1,MTHFD1L,MYC,NTN1,PHACTR4,PLXNB2,PML,SMAD3,TNC,VANGL2,VEGFA,WNT5A
GO:0001890	placenta development	20	145	0.0014	ENSP00000222573,ENSP00000228606,ENSP00000232424,ENSP00000244050,ENSP00000249075,ENSP00000257527,ENSP00000265165,ENSP00000296871,ENSP00000310170,ENSP00000310928,ENSP00000319231,ENSP00000320485,ENSP00000330341,ENSP00000338272,ENSP00000356438,ENSP00000358092,ENSP00000361965,ENSP00000367301,ENSP00000376204,ENSP00000437955	ADA,ADAM19,ARID1A,ASH1L,CSF2,CYP27B1,FOSL1,HES1,HEY1,HIF1A,ITGB8,LEF1,LIF,NDP,PHLDA2,PPARD,PRDM1,PTGS2,SNAI1,SOCS3
GO:0045620	negative regulation of lymphocyte differentiation	11	49	0.0014	ENSP00000242208,ENSP00000245414,ENSP00000257600,ENSP00000262158,ENSP00000300305,ENSP00000303939,ENSP00000329418,ENSP00000362179,ENSP00000365380,ENSP00000379258,ENSP00000391676	CTLA4,DTX1,FOXP3,GLI3,INHBA,IRF1,JAK3,RUNX1,SMAD7,SOCS1,ZC3H12A
GO:0071260	cellular response to mechanical stimulus	14	78	0.0014	ENSP00000226574,ENSP00000245414,ENSP00000263341,ENSP00000263980,ENSP00000283147,ENSP00000356438,ENSP00000360762,ENSP00000361359,ENSP00000362299,ENSP00000370034,ENSP00000376849,ENSP00000401399,ENSP00000421377,ENSP00000445306	ANKRD1,ATP1A1,BMP6,CASP5,CD40,ENG,IL1B,IRF1,MYD88,NFKB1,PIEZO2,PTGS2,SLC9A1,TLR7
GO:0001666	response to hypoxia	31	288	0.0015	ENSP00000219070,ENSP00000220809,ENSP00000226279,ENSP00000239938,ENSP00000262367,ENSP00000263253,ENSP00000263980,ENSP00000264832,ENSP00000268058,ENSP00000308208,ENSP00000309968,ENSP00000310928,ENSP00000332973,ENSP00000344479,ENSP00000351015,ENSP00000356150,ENSP00000356438,ENSP00000356790,ENSP00000360762,ENSP00000361275,ENSP00000361965,ENSP00000362299,ENSP00000364210,ENSP00000368683,ENSP00000376436…	ADA,ADAM17,AGER,ANKRD1,ATP1B1,BCL2,CD38,CREBBP,EDN1,EGR1,ENG,EP300,ETS1,HIF1A,HIPK2,ICAM1,LTA,MDM4,MMP14,MMP2,MYC,NF1,NR4A2,PLAT,PLK3,PML,PPARD,PTGS2,SLC9A1,SMAD3,VEGFA
GO:0002718	regulation of cytokine production involved in immune response	13	69	0.0015	ENSP00000262158,ENSP00000263341,ENSP00000264634,ENSP00000280200,ENSP00000337383,ENSP00000356792,ENSP00000365380,ENSP00000368632,ENSP00000385675,ENSP00000387211,ENSP00000391676,ENSP00000398698,ENSP00000482027	CD226,FOXP3,GATA3,IL18R1,IL1B,IL6,JAK3,NLRP3,NR4A3,SMAD7,TNF,WNT5A,XCL1
GO:0042326	negative regulation of phosphorylation	43	458	0.0015	ENSP00000155926,ENSP00000239223,ENSP00000240185,ENSP00000242208,ENSP00000249075,ENSP00000250699,ENSP00000252660,ENSP00000262158,ENSP00000263341,ENSP00000264122,ENSP00000265734,ENSP00000300952,ENSP00000317891,ENSP00000320886,ENSP00000328773,ENSP00000329380,ENSP00000329418,ENSP00000330341,ENSP00000330696,ENSP00000336630,ENSP00000341292,ENSP00000345826,ENSP00000348753,ENSP00000351015,ENSP00000358596…	ADORA2A,AKT1S1,ASH1L,CBLB,CDK6,CHRNA10,CISH,DUSP1,DUSP5,DUSP7,DUSP8,ENG,GBP1,GP1BA,HEXIM1,IL1B,INHBA,LIF,LRRK1,LYN,MAS1,MIDN,MLXIPL,MYC,NDRG2,NF1,P2RX7,PMEPA1,PRKCD,PTPRJ,RAPGEF1,RHOH,SEMA4D,SMAD7,SOCS1,SOCS3,SPRED2,TARDBP,TNFAIP3,TNIP1,TRIB2,WNK1,ZC3H12A
GO:0045581	negative regulation of T cell differentiation	10	41	0.0015	ENSP00000245414,ENSP00000257600,ENSP00000262158,ENSP00000300305,ENSP00000303939,ENSP00000329418,ENSP00000362179,ENSP00000365380,ENSP00000379258,ENSP00000391676	CTLA4,DTX1,FOXP3,GLI3,IRF1,JAK3,RUNX1,SMAD7,SOCS1,ZC3H12A
GO:2001236	regulation of extrinsic apoptotic signaling pathway	21	158	0.0015	ENSP00000223095,ENSP00000241261,ENSP00000242208,ENSP00000261023,ENSP00000263339,ENSP00000263341,ENSP00000264832,ENSP00000268058,ENSP00000296871,ENSP00000309132,ENSP00000310933,ENSP00000321951,ENSP00000351015,ENSP00000355996,ENSP00000356694,ENSP00000358404,ENSP00000362994,ENSP00000381185,ENSP00000398698,ENSP00000415243,ENSP00000481570	BCL2,BCL2L14,CSF2,FAIM2,FASLG,G0S2,ICAM1,IL1A,IL1B,INHBA,ITGAV,MADD,NF1,PML,SERPINE1,SKIL,TCF7L2,TNF,TNFAIP3,TNFSF10,TRAF1
GO:0032479	regulation of type I interferon production	17	112	0.0016	ENSP00000220751,ENSP00000225296,ENSP00000226574,ENSP00000245414,ENSP00000248244,ENSP00000262367,ENSP00000263253,ENSP00000295025,ENSP00000349932,ENSP00000357113,ENSP00000358983,ENSP00000361446,ENSP00000366682,ENSP00000370034,ENSP00000375857,ENSP00000401399,ENSP00000481570	CREBBP,DHX33,EP300,IFI16,IRF1,IRG1,LRRFIP1,MYD88,NFKB1,NFKB2,POLR3A,PTPRS,REL,RIPK2,TICAM1,TLR7,TNFAIP3
GO:0032675	regulation of interleukin-6 production	17	112	0.0016	ENSP00000220751,ENSP00000248244,ENSP00000257787,ENSP00000262865,ENSP00000263339,ENSP00000263341,ENSP00000264634,ENSP00000306190,ENSP00000330696,ENSP00000339804,ENSP00000362179,ENSP00000365380,ENSP00000370034,ENSP00000385675,ENSP00000398698,ENSP00000401399,ENSP00000481570	AKIRIN2,BPI,FOXP3,IL1A,IL1B,IL6,MYD88,P2RX7,RIPK2,SLAMF1,TICAM1,TLR7,TNF,TNFAIP3,TSLP,WNT5A,ZC3H12A
GO:0045076	regulation of interleukin-2 biosynthetic process	7	18	0.0016	ENSP00000203629,ENSP00000263339,ENSP00000263341,ENSP00000264246,ENSP00000354566,ENSP00000365380,ENSP00000370343	CD3E,CD80,FOXP3,IL1A,IL1B,IRF4,LAG3
GO:2000401	regulation of lymphocyte migration	11	50	0.0016	ENSP00000264634,ENSP00000284981,ENSP00000305651,ENSP00000309968,ENSP00000351671,ENSP00000356792,ENSP00000419485,ENSP00000474412,ENSP00000477908,ENSP00000482259,ENSP00000482957	ADAM17,APP,CCL20,CCL3,CCL4,CCL5,CXCL10,FAM65B,GCSAM,WNT5A,XCL1
GO:0001910	regulation of leukocyte mediated cytotoxicity	12	60	0.0017	ENSP00000203629,ENSP00000228534,ENSP00000231228,ENSP00000264832,ENSP00000280200,ENSP00000306157,ENSP00000310244,ENSP00000321345,ENSP00000330696,ENSP00000356792,ENSP00000364210,ENSP00000370074	AGER,CD226,ICAM1,IL12B,IL23A,IL23R,IL7R,LAG3,P2RX7,RASGRP1,SERPINB9,XCL1
GO:0002260	lymphocyte homeostasis	11	51	0.0018	ENSP00000330696,ENSP00000365380,ENSP00000369293,ENSP00000376943,ENSP00000378845,ENSP00000381185,ENSP00000391676,ENSP00000415243,ENSP00000428924,ENSP00000437955,ENSP00000481570	BCL2,BCL2L11,FOXP3,HIF1A,IL2RA,JAK3,LAT,LYN,P2RX7,SKIL,TNFAIP3
GO:0002573	myeloid leukocyte differentiation	16	102	0.0018	ENSP00000225474,ENSP00000246657,ENSP00000265165,ENSP00000279028,ENSP00000284981,ENSP00000286301,ENSP00000296871,ENSP00000301887,ENSP00000304592,ENSP00000327513,ENSP00000357113,ENSP00000368632,ENSP00000370343,ENSP00000373600,ENSP00000398698,ENSP00000478570	APP,BATF2,CCR7,CSF1,CSF1R,CSF2,CSF3,FASN,GATA3,IFI16,IRF4,LEF1,LRRK1,OCSTAMP,TNF,VEGFA
GO:0043406	positive regulation of MAP kinase activity	29	264	0.0018	ENSP00000220751,ENSP00000256458,ENSP00000263341,ENSP00000264634,ENSP00000282397,ENSP00000282588,ENSP00000284981,ENSP00000310244,ENSP00000310933,ENSP00000330696,ENSP00000333685,ENSP00000340305,ENSP00000343847,ENSP00000346508,ENSP00000347427,ENSP00000357040,ENSP00000358596,ENSP00000361263,ENSP00000361359,ENSP00000364210,ENSP00000368683,ENSP00000371067,ENSP00000377867,ENSP00000398698,ENSP00000399511…	AGER,APP,CD40,DUSP5,DUSP7,EDN1,ERN1,FLT1,IL1B,IRAK2,ITGA1,JAK2,MADD,MAPK11,MINK1,MST4,MUC20,NEK10,P2RX7,PDGFA,RAPGEF1,RASGRP1,RIPK2,TNF,TNIK,UBE2V1,VANGL2,VEGFA,WNT5A
GO:0002218	activation of innate immune response	23	186	0.0019	ENSP00000216797,ENSP00000220751,ENSP00000226574,ENSP00000248244,ENSP00000256458,ENSP00000262367,ENSP00000263253,ENSP00000299663,ENSP00000308925,ENSP00000317891,ENSP00000328773,ENSP00000340305,ENSP00000354346,ENSP00000357112,ENSP00000357113,ENSP00000370034,ENSP00000378217,ENSP00000378402,ENSP00000401399,ENSP00000414350,ENSP00000426613,ENSP00000428924,ENSP00000481570	AIM2,CLEC4E,CREBBP,EP300,HEXIM1,IFI16,IRAK2,LYN,MATR3,MUC20,MYD88,NFKB1,NFKBIA,PRKCD,RIPK2,SIN3A,TICAM1,TLR10,TLR7,TNFAIP3,TNIP1,TNIP3,UBE2V1
GO:0002230	positive regulation of defense response to virus by host	8	26	0.0019	ENSP00000228534,ENSP00000231228,ENSP00000268058,ENSP00000321345,ENSP00000349365,ENSP00000357112,ENSP00000362179,ENSP00000378402	AIM2,IL12B,IL23A,IL23R,IL27,PML,SIN3A,ZC3H12A
GO:0006959	humoral immune response	28	252	0.0019	ENSP00000164227,ENSP00000219244,ENSP00000221847,ENSP00000229135,ENSP00000262865,ENSP00000263408,ENSP00000284981,ENSP00000296026,ENSP00000296877,ENSP00000305651,ENSP00000306884,ENSP00000339804,ENSP00000350844,ENSP00000351671,ENSP00000354901,ENSP00000356024,ENSP00000356792,ENSP00000368632,ENSP00000376786,ENSP00000378118,ENSP00000379110,ENSP00000381185,ENSP00000385675,ENSP00000398698,ENSP00000403495…	APP,BCL2,BCL3,BPI,C9,CCL17,CCL20,CCL8,CFB,CR2,CXCL1,CXCL10,CXCL11,CXCL2,CXCL3,CXCL9,EBI3,GATA3,IFNG,IL6,LEAP2,LTA,PAX5,POU2AF1,POU2F2,TNF,TSLP,XCL1
GO:0031175	neuron projection development	53	616	0.0019	ENSP00000164024,ENSP00000173229,ENSP00000222399,ENSP00000232424,ENSP00000263071,ENSP00000264431,ENSP00000264634,ENSP00000265131,ENSP00000265362,ENSP00000276654,ENSP00000278919,ENSP00000280772,ENSP00000282588,ENSP00000284981,ENSP00000286301,ENSP00000290551,ENSP00000305988,ENSP00000316543,ENSP00000325313,ENSP00000335153,ENSP00000336630,ENSP00000339787,ENSP00000343158,ENSP00000344479,ENSP00000344546…	ACSL4,ADORA2A,AGER,ALCAM,ANK3,APP,ARC,AREG,ARID1B,BCL2,BTG2,CD3E,CELSR3,COBL,CSF1R,EHD1,EPB41L3,FEZ1,FMN1,FRY,GATA3,GLI3,HES1,HSP90AA1,IL6,ITGA1,JAK2,KIF5C,LAMB1,LRP12,LYN,MAP1S,MINK1,MST4,NLGN3,NR4A2,NR4A3,NRP2,NTN1,PLXNA1,PTPRF,PTPRK,RAPGEF2,RAPH1,SCARF1,SCN1B,SEMA3A,SEMA4A,SYNGAP1,TNC,VANGL2,VEGFA,WNT5A
GO:0042093	T-helper cell differentiation	8	26	0.0019	ENSP00000164227,ENSP00000231228,ENSP00000265165,ENSP00000357268,ENSP00000368632,ENSP00000370343,ENSP00000385675,ENSP00000387211	BCL3,GATA3,IL12B,IL18R1,IL6,IRF4,LEF1,SEMA4A
GO:0045589	regulation of regulatory T cell differentiation	8	26	0.0019	ENSP00000229135,ENSP00000245414,ENSP00000300305,ENSP00000303939,ENSP00000329418,ENSP00000365380,ENSP00000369293,ENSP00000379330	CTLA4,FOXP3,IFNG,IL2RA,IRF1,NFATC2,RUNX1,SOCS1
GO:0048562	embryonic organ morphogenesis	30	279	0.0019	ENSP00000173229,ENSP00000216605,ENSP00000232424,ENSP00000250699,ENSP00000262626,ENSP00000264634,ENSP00000282516,ENSP00000308208,ENSP00000320485,ENSP00000332973,ENSP00000340347,ENSP00000350844,ENSP00000357040,ENSP00000360493,ENSP00000362299,ENSP00000362410,ENSP00000362942,ENSP00000367815,ENSP00000368632,ENSP00000368683,ENSP00000374240,ENSP00000379258,ENSP00000384290,ENSP00000385571,ENSP00000424571…	ARID1A,CEP290,CHRNA10,DNAAF1,EDN1,ENG,FBN2,GATA3,GLI3,HES1,HIF1A,HIPK2,HPN,MAFB,MMP14,MTHFD1,MTHFD1L,NIPBL,NR4A3,NTN1,PAX5,PCGF2,PHACTR4,RUNX2,SHOX2,SMAD3,TCF7,VANGL2,WDR60,WNT5A
GO:0050792	regulation of viral process	22	174	0.0019	ENSP00000240185,ENSP00000262626,ENSP00000263253,ENSP00000265165,ENSP00000265598,ENSP00000268058,ENSP00000295927,ENSP00000306565,ENSP00000311513,ENSP00000313007,ENSP00000317891,ENSP00000336721,ENSP00000357113,ENSP00000362179,ENSP00000374529,ENSP00000381185,ENSP00000386187,ENSP00000398698,ENSP00000404121,ENSP00000474412,ENSP00000477908,ENSP00000482259	BCL2,CCL3,CCL4,CCL5,CCNK,EP300,HPN,IFI16,IFITM1,ILF3,ISG20,LAMP3,LARP1,LEF1,PABPC1,PML,PTX3,RSF1,TARDBP,TNF,TNIP1,ZC3H12A
GO:0060558	regulation of calcidiol 1-monooxygenase activity	5	7	0.0019	ENSP00000226574,ENSP00000228606,ENSP00000229135,ENSP00000263341,ENSP00000398698	CYP27B1,IFNG,IL1B,NFKB1,TNF
GO:0070304	positive regulation of stress-activated protein kinase signaling cascade	20	149	0.0019	ENSP00000220751,ENSP00000246657,ENSP00000263341,ENSP00000264634,ENSP00000265362,ENSP00000284981,ENSP00000289473,ENSP00000306190,ENSP00000310244,ENSP00000347427,ENSP00000357040,ENSP00000362179,ENSP00000364210,ENSP00000368683,ENSP00000385571,ENSP00000398698,ENSP00000399511,ENSP00000401445,ENSP00000428924,ENSP00000478570	AGER,APP,CCR7,EDN1,ERN1,HIPK2,IL1B,LYN,MINK1,NCF1,RASGRP1,RIPK2,SEMA3A,SLAMF1,TNF,TNIK,VANGL2,VEGFA,WNT5A,ZC3H12A
GO:1902624	positive regulation of neutrophil migration	9	34	0.0019	ENSP00000228534,ENSP00000246657,ENSP00000263339,ENSP00000296026,ENSP00000356792,ENSP00000368683,ENSP00000379110,ENSP00000427279,ENSP00000482957	CCR7,CXCL1,CXCL2,CXCL3,EDN1,FAM65B,IL1A,IL23A,XCL1
GO:1903532	positive regulation of secretion by cell	36	364	0.0020	ENSP00000220751,ENSP00000222812,ENSP00000226279,ENSP00000240185,ENSP00000242208,ENSP00000263339,ENSP00000263341,ENSP00000264634,ENSP00000283147,ENSP00000286301,ENSP00000299663,ENSP00000310244,ENSP00000310928,ENSP00000330696,ENSP00000333685,ENSP00000336630,ENSP00000337383,ENSP00000339804,ENSP00000340864,ENSP00000357112,ENSP00000358404,ENSP00000360762,ENSP00000368538,ENSP00000368632,ENSP00000368683…	ADORA2A,AIM2,ANKRD1,BMP6,C1QTNF1,CCL3,CD274,CD38,CLEC4E,CLEC5A,CSF1R,CYP19A1,EDN1,GATA3,HCAR2,HIF1A,IL1A,IL1B,IL6,INHBA,JAK2,MAPK11,NLRP3,P2RX7,PPARD,RASGRP1,RIPK2,STX1A,TARDBP,TCF7L2,TNF,TNFRSF4,TSLP,TTN,UNC13A,WNT5A
GO:0001933	negative regulation of protein phosphorylation	40	422	0.0021	ENSP00000155926,ENSP00000239223,ENSP00000240185,ENSP00000249075,ENSP00000250699,ENSP00000252660,ENSP00000262158,ENSP00000263341,ENSP00000264122,ENSP00000265734,ENSP00000317891,ENSP00000320886,ENSP00000328773,ENSP00000329380,ENSP00000329418,ENSP00000330341,ENSP00000330696,ENSP00000336630,ENSP00000341292,ENSP00000345826,ENSP00000348753,ENSP00000351015,ENSP00000358596,ENSP00000359504,ENSP00000361263…	ADORA2A,AKT1S1,ASH1L,CBLB,CDK6,CHRNA10,CISH,DUSP1,DUSP5,DUSP7,DUSP8,ENG,GBP1,GP1BA,HEXIM1,IL1B,LIF,LRRK1,LYN,MAS1,MLXIPL,MYC,NDRG2,NF1,P2RX7,PMEPA1,PRKCD,PTPRJ,RAPGEF1,SEMA4D,SMAD7,SOCS1,SOCS3,SPRED2,TARDBP,TNFAIP3,TNIP1,TRIB2,WNK1,ZC3H12A
GO:0000302	response to reactive oxygen species	23	189	0.0022	ENSP00000216714,ENSP00000239223,ENSP00000246657,ENSP00000254846,ENSP00000289473,ENSP00000299855,ENSP00000310170,ENSP00000312649,ENSP00000313199,ENSP00000357196,ENSP00000361275,ENSP00000361965,ENSP00000368683,ENSP00000376436,ENSP00000377867,ENSP00000378217,ENSP00000379097,ENSP00000381185,ENSP00000385675,ENSP00000446252,ENSP00000481570,ENSP00000482027,ENSP00000482063	ADA,APEX1,AREG,BCL2,CCR7,DUSP1,EDN1,ETS1,FOSL1,HNRNPD,IL6,KDM6B,MMP3,MST4,NCF1,NR4A3,PCGF2,PLK3,PPARGC1B,PRKCD,PTPRK,SOD2,TNFAIP3
GO:0043065	positive regulation of apoptotic process	52	604	0.0022	ENSP00000216341,ENSP00000220751,ENSP00000229135,ENSP00000231228,ENSP00000239223,ENSP00000241261,ENSP00000242208,ENSP00000246229,ENSP00000256015,ENSP00000257572,ENSP00000262710,ENSP00000263980,ENSP00000264431,ENSP00000264634,ENSP00000268058,ENSP00000282588,ENSP00000284981,ENSP00000298854,ENSP00000303939,ENSP00000309132,ENSP00000310170,ENSP00000330696,ENSP00000332973,ENSP00000334145,ENSP00000336630…	ACIN1,ADORA2A,ANKRD1,APP,B4GALT1,BCL2,BCL2L11,BCL2L14,BTG1,CCL3,CCL5,CD274,CD40,CTLA4,DUSP1,F3,FASLG,FOSL1,G0S2,GZMB,HCAR2,HRK,IDO1,IFNG,IL12B,IL6,INHBA,ITGA1,JAK2,LTA,LYN,MYC,NF1,NLRP3,NR4A3,P2RX7,PLAGL2,PML,PRKCD,PTGS2,RAPGEF2,RAPSN,RIPK2,SKIL,SLC9A1,SMAD3,SOD2,TNF,TNFSF10,TNFSF15,WNT5A,ZC3H12A
GO:0001952	regulation of cell-matrix adhesion	16	105	0.0023	ENSP00000223095,ENSP00000246657,ENSP00000254958,ENSP00000263980,ENSP00000265734,ENSP00000308208,ENSP00000327513,ENSP00000332973,ENSP00000347427,ENSP00000351015,ENSP00000354573,ENSP00000381185,ENSP00000400010,ENSP00000452796,ENSP00000478570,ENSP00000479134	BCL2,CCR7,CDK6,CSF1,FMN1,JAG1,MACF1,MINK1,MMP14,NF1,PEAK1,PTPRJ,SERPINE1,SLC9A1,SMAD3,VEGFA
GO:0006468	protein phosphorylation	72	923	0.0023	ENSP00000009105,ENSP00000216223,ENSP00000220751,ENSP00000226574,ENSP00000230990,ENSP00000249075,ENSP00000256458,ENSP00000261023,ENSP00000262158,ENSP00000262345,ENSP00000262940,ENSP00000263341,ENSP00000264431,ENSP00000264634,ENSP00000264661,ENSP00000265734,ENSP00000268058,ENSP00000282397,ENSP00000284981,ENSP00000286301,ENSP00000296871,ENSP00000310244,ENSP00000324464,ENSP00000330696,ENSP00000333685…	ACVR1B,ADM2,AKAP9,APP,BCL2,CAMK1G,CCL3,CCL5,CCL8,CCNK,CDK12,CDK6,CLK2,CSF1R,CSF2,CSNK1D,DDR2,DUSP5,DUSP7,ENG,ERN1,FLT1,HBEGF,HIPK2,HSP90AA1,IL12RB2,IL1B,IL2RA,IL2RB,ILF3,IRAK2,ITGAV,JAK2,JAK3,KCNH4,LAT,LIF,LRRK1,LYN,MAPK11,MINK1,MST4,MYC,NEK10,NEK6,NF1,NFKB1,NRP2,P2RX7,PDGFA,PEAK1,PLK3,PML,PRKCD,PRPF4B,RAPGEF2,RASA4,RASGRP1,RIPK2,SIK3,SMAD7,SMG1,SYNGAP1,TAF1,TLR7,TNF,TNIK,TOP1,TTN,UBE2V1,WNK1,WNT…
GO:0070661	leukocyte proliferation	14	83	0.0023	ENSP00000220751,ENSP00000221847,ENSP00000228534,ENSP00000265165,ENSP00000306157,ENSP00000327513,ENSP00000330696,ENSP00000356024,ENSP00000361359,ENSP00000361704,ENSP00000368538,ENSP00000378217,ENSP00000381185,ENSP00000399518	BCL2,CD40,CR2,CSF1,CTPS1,EBI3,IL23A,IL7R,LEF1,P2RX7,PRKCD,RIPK2,SATB1,TNFRSF4
GO:1901888	regulation of cell junction assembly	14	83	0.0023	ENSP00000244050,ENSP00000263980,ENSP00000264431,ENSP00000300305,ENSP00000308208,ENSP00000332973,ENSP00000354573,ENSP00000361263,ENSP00000398698,ENSP00000400010,ENSP00000430886,ENSP00000452796,ENSP00000478570,ENSP00000479134	FMN1,GPBAR1,MACF1,MMP14,PEAK1,PTPRJ,RAPGEF1,RAPGEF2,RUNX1,SLC9A1,SMAD3,SNAI1,TNF,VEGFA
GO:0034103	regulation of tissue remodeling	13	73	0.0024	ENSP00000226279,ENSP00000228534,ENSP00000231228,ENSP00000268058,ENSP00000286301,ENSP00000297350,ENSP00000312649,ENSP00000330696,ENSP00000351015,ENSP00000364210,ENSP00000369055,ENSP00000385675,ENSP00000481570	AGER,B4GALT1,CD38,CSF1R,IL12B,IL23A,IL6,NF1,P2RX7,PML,PPARGC1B,TNFAIP3,TNFRSF11B
GO:0050663	cytokine secretion	10	44	0.0024	ENSP00000046794,ENSP00000246657,ENSP00000261023,ENSP00000283249,ENSP00000337383,ENSP00000357112,ENSP00000359488,ENSP00000359640,ENSP00000368632,ENSP00000428924	AIM2,CCR7,GATA3,GBP5,ITGAV,ITGB6,LCP2,LYN,MCOLN2,NLRP3
GO:0050715	positive regulation of cytokine secretion	17	117	0.0024	ENSP00000220751,ENSP00000263339,ENSP00000263341,ENSP00000264634,ENSP00000286301,ENSP00000299663,ENSP00000310244,ENSP00000330696,ENSP00000333685,ENSP00000337383,ENSP00000339804,ENSP00000357112,ENSP00000368632,ENSP00000370989,ENSP00000398698,ENSP00000449999,ENSP00000477908	AIM2,CCL3,CD274,CLEC4E,CLEC5A,CSF1R,GATA3,IL1A,IL1B,MAPK11,NLRP3,P2RX7,RASGRP1,RIPK2,TNF,TSLP,WNT5A
GO:0000398	mRNA splicing, via spliceosome	30	284	0.0025	ENSP00000216832,ENSP00000221494,ENSP00000245934,ENSP00000254108,ENSP00000254193,ENSP00000265560,ENSP00000265866,ENSP00000265872,ENSP00000276201,ENSP00000291552,ENSP00000292879,ENSP00000297071,ENSP00000301740,ENSP00000303015,ENSP00000313007,ENSP00000313199,ENSP00000325376,ENSP00000326261,ENSP00000337194,ENSP00000346694,ENSP00000364912,ENSP00000376309,ENSP00000379475,ENSP00000414302,ENSP00000425092…	CCAR1,CHERP,CWC25,DDX39B,FUS,HNRNPA2B1,HNRNPA3,HNRNPD,HNRNPH3,HNRNPM,LUC7L3,PABPC1,PNN,POLR2A,PRPF4B,PRPF8,SF3A2,SFSWAP,SNRPA1,SPEN,SRRM1,SRRM2,SRSF12,SYMPK,TRA2A,U2AF1L4,U2AFBP,UPF3B,USP4,ZRSR2
GO:0022604	regulation of cell morphogenesis	41	442	0.0025	ENSP00000173229,ENSP00000262231,ENSP00000262626,ENSP00000264431,ENSP00000264634,ENSP00000264832,ENSP00000265362,ENSP00000276440,ENSP00000279249,ENSP00000286301,ENSP00000315713,ENSP00000324464,ENSP00000329219,ENSP00000335320,ENSP00000335655,ENSP00000338774,ENSP00000343158,ENSP00000346839,ENSP00000347538,ENSP00000349022,ENSP00000349305,ENSP00000349932,ENSP00000351591,ENSP00000354573,ENSP00000357268…	ARC,BCL11A,BCL9L,BRWD3,CCL3,CD44,CDC42EP2,CSF1R,CSNK1D,DOCK5,EPB41L3,FMNL1,FMNL3,FN1,GBP1,GOLGA4,HPN,ICAM1,KANK1,MACF1,NEDD4L,NLGN3,NTN1,PLXNA1,PLXNB2,PTPRS,RAPGEF2,RIMS2,SEMA3A,SEMA4A,SEMA4D,SHOX2,SIPA1L1,SKIL,SSH1,SYNGAP1,SYT17,TNIK,UNC13A,VEGFA,WNT5A
GO:0046651	lymphocyte proliferation	13	74	0.0026	ENSP00000220751,ENSP00000221847,ENSP00000228534,ENSP00000265165,ENSP00000306157,ENSP00000330696,ENSP00000356024,ENSP00000361359,ENSP00000361704,ENSP00000368538,ENSP00000378217,ENSP00000381185,ENSP00000399518	BCL2,CD40,CR2,CTPS1,EBI3,IL23A,IL7R,LEF1,P2RX7,PRKCD,RIPK2,SATB1,TNFRSF4
GO:0043122	regulation of I-kappaB kinase/NF-kappaB signaling	21	167	0.0027	ENSP00000220751,ENSP00000241261,ENSP00000246657,ENSP00000248244,ENSP00000263341,ENSP00000263377,ENSP00000263464,ENSP00000264634,ENSP00000295025,ENSP00000305926,ENSP00000317891,ENSP00000340305,ENSP00000356694,ENSP00000361359,ENSP00000362179,ENSP00000371219,ENSP00000376204,ENSP00000398698,ENSP00000401399,ENSP00000426613,ENSP00000481570	ASH1L,BIRC3,BRD4,CCR7,CD40,FASLG,IL1B,MYD88,OTUD7A,REL,RHOH,RIPK2,TICAM1,TNF,TNFAIP3,TNFSF10,TNIP1,TNIP3,UBE2V1,WNT5A,ZC3H12A
GO:0045080	positive regulation of chemokine biosynthetic process	5	8	0.0027	ENSP00000239938,ENSP00000248244,ENSP00000263341,ENSP00000264634,ENSP00000398698	EGR1,IL1B,TICAM1,TNF,WNT5A
GO:0051092	positive regulation of NF-kappaB transcription factor activity	19	142	0.0027	ENSP00000220751,ENSP00000225296,ENSP00000226574,ENSP00000248244,ENSP00000256458,ENSP00000263341,ENSP00000264634,ENSP00000264832,ENSP00000284981,ENSP00000337383,ENSP00000340305,ENSP00000357112,ENSP00000358983,ENSP00000361359,ENSP00000362994,ENSP00000364210,ENSP00000387211,ENSP00000398698,ENSP00000401399	AGER,AIM2,APP,CD40,DHX33,ICAM1,IL18R1,IL1B,IRAK2,MYD88,NFKB1,NFKB2,NLRP3,RIPK2,TICAM1,TNF,TRAF1,UBE2V1,WNT5A
GO:0070232	regulation of T cell apoptotic process	9	36	0.0027	ENSP00000264634,ENSP00000305107,ENSP00000306157,ENSP00000361965,ENSP00000370989,ENSP00000391676,ENSP00000430950,ENSP00000437955,ENSP00000474412	ADA,CCL5,CD274,GIMAP8,HIF1A,IDO1,IL7R,JAK3,WNT5A
GO:2000321	positive regulation of T-helper 17 cell differentiation	5	8	0.0027	ENSP00000228534,ENSP00000231228,ENSP00000321345,ENSP00000325663,ENSP00000337383	IL12B,IL23A,IL23R,NFKBIZ,NLRP3
GO:0002724	regulation of T cell cytokine production	8	28	0.0028	ENSP00000262158,ENSP00000263341,ENSP00000337383,ENSP00000356792,ENSP00000365380,ENSP00000368632,ENSP00000385675,ENSP00000387211	FOXP3,GATA3,IL18R1,IL1B,IL6,NLRP3,SMAD7,XCL1
GO:0002831	regulation of response to biotic stimulus	18	131	0.0028	ENSP00000220751,ENSP00000228534,ENSP00000231228,ENSP00000263341,ENSP00000263464,ENSP00000268058,ENSP00000280200,ENSP00000283147,ENSP00000321345,ENSP00000349365,ENSP00000357112,ENSP00000358092,ENSP00000362179,ENSP00000366682,ENSP00000369293,ENSP00000370989,ENSP00000378402,ENSP00000481570	AIM2,BIRC3,BMP6,CD226,CD274,IL12B,IL1B,IL23A,IL23R,IL27,IL2RA,IRG1,PML,PRDM1,RIPK2,SIN3A,TNFAIP3,ZC3H12A
GO:0007517	muscle organ development	30	287	0.0028	ENSP00000230990,ENSP00000239938,ENSP00000249075,ENSP00000252999,ENSP00000262158,ENSP00000263253,ENSP00000264634,ENSP00000268489,ENSP00000279873,ENSP00000290551,ENSP00000305651,ENSP00000335320,ENSP00000350844,ENSP00000351015,ENSP00000355370,ENSP00000357040,ENSP00000360762,ENSP00000361664,ENSP00000362299,ENSP00000362935,ENSP00000366915,ENSP00000374240,ENSP00000377747,ENSP00000415243,ENSP00000418668…	ANKRD1,ARID5B,BCL9L,BTG2,CNTF,CXCL10,EGR1,ENG,ENSG00000173575,EP300,FAM65B,HBEGF,HIVEP3,ITGB1BP2,KLF5,LAMA5,LIF,MURC,MYBPC3,MYH3,NEB,NF1,PAX5,SHOX2,SKIL,SMAD7,TTN,VANGL2,WNT5A,ZFHX3
GO:0071353	cellular response to interleukin-4	8	28	0.0028	ENSP00000265165,ENSP00000268058,ENSP00000304592,ENSP00000324173,ENSP00000340347,ENSP00000356792,ENSP00000368632,ENSP00000391676	FASN,GATA3,HSPA5,JAK3,LEF1,PML,TCF7,XCL1
GO:1903555	regulation of tumor necrosis factor superfamily cytokine production	17	119	0.0028	ENSP00000164227,ENSP00000220751,ENSP00000228534,ENSP00000229135,ENSP00000231228,ENSP00000248244,ENSP00000262865,ENSP00000264634,ENSP00000306190,ENSP00000310244,ENSP00000343428,ENSP00000362179,ENSP00000365380,ENSP00000370989,ENSP00000371067,ENSP00000477908,ENSP00000481570	BCL3,BPI,CCL3,CD274,FOXP3,GPR18,IFNG,IL12B,IL23A,JAK2,RASGRP1,RIPK2,SLAMF1,TICAM1,TNFAIP3,WNT5A,ZC3H12A
GO:0010035	response to inorganic substance	44	491	0.0029	ENSP00000216714,ENSP00000236959,ENSP00000239223,ENSP00000246657,ENSP00000254108,ENSP00000254846,ENSP00000262940,ENSP00000263339,ENSP00000264634,ENSP00000264832,ENSP00000280772,ENSP00000283147,ENSP00000284981,ENSP00000289473,ENSP00000296871,ENSP00000297350,ENSP00000299855,ENSP00000310170,ENSP00000313199,ENSP00000319370,ENSP00000324173,ENSP00000330696,ENSP00000341292,ENSP00000356105,ENSP00000356438…	ADA,ANK3,APEX1,APP,AREG,ATIC,BCL2,BMP6,CCR7,CSF2,DUSP1,EDN1,ETS1,FOSL1,FUS,HIF1A,HNRNPD,HSPA5,ICAM1,IL1A,IL6,KCNIP2,KCNMB3,KDM6B,KMT2A,MMP3,MST4,MTF1,NCF1,NEDD4L,NR4A3,P2RX7,PCGF2,PRKCD,PTGS2,RASA4,SLC41A1,SOD2,TNFAIP3,TNFRSF11B,TTN,WNK1,WNT5A,ZC3H12A
GO:0030278	regulation of ossification	22	181	0.0029	ENSP00000228606,ENSP00000254958,ENSP00000264634,ENSP00000265734,ENSP00000282516,ENSP00000283147,ENSP00000327513,ENSP00000330696,ENSP00000332973,ENSP00000356899,ENSP00000360493,ENSP00000367705,ENSP00000379097,ENSP00000379258,ENSP00000381185,ENSP00000385675,ENSP00000386187,ENSP00000398698,ENSP00000416523,ENSP00000424571,ENSP00000437955,ENSP00000477908	AREG,BCL2,BCOR,BMP6,CCL3,CDK6,CSF1,CYP27B1,DDR2,FBN2,GLI3,HIF1A,IFITM1,IL6,JAG1,NIPBL,P2RX7,RUNX2,SEMA4D,SMAD3,TNF,WNT5A
GO:0032725	positive regulation of granulocyte macrophage colony-stimulating factor production	6	14	0.0029	ENSP00000228534,ENSP00000231228,ENSP00000263341,ENSP00000264246,ENSP00000310244,ENSP00000321345	CD80,IL12B,IL1B,IL23A,IL23R,RASGRP1
GO:0042060	wound healing	42	461	0.0029	ENSP00000046794,ENSP00000220809,ENSP00000230990,ENSP00000245414,ENSP00000248594,ENSP00000263339,ENSP00000264634,ENSP00000265131,ENSP00000280612,ENSP00000288490,ENSP00000309968,ENSP00000310928,ENSP00000329380,ENSP00000330696,ENSP00000332973,ENSP00000334145,ENSP00000334958,ENSP00000336630,ENSP00000337572,ENSP00000346508,ENSP00000346839,ENSP00000351015,ENSP00000351671,ENSP00000352208,ENSP00000354573…	ADAM17,ADORA2A,B4GALT1,CCL20,CD40,CD44,DGKH,DGKI,EHD1,ENG,ETS1,F3,FN1,GATA3,GLI3,GP1BA,HBEGF,HIF1A,IL1A,IL6,IRF1,JAK2,LCP2,LYN,MACF1,MYOF,NF1,P2RX7,PDGFA,PHF21A,PLAT,PPARD,PRKCD,PTPN12,RLTPR,SERPINB2,SLC7A11,SMAD3,THBD,TNC,VANGL2,WNT5A
GO:0050854	regulation of antigen receptor-mediated signaling pathway	11	55	0.0029	ENSP00000246657,ENSP00000280200,ENSP00000300305,ENSP00000350844,ENSP00000357167,ENSP00000359504,ENSP00000361965,ENSP00000400010,ENSP00000400892,ENSP00000419485,ENSP00000428924	ADA,CCR7,CD226,FCRL3,GBP1,GCSAM,LYN,PAX5,PTPRJ,RUNX1,TESPA1
GO:0002429	immune response-activating cell surface receptor signaling pathway	26	234	0.0030	ENSP00000046794,ENSP00000220751,ENSP00000226279,ENSP00000226574,ENSP00000258787,ENSP00000262367,ENSP00000263253,ENSP00000299663,ENSP00000303939,ENSP00000325663,ENSP00000332116,ENSP00000335153,ENSP00000354566,ENSP00000356024,ENSP00000362179,ENSP00000365380,ENSP00000368632,ENSP00000378217,ENSP00000378845,ENSP00000379330,ENSP00000381185,ENSP00000400010,ENSP00000414350,ENSP00000428924,ENSP00000468897…	BCL2,CD38,CD3E,CLEC4E,CR2,CREBBP,CTLA4,EP300,FOXP3,FPR2,GATA3,HSP90AA1,LAT,LCP2,LYN,MUC20,MYO1G,NFATC2,NFKB1,NFKBIZ,NR4A3,PDE4B,PRKCD,PTPRJ,RIPK2,ZC3H12A
GO:0006979	response to oxidative stress	36	373	0.0030	ENSP00000216714,ENSP00000226279,ENSP00000239223,ENSP00000246657,ENSP00000254846,ENSP00000256015,ENSP00000268058,ENSP00000280612,ENSP00000284981,ENSP00000289473,ENSP00000299855,ENSP00000308208,ENSP00000310170,ENSP00000312649,ENSP00000313199,ENSP00000344479,ENSP00000356438,ENSP00000357196,ENSP00000361275,ENSP00000361965,ENSP00000362127,ENSP00000362179,ENSP00000368683,ENSP00000371067,ENSP00000376436…	ADA,APEX1,APP,AREG,BCL2,BTG1,CCR7,CD38,DUSP1,EDN1,ETS1,FOSL1,HIF1A,HNRNPD,IL6,JAK2,KDM6B,MMP14,MMP3,MST4,MTF1,NCF1,NR4A2,NR4A3,PCGF2,PLK3,PML,PPARGC1B,PRKCD,PTGS2,PTPRK,SIN3A,SLC7A11,SOD2,TNFAIP3,ZC3H12A
GO:1901222	regulation of NIK/NF-kappaB signaling	15	97	0.0030	ENSP00000164227,ENSP00000216797,ENSP00000228534,ENSP00000231228,ENSP00000252660,ENSP00000263341,ENSP00000284981,ENSP00000337383,ENSP00000362179,ENSP00000363157,ENSP00000364210,ENSP00000368683,ENSP00000370034,ENSP00000387211,ENSP00000398698	AGER,APP,BCL3,EDN1,IL12B,IL18R1,IL1B,IL23A,MAS1,NFKBIA,NLRP3,TLR7,TNF,TNFSF15,ZC3H12A
GO:2001233	regulation of apoptotic signaling pathway	37	388	0.0030	ENSP00000216341,ENSP00000223095,ENSP00000241261,ENSP00000242208,ENSP00000244050,ENSP00000246229,ENSP00000257572,ENSP00000261023,ENSP00000263339,ENSP00000263341,ENSP00000264832,ENSP00000268058,ENSP00000296871,ENSP00000309132,ENSP00000310933,ENSP00000321951,ENSP00000332973,ENSP00000336630,ENSP00000344479,ENSP00000351015,ENSP00000355996,ENSP00000356438,ENSP00000356694,ENSP00000358404,ENSP00000362994…	ADORA2A,BCL2,BCL2L11,BCL2L14,CD44,CSF2,FAIM2,FASLG,G0S2,GZMB,HIF1A,HRK,ICAM1,IL1A,IL1B,INHBA,ITGAV,JAK2,MADD,NF1,NR4A2,PCGF2,PLAGL2,PML,PRKCD,PTGS2,SERPINE1,SKIL,SMAD3,SNAI1,SOD2,SYVN1,TCF7L2,TNF,TNFAIP3,TNFSF10,TRAF1
GO:0001763	morphogenesis of a branching structure	21	169	0.0031	ENSP00000252999,ENSP00000264634,ENSP00000265131,ENSP00000265165,ENSP00000265362,ENSP00000268058,ENSP00000299441,ENSP00000308208,ENSP00000327513,ENSP00000330341,ENSP00000357040,ENSP00000358092,ENSP00000362299,ENSP00000368683,ENSP00000369055,ENSP00000377061,ENSP00000379097,ENSP00000379258,ENSP00000381185,ENSP00000478570,ENSP00000479618	AREG,B4GALT1,BCL2,CSF1,DCHS1,EDN1,ENG,GLI3,LAMA5,LEF1,MMP14,MYC,PLXNA1,PML,PRDM1,SEMA3A,SOCS3,TNC,VANGL2,VEGFA,WNT5A
GO:0032703	negative regulation of interleukin-2 production	7	21	0.0031	ENSP00000203629,ENSP00000328133,ENSP00000356792,ENSP00000359504,ENSP00000365380,ENSP00000368632,ENSP00000481570	FOXP3,GATA3,GBP1,IL20RB,LAG3,TNFAIP3,XCL1
GO:0045624	positive regulation of T-helper cell differentiation	7	21	0.0031	ENSP00000220751,ENSP00000228534,ENSP00000231228,ENSP00000264246,ENSP00000321345,ENSP00000325663,ENSP00000337383	CD80,IL12B,IL23A,IL23R,NFKBIZ,NLRP3,RIPK2
GO:0046006	regulation of activated T cell proliferation	9	37	0.0031	ENSP00000228534,ENSP00000231228,ENSP00000321345,ENSP00000339477,ENSP00000364210,ENSP00000365380,ENSP00000369293,ENSP00000370989,ENSP00000384126	AGER,B7RP1,CD274,FOXP3,IL12B,IL23A,IL23R,IL2RA,LRRC32
GO:0050706	regulation of interleukin-1 beta secretion	9	37	0.0031	ENSP00000220751,ENSP00000246657,ENSP00000264634,ENSP00000268058,ENSP00000330696,ENSP00000337383,ENSP00000357112,ENSP00000362179,ENSP00000477908	AIM2,CCL3,CCR7,NLRP3,P2RX7,PML,RIPK2,WNT5A,ZC3H12A
GO:0070664	negative regulation of leukocyte proliferation	13	76	0.0031	ENSP00000303939,ENSP00000328133,ENSP00000356792,ENSP00000358092,ENSP00000365380,ENSP00000369293,ENSP00000370989,ENSP00000378118,ENSP00000384126,ENSP00000428924,ENSP00000430950,ENSP00000481570,ENSP00000482957	CCL8,CD274,CTLA4,FAM65B,FOXP3,IDO1,IL20RB,IL2RA,LRRC32,LYN,PRDM1,TNFAIP3,XCL1
GO:1901623	regulation of lymphocyte chemotaxis	7	21	0.0031	ENSP00000264634,ENSP00000305651,ENSP00000309968,ENSP00000356792,ENSP00000474412,ENSP00000477908,ENSP00000482259	ADAM17,CCL3,CCL4,CCL5,CXCL10,WNT5A,XCL1
GO:0010942	positive regulation of cell death	55	663	0.0032	ENSP00000216341,ENSP00000220751,ENSP00000229135,ENSP00000231228,ENSP00000239223,ENSP00000239938,ENSP00000241261,ENSP00000242208,ENSP00000246229,ENSP00000256015,ENSP00000257572,ENSP00000262710,ENSP00000263980,ENSP00000264431,ENSP00000264634,ENSP00000268058,ENSP00000282588,ENSP00000284981,ENSP00000298854,ENSP00000299855,ENSP00000303939,ENSP00000309132,ENSP00000310170,ENSP00000315713,ENSP00000330696…	ACIN1,ADORA2A,ANKRD1,APP,B4GALT1,BCL2,BCL2L11,BCL2L14,BTG1,CCL3,CCL5,CD274,CD40,CTLA4,DUSP1,EGR1,F3,FASLG,FOSL1,G0S2,GZMB,HCAR2,HRK,IDO1,IFNG,IL12B,IL6,INHBA,ITGA1,JAK2,LTA,LYN,MMP3,MYC,NF1,NLRP3,NR4A3,P2RX7,PLAGL2,PML,PRKCD,PTGS2,RAPGEF2,RAPSN,RIPK2,SKIL,SLC9A1,SMAD3,SOD2,SSH1,TNF,TNFSF10,TNFSF15,WNT5A,ZC3H12A
GO:0070228	regulation of lymphocyte apoptotic process	11	56	0.0033	ENSP00000264634,ENSP00000305107,ENSP00000306157,ENSP00000330696,ENSP00000361965,ENSP00000370989,ENSP00000391676,ENSP00000428924,ENSP00000430950,ENSP00000437955,ENSP00000474412	ADA,CCL5,CD274,GIMAP8,HIF1A,IDO1,IL7R,JAK3,LYN,P2RX7,WNT5A
GO:0006396	RNA processing	65	825	0.0034	ENSP00000216832,ENSP00000220592,ENSP00000221494,ENSP00000225296,ENSP00000230859,ENSP00000240185,ENSP00000245934,ENSP00000247026,ENSP00000251453,ENSP00000254108,ENSP00000254193,ENSP00000255136,ENSP00000260970,ENSP00000261973,ENSP00000262710,ENSP00000265560,ENSP00000265866,ENSP00000265872,ENSP00000266022,ENSP00000268802,ENSP00000276201,ENSP00000281474,ENSP00000282007,ENSP00000284981,ENSP00000291552…	ACIN1,AGO2,APP,BICD1,CCAR1,CDK12,CHERP,CWC25,DDX21,DDX39B,DHX33,ERN1,FUS,HNRNPA2B1,HNRNPA3,HNRNPD,HNRNPH3,HNRNPM,ISG20,KHDRBS3,KRI1,LSM10,LUC7L3,NOB1,NOLC1,NOP14,NSRP1,PABPC1,PABPC1L,PAPD7,PDCD11,PNN,POLR2A,PPIG,PRPF38B,PRPF4B,PRPF8,RBBP6,RBM25,RBM4,RBM6,RPS16,SF3A2,SFSWAP,SMAD3,SNRPA1,SON,SPEN,SREK1,SRRM1,SRRM2,SRSF12,SYMPK,TARDBP,TRA2A,TYW1B,U2AF1L4,U2AFBP,UPF3B,USP4,ZC3H13,ZFC3H1,ZNF326,ZRANB2…
GO:0031343	positive regulation of cell killing	10	47	0.0035	ENSP00000203629,ENSP00000228534,ENSP00000229135,ENSP00000231228,ENSP00000280200,ENSP00000310244,ENSP00000321345,ENSP00000330696,ENSP00000356792,ENSP00000376943	BCL2L11,CD226,IFNG,IL12B,IL23A,IL23R,LAG3,P2RX7,RASGRP1,XCL1
GO:0071622	regulation of granulocyte chemotaxis	10	47	0.0035	ENSP00000228534,ENSP00000246657,ENSP00000296026,ENSP00000327513,ENSP00000356792,ENSP00000368683,ENSP00000379110,ENSP00000427279,ENSP00000474412,ENSP00000482957	CCL5,CCR7,CSF1,CXCL1,CXCL2,CXCL3,EDN1,FAM65B,IL23A,XCL1
GO:0023014	signal transduction by protein phosphorylation	34	349	0.0036	ENSP00000216223,ENSP00000220751,ENSP00000226574,ENSP00000230990,ENSP00000256458,ENSP00000261023,ENSP00000262940,ENSP00000263341,ENSP00000264431,ENSP00000264634,ENSP00000264661,ENSP00000296871,ENSP00000310244,ENSP00000333685,ENSP00000340305,ENSP00000341292,ENSP00000346508,ENSP00000347427,ENSP00000348573,ENSP00000351015,ENSP00000358596,ENSP00000369293,ENSP00000371067,ENSP00000377867,ENSP00000378845…	AKAP9,CCL3,CCL5,CSF2,DUSP5,DUSP7,ERN1,HBEGF,IL1B,IL2RA,IL2RB,IRAK2,ITGAV,JAK2,JAK3,KCNH4,LAT,MAPK11,MINK1,MST4,MYC,NF1,NFKB1,PDGFA,RAPGEF2,RASA4,RASGRP1,RIPK2,SYNGAP1,TNF,TNIK,UBE2V1,WNK1,WNT5A
GO:0038155	interleukin-23-mediated signaling pathway	5	9	0.0038	ENSP00000228534,ENSP00000231228,ENSP00000321345,ENSP00000371067,ENSP00000376134	IL12B,IL23A,IL23R,JAK2,STAT4
GO:0051093	negative regulation of developmental process	70	910	0.0038	ENSP00000155926,ENSP00000173229,ENSP00000216797,ENSP00000219244,ENSP00000223095,ENSP00000226279,ENSP00000229135,ENSP00000232424,ENSP00000242208,ENSP00000242728,ENSP00000244050,ENSP00000245414,ENSP00000254958,ENSP00000257600,ENSP00000261023,ENSP00000262158,ENSP00000262626,ENSP00000264431,ENSP00000264634,ENSP00000265165,ENSP00000265362,ENSP00000265734,ENSP00000268058,ENSP00000268489,ENSP00000284981…	ANKRD26,APP,AREG,ASAP1,ASXL1,BCL11A,BCL2,BCOR,BHLHE41,CCL17,CCL3,CD38,CDK12,CDK6,CNTF,CTLA4,CXCL10,DENND5A,DTX1,FASLG,FOXP3,GATA3,GBP1,GLI3,GPR171,GPR55,HES1,HIF1A,HPN,IFNG,IL6,INHBA,IRF1,ITGAV,JAG1,JAK3,KANK1,LEF1,LYN,MAFB,MAPK11,MYC,NF1,NFATC2,NFKBIA,NLGN3,NTN1,PML,PPARD,PTPRS,RAI1,RAPGEF2,RUNX1,SEMA3A,SEMA4A,SEMA4D,SERPINE1,SKIL,SMAD3,SMAD7,SNAI1,SOCS1,SYNGAP1,TNF,TNFRSF11B,TRIB2,WNT5A,ZC3H12A…
GO:0061138	morphogenesis of a branching epithelium	20	160	0.0038	ENSP00000252999,ENSP00000264634,ENSP00000265131,ENSP00000265165,ENSP00000265362,ENSP00000268058,ENSP00000299441,ENSP00000308208,ENSP00000327513,ENSP00000330341,ENSP00000357040,ENSP00000362299,ENSP00000368683,ENSP00000369055,ENSP00000377061,ENSP00000379097,ENSP00000379258,ENSP00000381185,ENSP00000478570,ENSP00000479618	AREG,B4GALT1,BCL2,CSF1,DCHS1,EDN1,ENG,GLI3,LAMA5,LEF1,MMP14,MYC,PLXNA1,PML,SEMA3A,SOCS3,TNC,VANGL2,VEGFA,WNT5A
GO:0140131	positive regulation of lymphocyte chemotaxis	6	15	0.0038	ENSP00000264634,ENSP00000309968,ENSP00000356792,ENSP00000474412,ENSP00000477908,ENSP00000482259	ADAM17,CCL3,CCL4,CCL5,WNT5A,XCL1
GO:0032743	positive regulation of interleukin-2 production	8	30	0.0039	ENSP00000220751,ENSP00000263339,ENSP00000263341,ENSP00000264246,ENSP00000300305,ENSP00000332116,ENSP00000354566,ENSP00000370343	CD3E,CD80,IL1A,IL1B,IRF4,PDE4B,RIPK2,RUNX1
GO:0090023	positive regulation of neutrophil chemotaxis	8	30	0.0039	ENSP00000228534,ENSP00000246657,ENSP00000296026,ENSP00000356792,ENSP00000368683,ENSP00000379110,ENSP00000427279,ENSP00000482957	CCR7,CXCL1,CXCL2,CXCL3,EDN1,FAM65B,IL23A,XCL1
GO:0000165	MAPK cascade	32	323	0.0040	ENSP00000216223,ENSP00000220751,ENSP00000226574,ENSP00000230990,ENSP00000256458,ENSP00000261023,ENSP00000262940,ENSP00000263341,ENSP00000264431,ENSP00000264634,ENSP00000296871,ENSP00000310244,ENSP00000333685,ENSP00000340305,ENSP00000346508,ENSP00000347427,ENSP00000348573,ENSP00000351015,ENSP00000358596,ENSP00000369293,ENSP00000371067,ENSP00000377867,ENSP00000378845,ENSP00000391676,ENSP00000398698…	AKAP9,CCL3,CCL5,CSF2,DUSP5,DUSP7,ERN1,HBEGF,IL1B,IL2RA,IL2RB,IRAK2,ITGAV,JAK2,JAK3,LAT,MAPK11,MINK1,MST4,MYC,NF1,NFKB1,PDGFA,RAPGEF2,RASA4,RASGRP1,RIPK2,SYNGAP1,TNF,TNIK,UBE2V1,WNT5A
GO:0002700	regulation of production of molecular mediator of immune response	17	124	0.0040	ENSP00000262158,ENSP00000263341,ENSP00000264634,ENSP00000280200,ENSP00000309338,ENSP00000337383,ENSP00000356792,ENSP00000357167,ENSP00000361359,ENSP00000365380,ENSP00000368538,ENSP00000368632,ENSP00000385675,ENSP00000387211,ENSP00000391676,ENSP00000398698,ENSP00000482027	CD226,CD40,CLCF1,FCRL3,FOXP3,GATA3,IL18R1,IL1B,IL6,JAK3,NLRP3,NR4A3,SMAD7,TNF,TNFRSF4,WNT5A,XCL1
GO:0032874	positive regulation of stress-activated MAPK cascade	19	148	0.0040	ENSP00000220751,ENSP00000246657,ENSP00000263341,ENSP00000264634,ENSP00000265362,ENSP00000284981,ENSP00000289473,ENSP00000306190,ENSP00000310244,ENSP00000347427,ENSP00000357040,ENSP00000362179,ENSP00000364210,ENSP00000368683,ENSP00000385571,ENSP00000398698,ENSP00000399511,ENSP00000401445,ENSP00000478570	AGER,APP,CCR7,EDN1,ERN1,HIPK2,IL1B,MINK1,NCF1,RASGRP1,RIPK2,SEMA3A,SLAMF1,TNF,TNIK,VANGL2,VEGFA,WNT5A,ZC3H12A
GO:0060560	developmental growth involved in morphogenesis	16	112	0.0040	ENSP00000264634,ENSP00000265131,ENSP00000265362,ENSP00000284981,ENSP00000305988,ENSP00000316543,ENSP00000327513,ENSP00000335153,ENSP00000346151,ENSP00000351591,ENSP00000353582,ENSP00000357040,ENSP00000377061,ENSP00000378912,ENSP00000379097,ENSP00000479134	ALCAM,APP,AREG,COBL,CSF1,FMN1,HSP90AA1,MAGI2,NLGN3,NRP2,PLXNA1,RAPH1,SEMA3A,TNC,VANGL2,WNT5A
GO:0061041	regulation of wound healing	17	124	0.0040	ENSP00000220809,ENSP00000223095,ENSP00000230990,ENSP00000310928,ENSP00000329380,ENSP00000332973,ENSP00000334145,ENSP00000340864,ENSP00000346508,ENSP00000364210,ENSP00000366307,ENSP00000368683,ENSP00000378217,ENSP00000401645,ENSP00000428924,ENSP00000477725,ENSP00000481570	AGER,C1QTNF1,EDN1,F3,GP1BA,HBEGF,KANK1,LYN,PDGFA,PLAT,PPARD,PRKCD,SERPINB2,SERPINE1,SMAD3,THBD,TNFAIP3
GO:0044057	regulation of system process	45	516	0.0041	ENSP00000222812,ENSP00000226279,ENSP00000230990,ENSP00000242208,ENSP00000255380,ENSP00000255416,ENSP00000262158,ENSP00000262231,ENSP00000263341,ENSP00000263980,ENSP00000264832,ENSP00000265362,ENSP00000276440,ENSP00000278836,ENSP00000283147,ENSP00000284981,ENSP00000315713,ENSP00000317379,ENSP00000323047,ENSP00000332116,ENSP00000332973,ENSP00000336630,ENSP00000340864,ENSP00000341292,ENSP00000348573…	ADA,ADORA2A,AKAP9,APP,ATP1A1,ATP1B1,ATP2B1,BMP6,C1QTNF1,CCL3,CD38,CHRM3,DDX39B,DOCK4,DOCK5,EDN1,GCH1,GLS,HBEGF,HCAR2,ICAM1,IL1B,INHBA,JAK2,KCNE1L,KCNIP2,MTG1,MYBPC3,MYBPH,MYRF,NLGN3,NR4A3,PDE4B,PTGS2,RIMS2,RNF207,SCN1B,SEMA3A,SLC9A1,SMAD3,SMAD7,SSH1,STX1A,WNK1,ZC3H12A
GO:0051726	regulation of cell cycle	83	1129	0.0041	ENSP00000216714,ENSP00000229135,ENSP00000231228,ENSP00000232424,ENSP00000239223,ENSP00000240185,ENSP00000242208,ENSP00000245414,ENSP00000249075,ENSP00000257287,ENSP00000260983,ENSP00000263062,ENSP00000263253,ENSP00000263339,ENSP00000263341,ENSP00000263377,ENSP00000263381,ENSP00000264634,ENSP00000265165,ENSP00000265734,ENSP00000268058,ENSP00000284981,ENSP00000285021,ENSP00000290551,ENSP00000309968…	ADAM17,AKAP9,APEX1,APP,BCL2,BCL2L11,BRD4,BTG2,BTG3,CCNK,CDK12,CDK6,CEP135,CEP290,CNOT3,CNOT4,CSNK1D,DDX39B,DOT1L,DUSP1,DYNC1H1,EDN1,EP300,EPC1,ERN1,ETS1,FAM65B,FOSL1,GATA3,GPR132,HECW2,HES1,HEXIM1,HIPK2,HSP90AA1,IFNG,IL12B,IL1A,IL1B,INHBA,IRF1,KMT2E,LEF1,LIF,LSM10,MADD,MAGI2,MDC1,MDM4,MINK1,MKI67,MLXIPL,MST4,MYC,NEK10,NEK6,NR4A3,PCGF2,PHACTR4,PLAGL1,PLK3,PML,PTGS2,PTPRK,PTTG2,RGPD4,RPA4,SIN3A,SKI…
GO:0032269	negative regulation of cellular protein metabolic process	76	1014	0.0042	ENSP00000155926,ENSP00000220592,ENSP00000220809,ENSP00000223095,ENSP00000226574,ENSP00000239223,ENSP00000240185,ENSP00000249075,ENSP00000250699,ENSP00000252660,ENSP00000262158,ENSP00000263341,ENSP00000263464,ENSP00000264122,ENSP00000265165,ENSP00000265560,ENSP00000265598,ENSP00000265734,ENSP00000268058,ENSP00000284981,ENSP00000290551,ENSP00000313199,ENSP00000317891,ENSP00000318195,ENSP00000320886…	ADORA2A,AGO2,AKT1S1,APP,ASH1L,BCOR,BIRC3,BTG2,CBLB,CD44,CDK6,CHAC1,CHRNA10,CISH,CNOT3,CPEB3,DUSP1,DUSP5,DUSP7,DUSP8,EDN1,ENG,FOXP3,FRY,GBP1,GP1BA,HEXIM1,HIPK2,HNRNPD,IFI16,IL1B,ILF3,LAMP3,LARP1,LEF1,LIF,LRRK1,LYN,MAS1,MLXIPL,MYC,NCL,NDRG2,NF1,NFKB1,P2RX7,PAX5,PLAT,PMEPA1,PML,PRKCD,PTGS2,PTPRJ,PTTG2,RAPGEF1,RBM4,SEMA4D,SERPINB2,SERPINB9,SERPINE1,SIN3A,SMAD7,SOCS1,SOCS3,SPRED2,TAF1,TARDBP,TNF,TNFAI…
GO:0045766	positive regulation of angiogenesis	20	162	0.0043	ENSP00000220592,ENSP00000222573,ENSP00000223095,ENSP00000256015,ENSP00000263339,ENSP00000263341,ENSP00000264634,ENSP00000282397,ENSP00000300305,ENSP00000334145,ENSP00000356438,ENSP00000361359,ENSP00000362179,ENSP00000362299,ENSP00000364526,ENSP00000376436,ENSP00000379087,ENSP00000385571,ENSP00000437955,ENSP00000478570	ADM2,AGO2,BTG1,CD40,ENG,ETS1,F3,FLT1,HIF1A,HIPK2,IL1A,IL1B,ITGB8,KIAA1462,PTGS2,RUNX1,SERPINE1,VEGFA,WNT5A,ZC3H12A
GO:0051276	chromosome organization	75	999	0.0044	ENSP00000216714,ENSP00000216807,ENSP00000230859,ENSP00000244050,ENSP00000254846,ENSP00000255136,ENSP00000262189,ENSP00000262367,ENSP00000262518,ENSP00000262519,ENSP00000262710,ENSP00000263062,ENSP00000263253,ENSP00000263377,ENSP00000264183,ENSP00000265165,ENSP00000271715,ENSP00000277225,ENSP00000279873,ENSP00000282516,ENSP00000285021,ENSP00000301067,ENSP00000309595,ENSP00000311513,ENSP00000312379…	ACIN1,APEX1,ARID1A,ARID1B,ARID2,ARID4A,ARID4B,ARID5B,ASH1L,ASXL1,BAHCC1,BAZ1A,BAZ2A,BCOR,BCORL1,BRD4,BRMS1L,C10orf2,C17orf49,C17orf96,CHD3,CREBBP,DMAP1,DOT1L,DPF3,ENSG00000173575,EP300,EP400,EPC1,FOXP3,GATA3,HNRNPA2B1,HSP90AA1,HUWE1,INO80C,IRF4,JAK2,KDM6B,KDM7A,KMT2A,KMT2B,KMT2C,KMT2D,KMT2E,LEF1,MSH5,MYC,MYSM1,NAA60,NIPBL,PABPC1L,PAPD7,PCGF2,PHF21A,POGZ,PRKCD,PTTG2,REC8,RSF1,SAFB,SATB1,SETD1A,SET…
GO:0032733	positive regulation of interleukin-10 production	8	31	0.0045	ENSP00000164227,ENSP00000228534,ENSP00000231228,ENSP00000328133,ENSP00000339804,ENSP00000356792,ENSP00000370343,ENSP00000370989	BCL3,CD274,IL12B,IL20RB,IL23A,IRF4,TSLP,XCL1
GO:0048589	developmental growth	33	340	0.0045	ENSP00000248594,ENSP00000264634,ENSP00000265131,ENSP00000265362,ENSP00000278379,ENSP00000279873,ENSP00000282516,ENSP00000284981,ENSP00000301030,ENSP00000301067,ENSP00000305988,ENSP00000316543,ENSP00000317872,ENSP00000327513,ENSP00000332973,ENSP00000334474,ENSP00000335044,ENSP00000335153,ENSP00000346151,ENSP00000351591,ENSP00000353582,ENSP00000356899,ENSP00000357040,ENSP00000365931,ENSP00000368632…	ALCAM,ANKRD11,APP,AREG,ARID2,ARID5B,BCL2,COBL,CSF1,CYP19A1,DDR2,FMN1,GATA3,GLI3,HSP90AA1,KMT2D,MAGI2,NIPBL,NLGN3,NRP2,PLXNA1,PTPN12,RAPH1,RBBP6,SEMA3A,SLC1A2,SLC4A10,SMAD3,SP2,TNC,VANGL2,WNT5A,ZMIZ1
GO:0060333	interferon-gamma-mediated signaling pathway	12	69	0.0045	ENSP00000229135,ENSP00000245414,ENSP00000264832,ENSP00000268058,ENSP00000359497,ENSP00000359504,ENSP00000370343,ENSP00000371067,ENSP00000378217,ENSP00000380073,ENSP00000398632,ENSP00000485010	CD44,CIITA,GBP1,GBP2,ICAM1,IFNG,IRF1,IRF4,IRF9,JAK2,PML,PRKCD
GO:0070671	response to interleukin-12	10	49	0.0045	ENSP00000220751,ENSP00000229135,ENSP00000231228,ENSP00000254193,ENSP00000262345,ENSP00000346694,ENSP00000371067,ENSP00000376134,ENSP00000401645,ENSP00000446252	HNRNPA2B1,IFNG,IL12B,IL12RB2,JAK2,RIPK2,SERPINB2,SNRPA1,SOD2,STAT4
GO:0002720	positive regulation of cytokine production involved in immune response	9	40	0.0047	ENSP00000263341,ENSP00000264634,ENSP00000280200,ENSP00000337383,ENSP00000356792,ENSP00000368632,ENSP00000385675,ENSP00000387211,ENSP00000482027	CD226,GATA3,IL18R1,IL1B,IL6,NLRP3,NR4A3,WNT5A,XCL1
GO:0007044	cell-substrate junction assembly	9	40	0.0047	ENSP00000171887,ENSP00000252999,ENSP00000324532,ENSP00000346839,ENSP00000357196,ENSP00000357883,ENSP00000375778,ENSP00000381185,ENSP00000452796	BCL2,FN1,LAMA3,LAMA5,LAMB3,PEAK1,PIP5K1A,PTPRK,TNS1
GO:0046330	positive regulation of JNK cascade	17	126	0.0047	ENSP00000220751,ENSP00000246657,ENSP00000263341,ENSP00000264634,ENSP00000265362,ENSP00000284981,ENSP00000289473,ENSP00000306190,ENSP00000310244,ENSP00000347427,ENSP00000357040,ENSP00000364210,ENSP00000368683,ENSP00000385571,ENSP00000398698,ENSP00000399511,ENSP00000401445	AGER,APP,CCR7,EDN1,ERN1,HIPK2,IL1B,MINK1,NCF1,RASGRP1,RIPK2,SEMA3A,SLAMF1,TNF,TNIK,VANGL2,WNT5A
GO:0032816	positive regulation of natural killer cell activation	6	16	0.0048	ENSP00000228534,ENSP00000231228,ENSP00000248244,ENSP00000310244,ENSP00000321345,ENSP00000354842	IL12B,IL23A,IL23R,RASGRP1,TICAM1,TOX
GO:0007249	I-kappaB kinase/NF-kappaB signaling	12	70	0.0050	ENSP00000164227,ENSP00000216797,ENSP00000220751,ENSP00000226574,ENSP00000248244,ENSP00000256458,ENSP00000263464,ENSP00000295025,ENSP00000352424,ENSP00000358983,ENSP00000370034,ENSP00000398698	BCL3,BIRC3,IRAK2,NFKB1,NFKB2,NFKBIA,REL,RIPK2,TIAF1,TICAM1,TLR7,TNF
GO:0040007	growth	34	357	0.0050	ENSP00000248594,ENSP00000264634,ENSP00000265131,ENSP00000265362,ENSP00000278379,ENSP00000279873,ENSP00000282516,ENSP00000284981,ENSP00000301030,ENSP00000301067,ENSP00000305988,ENSP00000316543,ENSP00000317872,ENSP00000327513,ENSP00000332973,ENSP00000334474,ENSP00000335044,ENSP00000335153,ENSP00000346151,ENSP00000351591,ENSP00000353582,ENSP00000355370,ENSP00000356899,ENSP00000357040,ENSP00000365931…	ALCAM,ANKRD11,APP,AREG,ARID2,ARID5B,BCL2,CNTF,COBL,CSF1,CYP19A1,DDR2,FMN1,GATA3,GLI3,HSP90AA1,KMT2D,MAGI2,NIPBL,NLGN3,NRP2,PLXNA1,PTPN12,RAPH1,RBBP6,SEMA3A,SLC1A2,SLC4A10,SMAD3,SP2,TNC,VANGL2,WNT5A,ZMIZ1
GO:0033209	tumor necrosis factor-mediated signaling pathway	13	81	0.0051	ENSP00000216797,ENSP00000263464,ENSP00000297350,ENSP00000309968,ENSP00000357112,ENSP00000361359,ENSP00000363157,ENSP00000368538,ENSP00000371067,ENSP00000398698,ENSP00000403495,ENSP00000410481,ENSP00000478699	ADAM17,AIM2,BIRC3,CD40,JAK2,LTA,LTB,NFKBIA,TNF,TNFRSF11B,TNFRSF4,TNFRSF9,TNFSF15
GO:0051568	histone H3-K4 methylation	8	32	0.0053	ENSP00000262189,ENSP00000262519,ENSP00000301067,ENSP00000347602,ENSP00000376204,ENSP00000398837,ENSP00000436786,ENSP00000442924	ARID4A,ASH1L,KMT2A,KMT2B,KMT2C,KMT2D,SETD1A,SETD1B
GO:0090557	establishment of endothelial intestinal barrier	5	10	0.0053	ENSP00000264431,ENSP00000264832,ENSP00000304592,ENSP00000349932,ENSP00000438262	FASN,ICAM1,PTPRS,RAPGEF2,TJP2
GO:0007219	Notch signaling pathway	16	116	0.0054	ENSP00000232424,ENSP00000244050,ENSP00000254958,ENSP00000257600,ENSP00000262367,ENSP00000263253,ENSP00000284981,ENSP00000309968,ENSP00000322885,ENSP00000338272,ENSP00000364912,ENSP00000369293,ENSP00000398105,ENSP00000434552,ENSP00000464060,ENSP00000479618	ADAM17,APP,CHAC1,CREBBP,DTX1,DTX2,EP300,HES1,HEY1,IL2RA,JAG1,MAML2,MYC,NOTCH2NL,SNAI1,SPEN
GO:0043484	regulation of RNA splicing	16	116	0.0054	ENSP00000247026,ENSP00000261973,ENSP00000262710,ENSP00000334538,ENSP00000340796,ENSP00000346694,ENSP00000348108,ENSP00000348984,ENSP00000357345,ENSP00000367263,ENSP00000386894,ENSP00000398880,ENSP00000401445,ENSP00000414302,ENSP00000437738,ENSP00000480158	ACIN1,AHNAK,CDK12,CLK2,ERN1,HNRNPA2B1,KHDRBS3,NSRP1,POLR2A,RBM25,RBM4,SFSWAP,SON,SREK1,SRSF12,ZNF326
GO:0044249	cellular biosynthetic process	271	4567	0.0054	ENSP00000004531,ENSP00000040738,ENSP00000164227,ENSP00000216605,ENSP00000216714,ENSP00000216807,ENSP00000216832,ENSP00000220592,ENSP00000222553,ENSP00000225296,ENSP00000226574,ENSP00000228606,ENSP00000232424,ENSP00000236959,ENSP00000239938,ENSP00000240185,ENSP00000242208,ENSP00000242728,ENSP00000245414,ENSP00000245934,ENSP00000246229,ENSP00000251203,ENSP00000251453,ENSP00000252542,ENSP00000252996…	A4GALT,ACSL4,ADA,ADORA2A,AGO2,AKIRIN2,AMPD3,APEX1,ARID1A,ARID1B,ARID2,ARID3B,ARID4A,ARID4B,ARID5B,ASH1L,ASXL1,ATF7,ATIC,ATN1,B4GALT1,B4GALT6,BATF2,BAZ1A,BAZ2A,BCL11A,BCL3,BCL9L,BCOR,BCORL1,BDP1,BHLHE41,BOD1L1,BRD4,BRMS1L,BTG2,BZRAP1,C10orf2,CCAR1,CCNK,CDK12,CEMIP,CHAC1,CHD3,CHKB,CHST2,CHST3,CIART,CIITA,CNOT3,CPEB3,CREB5,CREBBP,CRTC1,CSAD,CTPS1,CYP19A1,CYP27B1,CYP7B1,DDX21,DHX33,DMAP1,DMTF1,DPF3,D…
GO:0002437	inflammatory response to antigenic stimulus	7	24	0.0055	ENSP00000254846,ENSP00000264832,ENSP00000310244,ENSP00000328133,ENSP00000368632,ENSP00000369293,ENSP00000398698	GATA3,ICAM1,IL20RB,IL2RA,KDM6B,RASGRP1,TNF
GO:0046639	negative regulation of alpha-beta T cell differentiation	7	24	0.0055	ENSP00000262158,ENSP00000300305,ENSP00000329418,ENSP00000362179,ENSP00000365380,ENSP00000379258,ENSP00000391676	FOXP3,GLI3,JAK3,RUNX1,SMAD7,SOCS1,ZC3H12A
GO:0048525	negative regulation of viral process	14	93	0.0055	ENSP00000240185,ENSP00000268058,ENSP00000295927,ENSP00000306565,ENSP00000317891,ENSP00000357113,ENSP00000362179,ENSP00000374529,ENSP00000386187,ENSP00000398698,ENSP00000404121,ENSP00000474412,ENSP00000477908,ENSP00000482259	CCL3,CCL4,CCL5,CCNK,IFI16,IFITM1,ILF3,ISG20,PML,PTX3,TARDBP,TNF,TNIP1,ZC3H12A
GO:0050688	regulation of defense response to virus	12	71	0.0055	ENSP00000228534,ENSP00000231228,ENSP00000263341,ENSP00000263464,ENSP00000268058,ENSP00000321345,ENSP00000349365,ENSP00000357112,ENSP00000362179,ENSP00000369293,ENSP00000378402,ENSP00000481570	AIM2,BIRC3,IL12B,IL1B,IL23A,IL23R,IL27,IL2RA,PML,SIN3A,TNFAIP3,ZC3H12A
GO:1901214	regulation of neuron death	29	288	0.0056	ENSP00000225474,ENSP00000239938,ENSP00000264634,ENSP00000282588,ENSP00000284981,ENSP00000290551,ENSP00000295025,ENSP00000298854,ENSP00000309338,ENSP00000315713,ENSP00000321951,ENSP00000336630,ENSP00000344479,ENSP00000351015,ENSP00000355370,ENSP00000356694,ENSP00000368632,ENSP00000371067,ENSP00000375711,ENSP00000376943,ENSP00000378195,ENSP00000381185,ENSP00000385571,ENSP00000403636,ENSP00000437955…	ADORA2A,AKT1S1,APP,BCL2,BCL2L11,BTG2,CCL3,CCL5,CLCF1,CNTF,CSF3,EGR1,FAIM2,FASLG,GATA3,GPR75,HIF1A,HIPK2,ITGA1,JAK2,NF1,NR4A2,NR4A3,RAPSN,REL,SOD2,SSH1,SYNGAP1,WNT5A
GO:0014910	regulation of smooth muscle cell migration	11	61	0.0057	ENSP00000216714,ENSP00000223095,ENSP00000276440,ENSP00000310928,ENSP00000315713,ENSP00000346508,ENSP00000377061,ENSP00000381185,ENSP00000404179,ENSP00000474412,ENSP00000482027	APEX1,BCL2,CCL5,DOCK4,DOCK5,NR4A3,PDGFA,PLXNA1,PPARD,SERPINE1,SSH1
GO:0033138	positive regulation of peptidyl-serine phosphorylation	15	105	0.0057	ENSP00000215781,ENSP00000220751,ENSP00000225474,ENSP00000229135,ENSP00000249075,ENSP00000264634,ENSP00000284981,ENSP00000335153,ENSP00000348573,ENSP00000356438,ENSP00000381185,ENSP00000385675,ENSP00000398632,ENSP00000398698,ENSP00000478570	AKAP9,APP,BCL2,CD44,CSF3,HSP90AA1,IFNG,IL6,LIF,OSM,PTGS2,RIPK2,TNF,VEGFA,WNT5A
GO:0022612	gland morphogenesis	14	94	0.0060	ENSP00000173229,ENSP00000252999,ENSP00000264634,ENSP00000265131,ENSP00000265362,ENSP00000268058,ENSP00000286301,ENSP00000310721,ENSP00000327513,ENSP00000377061,ENSP00000379097,ENSP00000379258,ENSP00000381185,ENSP00000398698	AREG,BCL2,CSF1,CSF1R,CYP7B1,GLI3,LAMA5,NTN1,PLXNA1,PML,SEMA3A,TNC,TNF,WNT5A
GO:0043547	positive regulation of GTPase activity	37	406	0.0060	ENSP00000219244,ENSP00000246657,ENSP00000262940,ENSP00000264431,ENSP00000264634,ENSP00000264832,ENSP00000279249,ENSP00000281419,ENSP00000310244,ENSP00000320117,ENSP00000341171,ENSP00000347198,ENSP00000351015,ENSP00000351671,ENSP00000356033,ENSP00000356529,ENSP00000356792,ENSP00000357883,ENSP00000361263,ENSP00000361359,ENSP00000362442,ENSP00000364567,ENSP00000378118,ENSP00000386810,ENSP00000400972…	ADPRHL1,AGAP6,ARHGAP23,ARHGAP40,ASAP1,ASAP2,CCL17,CCL20,CCL3,CCL3L3,CCL4,CCL4L1,CCL5,CCL8,CCR7,CD40,CDC42EP2,DOCK4,ICAM1,MTSS1L,NF1,PIP5K1A,RAPGEF1,RAPGEF2,RASA4,RASGRP1,RGPD4,RGS13,RGS16,SEMA4D,SIPA1L1,SRGAP1,SYNGAP1,TAGAP,TRIP10,WNT5A,XCL1
GO:0045072	regulation of interferon-gamma biosynthetic process	6	17	0.0060	ENSP00000221847,ENSP00000231228,ENSP00000242208,ENSP00000349365,ENSP00000365380,ENSP00000370034	EBI3,FOXP3,IL12B,IL27,INHBA,TLR7
GO:0051259	protein complex oligomerization	44	512	0.0060	ENSP00000218176,ENSP00000262032,ENSP00000263381,ENSP00000263408,ENSP00000263464,ENSP00000263980,ENSP00000276651,ENSP00000278379,ENSP00000283148,ENSP00000284981,ENSP00000303147,ENSP00000309595,ENSP00000310244,ENSP00000317379,ENSP00000330696,ENSP00000337383,ENSP00000337572,ENSP00000340864,ENSP00000345001,ENSP00000346151,ENSP00000348108,ENSP00000349022,ENSP00000354566,ENSP00000355930,ENSP00000358784…	AHNAK,APP,ARC,B4GALT1,BIRC3,C10orf2,C1QTNF1,C9,CCL5,CD3E,CRTC1,DGKH,DNM1,DPYS,EHD1,GBP1,GBP5,GCH1,GLS,IKZF4,KCNA3,KCNC3,KCND1,KHDRBS3,LY6G5B,MAGI2,MARCKS,MAT2A,MCOLN2,MUC20,NLRP3,P2RX7,PDSS1,RASGRP1,SKIL,SLC1A2,SLC22A1,SLC9A1,SOD2,TNFAIP3,TNFRSF9,UXS1,WIZ,ZC3H12A
GO:0030890	positive regulation of B cell proliferation	9	42	0.0061	ENSP00000226279,ENSP00000248244,ENSP00000309338,ENSP00000357167,ENSP00000361359,ENSP00000361965,ENSP00000368538,ENSP00000379330,ENSP00000381185	ADA,BCL2,CD38,CD40,CLCF1,FCRL3,NFATC2,TICAM1,TNFRSF4
GO:0001706	endoderm formation	10	52	0.0064	ENSP00000219070,ENSP00000222399,ENSP00000239223,ENSP00000242208,ENSP00000261023,ENSP00000308208,ENSP00000324532,ENSP00000346839,ENSP00000358596,ENSP00000375778	DUSP1,DUSP5,FN1,INHBA,ITGAV,LAMA3,LAMB1,LAMB3,MMP14,MMP2
GO:0014031	mesenchymal cell development	11	62	0.0064	ENSP00000232424,ENSP00000252999,ENSP00000254958,ENSP00000265165,ENSP00000265362,ENSP00000346839,ENSP00000362942,ENSP00000368683,ENSP00000381185,ENSP00000385410,ENSP00000437955	BCL2,EDN1,FN1,HES1,HIF1A,JAG1,LAMA5,LEF1,NOLC1,PHACTR4,SEMA3A
GO:0045765	regulation of angiogenesis	28	277	0.0064	ENSP00000220592,ENSP00000222573,ENSP00000223095,ENSP00000256015,ENSP00000263339,ENSP00000263341,ENSP00000264634,ENSP00000268058,ENSP00000282397,ENSP00000300305,ENSP00000305651,ENSP00000334145,ENSP00000351015,ENSP00000356438,ENSP00000356694,ENSP00000357268,ENSP00000361359,ENSP00000362179,ENSP00000362299,ENSP00000364526,ENSP00000366243,ENSP00000376436,ENSP00000379087,ENSP00000385571,ENSP00000385675…	ADM2,AGO2,BTG1,CD40,CXCL10,ENG,ETS1,F3,FASLG,FLT1,HIF1A,HIPK2,IL1A,IL1B,IL6,ITGB8,KIAA1462,NF1,PML,PTGS2,RUNX1,SEMA4A,SERPINE1,TMEM2,TNFAIP3,VEGFA,WNT5A,ZC3H12A
GO:0046677	response to antibiotic	30	305	0.0064	ENSP00000216714,ENSP00000225474,ENSP00000239223,ENSP00000239938,ENSP00000254846,ENSP00000263980,ENSP00000264832,ENSP00000265131,ENSP00000310170,ENSP00000313199,ENSP00000324173,ENSP00000335153,ENSP00000336721,ENSP00000361363,ENSP00000361965,ENSP00000362179,ENSP00000368632,ENSP00000368683,ENSP00000371067,ENSP00000376436,ENSP00000377867,ENSP00000378217,ENSP00000379097,ENSP00000381185,ENSP00000385675…	ADA,APEX1,AREG,BCL2,CIITA,CSF3,DMAP1,DUSP1,EDN1,EGR1,ETS1,FOSL1,GATA3,HNRNPD,HSP90AA1,HSPA5,ICAM1,IL6,JAK2,KDM6B,LARP1,MST4,NR4A3,PCGF2,PRKCD,SKIL,SLC9A1,TNC,TNFAIP3,ZC3H12A
GO:0071496	cellular response to external stimulus	30	305	0.0064	ENSP00000226574,ENSP00000245414,ENSP00000263341,ENSP00000263980,ENSP00000264832,ENSP00000265131,ENSP00000278379,ENSP00000283147,ENSP00000310170,ENSP00000315713,ENSP00000324173,ENSP00000330696,ENSP00000344479,ENSP00000356438,ENSP00000357113,ENSP00000358698,ENSP00000360762,ENSP00000361359,ENSP00000362179,ENSP00000362299,ENSP00000370034,ENSP00000376849,ENSP00000377867,ENSP00000381185,ENSP00000392043…	ANKRD1,ATP1A1,ATP2B1,BCL2,BMP6,CASP5,CD40,ENG,FOSL1,HSPA5,ICAM1,IFI16,IL1B,IRF1,LYN,MST4,MYD88,NFKB1,NR4A2,P2RX7,PIEZO2,PTGS2,SLC1A2,SLC9A1,SSH1,TAF1,TLR7,TNC,WNT2B,ZC3H12A
GO:0001914	regulation of T cell mediated cytotoxicity	7	25	0.0065	ENSP00000228534,ENSP00000231228,ENSP00000306157,ENSP00000321345,ENSP00000330696,ENSP00000356792,ENSP00000364210	AGER,IL12B,IL23A,IL23R,IL7R,P2RX7,XCL1
GO:0006338	chromatin remodeling	19	156	0.0065	ENSP00000254846,ENSP00000255136,ENSP00000263377,ENSP00000311513,ENSP00000320485,ENSP00000344546,ENSP00000353458,ENSP00000354522,ENSP00000361363,ENSP00000365380,ENSP00000368632,ENSP00000391457,ENSP00000395538,ENSP00000398837,ENSP00000399518,ENSP00000418734,ENSP00000446880,ENSP00000462154,ENSP00000479618	ARID1A,ARID1B,BAHCC1,BAZ1A,BAZ2A,BRD4,DMAP1,FOXP3,GATA3,INO80C,KDM6B,KMT2B,MYC,MYSM1,PABPC1L,RSF1,SATB1,TNRC18,TOP1
GO:0046640	regulation of alpha-beta T cell proliferation	7	25	0.0065	ENSP00000220751,ENSP00000221847,ENSP00000228534,ENSP00000231228,ENSP00000245414,ENSP00000354566,ENSP00000356792	CD3E,EBI3,IL12B,IL23A,IRF1,RIPK2,XCL1
GO:2000406	positive regulation of T cell migration	7	25	0.0065	ENSP00000264634,ENSP00000284981,ENSP00000305651,ENSP00000309968,ENSP00000351671,ENSP00000356792,ENSP00000474412	ADAM17,APP,CCL20,CCL5,CXCL10,WNT5A,XCL1
GO:2000377	regulation of reactive oxygen species metabolic process	20	169	0.0066	ENSP00000229135,ENSP00000248244,ENSP00000263341,ENSP00000264832,ENSP00000284981,ENSP00000295927,ENSP00000299855,ENSP00000332973,ENSP00000335153,ENSP00000356438,ENSP00000362179,ENSP00000366682,ENSP00000368683,ENSP00000371067,ENSP00000378217,ENSP00000381185,ENSP00000398698,ENSP00000419045,ENSP00000437955,ENSP00000468897	APP,BCL2,EDN1,FPR2,GCH1,HIF1A,HSP90AA1,ICAM1,IFNG,IL1B,IRG1,JAK2,MMP3,PRKCD,PTGS2,PTX3,SMAD3,TICAM1,TNF,ZC3H12A
GO:0018205	peptidyl-lysine modification	26	250	0.0067	ENSP00000262189,ENSP00000262367,ENSP00000262518,ENSP00000262519,ENSP00000263062,ENSP00000263253,ENSP00000264183,ENSP00000265165,ENSP00000301067,ENSP00000312379,ENSP00000318635,ENSP00000327832,ENSP00000338774,ENSP00000347602,ENSP00000352925,ENSP00000361363,ENSP00000370343,ENSP00000374213,ENSP00000376204,ENSP00000381657,ENSP00000385903,ENSP00000398837,ENSP00000406549,ENSP00000436786,ENSP00000442924…	ARID4A,ARID4B,ASH1L,ATAT1,BCL11A,CREBBP,DMAP1,DOT1L,EP300,EP400,EPC1,IRF4,KMT2A,KMT2B,KMT2C,KMT2D,KMT2E,LEF1,NAA60,PCGF2,SETD1A,SETD1B,SRCAP,SUMO4,TAF1,TRRAP
GO:0010819	regulation of T cell chemotaxis	5	11	0.0070	ENSP00000264634,ENSP00000305651,ENSP00000309968,ENSP00000356792,ENSP00000474412	ADAM17,CCL5,CXCL10,WNT5A,XCL1
GO:0033089	positive regulation of T cell differentiation in thymus	5	11	0.0070	ENSP00000306157,ENSP00000310244,ENSP00000361965,ENSP00000365380,ENSP00000400892	ADA,FOXP3,IL7R,RASGRP1,TESPA1
GO:0044260	cellular macromolecule metabolic process	365	6413	0.0071	ENSP00000009105,ENSP00000040738,ENSP00000054950,ENSP00000164139,ENSP00000164227,ENSP00000216223,ENSP00000216714,ENSP00000216797,ENSP00000216807,ENSP00000216832,ENSP00000219070,ENSP00000220592,ENSP00000220751,ENSP00000220809,ENSP00000222399,ENSP00000225296,ENSP00000226574,ENSP00000230859,ENSP00000230990,ENSP00000232424,ENSP00000232978,ENSP00000239223,ENSP00000239938,ENSP00000240185,ENSP00000242208…	A4GALT,ABTB2,ACVR1B,ADAM17,ADM2,ADORA2A,ADPRHL1,AGO2,AKAP9,AKIRIN2,APEX1,APOL1,APP,ARID1A,ARID1B,ARID2,ARID3B,ARID4A,ARID4B,ARID5B,ASH1L,ASXL1,ATAT1,ATF7,ATN1,B4GALT1,B4GALT6,BATF2,BAZ1A,BAZ2A,BCL11A,BCL2,BCL3,BCL9L,BCOR,BCORL1,BDP1,BHLHE41,BIRC3,BOD1L1,BRD4,BRMS1L,BTG1,BTG2,C10orf2,C17orf96,CAMK1G,CBLB,CCAR1,CCL3,CCL5,CCL8,CCNK,CDK12,CDK6,CHD3,CHRM3,CHST3,CIART,CIITA,CISH,CLK2,CNOT3,CNOT4,CPEB3,…
GO:0048008	platelet-derived growth factor receptor signaling pathway	8	34	0.0071	ENSP00000220809,ENSP00000279873,ENSP00000346508,ENSP00000361263,ENSP00000371067,ENSP00000400010,ENSP00000478570,ENSP00000482027	ARID5B,JAK2,NR4A3,PDGFA,PLAT,PTPRJ,RAPGEF1,VEGFA
GO:0048514	blood vessel morphogenesis	35	381	0.0071	ENSP00000219070,ENSP00000223095,ENSP00000232424,ENSP00000252999,ENSP00000254958,ENSP00000261023,ENSP00000262158,ENSP00000265165,ENSP00000282397,ENSP00000283629,ENSP00000300060,ENSP00000308208,ENSP00000318195,ENSP00000334474,ENSP00000335044,ENSP00000335655,ENSP00000338272,ENSP00000346508,ENSP00000346839,ENSP00000351015,ENSP00000353582,ENSP00000356438,ENSP00000357268,ENSP00000358092,ENSP00000362179…	ADM2,ANPEP,ARID2,B4GALT1,EDN1,ENG,ETS1,FLT1,FMNL3,FN1,HES1,HEY1,HIF1A,ITGAV,JAG1,KLF5,LAMA5,LEF1,MMP14,MMP2,NCL,NF1,NRP2,PDGFA,PRDM1,PTGS2,SEMA4A,SERPINE1,SMAD7,TMEM2,TNFAIP2,UBP1,VEGFA,ZC3H12A,ZMIZ1
GO:2000404	regulation of T cell migration	8	34	0.0071	ENSP00000264634,ENSP00000284981,ENSP00000305651,ENSP00000309968,ENSP00000351671,ENSP00000356792,ENSP00000474412,ENSP00000482957	ADAM17,APP,CCL20,CCL5,CXCL10,FAM65B,WNT5A,XCL1
GO:0032755	positive regulation of interleukin-6 production	12	74	0.0072	ENSP00000220751,ENSP00000248244,ENSP00000257787,ENSP00000263339,ENSP00000263341,ENSP00000264634,ENSP00000330696,ENSP00000339804,ENSP00000370034,ENSP00000385675,ENSP00000398698,ENSP00000401399	AKIRIN2,IL1A,IL1B,IL6,MYD88,P2RX7,RIPK2,TICAM1,TLR7,TNF,TSLP,WNT5A
GO:0051149	positive regulation of muscle cell differentiation	13	85	0.0072	ENSP00000308208,ENSP00000333685,ENSP00000354901,ENSP00000362299,ENSP00000368683,ENSP00000374240,ENSP00000379330,ENSP00000379475,ENSP00000381185,ENSP00000386894,ENSP00000446252,ENSP00000479153,ENSP00000482957	BCL2,CXCL9,DDX39B,EDN1,EHD1,ENG,FAM65B,MAPK11,MMP14,NFATC2,RBM4,SHOX2,SOD2
GO:0002768	immune response-regulating cell surface receptor signaling pathway	27	266	0.0074	ENSP00000046794,ENSP00000220751,ENSP00000226279,ENSP00000226574,ENSP00000258787,ENSP00000262367,ENSP00000263253,ENSP00000299663,ENSP00000303939,ENSP00000325663,ENSP00000332116,ENSP00000335153,ENSP00000354566,ENSP00000356024,ENSP00000361359,ENSP00000362179,ENSP00000365380,ENSP00000368632,ENSP00000378217,ENSP00000378845,ENSP00000379330,ENSP00000381185,ENSP00000400010,ENSP00000414350,ENSP00000428924…	BCL2,CD38,CD3E,CD40,CLEC4E,CR2,CREBBP,CTLA4,EP300,FOXP3,FPR2,GATA3,HSP90AA1,LAT,LCP2,LYN,MUC20,MYO1G,NFATC2,NFKB1,NFKBIZ,NR4A3,PDE4B,PRKCD,PTPRJ,RIPK2,ZC3H12A
GO:0007369	gastrulation	19	158	0.0074	ENSP00000219070,ENSP00000222399,ENSP00000239223,ENSP00000242208,ENSP00000244050,ENSP00000254846,ENSP00000261023,ENSP00000264634,ENSP00000265165,ENSP00000308208,ENSP00000320485,ENSP00000324532,ENSP00000332973,ENSP00000346839,ENSP00000353344,ENSP00000357040,ENSP00000358596,ENSP00000375778,ENSP00000482027	ARID1A,DUSP1,DUSP5,ETS2,FN1,INHBA,ITGAV,KDM6B,LAMA3,LAMB1,LAMB3,LEF1,MMP14,MMP2,NR4A3,SMAD3,SNAI1,VANGL2,WNT5A
GO:0035994	response to muscle stretch	6	18	0.0074	ENSP00000216797,ENSP00000226574,ENSP00000263980,ENSP00000360762,ENSP00000368683,ENSP00000467141	ANKRD1,EDN1,NFKB1,NFKBIA,SLC9A1,TTN
GO:0043409	negative regulation of MAPK cascade	19	158	0.0074	ENSP00000239223,ENSP00000249075,ENSP00000250699,ENSP00000263341,ENSP00000317891,ENSP00000330696,ENSP00000348753,ENSP00000351015,ENSP00000358596,ENSP00000359504,ENSP00000361263,ENSP00000376204,ENSP00000378217,ENSP00000380530,ENSP00000400010,ENSP00000417183,ENSP00000428924,ENSP00000451712,ENSP00000479618	ASH1L,CHRNA10,DUSP1,DUSP5,DUSP7,DUSP8,GBP1,IL1B,LIF,LYN,MYC,NDRG2,NF1,P2RX7,PRKCD,PTPRJ,RAPGEF1,SPRED2,TNIP1
GO:0046641	positive regulation of alpha-beta T cell proliferation	6	18	0.0074	ENSP00000220751,ENSP00000221847,ENSP00000228534,ENSP00000231228,ENSP00000354566,ENSP00000356792	CD3E,EBI3,IL12B,IL23A,RIPK2,XCL1
GO:1901576	organic substance biosynthetic process	274	4656	0.0076	ENSP00000040738,ENSP00000164227,ENSP00000216605,ENSP00000216714,ENSP00000216807,ENSP00000216832,ENSP00000220592,ENSP00000222553,ENSP00000225296,ENSP00000226574,ENSP00000228606,ENSP00000231228,ENSP00000232424,ENSP00000236959,ENSP00000239938,ENSP00000240185,ENSP00000242208,ENSP00000242728,ENSP00000245414,ENSP00000245934,ENSP00000246229,ENSP00000251203,ENSP00000251453,ENSP00000252542,ENSP00000252996…	A4GALT,ACSL4,ADA,ADORA2A,AGO2,AKIRIN2,AMPD3,APEX1,ARID1A,ARID1B,ARID2,ARID3B,ARID4A,ARID4B,ARID5B,ASH1L,ASXL1,ATF7,ATIC,ATN1,B4GALT1,B4GALT6,BATF2,BAZ1A,BAZ2A,BCL11A,BCL3,BCL9L,BCOR,BCORL1,BDP1,BHLHE41,BOD1L1,BRD4,BRMS1L,BTG2,BZRAP1,C10orf2,CCAR1,CCNK,CDK12,CEMIP,CHAC1,CHD3,CHKB,CHST2,CHST3,CIART,CIITA,CNOT3,CPEB3,CREB5,CREBBP,CRTC1,CSAD,CTPS1,CYP19A1,CYP27B1,CYP7B1,DDX21,DHX33,DMAP1,DMTF1,DPF3,D…
GO:0034121	regulation of toll-like receptor signaling pathway	11	64	0.0077	ENSP00000245414,ENSP00000248244,ENSP00000263464,ENSP00000284981,ENSP00000349932,ENSP00000357167,ENSP00000366682,ENSP00000370343,ENSP00000409279,ENSP00000428924,ENSP00000481570	APP,BIRC3,FCRL3,IRF1,IRF4,IRG1,LYN,OTUD4,PTPRS,TICAM1,TNFAIP3
GO:0072678	T cell migration	7	26	0.0077	ENSP00000258787,ENSP00000264832,ENSP00000305651,ENSP00000306884,ENSP00000351671,ENSP00000354901,ENSP00000477908	CCL20,CCL3,CXCL10,CXCL11,CXCL9,ICAM1,MYO1G
GO:0044003	modification by symbiont of host morphology or physiology	9	44	0.0079	ENSP00000261023,ENSP00000263408,ENSP00000317891,ENSP00000332973,ENSP00000362179,ENSP00000370074,ENSP00000374529,ENSP00000376943,ENSP00000385571	BCL2L11,C9,CCNK,HIPK2,ITGAV,SERPINB9,SMAD3,TNIP1,ZC3H12A
GO:0048754	branching morphogenesis of an epithelial tube	17	134	0.0080	ENSP00000252999,ENSP00000264634,ENSP00000265131,ENSP00000265165,ENSP00000268058,ENSP00000299441,ENSP00000308208,ENSP00000327513,ENSP00000357040,ENSP00000362299,ENSP00000368683,ENSP00000369055,ENSP00000379097,ENSP00000379258,ENSP00000381185,ENSP00000478570,ENSP00000479618	AREG,B4GALT1,BCL2,CSF1,DCHS1,EDN1,ENG,GLI3,LAMA5,LEF1,MMP14,MYC,PML,TNC,VANGL2,VEGFA,WNT5A
GO:0001525	angiogenesis	29	297	0.0082	ENSP00000219070,ENSP00000223095,ENSP00000252999,ENSP00000254958,ENSP00000261023,ENSP00000265165,ENSP00000282397,ENSP00000283629,ENSP00000300060,ENSP00000308208,ENSP00000318195,ENSP00000335655,ENSP00000338272,ENSP00000346508,ENSP00000346839,ENSP00000353582,ENSP00000356438,ENSP00000357268,ENSP00000362179,ENSP00000362299,ENSP00000366243,ENSP00000366915,ENSP00000368683,ENSP00000369055,ENSP00000376436…	ADM2,ANPEP,B4GALT1,EDN1,ENG,ETS1,FLT1,FMNL3,FN1,HEY1,HIF1A,ITGAV,JAG1,KLF5,LAMA5,LEF1,MMP14,MMP2,NCL,NRP2,PDGFA,PTGS2,SEMA4A,SERPINE1,TMEM2,TNFAIP2,UBP1,VEGFA,ZC3H12A
GO:0001906	cell killing	16	122	0.0082	ENSP00000216341,ENSP00000219244,ENSP00000263408,ENSP00000296026,ENSP00000305651,ENSP00000306884,ENSP00000317674,ENSP00000351671,ENSP00000354901,ENSP00000356792,ENSP00000357022,ENSP00000374443,ENSP00000376943,ENSP00000378118,ENSP00000379110,ENSP00000427279	APOL1,BCL2L11,C9,CCL17,CCL20,CCL8,CXCL1,CXCL10,CXCL11,CXCL2,CXCL3,CXCL9,GZMB,LYST,SLAMF7,XCL1
[truncated: 345 more rows]

## Sheet: KEGG path DEGs up hSMs-UT127
KEGG pathways associated with significant differentially expressed genes in hSMs infected with Mtb UT127
[truncated: 59 more rows]

[truncated: 6 more sheets: BP DEGs down hSMs-UT127, KEGG path DEGs down hSMs-UT127, BP DEGs up hSMs-UT205, KEGG path up hSMs-UT205, BP DEGs down hSMs-UT205, KEGG path down hSMs-UT205]
