# Supplementary material for: Dual RNA Sequencing of Mycobacterium tuberculosis-Infected Human Splenic Macrophages Reveals a Strain-Dependent Host–Pathogen Response to Infection
Source: Int J Mol Sci. 2022 Feb 4;23(3):1803. doi: 10.3390/ijms23031803 (PMC8836425; doi:10.3390/ijms23031803)
Supplement: Supplementary file 1 [file ijms-23-01803-s001.zip › ijms-1491819-supplementary/Supplementary Table S4. GOseq analysis with ImmPORT genes of common and unique DEGs.xlsx]

## Sheet: Hoja1
Selected Goseq commom DEGs SM Mtb	SM127 FDR		SM205 FDR
cytokine production	1.51674e-05	4.81909	9.14982e-07	6.03859
regulation of interferon-gamma production	9.22649e-05	4.03496	0.00173756	2.76006
chemotaxis	0.000196381	3.7069	0.00140946	2.85095
interferon-gamma production	0.000198128	3.70305	0.00268253	2.57146
negative regulation of interleukin-10 production	0.000274469	3.56151	0.00802471	2.09557
regulation of JAK-STAT cascade	0.00420208	2.37654	0.0189027	1.72348
myeloid cell differentiation	0.00777887	2.10908	0.0141964	1.84782
regulation of ERK1 and ERK2 cascade	0.00960418	2.01754	0.0473336	1.32483
innate immune response	0.0139151	1.85651	9.52609e-05	4.02109
response to hypoxia	0.0141619	1.84888	0.00318867	2.49639
granulocyte migration	0.0233374	1.63195	0.00138244	2.85936

## Sheet: Hoja2
SM127 Goseq unique	SM127 FDR
positive regulation of myeloid cell differentiation	0.00478331	2.32027
positive regulation of interleukin-12 production	0.0108999	1.96258
regulation of T-helper 17 cell differentiation	0.0164147	1.78477
regulation of myeloid cell differentiation	0.0244064	1.6125
T cell lineage commitment	0.0260512	1.58417
regulation of T-helper cell differentiation	0.0266043	1.57505
superoxide anion generation	0.0276715	1.55797
positive regulation of myeloid leukocyte differentiation	0.0281055	1.55121
myeloid leukocyte differentiation	0.0285573	1.54428
CD4-positive, alpha-beta T cell lineage commitment	0.0301813	1.52026

## Sheet: Hoja3
SM205 Goseq unique	SM205 FDR
negative regulation of programmed cell death	0.00087156	3.0597
negative regulation of programmed cell death	0.0139145	1.85653
type I interferon signaling pathway	0.0139145	1.85653
cellular response to type I interferon	0.0139145	1.85653
negative regulation of apoptotic process	0.0154993	1.80969
programmed cell death involved in cell development	0.0208233	1.68145
response to type I interferon	0.0251678	1.59916
response to interferon-alpha	0.0278948	1.55448
T cell apoptotic process	0.0285675	1.54413
wound healing	0.038441	1.41521
