# Supplementary material for: Dual RNA Sequencing of Mycobacterium tuberculosis-Infected Human Splenic Macrophages Reveals a Strain-Dependent Host–Pathogen Response to Infection
Source: Int J Mol Sci. 2022 Feb 4;23(3):1803. doi: 10.3390/ijms23031803 (PMC8836425; doi:10.3390/ijms23031803)
Supplement: Supplementary file 1 [file ijms-23-01803-s001.zip › ijms-1491819-supplementary/Supplementary Table S5. List of DEGs expressed by Mtb UT127 and UT205 inside hSMs.xlsx]

## Sheet: DEGs_UT127vsUT127_SAUTON
List of differentially expressed genes expressed M. tuberculosis UT127 in hSMs compared to UT127 cultured in Sauton's medium
Reference	logFC	logCPM	PValue	FDR
Rv0341	-5.88438	11.3509	4.10836e-122	1.61048e-118
Rv1130	7.49057	12.0923	3.80052e-71	7.44902e-68
Rv1131	7.48024	11.7991	6.7173e-61	8.77728e-58
Rv1057	6.18431	10.0622	1.67197e-55	1.63853e-52
Rv2933	5.26947	11.2047	8.6801e-55	6.8052e-52
Rv0342	-4.13075	9.84077	1.26387e-53	8.25727e-51
Rv2932	5.4789	10.1773	3.51563e-50	1.96875e-47
Rv2524c	-3.06447	11.8287	3.72632e-46	1.82589e-43
Rv0129c	-4.39528	9.3428	9.52039e-43	4.14666e-40
Rv0467	5.88824	11.5243	2.22084e-39	8.70571e-37	icl1 glyoxylate
Rv0171	-3.52229	9.54094	6.49457e-39	2.31443e-36
Rv2934	3.80382	10.8188	1.23707e-37	4.04111e-35
Rv1405c	8.16615	10.7397	1.88623e-37	5.6877e-35
Rv2931	3.74389	11.5054	3.09356e-37	8.66196e-35
Rv2930	3.63937	11.1868	7.19736e-37	1.88091e-34
Rv2641	4.10087	7.77664	3.1665e-35	7.75794e-33
Rv0166	-3.3496	9.55896	4.83012e-34	1.11377e-31
Rv0173	-4.00461	8.81088	4.88449e-33	1.06373e-30
Rv0169	-3.50331	9.0314	1.36942e-32	2.82532e-30
Rv2935	3.47165	10.8021	2.12395e-32	4.16294e-30
Rv3810	-3.89451	8.94224	2.72162e-32	5.08035e-30
Rv0174	-3.08063	9.65497	4.93873e-32	8.79993e-30
Rv1884c	-3.92937	8.78347	5.69839e-32	9.71204e-30
Rv0170	-3.39824	9.01002	5.21815e-31	8.52299e-29
Rv0251c	3.56187	8.93282	9.18709e-31	1.44054e-28
Rv0167	-3.55019	8.86669	7.40633e-30	1.11665e-27
Rv0172	-3.09334	9.36623	2.36014e-29	3.42658e-27
Rv0968	3.93819	7.93871	6.56833e-29	9.19566e-27
Rv1738	4.82929	7.97978	2.12787e-27	2.87629e-25
Rv3269	4.22448	7.93258	4.63686e-27	6.05882e-25
Rv0847	3.36867	7.69205	3.79493e-26	4.79876e-24
Rv0079	5.00171	8.12774	4.12067e-26	5.04782e-24
Rv2386c	3.22291	6.68494	9.73681e-26	1.15662e-23
Rv2147c	-3.65987	8.64856	1.2312e-25	1.4195e-23
Rv2150c	-3.19469	8.71759	1.34237e-25	1.50345e-23
Rv1536	3.00162	10.9269	2.02469e-25	2.20467e-23
Rv1375	3.19542	10.9777	2.76707e-25	2.9316e-23
Rv1807	3.80601	8.73172	3.64836e-25	3.76357e-23
Rv3549c	3.99937	9.63765	3.89511e-25	3.91509e-23
Rv1132	3.18766	9.70224	9.91396e-25	9.71568e-23
Rv1221	2.8396	11.3019	1.25641e-24	1.20125e-22
Rv3587c	-3.37057	8.55124	2.14496e-24	2.00196e-22
Rv0080	4.98452	6.44947	2.45989e-24	2.24251e-22
Rv0186A	3.3749	10.0584	3.57738e-24	3.18712e-22
Rv0343	-3.24685	8.38311	8.26999e-24	7.20408e-22
Rv1157c	-5.57869	7.37057	1.44035e-23	1.22743e-21
Rv1477	-3.21892	8.52252	1.52157e-23	1.26906e-21
Rv0967	3.69612	8.96713	4.71855e-23	3.85348e-21
Rv1158c	-4.57707	7.63346	7.99167e-23	6.39333e-21
Rv2395B	3.21398	9.10225	1.11775e-22	8.76317e-21
Rv2590	3.26041	10.5056	1.31148e-22	1.00804e-20
Rv2875	3.81923	9.75113	2.95304e-22	2.22614e-20
Rv0996	-3.79047	8.05693	3.00998e-22	2.22625e-20
Rv3270	2.89236	9.25196	3.75768e-22	2.7278e-20
Rv2707	2.8287	9.71256	3.96125e-22	2.82329e-20
Rv0168	-3.65042	8.11078	4.78203e-22	3.34742e-20
Rv2937	3.22827	7.14478	5.66741e-22	3.89759e-20
Rv0146	3.3926	8.68504	9.83268e-22	6.64554e-20
Rv2381c	2.83712	8.47832	1.147e-21	7.62073e-20
Rv2172c	2.92697	9.85766	1.32345e-21	8.64652e-20
Rv3130c	3.57486	8.57154	1.45238e-21	9.33332e-20
Rv3487c	2.95769	9.34835	1.98629e-21	1.25585e-19
Rv1697	-3.62629	8.23192	2.13893e-21	1.33089e-19
Rv0883c	-3.45102	8.07937	3.47436e-21	2.10807e-19
Rv1847	3.4456	6.61296	3.49552e-21	2.10807e-19
Rv2350c	-4.30879	7.6603	3.9717e-21	2.35176e-19
Rv1219c	-4.66307	7.12902	4.0196e-21	2.35176e-19
Rv2348c	-2.48494	9.37301	4.67637e-21	2.69579e-19
Rv0312	-3.64726	7.91908	7.05198e-21	4.00634e-19
Rv0969	2.80612	9.38282	1.13284e-20	6.34388e-19
Rv1535	2.9683	10.0343	1.4582e-20	8.05088e-19
Rv2623	4.79057	8.11514	6.79109e-20	3.69737e-18
Rv1813c	3.3427	8.3534	7.1747e-20	3.85272e-18
Rv1909c	3.04828	7.50163	9.16941e-20	4.75131e-18
Rv2748c	-3.33953	8.17581	9.19403e-20	4.75131e-18
Rv2380c	2.65864	9.6151	9.21173e-20	4.75131e-18
Rv1806	4.26452	8.12827	9.7738e-20	4.97575e-18
Rv1682	3.53262	7.6773	1.34529e-19	6.76096e-18
Rv2485c	-3.60263	7.72437	2.35063e-19	1.16639e-17
Rv2936	2.90845	9.11346	2.98059e-19	1.46049e-17
rnpB	2.58951	15.1336	3.43032e-19	1.66011e-17
Rv2329c	3.25893	7.78524	4.355e-19	2.0819e-17
Rv1403c	5.85972	7.70136	5.54659e-19	2.6196e-17
Rv3260c	-2.76799	8.47274	7.58527e-19	3.53979e-17
Rv1129c	4.84166	9.13281	9.03275e-19	4.16569e-17
Rv1811	2.91851	7.00199	9.47511e-19	4.31889e-17
Rv1392	2.37062	11.0718	1.21987e-18	5.49643e-17
Rv2699c	2.87704	8.10525	3.35577e-18	1.49484e-16
Rv2428	3.23457	6.63979	3.87648e-18	1.70739e-16
Rv2244	-2.43851	9.75647	4.29355e-18	1.87008e-16
Rv2874	3.38233	7.76783	4.52409e-18	1.94884e-16
Rv3557c	3.35854	8.82769	6.35677e-18	2.70854e-16
Rv1348	2.64206	7.35864	6.81341e-18	2.87189e-16
Rv3711c	-3.93393	7.44458	8.89448e-18	3.70919e-16
Rv1218c	-3.67006	7.10577	1.19755e-17	4.94147e-16
Rv2450c	5.93595	6.81074	1.33461e-17	5.44967e-16
Rv2949c	2.95711	8.54753	1.42978e-17	5.77806e-16
Rv0654	2.63884	8.12173	3.35175e-17	1.3407e-15
Rv2347c	-2.41475	9.07944	3.79596e-17	1.50305e-15
Rv1195	2.54273	10.1778	4.37258e-17	1.71405e-15
Rv3127	3.07504	7.68837	5.06843e-17	1.96715e-15
Rv1754c	-3.17108	7.73492	8.48634e-17	3.26142e-15
Rv2939	2.55308	8.68485	8.7798e-17	3.34144e-15
Rv1996	2.69602	5.6521	1.38923e-16	5.23632e-15
Rv2378c	2.56338	6.62066	1.81413e-16	6.77276e-15
Rv2846c	-1.95912	9.96588	1.90273e-16	7.03652e-15
Rv2030c	3.27374	9.43666	1.96224e-16	7.18877e-15
Rv2245	-2.14568	10.8465	1.9899e-16	7.22259e-15
Rv3862c	2.55643	8.87935	2.18267e-16	7.84961e-15
Rv1812c	2.36562	7.41472	2.98275e-16	1.06294e-14
Rv3416	3.71788	8.88218	3.35046e-16	1.18323e-14
Rv2124c	2.13655	10.7945	3.58273e-16	1.25396e-14
Rv2948c	2.33186	9.29182	4.23465e-16	1.46901e-14
Rv1706c	3.56414	6.99964	5.2326e-16	1.79928e-14
Rv3135	2.85437	8.1647	6.28866e-16	2.14361e-14
Rv0677c	-2.46932	8.58912	7.23195e-16	2.4439e-14
Rv0040c	-2.73945	8.24469	8.7734e-16	2.93946e-14
Rv0384c	2.23324	9.48406	1.02437e-15	3.40299e-14
Rv3824c	2.43889	9.22392	1.53183e-15	5.04603e-14
Rv1790	3.00001	6.36013	2.03527e-15	6.64855e-14
Rv2938	2.70709	7.4494	2.0602e-15	6.67437e-14
Rv2382c	3.01729	7.30716	2.41201e-15	7.75008e-14
Rv2710	2.0143	11.7507	2.46061e-15	7.80768e-14
Rv2466c	2.63559	8.06839	2.46978e-15	7.80768e-14
Rv2349c	-3.92753	7.17088	3.29865e-15	1.03446e-13
Rv3763	-2.08759	9.19012	3.52913e-15	1.09795e-13
Rv2034	5.19805	4.30815	5.02867e-15	1.55216e-13
Rv2864c	-4.15887	7.11082	5.28908e-15	1.60829e-13
Rv0469	2.33528	9.85865	5.2926e-15	1.60829e-13
Rv0468	3.47172	9.24356	6.13418e-15	1.84969e-13
Rv2396	2.40854	9.52763	6.42005e-15	1.92112e-13
Rv0108c	-2.2785	8.62119	6.55161e-15	1.94563e-13
Rv2940c	1.95089	12.2194	7.79219e-15	2.29665e-13
Rv1168c	2.24501	7.28817	1.16469e-14	3.40714e-13
Rv2035	2.94394	5.3115	1.49077e-14	4.32875e-13
Rv2163c	-2.7544	7.76749	1.84089e-14	5.3061e-13
Rv3312A	3.49332	7.25465	1.92248e-14	5.50082e-13
Rv1381	-3.11325	7.32407	2.36178e-14	6.70882e-13
Rv0104	-12.1351	6.23516	2.42933e-14	6.85106e-13
Rv2873	2.52769	8.79629	2.81971e-14	7.89519e-13
Rv2591	3.36483	6.68681	3.00828e-14	8.36344e-13
Rv0211	2.10263	10.7829	3.03649e-14	8.38241e-13	pckA
Rv1955	2.36558	6.59467	4.7315e-14	1.29703e-12
Rv3556c	2.92692	9.64621	6.64969e-14	1.81019e-12
Rv3767c	3.05572	7.49122	7.99441e-14	2.16125e-12
Rv3811	-2.32757	8.99188	8.14172e-14	2.186e-12
Rv2007c	4.15487	6.74417	9.35639e-14	2.49504e-12
Rv3825c	1.94118	11.4982	9.57728e-14	2.53669e-12
Rv3267	-2.49464	8.44797	9.96203e-14	2.60376e-12
Rv3413c	-2.89203	7.76373	9.96335e-14	2.60376e-12
Rv0848	2.02331	7.18236	1.04698e-13	2.71798e-12
Rv3823c	2.29726	9.85389	1.09482e-13	2.82347e-12
Rv3406	3.48096	5.34394	1.71875e-13	4.40359e-12
Rv2379c	2.4211	8.84988	1.82232e-13	4.63863e-12
Rv1787	2.73634	6.57827	1.88282e-13	4.76171e-12
Rv3054c	4.96749	4.55406	1.92929e-13	4.84795e-12
Rv0586	2.13794	8.08906	2.04861e-13	5.115e-12
Rv1779c	2.48016	8.54202	2.34146e-13	5.8092e-12
Rv2627c	4.56798	5.40716	2.45473e-13	6.05192e-12
Rv1705c	4.36568	6.85504	2.83806e-13	6.95324e-12
Rv3717	-4.21824	6.78238	2.8638e-13	6.97273e-12
Rv0188	2.35737	8.75956	2.90369e-13	7.02621e-12
Rv2662	4.96098	4.71436	3.09888e-13	7.45252e-12
Rv2629	2.74402	8.32273	4.13714e-13	9.88879e-12
Rv2950c	1.95348	10.7052	4.2884e-13	1.01882e-11
Rv0792c	3.38889	4.95442	5.04631e-13	1.19166e-11
Rv1854c	2.13506	8.98977	5.59793e-13	1.314e-11
Rv2356c	-2.4169	7.48348	5.85043e-13	1.3651e-11
Rv1384	-2.16246	8.44282	5.93942e-13	1.37766e-11
Rv1345	2.38281	7.58041	6.04414e-13	1.39371e-11
Rv1346	2.54194	7.94953	6.84716e-13	1.56964e-11
Rv0826	2.17674	9.33706	9.08586e-13	2.07073e-11
Rv2246	-1.69464	10.1057	9.68445e-13	2.19439e-11
Rv1285	2.31609	6.81831	1.0714e-12	2.41372e-11
Rv2031c	3.14786	8.88946	1.09895e-12	2.46164e-11
Rv0111	-3.03579	7.73746	1.1502e-12	2.56181e-11
Rv3156	-2.19046	8.55895	1.33809e-12	2.96345e-11
Rv1361c	3.28681	8.20537	2.10884e-12	4.6442e-11
Rv1076	-3.22939	7.11215	2.79152e-12	6.11327e-11
Rv1196	2.30797	10.7709	2.82024e-12	6.14186e-11
Rv3330	-2.923	7.34277	2.95745e-12	6.40509e-11
Rv1552	-4.18882	6.55075	3.08966e-12	6.65464e-11
Rv3148	-2.26518	8.29445	3.22446e-12	6.90705e-11
Rv1183	2.36791	9.33653	3.24936e-12	6.92254e-11
Rv3497c	-3.19382	7.19329	5.68486e-12	1.20457e-10
Rv3176c	3.02983	6.32691	7.6519e-12	1.61266e-10
Rv1647	2.54544	6.68142	8.47998e-12	1.77762e-10
Rv3551	2.93787	8.69302	9.04267e-12	1.88549e-10
Rv1040c	2.77805	4.85094	9.37599e-12	1.93834e-10
Rv1502	-3.21897	7.36114	9.39503e-12	1.93834e-10
Rv3175	3.67862	5.26711	1.02532e-11	2.10433e-10
Rv2346c	-1.78123	9.01681	1.06435e-11	2.17305e-10
Rv2383c	2.42263	8.79734	1.22114e-11	2.47311e-10
ncRv3418Ac	-2.04957	9.01129	1.22394e-11	2.47311e-10
Rv3414c	-2.55716	7.82115	1.33054e-11	2.67472e-10
Rv3131	2.27121	8.30052	1.41113e-11	2.82226e-10
Rv2876	2.58109	8.89661	1.43493e-11	2.85528e-10
Rv1396c	2.36043	7.93176	1.56275e-11	3.09393e-10
Rv3005c	-2.09829	8.16777	1.60805e-11	3.16762e-10
Rv1907c	2.56255	6.34476	1.80867e-11	3.54499e-10
Rv1065	2.22118	8.34956	1.89485e-11	3.68663e-10
Rv2986c	-1.62356	10.224	1.89974e-11	3.68663e-10
Rv0726c	2.01483	8.55387	2.12637e-11	4.10609e-10
Rv0791c	2.8247	4.9294	2.15455e-11	4.14013e-10
Rv2946c	1.81629	9.66715	2.28959e-11	4.37815e-10
Rv0846c	2.08527	6.76155	2.56283e-11	4.87685e-10
Rv1344	3.86848	4.98215	3.14927e-11	5.96384e-10
Rv0725c	2.85699	6.12465	3.42142e-11	6.44807e-10
Rv2631	3.02493	5.7477	3.48368e-11	6.53399e-10
Rv2621c	2.72478	5.71969	3.83037e-11	7.15003e-10
ncRv12659	2.30916	8.78315	3.94568e-11	7.33037e-10
Rv3484	1.9471	9.03023	4.42304e-11	8.17844e-10
Rv3151	-1.77328	9.13786	4.54312e-11	8.36105e-10
Rv3137	2.52059	7.57124	4.7206e-11	8.64708e-10
Rv1533	2.15954	7.73893	5.79071e-11	1.0558e-09
Rv1997	2.63317	5.38272	6.1803e-11	1.12161e-09
Rv2913c	2.24569	6.62398	6.26669e-11	1.13205e-09
Rv1815	-2.34572	7.83186	6.35501e-11	1.14274e-09
Rv1184c	2.5975	7.86731	7.29455e-11	1.30569e-09
Rv1856c	1.96791	7.77127	8.53881e-11	1.52146e-09
Rv1478	-3.20845	7.02788	9.68551e-11	1.71797e-09
Rv0768	2.48428	6.36386	1.17527e-10	2.07526e-09
Rv3206c	1.84014	9.46114	1.19219e-10	2.09569e-09
Rv1699	-1.77217	8.99175	1.30534e-10	2.28435e-09
Rv2338c	-2.67116	7.2118	1.45732e-10	2.53897e-09
Rv3750c	-1.88876	8.14796	1.64867e-10	2.85965e-09
Rv2074	-2.5152	7.37298	1.83214e-10	3.16387e-09
Rv2517c	2.43751	5.6788	2.10734e-10	3.62315e-09
Rv2720	-2.34696	7.82354	2.40715e-10	4.12054e-09
Rv2332	2.47753	6.71245	2.62465e-10	4.47332e-09
Rv3838c	1.95433	6.88543	2.71933e-10	4.61462e-09
Rv0676c	-1.73055	9.31676	2.93683e-10	4.96222e-09
Rv1875	2.19461	6.88109	3.05603e-10	5.13216e-09
Rv0083	3.20744	5.48956	3.0665e-10	5.13216e-09
Rv0991c	1.90653	7.98402	3.07668e-10	5.13216e-09
Rv1194c	1.94015	9.38694	3.24819e-10	5.39531e-09
Rv3209	-2.46181	7.30174	3.43194e-10	5.67645e-09
Rv3550	2.89794	8.25313	4.80245e-10	7.90992e-09
Rv3429	2.36267	8.66004	4.8606e-10	7.9722e-09
Rv2643	2.43255	5.61515	5.00905e-10	8.18146e-09
Rv0706	2.60888	8.32036	5.28798e-10	8.6012e-09
Rv2352c	-2.80343	6.9542	5.37274e-10	8.70295e-09
Rv0885	1.71531	8.13696	5.42329e-10	8.74869e-09
Rv2963	1.96431	6.19094	5.95423e-10	9.56582e-09
Rv1644	1.94663	8.66352	6.97727e-10	1.11636e-08
Rv0243	-1.79582	8.79222	7.04404e-10	1.12247e-08
Rv3248c	1.59925	11.3424	7.12732e-10	1.13114e-08
Rv3613c	1.9341	7.52965	7.58957e-10	1.19964e-08
Rv3157	-2.20028	7.98178	7.96109e-10	1.25331e-08
Rv1211	1.82844	8.13158	8.0025e-10	1.25479e-08
Rv3425	3.78804	3.81956	8.08172e-10	1.26216e-08
Rv0990c	3.04931	5.61151	1.12559e-09	1.75092e-08
Rv2243	-1.46958	9.61146	1.1856e-09	1.83698e-08
Rv1376	1.89147	8.58546	1.42272e-09	2.19569e-08
Rv1770	-1.85071	8.12921	1.51567e-09	2.32997e-08
Rv1169c	2.89357	5.04963	1.52496e-09	2.33509e-08
Rv1230c	-2.04886	7.72649	1.72189e-09	2.62639e-08
Rv3461c	1.89658	9.3696	1.96971e-09	2.99274e-08
Rv3223c	1.71134	8.86868	1.98078e-09	2.99794e-08
Rv2642	3.28044	4.32489	2.25014e-09	3.39251e-08
Rv2721c	-1.56593	9.30395	2.35855e-09	3.53601e-08
Rv1078	-1.79777	8.77669	2.36336e-09	3.53601e-08
Rv0655	-1.49599	10.3014	2.49113e-09	3.71302e-08
Rv1066	2.30396	6.125	2.56913e-09	3.81477e-08
Rv3742c	3.26187	8.15391	2.78714e-09	4.12286e-08
Rv1661	-1.74053	8.29869	3.02399e-09	4.45641e-08
Rv3136	2.21028	9.96697	3.26738e-09	4.79706e-08
Rv1566c	-2.20029	7.48128	3.32175e-09	4.85868e-08
Rv3150	-2.13544	7.90367	3.39039e-09	4.94064e-08
Rv2737c	-1.75164	8.66804	3.49345e-09	5.06585e-08
Rv3645	1.72699	8.84591	3.50216e-09	5.06585e-08
Rv2429	3.32212	6.07327	3.61098e-09	5.20406e-08
Rv3894c	-2.00819	8.18358	3.69347e-09	5.30345e-08
Rv0867c	1.93878	9.25598	3.8462e-09	5.50259e-08
Rv0244c	2.23604	9.21749	3.86472e-09	5.50898e-08
Rv0453	2.70983	7.41277	3.93943e-09	5.59514e-08
Rv1662	-2.38599	7.34073	3.96942e-09	5.61737e-08
Rv2867c	1.86562	8.51302	4.1043e-09	5.78736e-08
Rv3478	-1.41909	9.82857	4.12185e-09	5.79127e-08
Rv1768	-2.5808	6.9018	4.27479e-09	5.96562e-08
Rv1383	-2.92135	6.69506	4.27638e-09	5.96562e-08
Rv1349	2.24576	5.91529	4.51053e-09	6.26996e-08
Rv2525c	-2.52801	7.09371	5.36553e-09	7.43211e-08
Rv1987	-2.20301	7.71325	6.22542e-09	8.56292e-08
Rv0058	-1.66159	8.88426	6.22559e-09	8.56292e-08
Rv2693c	1.98736	6.81084	6.37832e-09	8.74231e-08
Rv3746c	4.50206	5.48257	8.19617e-09	1.11948e-07
Rv3288c	2.05786	6.46329	8.73371e-09	1.18876e-07
Rv0430	-2.60217	7.10404	1.0177e-08	1.38041e-07
Rv0696	-2.50419	7.04114	1.03114e-08	1.39382e-07
Rv0753c	1.67774	6.96458	1.05933e-08	1.427e-07
Rv1419	1.92738	7.38007	1.11151e-08	1.49216e-07
Rv3153	-2.17738	7.5364	1.18638e-08	1.58723e-07
Rv1632c	-2.94216	6.6624	1.21527e-08	1.62036e-07
Rv0575c	3.94785	5.77094	1.31762e-08	1.75087e-07
Rv2164c	-2.35319	7.0768	1.35126e-08	1.78639e-07
Rv1251c	-2.58842	6.97164	1.35347e-08	1.78639e-07
Rv3174	5.91897	4.88444	1.39865e-08	1.83983e-07
Rv0165c	-2.54949	7.00151	1.44815e-08	1.89857e-07
Rv1808	1.89598	8.29233	1.63089e-08	2.13103e-07
Rv0483	1.54265	10.0787	1.69046e-08	2.20153e-07
Rv1058	1.93839	7.74424	1.757e-08	2.28061e-07
Rv1128c	2.42103	7.47611	2.14043e-08	2.76914e-07
Rv3734c	-1.64287	8.2955	2.62721e-08	3.38772e-07
Rv3252c	3.36506	8.94865	2.66257e-08	3.42205e-07
Rv3426	2.43642	4.94221	3.27345e-08	4.19344e-07
Rv1460	1.81673	6.6932	3.42216e-08	4.36966e-07
Rv3340	1.64973	8.8372	3.44997e-08	4.39087e-07
Rv3258c	-2.741	6.85697	3.61992e-08	4.59227e-07
Rv0176	-1.87777	8.01753	4.15279e-08	5.25127e-07
Rv1701	-2.35264	7.32953	4.20873e-08	5.30489e-07
Rv3548c	2.20424	8.7047	4.27844e-08	5.37547e-07
Rv2782c	1.80334	8.21167	4.48875e-08	5.62169e-07
Rv0284	1.323	11.8472	4.82632e-08	6.02521e-07
Rv0761c	-1.76406	8.129	5.04314e-08	6.2759e-07
Rv0309	-1.7024	8.37544	5.18759e-08	6.43524e-07
Rv1170	1.95525	6.39237	5.34696e-08	6.61201e-07
Rv2351c	-2.49931	6.79071	6.01631e-08	7.41633e-07
Rv1013	-1.65204	9.01217	6.54347e-08	8.02542e-07
Rv3863	1.93566	9.73988	6.55136e-08	8.02542e-07
Rv0086	2.489	5.53214	7.09361e-08	8.66261e-07
Rv2101	-1.59754	8.46238	7.44248e-08	9.06041e-07
Rv2839c	1.35759	11.0469	7.91763e-08	9.60206e-07
Rv2123	3.73972	4.18169	7.9364e-08	9.60206e-07
Rv0747	2.29777	6.88936	8.23542e-08	9.93319e-07
Rv3560c	2.42586	7.03506	1.01343e-07	1.21861e-06
Rv3494c	-1.76361	7.75312	1.10523e-07	1.32492e-06
Rv3561	1.97441	8.23947	1.20958e-07	1.4456e-06
Rv2600	-3.41614	5.60909	1.3146e-07	1.56634e-06
Rv0667	1.3871	12.9341	1.31902e-07	1.56684e-06
Rv0890c	-2.49723	6.77218	1.48135e-07	1.75435e-06
Rv0465c	1.70666	6.98074	1.5194e-07	1.79399e-06
Rv0179c	-1.60302	8.29674	1.68184e-07	1.97982e-06
Rv1080c	1.45284	10.0126	1.81894e-07	2.13481e-06
Rv0145	1.51001	9.75961	1.8898e-07	2.21135e-06
Rv2651c	2.30822	5.95342	1.94961e-07	2.27455e-06
Rv3152	-1.77863	8.023	1.9998e-07	2.32618e-06
Rv0175	-1.62079	8.27341	2.06722e-07	2.39749e-06
Rv2694c	1.59804	8.43911	2.18586e-07	2.5276e-06
Rv1816	-2.90818	6.61122	2.27308e-07	2.62073e-06
Rv0519c	-2.824	6.55262	2.40851e-07	2.76873e-06
Rv0638	1.43373	9.48062	2.61516e-07	2.9975e-06
Rv3743c	-2.31551	7.25399	2.65672e-07	3.03625e-06
Rv1299	1.61219	8.80911	2.79579e-07	3.1859e-06
Rv0241c	-1.92948	7.21556	2.87118e-07	3.26233e-06
Rv3197A	2.22259	7.03457	2.89111e-07	3.27548e-06
Rv3455c	1.68725	7.88094	2.91365e-07	3.2915e-06
Rv3145	-2.25878	6.99628	3.00821e-07	3.38856e-06
Rv1679	-2.61935	6.56922	3.27391e-07	3.67403e-06
Rv2633c	-1.65074	8.22954	3.28039e-07	3.67403e-06
Rv0282	1.22681	11.9771	3.34534e-07	3.73611e-06
Rv2681	-2.17391	7.11841	3.44434e-07	3.83574e-06
Rv3854c	1.68202	8.98409	3.54301e-07	3.93445e-06
Rv1082	1.62569	8.10762	3.71435e-07	4.11307e-06
Rv1472	1.48237	7.84192	3.80516e-07	4.20176e-06
Rv3741c	3.2822	7.84807	3.96715e-07	4.36832e-06
Rv2878c	1.89345	7.24178	4.03782e-07	4.43369e-06
Rv2149c	-2.26733	6.91976	4.21938e-07	4.60997e-06
Rv2432c	2.22515	6.30288	4.22189e-07	4.60997e-06
Rv3804c	1.36834	11.0916	4.3707e-07	4.75921e-06
Rv3158	-1.58923	7.97192	4.46302e-07	4.84627e-06
Rv2484c	-1.52051	8.36485	4.93185e-07	5.34056e-06
Rv3160c	1.90648	5.9767	5.31807e-07	5.74293e-06
Rv0506	-2.12337	7.00013	5.60189e-07	6.0328e-06
Rv0063	-2.3407	6.70101	5.64337e-07	6.06082e-06
Rv0449c	2.18216	7.38139	5.69354e-07	6.098e-06
Rv3439c	1.94197	6.821	5.71571e-07	6.10506e-06
Rv0283	1.32838	10.5303	5.80058e-07	6.17888e-06
Rv0913c	-1.87682	7.5171	5.83769e-07	6.20155e-06
Rv1029	1.92257	6.05695	5.87498e-07	6.2243e-06
Rv2711	1.34322	9.86185	5.93124e-07	6.26697e-06
Rv3088	-2.16642	7.04035	7.2481e-07	7.63778e-06
Rv2927c	-1.67522	8.06879	7.38495e-07	7.76113e-06
Rv2327	1.73538	8.35109	7.41825e-07	7.77528e-06
Rv1380	-3.02898	6.08583	7.68801e-07	8.03654e-06
Rv0813c	1.54634	7.86857	7.95613e-07	8.29469e-06
Rv1771	-1.64215	7.91005	8.64136e-07	8.98517e-06
Rv3247c	1.79191	6.84083	8.66574e-07	8.98669e-06
Rv1801	2.98549	5.10651	9.24788e-07	9.56509e-06
Rv2594c	-2.54231	6.45817	1.06626e-06	1.09768e-05
Rv3289c	2.81249	4.89907	1.06966e-06	1.09768e-05
Rv1471	1.76065	6.66047	1.06967e-06	1.09768e-05
Rv3496c	-1.69681	7.80217	1.08023e-06	1.10547e-05
Rv1077	-1.84149	7.66646	1.08469e-06	1.10547e-05
Rv1700	-2.50362	6.70663	1.08833e-06	1.10547e-05
Rv3660c	2.08244	5.85701	1.08855e-06	1.10547e-05
Rv0107c	-1.24327	9.24897	1.09866e-06	1.11285e-05
Rv0784	2.34299	5.37544	1.10522e-06	1.11661e-05
Rv1687c	-4.3837	5.48888	1.14195e-06	1.15076e-05
Rv0379	-3.67053	6.33544	1.24822e-06	1.25462e-05
Rv1220c	-2.56667	6.36507	1.25674e-06	1.25996e-05
Rv2387	1.45258	8.16131	1.28656e-06	1.28656e-05
Rv1095	-1.36886	9.74512	1.31182e-06	1.30848e-05
Rv1468c	1.95136	6.38095	1.34826e-06	1.34142e-05
Rv1918c	-1.48163	7.84553	1.42777e-06	1.41693e-05
Rv0840c	2.78004	5.08918	1.44344e-06	1.42886e-05
Rv2624c	3.89052	4.1935	1.52789e-06	1.50865e-05
Rv0204c	-2.04019	7.04131	1.55735e-06	1.53387e-05
Rv2384	1.96981	5.77166	1.59953e-06	1.57147e-05
Rv3403c	1.38317	7.31663	1.638e-06	1.60523e-05
Rv3794	-1.4554	8.30843	1.66915e-06	1.63169e-05
Rv3219	1.20209	11.1873	1.67636e-06	1.63466e-05
Rv3310	-2.73366	6.38371	1.87469e-06	1.82352e-05	SapM
Rv1501	-2.81069	6.62621	1.88566e-06	1.82965e-05
Rv1043c	-2.27714	6.714	1.91427e-06	1.85283e-05
Rv2628	3.35364	3.86035	2.11824e-06	2.0452e-05
Rv3509c	-1.65247	7.74188	2.17315e-06	2.09306e-05
Rv2516c	1.52479	6.87038	2.18791e-06	2.10211e-05
Rv3094c	2.84511	4.38563	2.28877e-06	2.19364e-05
Rv2519	1.4753	8.4266	2.40445e-06	2.29889e-05
Rv2328	2.27193	6.23715	2.42746e-06	2.31524e-05
Rv0783c	-2.14119	6.64865	2.56873e-06	2.44404e-05
ncRv11534A	1.44932	9.40071	2.70741e-06	2.56975e-05
Rv3149	-2.02091	7.15418	2.73427e-06	2.58897e-05
Rv3154	-2.07712	6.94728	2.85796e-06	2.69957e-05
Rv2697c	1.30576	8.02997	3.00414e-06	2.83082e-05
Rv1270c	-1.69071	7.55952	3.08466e-06	2.89973e-05
Rv2744c	1.22378	9.69794	3.16819e-06	2.97113e-05
Rv3612c	1.58554	7.27149	3.38294e-06	3.15985e-05
Rv0009	-1.32364	9.31697	3.38564e-06	3.15985e-05
Rv1185c	1.46443	9.40921	3.39898e-06	3.15985e-05
Rv1069c	-1.84016	7.06004	3.40168e-06	3.15985e-05
Rv0461	-2.3572	6.55392	3.44426e-06	3.19184e-05
Rv3603c	1.37625	7.91681	3.66927e-06	3.39235e-05
Rv0505c	-1.55675	7.87187	3.81014e-06	3.5143e-05
Rv0805	1.22403	10.2944	4.22573e-06	3.88847e-05
Rv0563	1.26703	8.38147	4.48417e-06	4.11661e-05
Rv3029c	-1.23964	9.24331	5.0356e-06	4.61205e-05
Rv0905	1.61857	7.19079	5.20444e-06	4.75557e-05
Rv3799c	-1.06168	10.6055	5.30944e-06	4.83661e-05
Rv1181	1.33384	9.65028	5.3178e-06	4.83661e-05
Rv0302	1.75214	6.67964	5.48966e-06	4.98136e-05
Rv3553	2.22462	8.04159	5.79459e-06	5.24591e-05
Rv2187	-1.25852	8.76102	5.81214e-06	5.24967e-05
Rv0767c	2.48459	4.19485	5.94125e-06	5.35395e-05
Rv0410c	-1.31903	8.53741	6.13036e-06	5.5117e-05	PknG
Rv1279	-1.75277	7.39273	6.16184e-06	5.52732e-05
Rv2742c	2.2076	5.53476	6.23019e-06	5.57588e-05
Rv3341	1.54633	8.043	6.27044e-06	5.59912e-05
Rv1547	-1.14285	9.26898	6.51154e-06	5.80119e-05
Rv0830	1.90849	6.07211	6.57022e-06	5.84019e-05
Rv3418c	-1.293	9.57738	6.85311e-06	6.07787e-05
Rv0338c	-1.1128	9.60548	6.91153e-06	6.11585e-05
Rv2626c	3.42857	6.04309	6.97838e-06	6.1611e-05
Rv1534	1.77747	6.27872	7.24576e-06	6.36871e-05
Rv3552	2.48833	7.83576	7.24603e-06	6.36871e-05
Rv1177	1.42586	8.35028	7.37906e-06	6.47112e-05
Rv1586c	2.00378	4.46006	7.5237e-06	6.58324e-05
Rv2337c	-1.79854	6.72773	7.55088e-06	6.59231e-05
Rv2959c	1.49896	7.92573	7.8176e-06	6.80999e-05
Rv3477	-1.41643	8.20837	7.99631e-06	6.95023e-05
Rv1857	1.63015	6.41676	8.16912e-06	7.08472e-05
Rv0386	-1.4355	7.68701	8.31822e-06	7.19811e-05
Rv0263c	1.61062	6.53494	8.38802e-06	7.24252e-05
Rv1870c	1.31993	9.30473	8.67867e-06	7.477e-05
Rv3499c	-1.46311	7.69531	8.73419e-06	7.50833e-05
Rv3177	4.79088	3.31816	8.77119e-06	7.51593e-05
Rv2780	1.23383	9.06442	8.78137e-06	7.51593e-05
Rv1489	1.65107	6.33141	8.97219e-06	7.66252e-05
Rv0447c	1.86111	7.39066	9.20804e-06	7.84685e-05
Rv2107	4.50099	3.3085	9.69876e-06	8.2471e-05
Rv3493c	-2.0322	6.96151	1.00024e-05	8.48686e-05
Rv0112	1.65013	7.38666	1.00249e-05	8.48759e-05
Rv2299c	-1.34261	8.6286	1.04155e-05	8.79929e-05
Rv2115c	1.21071	10.7343	1.05425e-05	8.88744e-05
Rv2165c	-2.44846	6.58258	1.06458e-05	8.95526e-05
Rv2680	-2.02542	6.99446	1.0696e-05	8.97822e-05
Rv3147	-1.82161	7.12099	1.08772e-05	9.11084e-05
Rv1079	-1.48455	7.94646	1.16955e-05	9.77532e-05
Rv3710	1.14303	9.64633	1.18823e-05	9.91031e-05
Rv1298	1.45047	9.91439	1.21431e-05	0.000101063
Rv1306	-1.4101	8.30303	1.23995e-05	0.000102978
Rv3601c	1.62657	6.56521	1.31066e-05	0.000108621
Rv0431	-2.04182	6.79448	1.32027e-05	0.000109187
Rv0983	1.15257	9.88987	1.35163e-05	0.000111545
Rv0507	-1.41063	7.68623	1.37024e-05	0.000112843
Rv3062	1.62501	6.51104	1.38235e-05	0.000113602
Rv3801c	-0.942025	11.2728	1.4115e-05	0.000115755
Rv3408	-1.13989	8.0558	1.46487e-05	0.000119881
Rv0227c	-1.21572	8.7245	1.4872e-05	0.000121455
ssr	1.13789	16.9089	1.51097e-05	0.000123139
Rv1698	-1.86108	6.95393	1.57285e-05	0.000127916
Rv2582	-1.60244	7.35678	1.61343e-05	0.000130945
Rv1039c	1.88857	5.12135	1.67075e-05	0.000135317
Rv2457c	-0.989413	10.924	1.67941e-05	0.000135738
Rv1385	-2.22678	6.24835	1.74266e-05	0.00014056
Rv3407	-1.35208	6.90087	1.75941e-05	0.00014162
Rv2459	-1.42083	7.64518	1.83441e-05	0.000147354
Rv2151c	-2.15856	6.69921	1.85548e-05	0.000148742
Rv1200	1.43884	7.37915	1.89066e-05	0.000151253
Rv3453	2.51531	4.42073	1.91552e-05	0.00015293
Rv0115	2.50172	5.4628	2.09179e-05	0.000166663
Rv0925c	-1.77403	7.11178	2.21783e-05	0.000176347
Rv0065	1.93278	5.88684	2.24641e-05	0.000178257
Rv1182	1.30438	8.90102	2.30157e-05	0.000182266
Rv1979c	1.4465	7.71724	2.34912e-05	0.000185657
Rv2784c	1.35063	7.39206	2.4084e-05	0.000189958
Rv3692	-1.60572	7.38991	2.41621e-05	0.000190192
Rv3738c	2.23772	5.65939	2.51829e-05	0.00019783
Rv0351	-1.08512	10.0116	2.56676e-05	0.000201234
Rv2705c	2.06209	5.16145	2.58816e-05	0.000202507
Rv2560	-1.96965	6.56645	2.61932e-05	0.000204537
Rv3853	-1.83043	6.88083	2.67357e-05	0.000208358
Rv2483c	-1.36758	8.23988	2.68214e-05	0.000208581
Rv3246c	-1.25316	8.81516	2.68707e-05	0.000208581
Rv1269c	-2.03755	6.63034	2.74084e-05	0.000212334
Rv3485c	1.98116	6.54	2.76468e-05	0.000213758
Rv1883c	-1.40959	7.50395	2.85076e-05	0.00021998
Rv3857c	-1.90518	6.50742	3.04763e-05	0.00023471
Rv1794	1.07	10.8128	3.06044e-05	0.000235234
Rv0252	3.361	8.67519	3.06724e-05	0.000235295
Rv0485	1.10909	9.30802	3.07636e-05	0.000235534
Rv1846c	1.26099	8.47585	3.08261e-05	0.000235552
Rv2430c	1.29169	8.77334	3.11042e-05	0.000237215
Rv2593c	-4.07799	5.35917	3.14628e-05	0.000239484
Rv2377c	2.55801	4.35196	3.16076e-05	0.00024012
Rv1769	-1.36061	7.8536	3.37046e-05	0.000255555
Rv3371	1.57989	8.1446	3.53194e-05	0.000267282
Rv1343c	2.02402	5.51556	3.68406e-05	0.000278257
Rv0935	-1.37885	8.01596	3.74914e-05	0.000282628
Rv3760	-4.02956	5.54699	3.76176e-05	0.000283034
Rv3855	1.74033	6.05742	4.06956e-05	0.000305607
Rv0366c	1.9359	5.44824	4.29239e-05	0.000321724
Rv0291	1.0782	10.2077	4.4252e-05	0.000331046
Rv0355c	-1.18223	8.59187	4.43906e-05	0.00033145
Rv0047c	1.2054	8.53756	4.51227e-05	0.000336276
Rv3689	-1.40085	7.53358	4.54085e-05	0.000337498
Rv3230c	1.18025	8.77329	4.5459e-05	0.000337498
Rv1553	-10.3487	4.66406	4.58443e-05	0.000339716
Rv0759c	-1.64202	7.18544	4.86204e-05	0.000359607
Rv0823c	1.35705	8.89602	4.87208e-05	0.000359671
Rv0271c	-1.23663	8.09188	4.88936e-05	0.000360268
Rv0242c	-1.33278	7.65531	4.96965e-05	0.000365498
Rv3257c	-1.14049	8.67306	5.05987e-05	0.000371436
Rv2209	1.66877	6.35948	5.10301e-05	0.000373903
Rv0530A	2.17138	5.30175	5.22718e-05	0.000382286
Rv3839	2.64775	4.28521	5.28601e-05	0.000385869
Rv0081	6.41766	2.29912	5.30117e-05	0.000386256
Rv1030	1.65109	5.81396	5.42327e-05	0.00039442
Rv2036	1.87118	5.88271	5.51585e-05	0.000400232
Rv3495c	-1.41548	7.47713	5.52361e-05	0.000400232
Rv1954A	1.34971	7.98157	5.53948e-05	0.000400641
Rv3274c	-1.27691	8.20564	5.81477e-05	0.000419777
Rv2032	3.19663	5.59332	5.87096e-05	0.000423055
Rv2022c	1.576	5.87672	5.89404e-05	0.000423938
Rv2592c	-2.23233	6.19797	5.96215e-05	0.000427302
Rv2339	-1.18223	7.99996	5.9626e-05	0.000427302
Rv0320	-3.83862	4.99098	6.17203e-05	0.000441503
Rv0360c	-3.26306	5.575	6.27093e-05	0.00044776
Rv1891	-1.73964	7.013	6.29952e-05	0.000448984
Rv1832	1.03869	9.83437	6.3316e-05	0.000450451
Rv1430	2.3509	7.55527	6.85054e-05	0.000486488
Rv2703	0.965043	10.5836	6.97523e-05	0.000494447
Rv1737c	2.3445	6.10817	7.02505e-05	0.000497079
Rv2102	-2.1123	6.57475	7.20743e-05	0.000509065
Rv1252c	-2.13807	6.27823	7.28584e-05	0.000513678
Rv2696c	1.14527	7.8307	7.35974e-05	0.000517821
Rv3795	-1.29317	8.33425	7.37102e-05	0.000517821
Rv0718	1.09956	9.24994	7.48905e-05	0.000524565
Rv3322c	2.18986	6.14735	7.49378e-05	0.000524565
Rv2215	-1.04366	9.38858	7.58526e-05	0.000530022
Rv1437	-1.23289	8.33533	7.62566e-05	0.000531896
Rv1404	1.17269	8.14383	7.68536e-05	0.000535109
Rv2357c	-1.51674	7.42544	7.72275e-05	0.000536522
Rv1520	1.3611	6.72274	7.73303e-05	0.000536522
Rv0639	1.0215	10.0505	8.10394e-05	0.000561262
Rv1286	1.29689	7.6116	8.17539e-05	0.000565212
Rv0693	2.67307	5.33476	8.27618e-05	0.000571173
Rv3140	1.34772	8.30263	8.43672e-05	0.000581229
Rv0590	-1.64455	6.84875	8.59946e-05	0.000591402
Rv0756c	1.50163	6.31834	8.65378e-05	0.000594095
Rv2630	2.42955	4.89484	8.68888e-05	0.000595462
Rv1435c	-1.64716	7.07309	8.71179e-05	0.00059599
Rv3800c	-0.857229	11.8983	9.07537e-05	0.000619781
Rv3680	-0.9581	10.1122	9.11389e-05	0.000620362
Rv0711	1.19345	8.53451	9.11553e-05	0.000620362
Rv3633	-1.03112	9.26965	9.14197e-05	0.000621084
Rv1497	-1.1325	8.42919	9.19314e-05	0.000623479
Rv1908c	0.938607	11.2637	9.33912e-05	0.000632286
Rv0353	-1.39471	7.4301	9.55483e-05	0.000645774
Rv0087	2.38263	5.14724	9.73419e-05	0.000656764
Rv3463	1.47369	6.10092	0.000102193	0.000688308
Rv2945c	1.1862	7.60107	0.000104147	0.000700268
Rv0790c	1.95393	4.89003	0.000104764	0.000703212
Rv3456c	1.06477	9.28614	0.000106323	0.000712454
Rv0155	-1.93958	6.53325	0.00011366	0.00076032
Rv2877c	2.19155	5.2267	0.000119264	0.00079645
Rv1347c	1.80224	5.49605	0.000120233	0.000800698
Rv3559c	1.86155	7.06913	0.000120309	0.000800698
Rv1307	-1.0996	9.34471	0.000120823	0.000802759
Rv2154c	-1.32016	7.70454	0.000121497	0.00080587
Rv3197	1.02118	9.59799	0.000122106	0.000808538
Rv3402c	1.19795	6.90852	0.000125997	0.000832901
Rv1342c	1.85112	5.17619	0.000130583	0.000861759
Rv3173c	1.42841	7.24216	0.00013112	0.000863847
Rv3875	-0.862387	11.9881	0.000133954	0.000881042
Rv3498c	-1.50752	6.98465	0.000136011	0.000893072
Rv0669c	-1.61352	6.96915	0.00013729	0.000899959
Rv1893	-2.14855	6.24124	0.000138047	0.000903415
Rv2225	1.09126	8.2915	0.000139938	0.000914263
Rv1387	-1.01116	9.5047	0.000140964	0.00091943
Rv3087	-1.66194	6.7808	0.000144923	0.000943684
Rv1736c	1.87092	7.15885	0.000151532	0.00098402
Rv0678	-1.10712	8.16912	0.000151619	0.00098402
Rv1038c	2.74209	3.42627	0.000151928	0.000984394
Rv0884c	1.16323	7.82672	0.000154276	0.000996956
Rv0035	-2.30672	5.98152	0.000154376	0.000996956
Rv0647c	1.15761	7.72763	0.000157393	0.00101477
Rv1180	1.37723	7.58299	0.000158413	0.00101967
Rv1192	1.05544	8.62571	0.000164024	0.00105406
Rv0073	-1.29391	7.33096	0.000168396	0.00108038
Rv2247	-0.888127	10.0587	0.000179259	0.0011482
Rv3031	-1.87825	6.77293	0.000183557	0.00117218
Rv1175c	1.10104	7.9738	0.000183601	0.00117218
Rv0114	2.55168	5.35406	0.000186216	0.00118694
Rv3676	-0.990285	8.95394	0.000190355	0.00121135
Rv2785c	0.991908	9.42041	0.000194865	0.00123804
Rv2615c	3.58765	3.61235	0.000196125	0.00124403
Rv2663	2.1935	4.2233	0.000197082	0.00124808
Rv2406c	-1.27524	7.44179	0.000198499	0.00125503
Rv3098A	1.45363	6.36238	0.000201459	0.00127169
Rv2465c	1.42432	6.49495	0.000205053	0.00129229
Rv0782	1.70257	7.20093	0.000208048	0.00130907
Rv1678	-1.51761	6.88723	0.000218129	0.0013703
Rv2625c	2.68451	5.25509	0.000221048	0.00138641
Rv2334	-1.05332	8.54162	0.000222391	0.00139261
Rv2336	-1.11116	7.76891	0.000222983	0.00139409
Rv1070c	-1.43359	7.08477	0.000223811	0.00139704
Rv3555c	2.01267	6.76312	0.000225348	0.00140439
ncRv0842Ac	1.14202	9.39031	0.000227759	0.00141717
Rv0082	4.88929	2.58327	0.000228298	0.00141827
Rv3531c	1.62498	6.56291	0.000231311	0.00143472
Rv2957	1.62423	6.88688	0.000237038	0.00146791
Rv1550	-2.66051	5.67464	0.000240137	0.00148476
Rv2518c	1.23616	8.15822	0.00025615	0.00158127
Rv1473	1.14904	7.61543	0.000260524	0.00160171
Rv0448c	3.58748	5.00739	0.000260609	0.00160171
Rv0831c	-1.01998	8.83704	0.000260857	0.00160171
Rv2905	-1.14724	8.22812	0.000261095	0.00160171
Rv2323c	1.9374	5.17322	0.000266781	0.00163404
Rv2152c	-1.33953	7.24084	0.000269599	0.00164872
Rv1517	-9.96076	4.33815	0.000277572	0.00169483
Rv3318	-1.24614	7.65231	0.000286105	0.00174422
Rv1686c	-3.06349	5.26769	0.00028945	0.00176187
Rv0660c	-1.30443	7.15728	0.000293532	0.00178395
Rv3536c	1.2548	7.18157	0.000295243	0.00179157
Rv3061c	1.28282	7.32696	0.000295742	0.00179182
Rv3705A	-1.8674	6.24273	0.000304497	0.00184202
Rv0304c	-1.09276	8.52207	0.00031074	0.00187689
Rv1646	1.0443	8.11562	0.000315392	0.00190205
Rv2153c	-1.61505	6.59935	0.000318141	0.00191388
Rv1831	1.26184	6.92022	0.000318329	0.00191388
Rv1094	1.25957	11.0834	0.000322618	0.0019367
Rv0640	1.05246	8.96735	0.000334065	0.00200235
Rv0834c	1.11151	7.52553	0.0003469	0.0020761
Rv2220	-0.864859	10.1601	0.000347717	0.00207782
Rv1005c	1.42126	6.47716	0.00035759	0.00213356
Rv1172c	-0.946259	8.81293	0.000360266	0.00214626
Rv1074c	-0.932371	9.14286	0.000368209	0.00219026
Rv0178	-1.00754	8.73997	0.000372712	0.00221368
Rv1178	1.04865	8.24316	0.000378273	0.00224331
Rv3797	1.27604	7.40611	0.000383023	0.00226491
Rv3092c	1.23237	6.92959	0.00038307	0.00226491
Rv1304	-1.17263	7.66161	0.000384736	0.00227133
Rv2482c	-1.16142	8.32238	0.000386206	0.00227658
Rv3492c	-1.60251	6.76916	0.000388264	0.00228528
Rv0440	-1.16272	12.5377	0.000399481	0.00234777
Rv1420	1.10396	7.63003	0.000401378	0.00235539
Rv0134	-1.24199	7.37076	0.000410027	0.00240255
Rv0766c	1.50335	5.64224	0.000413501	0.00241929
Rv3273	-1.0037	8.7986	0.000414587	0.00242203
Rv2033c	-2.42431	5.85635	0.00042389	0.00247269
Rv2280	-1.21332	7.92341	0.000427133	0.0024879
Rv0303	1.4052	6.04488	0.000430046	0.00250116
Rv2431c	1.21216	7.96591	0.000444164	0.00257944
Rv2536	-1.02275	8.14301	0.000453581	0.00263023
Rv3921c	1.05789	9.51497	0.000461173	0.00267031
Rv1795	0.920029	9.65432	0.000464193	0.00268383
Rv1766	1.92803	5.08968	0.000468992	0.00270759
Rv3354	-1.30021	6.21686	0.000475104	0.00273884
Rv0412c	-1.02848	8.09761	0.000479347	0.00275924
Rv1848	2.14463	4.33732	0.000488865	0.0028099
Rv1193	1.10664	7.39937	0.00049156	0.00282125
Rv0628c	1.04805	7.5757	0.0004968	0.00284716
Rv0158	1.27406	6.79881	0.000501317	0.00286885
MTS2975	-2.72528	5.54868	0.000518179	0.00296102
Rv0120c	-0.994765	8.24639	0.000522376	0.00298066
Rv3856c	-1.12685	7.54947	0.000523249	0.0029813
Rv1469	-1.32073	7.09672	0.000539182	0.00306763
Rv1894c	1.26134	7.50779	0.000546725	0.00310603
Rv3486	-2.72657	5.36985	0.000549034	0.00311464
Rv0981	1.08399	7.81368	0.000582139	0.00329767
Rv0708	1.14883	8.05621	0.000583274	0.00329933
Rv1623c	0.981474	7.35004	0.000597582	0.00337539
Rv2301	-1.10145	7.61189	0.000603049	0.00340137
Rv1612	-1.00229	8.58341	0.000610395	0.00343786
Rv3169	-1.34488	7.13148	0.000643046	0.00361225
Rv2097c	-0.928327	8.7226	0.000643202	0.00361225
Rv2142c	1.88518	5.09459	0.000644324	0.00361338
Rv2240c	-1.24158	7.18315	0.000648642	0.0036324
Rv0685	-0.73389	11.4559	0.000660266	0.00369079
Rv2004c	1.39753	6.69545	0.000660952	0.00369079
Rv3058c	-1.05098	7.75828	0.000666304	0.00371538
Rv3365c	0.934536	8.81225	0.000687125	0.00382603
Rv0970	1.27271	6.64833	0.000696691	0.0038738
Rv3016	1.70717	5.76837	0.000703686	0.00390715
Rv1643	1.02927	9.22962	0.000713561	0.00395638
Rv3740c	2.11589	7.94796	0.000719323	0.00398235
Rv0232	1.11849	7.32221	0.000720277	0.00398235
Rv1532c	3.0031	3.35782	0.000732823	0.00404601
Rv0668	0.86894	11.9785	0.000738294	0.00407048
Rv0097	-2.51069	5.50364	0.000740967	0.00407948
Rv1427c	-1.3141	6.90566	0.000744559	0.00409087
Rv2763c	-1.68305	6.46938	0.000745123	0.00409087
Rv0344c	-2.12559	5.88051	0.000746638	0.00409346
Rv0226c	-1.73383	6.31748	0.000749613	0.00410403
Rv3060c	1.27689	6.49566	0.000763707	0.00417536
Rv1278	-1.11515	7.48676	0.000804473	0.00439211
Rv0225	-1.40422	6.89325	0.000847587	0.00462106
Rv2440c	1.11326	8.59615	0.0008536	0.00464738
Rv0292	0.930756	8.79182	0.000871126	0.00473622
Rv2958c	1.28353	6.86953	0.000874566	0.00474834
Rv1133c	-0.839724	11.0455	0.000878198	0.00476146
Rv2202c	0.914435	9.36628	0.00096091	0.00520272
Rv0888	-0.979188	8.16785	0.000979013	0.00529342
Rv0646c	1.09346	7.02515	0.000980721	0.00529535
Rv3859c	0.788719	10.7021	0.00101958	0.00549759
Rv2444c	0.857132	10.8607	0.00102698	0.0055299
Rv3641c	1.59919	5.71841	0.00105696	0.00568351
Rv1874	1.46073	6.38057	0.00107097	0.00575098
Rv3095	1.49521	5.82199	0.00108555	0.00582126
Rv0148	-0.937572	8.91522	0.00110216	0.00590229
Rv3920c	1.06678	9.14387	0.00110777	0.00592423
Rv0701	0.90865	10.2883	0.00111475	0.00595343
Rv1778c	1.74134	5.97725	0.00113477	0.00604791
Rv1860	-1.14515	7.32097	0.00113553	0.00604791
Rv2781c	1.27941	7.10712	0.00114802	0.00610615
Rv1071c	-1.4134	6.64644	0.00116961	0.00621257
Rv3802c	0.864149	9.34586	0.00117539	0.0062348
Rv0231	-1.12752	7.54788	0.00118374	0.00626719
Rv3822	1.02644	9.02237	0.00118469	0.00626719
Rv0994	-1.11508	7.43317	0.00119663	0.00632184
Rv0084	2.03511	4.8923	0.00119907	0.00632618
Rv1733c	3.33655	3.64442	0.00120611	0.00635477
Rv2640c	1.60122	5.10651	0.00123215	0.00648328
Rv0697	-2.74004	5.0564	0.00125376	0.00658813
Rv0277c	0.997097	7.35311	0.00126729	0.00665031
Rv0059	-1.67297	6.20017	0.00127084	0.00666003
Rv0305c	-1.09014	7.41402	0.00127365	0.00666581
Rv2557	-0.935805	8.69989	0.00128673	0.0067196
Rv1224	1.00623	7.42952	0.00128735	0.0067196
Rv0276	-0.777101	9.3867	0.00129081	0.00672867
Rv1508c	-1.06803	8.1707	0.00132745	0.00691048
Rv2741	1.13672	6.88945	0.00133928	0.00696282
Rv2539c	1.34482	6.02602	0.00136223	0.00707276
Rv1788	3.64513	3.12108	0.00136804	0.00709354
Rv1957	1.1515	6.90377	0.00136987	0.00709366
Rv1655	-1.72255	6.53842	0.00138069	0.00714026
Rv3457c	0.827221	10.1201	0.00138305	0.00714304
Rv3480c	-1.05018	7.59655	0.00138644	0.00715113
Rv2584c	0.958324	7.84746	0.00139636	0.00719281
Rv0032	-1.60673	6.32111	0.00140053	0.0072048
Rv3590c	-1.58902	6.32182	0.00141707	0.00728035
Rv1886c	-0.874339	9.11589	0.00142289	0.0073007
Rv1994c	1.59778	4.23594	0.00142565	0.0073053
Rv3526	0.893544	8.92284	0.00143651	0.00735132
Rv2054	-1.49459	6.64879	0.00147638	0.0075455
Rv1436	-0.87957	8.81396	0.00148357	0.0075724
Rv1551	-3.36054	4.94208	0.00148677	0.0075729
Rv3261	-1.33931	6.86303	0.00148753	0.0075729
Rv2655c	2.48436	3.79357	0.0014951	0.00760153
Rv1708	-1.04689	7.47749	0.00150158	0.00762459
Rv3417c	-0.846767	9.97539	0.00152286	0.00772264
Rv3690	-2.09292	5.93628	0.00153024	0.00775003
Rv3343c	-1.15516	7.72882	0.00156461	0.00791389
Rv1426c	-1.45188	6.59153	0.00161034	0.00813471
Rv1398c	0.833025	11.2874	0.00163261	0.00823657
Rv0982	0.909691	9.14684	0.00165089	0.00831809
Rv3454	2.27677	3.8893	0.00166136	0.00836013
Rv0301	1.11294	7.19418	0.00169177	0.00850221
Rv3311	-1.11835	7.56032	0.00173018	0.00868413
Rv2714	1.04514	8.00946	0.0017371	0.00870769
Rv0806c	1.23619	6.93163	0.00176697	0.00884614
Rv0085	2.74042	2.96654	0.00177839	0.00887612
Rv1201c	-1.16929	7.69623	0.0017795	0.00887612
Rv0492c	-1.60883	6.14849	0.00177975	0.00887612
Rv2555c	0.762746	10.5918	0.00182573	0.00909387
Rv1830	-0.913539	8.22954	0.00189071	0.00940558
Rv1308	-0.924846	9.53345	0.00195184	0.00969736
Rv3686c	1.27874	6.79367	0.00195735	0.00971241
Rv1190	1.98116	4.33877	0.00198176	0.00982114
Rv1320c	-1.09935	7.33666	0.00199501	0.00987354
Rv3729	-1.09344	7.15971	0.00199738	0.00987354
Rv3916c	0.92751	7.72626	0.00200519	0.00989969
Rv2372c	1.07714	7.11476	0.00203172	0.0100146
Rv0733	-1.07099	7.83877	0.00203358	0.0100146
Rv2119	-2.12651	5.50085	0.00207541	0.0102078
Rv0060	-0.939239	8.15515	0.00211972	0.0104127
Rv2771c	-1.58215	6.18703	0.00212595	0.0104302
Rv1489A	1.68204	5.1675	0.00215893	0.0105788
Rv0702	0.824206	10.0083	0.00218541	0.0106939
Rv2870c	1.0576	6.72544	0.00218789	0.0106939
Rv0458	-1.0474	7.60184	0.00225557	0.011011
Rv3535c	1.40876	6.70444	0.00225958	0.0110168
Rv0670	0.946747	7.44322	0.00229438	0.0111727
Rv0631c	-1.468	6.37548	0.00232836	0.0113241
Rv0228	-2.41389	5.47508	0.00235333	0.0114313
Rv3144c	-0.809096	8.56541	0.00237543	0.0115244
Rv3895c	-1.91002	6.10523	0.00240615	0.011651
Rv1818c	1.15366	7.13763	0.00240748	0.011651
Rv3892c	1.29783	6.30097	0.00241326	0.0116646
Rv2984	-0.913433	8.27763	0.0024314	0.0117378
Rv0752c	1.28947	5.59793	0.0025084	0.0120946
Rv3213c	-0.92763	7.97059	0.00251838	0.0121278
Rv0732	-0.932366	8.74845	0.00253247	0.0121807
Rv3479	-0.882928	8.42762	0.00262876	0.0126284
Rv0984	0.915114	8.498	0.00266557	0.0127895
Rv2080	-1.23045	7.0408	0.00268703	0.0128767
ncRv13241Ac	-1.01205	7.41863	0.00269153	0.0128825
Rv0177	-0.970397	8.06156	0.00270491	0.0129206
Rv0460	-2.06825	5.74023	0.00270608	0.0129206
Rv3251c	2.12498	4.68403	0.00272499	0.0129896
Rv0475	0.860267	9.07324	0.00272857	0.0129896
Rv0577	-1.18264	6.99551	0.00273048	0.0129896
Rv1087	1.1986	6.24988	0.00276381	0.0131323
Rv1123c	-1.71016	6.30553	0.00276826	0.0131375
Rv0755c	-0.857661	8.33671	0.00278098	0.0131819
Rv0809	-0.960498	7.90325	0.00283484	0.013421
Rv3815c	-1.25556	6.85452	0.00295656	0.0139804
Rv3285	-0.71925	9.75178	0.00299293	0.0141353
Rv0062	-1.30089	7.04809	0.00301422	0.0142187
Rv3762c	-1.17057	6.92727	0.00303833	0.0143152
Rv3923c	1.15869	6.93767	0.00305389	0.0143712
Rv0180c	-1.4908	6.5966	0.00311348	0.0146206
Rv3134c	1.30149	6.91213	0.00311433	0.0146206
Rv1084	1.12535	6.83798	0.00313481	0.0146837
Rv2502c	-1.30516	6.50819	0.00313528	0.0146837
Rv3229c	-0.896757	9.71059	0.00316107	0.0147869
Rv0272c	-0.911942	7.44792	0.0031798	0.0148568
Rv3858c	0.788897	8.99963	0.00319251	0.0148984
Rv0024	-2.33713	6.74074	0.00319776	0.0149052
Rv2739c	-1.68155	5.95807	0.00322339	0.0150067
Rv2580c	-1.04715	7.31883	0.0032342	0.0150393
Rv1629	-1.03812	7.66095	0.00324411	0.015057
Rv3500c	-1.65578	6.00478	0.0032457	0.015057
Rv2823c	-1.24223	7.1283	0.00326237	0.0151164
Rv0760c	-1.51454	6.48814	0.00331359	0.0153247
Rv0886	1.0894	6.48593	0.00331514	0.0153247
Rv1868	-1.16014	7.01067	0.0033501	0.0154605
Rv0103c	-0.931071	7.6448	0.0033524	0.0154605
Rv0565c	-1.44863	6.56211	0.00336544	0.0155024
Rv0017c	-1.04858	7.33206	0.00339296	0.0156108
Rv0183	-1.36393	6.55572	0.00346952	0.0159443
Rv1397c	0.815813	10.0965	0.00349038	0.0160214
Rv1496	-1.42314	6.50409	0.00351696	0.0161246
Rv1981c	0.911226	8.51837	0.00355073	0.0162603
Rv3138	1.34779	6.50715	0.00355924	0.0162803
Rv3133c	1.37794	6.22634	0.00359099	0.0164064
Rv2011c	2.38941	3.2344	0.00364103	0.0166156
Rv0462	-0.799407	8.87691	0.00371891	0.0169513
Rv3292	-1.22709	6.95944	0.00381687	0.0173776
Rv2497c	0.808649	8.36764	0.00390133	0.0177415
Rv0411c	-0.914298	7.50992	0.00394475	0.0179182
Rv1265	0.864453	8.38067	0.00395947	0.0179517
Rv2947c	1.07926	6.69539	0.00396128	0.0179517
Rv0357c	-1.21749	6.80627	0.00410407	0.0185773
Rv2879c	1.30831	6.3818	0.00414781	0.0187537
Rv3878	0.77056	9.02094	0.00418568	0.0189031
Rv1919c	-1.09241	7.07757	0.00422299	0.0190496
Rv1297	0.773825	12.0221	0.00432578	0.0194909
Rv0629c	-2.18758	5.66712	0.00440369	0.0198157
Rv1626	-0.825075	8.1945	0.00440798	0.0198157
Rv1988	-1.11659	6.94924	0.00459343	0.0206257
Rv2157c	-0.863847	7.93658	0.00462281	0.0207339
Rv0686	0.879483	7.70352	0.00465716	0.0208641
Rv2148c	-1.53393	6.33398	0.0047395	0.0212087
Rv2470	1.61468	5.32545	0.00477514	0.0213439
Rv2656c	3.35064	2.0997	0.00488334	0.0218026
Rv0705	0.895316	8.91643	0.00489669	0.0218373
Rv3383c	1.59163	5.62664	0.00492771	0.0219507
Rv0497	-1.03025	7.23242	0.00498821	0.022195
Rv3290c	1.16747	10.9921	0.00509312	0.0226361
Rv3532	1.34461	6.43577	0.00511276	0.0226976
Rv2704	1.20178	6.52316	0.00520623	0.0230864
Rv3086	-1.03652	7.45053	0.00534649	0.0236816
Rv2145c	-0.678908	10.1823	0.00545759	0.0241464
Rv1368	-0.819005	7.89482	0.00555751	0.0245608
Rv0053	0.819945	8.21889	0.00566205	0.0249946
Rv2831	-1.27269	6.47367	0.0056711	0.0249968
Rv0339c	-0.986273	6.98361	0.00567528	0.0249968
Rv3749c	-1.00445	6.33522	0.00571031	0.0251228
Rv2214c	-0.827782	8.12471	0.00575395	0.0252864
Rv3545c	1.14061	7.30052	0.00581747	0.0255369
Rv2718c	-1.33706	6.54829	0.00585789	0.0256856
Rv2268c	-3.17075	4.91477	0.00586703	0.0256969
Rv3096	-1.05775	6.98918	0.00593603	0.0259701
Rv0153c	-1.05702	7.06883	0.00595545	0.026026
Rv2942	0.719993	10.0649	0.00597055	0.026063
Rv1796	0.71402	10.0238	0.00600604	0.0261888
Rv2342	1.35556	5.31063	0.00607893	0.0264771
Rv1895	1.15976	6.35537	0.00616603	0.0268267
Rv0014c	-0.745337	8.76892	0.00622222	0.0270139
Rv2715	0.806381	8.14339	0.00622285	0.0270139
Rv0931c	-0.626182	10.3674	0.00628936	0.0272725
Rv0694	1.17191	6.42193	0.00632588	0.0274005
Rv3044	-0.902445	7.73858	0.00634707	0.027462
Rv0803	-0.88188	7.68583	0.00643028	0.0277913
Rv2213	-0.921578	8.02917	0.00646905	0.027928
Rv0495c	-0.932976	7.46953	0.00649201	0.0279963
Rv0490	0.72974	9.47981	0.00651725	0.0280743
Rv1022	-1.28942	6.55117	0.00662254	0.0284829
Rv2745c	0.742904	8.51814	0.00662664	0.0284829
Rv3833	1.31713	5.12669	0.00665731	0.0285834
Rv2237A	-1.15761	6.82386	0.00667662	0.0286349
Rv1310	-0.69293	9.50699	0.00670698	0.0287337
Rv0245	1.06648	6.34585	0.00671949	0.0287559
Rv1681	-1.29177	6.17589	0.00677797	0.0289745
Rv2223c	-0.829654	7.93312	0.00682945	0.0291628
Rv3249c	1.11412	7.98949	0.00698308	0.0297863
Rv2076c	1.76883	4.52786	0.00703414	0.0299716
Rv2700	1.0476	6.35645	0.0071102	0.0302489
Rv2133c	1.1946	6.11298	0.00711467	0.0302489
Rv1325c	1.6414	5.15331	0.00714901	0.030362
Rv2494	-1.643	5.79108	0.00718421	0.0304785
Rv3128c	2.88376	3.1212	0.00720426	0.0305305
Rv1797	0.749741	9.43961	0.00723157	0.0306131
Rv2777c	0.80411	7.93552	0.00727673	0.0307711
Rv3141	0.882912	7.3142	0.00737065	0.0311346
Rv2967c	-0.757389	8.48185	0.00741031	0.0312685
Rv0337c	-0.768817	8.58039	0.00745657	0.0314298
Rv0300	1.04871	6.32972	0.00753864	0.0317416
Rv3212	0.834106	8.53059	0.00754764	0.0317455
Rv0735	1.61198	5.36511	0.00761456	0.0319926
Rv2358	1.28707	5.49429	0.00762367	0.0319966
Rv0157	-0.781899	8.26408	0.00763499	0.0320098
Rv0127	0.847616	7.31733	0.00776864	0.0325112
Rv3236c	-1.20234	6.57891	0.00777116	0.0325112
Rv2203	-1.09631	6.79669	0.00778837	0.0325379
Rv0266c	0.867567	7.49554	0.00779415	0.0325379
Rv0682	-0.719272	9.27915	0.00784208	0.0327031
Rv1656	-2.48964	5.1137	0.0079604	0.0331613
Rv1956	1.81445	4.58466	0.00797711	0.0331956
Rv1121	-1.09167	7.01946	0.00804525	0.0334437
Rv3146	-1.19255	6.78636	0.00808306	0.0335652
Rv1500	-1.26887	6.79466	0.00811236	0.0336513
Rv0995	-1.28849	6.1396	0.00813846	0.0337239
Rv3458c	0.711161	9.49023	0.00817347	0.0338331
Rv2650c	1.30228	5.71816	0.00829033	0.0342807
Rv3109	-2.42428	4.83169	0.00830925	0.0343227
Rv3491	-0.815242	7.86529	0.00865059	0.0356607
Rv3324c	1.76917	6.30136	0.00865136	0.0356607
Rv0583c	-1.30886	6.43586	0.00872105	0.0359102
Rv0671	1.01944	6.50068	0.00875486	0.0359922
Rv2144c	-0.687534	8.99946	0.00875933	0.0359922
Rv2238c	-1.16106	6.79784	0.00880307	0.0361341
Rv3793	-0.778642	8.09875	0.00883293	0.0362187
Rv2071c	-3.0407	4.65606	0.00888907	0.0364108
Rv1963c	-1.78127	5.5021	0.00897407	0.0367206
Rv2041c	1.31968	5.56234	0.00907684	0.0371024
Rv2503c	-1.59597	5.61887	0.00910321	0.0371714
Rv3431c	-1.29593	6.28703	0.00913956	0.037281
Rv2894c	-1.63327	5.77859	0.00927549	0.0377962
Rv3724A	1.71251	4.74994	0.00932613	0.0379631
Rv3342	0.975757	7.18094	0.00934194	0.0379638
Rv3245c	-0.697924	9.00262	0.00935308	0.0379638
Rv1653	-1.2339	6.46024	0.00935894	0.0379638
Rv1007c	-0.965918	7.25324	0.00936506	0.0379638
Rv0185	-1.72665	5.9054	0.00937572	0.0379678
Rv3547	-1.14314	6.72392	0.00946941	0.0383076
Rv2082	-0.756937	8.20618	0.0095563	0.0386193
Rv2639c	1.86957	4.2954	0.00959066	0.0387182
Rv2047c	0.932241	7.10844	0.00966233	0.0389516
Rv0270	-0.649308	9.4139	0.00966834	0.0389516
Rv3869	0.711177	9.08577	0.00974189	0.0392076
Rv0799c	-1.12625	6.83476	0.0099009	0.039775
Rv3739c	2.34584	4.1162	0.00990315	0.039775
Rv2578c	-3.00264	4.33448	0.00992737	0.0398314
Rv0704	0.850117	10.5119	0.00998365	0.0399908
Rv3059	-0.803028	8.00289	0.0099875	0.0399908
Rv0144	0.745078	8.76606	0.0100269	0.0401075
Rv0113	1.49003	6.01774	0.0100506	0.0401614
Rv3097c	1.84473	4.34565	0.0101151	0.040378
Rv2204c	0.657428	10.3543	0.0102584	0.0409085
Rv2865	1.85941	4.31547	0.010287	0.0409806
Rv2241	-0.687234	9.07883	0.0103061	0.0410153
Rv1187	0.815712	7.74705	0.0103556	0.0411705
Rv0518	-1.46276	5.77741	0.0103868	0.0412527
Rv0140	0.912715	6.61489	0.0105195	0.0417373
Rv0503c	-0.666874	8.9476	0.0106646	0.0422703
Rv1983	-0.986677	7.05302	0.0106912	0.0423327
Rv2454c	0.829389	9.28728	0.0108567	0.0429446
Rv1395	1.56729	4.55342	0.0108798	0.0429926
Rv0960	1.59458	4.60701	0.011019	0.043499
Rv2374c	0.801667	8.29049	0.011068	0.0436484
Rv0872c	-0.725061	8.65038	0.0110853	0.0436728
Rv2302	-0.7978	7.71648	0.0112218	0.0441662
Rv1085c	-1.05314	6.67764	0.0112456	0.0442154
Rv2196	-0.66348	9.61316	0.0113189	0.0444592
Rv1276c	-9.14711	3.94641	0.0113437	0.0445117
Rv3313c	-1.22806	6.27954	0.0115028	0.045091
Rv3512	2.40127	4.0217	0.0115292	0.0451495
Rv1248c	-0.595338	10.2673	0.0116023	0.0453902
Rv2496c	0.809271	7.62552	0.0116468	0.0454942
Rv0006	-0.623768	10.4174	0.0116605	0.0454942
Rv0308	-1.03463	7.08648	0.0116637	0.0454942
Rv2455c	0.740401	9.99294	0.011867	0.0462414
Rv1510	-1.45833	5.92927	0.0119364	0.0464656
Rv1810	0.719305	8.90761	0.0119924	0.0466371
Rv2845c	-0.813619	7.8628	0.0120533	0.0468274
Rv1032c	-1.87535	5.58029	0.0124153	0.048186
Rv0516c	0.726728	8.34097	0.0124353	0.0482161
Rv0116c	0.913659	6.77754	0.012503	0.0484305
Rv1305	-1.05942	6.71535	0.0125868	0.0487069
Rv0559c	0.77884	8.60418	0.0126267	0.0488134
Rv3089	-1.00143	6.98334	0.0126684	0.0489264
Rv0361	0.734714	8.62959	0.0131011	0.0505476
Rv1676	-0.926433	7.06907	0.0133081	0.0512955
Rv0798c	-0.982111	7.00521	0.0134031	0.0516113
Rv2657c	1.46897	4.66459	0.0134789	0.051852
Rv0233	-0.811733	7.49365	0.0135286	0.0519925
Rv1487	-1.25297	6.18417	0.0137901	0.0529452
Rv3588c	-1.06949	6.71761	0.0138199	0.0530079
Rv3679	-0.55997	10.3709	0.0138855	0.0532076
Rv2659c	1.07954	5.9969	0.0140234	0.0536834
Rv2256c	-0.718615	8.28447	0.0140696	0.0538075
Rv2122c	2.4384	2.88137	0.014378	0.0549334
Rv2664	1.36234	4.93826	0.0147019	0.0561163
Rv3331	-0.915229	6.93689	0.0148471	0.0566155
Rv0405	-0.830823	7.51469	0.0150042	0.0571443
Rv0141c	-1.09037	6.73015	0.015015	0.0571443
Rv1189	1.81904	4.03365	0.0151191	0.057485
Rv0849	1.43042	4.66142	0.0152079	0.0577287
Rv1731	-0.864643	7.39457	0.0152127	0.0577287
Rv1111c	-0.788808	7.77989	0.0152863	0.057937
Rv2723	-1.03412	6.79267	0.0152972	0.057937
Rv1002c	-1.03975	6.63778	0.0154994	0.0586462
Rv3293	-0.839794	7.22104	0.0155803	0.0588765
Rv3276c	-0.876011	7.36568	0.0155903	0.0588765
Rv3028c	-0.771766	8.28412	0.0157079	0.0592639
Rv1324	0.730439	8.43953	0.0157316	0.059296
Rv3317	-1.91594	5.41172	0.015843	0.0596586
Rv2725c	0.684547	8.40164	0.0160104	0.0601621
Rv3698	-1.63961	5.36227	0.0160218	0.0601621
Rv0541c	1.2005	6.31675	0.0160227	0.0601621
Rv2601	-1.9411	5.30624	0.0160804	0.0603207
Rv1222	0.717108	7.95264	0.0161372	0.0604759
Rv3323c	0.989383	7.02587	0.0164205	0.0614789
Rv1926c	-0.779612	7.7509	0.0164883	0.061674
Rv0362	1.20861	5.86988	0.0165177	0.0617247
Rv2253	-2.10307	5.34895	0.0166552	0.0621794
Rv3537	1.05619	7.52305	0.0169527	0.0631796
Rv0124	2.39264	2.87959	0.0169553	0.0631796
Rv1099c	-0.776774	7.61767	0.0170139	0.0633376
Rv1680	-1.43191	5.79666	0.0171043	0.0636136
Rv1373	1.03492	6.45739	0.0171367	0.0636415
Rv2113	-1.24214	6.11186	0.0171442	0.0636415
Rv3837c	0.663617	8.31768	0.0172863	0.064108
Rv3002c	0.837946	7.72728	0.0173355	0.0641916
Rv0074	-0.946761	6.6887	0.0173416	0.0641916
Rv2201	-0.893554	6.9737	0.0173816	0.0642792
Rv2488c	-0.979138	6.73963	0.0174993	0.0646532
Rv0949	-0.898752	7.27456	0.0176792	0.0652564
Rv3275c	-1.34172	5.98587	0.0179741	0.0662826
Rv0018c	-0.685665	8.39046	0.0180528	0.0665102
Rv2523c	-1.4372	6.05907	0.0180739	0.0665257
Rv2388c	0.828689	7.05041	0.0181258	0.0666538
Rv0754	1.51392	4.67291	0.0182023	0.0668724
Rv1631	0.665826	9.02521	0.0183189	0.0672379
Rv3287c	0.885978	6.28635	0.0184124	0.0675178
Rv1334	0.891406	6.48994	0.0185537	0.0679724
Rv1904	-0.649146	8.51828	0.0187403	0.068592
Rv2537c	1.21636	5.32507	0.0187597	0.0685988
Rv1613	-0.806353	7.60106	0.0189669	0.069292
Rv2729c	0.954027	6.7728	0.0189958	0.0693328
Rv1277	-1.01246	6.68607	0.0190628	0.0695128
Rv2821c	-1.47543	6.09184	0.019086	0.0695326
Rv1966	-2.84439	4.33922	0.0191963	0.0698697
Rv1992c	0.717306	6.47774	0.0192897	0.0701442
Rv0719	0.703379	8.87558	0.0193311	0.0701931
Rv1288	1.39042	5.25861	0.0193523	0.0701931
Rv1245c	0.901216	6.72542	0.0193568	0.0701931
Rv0078A	0.845574	6.98234	0.0194577	0.0704938
Rv3865	0.766349	8.51735	0.0195596	0.0707976
Rv3882c	0.756079	7.6204	0.0196635	0.0711078
Rv0622	-2.09697	4.91137	0.0198532	0.0717278
Rv3604c	-0.852776	7.15298	0.0198772	0.0717483
Rv3098c	1.26065	4.94696	0.0199492	0.071942
Rv2200c	-0.578031	9.27193	0.0199709	0.0719541
Rv3003c	0.640562	9.46629	0.0200446	0.0721532
Rv3534c	1.01717	7.05581	0.0204135	0.0734137
Rv3591c	-2.81493	4.27654	0.0204646	0.0735302
Rv1709	-0.948181	6.87134	0.0205841	0.0738916
Rv2020c	0.83344	6.51764	0.0207812	0.074531
Rv0002	-0.802019	7.92893	0.0209574	0.0750941
Rv0630c	-1.23696	6.00384	0.0211761	0.0758084
Rv2507	-0.751173	7.83187	0.0211982	0.0758184
Rv0015c	-0.726148	7.9866	0.0214313	0.0765823
Rv1314c	1.05642	5.77437	0.0215286	0.0768598
Rv2724c	0.725385	7.83148	0.0217444	0.0775595
Rv2556c	0.829958	7.63635	0.021768	0.0775732
Rv0402c	-0.841022	6.53937	0.0220252	0.0784184
Rv3411c	-0.611254	8.88217	0.0221356	0.0786748
Rv2709	0.808261	6.9078	0.0221373	0.0786748
Rv1689	-0.870649	6.9475	0.0222158	0.0788822
Rv1869c	0.913898	8.12322	0.0223135	0.0791575
Rv1433	-1.28266	5.9321	0.0223459	0.0792008
Rv0688	-0.762715	7.67731	0.0224758	0.0795892
Rv0912	-2.17529	4.73822	0.0224984	0.0795974
Rv1073	0.598346	9.67853	0.0225787	0.0797789
Rv2134c	0.7017	7.6544	0.022609	0.0797789
Rv2114	-0.795032	7.41561	0.0226108	0.0797789
Rv1086	0.982932	6.51054	0.0227153	0.0800757
Rv2314c	-0.895822	7.11932	0.0228374	0.0804338
Rv0275c	0.740441	7.382	0.0229131	0.0806279
Rv3182	1.39173	4.51548	0.0231422	0.0813327
Rv3584	-0.710421	7.76841	0.0231549	0.0813327
Rv0239	0.899376	6.66727	0.0231918	0.0813895
Rv0151c	-1.54877	5.73898	0.0233284	0.0817954
Rv0986	0.907067	6.21136	0.0233755	0.0818873
Rv3589	-1.28592	5.94668	0.0235294	0.0823529
Rv2251	-1.27707	6.10099	0.0239153	0.083554
mpr6	2.39738	3.03741	0.0239154	0.083554
Rv1243c	1.81926	3.74243	0.0239365	0.083554
Rv0988	-1.01188	6.7965	0.0240412	0.0838448
Rv3244c	-0.629155	8.46729	0.0240963	0.0839301
Rv0855	-1.02851	6.44099	0.0241222	0.0839301
Rv0959A	1.79836	4.07363	0.0241299	0.0839301
ncRv11075A	-2.06256	5.15132	0.0245121	0.085184
Rv1751	-0.715048	7.72075	0.0245684	0.0853041
Rv3812	-1.03273	6.55435	0.0247224	0.0857628
Rv1186c	-1.03565	6.04071	0.0248192	0.0860224
Rv2395	0.835294	7.04501	0.0249332	0.0863341
Rv2028c	2.30802	4.46666	0.0249532	0.0863341
Rv2956	0.973571	7.18163	0.0250803	0.0866224
Rv0429c	-1.66455	5.37491	0.0250807	0.0866224
Rv0934	-0.734793	8.33708	0.0251474	0.0867763
Rv3077	-0.958775	6.80707	0.0252112	0.0869199
Rv3704c	0.750277	8.0873	0.0253102	0.0871845
Rv1849	1.90921	3.63459	0.0253725	0.0873223
Rv3179	1.14634	5.60286	0.0254024	0.0873486
Rv0184	-0.804448	7.22873	0.025474	0.0875181
Rv0656c	1.93842	4.11067	0.0255084	0.0875595
Rv3465	-0.979296	6.6512	0.0255762	0.0877125
Rv3755c	-0.899717	7.05463	0.0255977	0.0877125
Rv0713	-0.774286	7.32266	0.0256881	0.0879452
Rv2838c	0.705361	8.53194	0.0257259	0.087998
Rv1932	-0.811162	7.28853	0.0258014	0.0881792
Rv0327c	2.36159	2.96897	0.0258929	0.0884149
Rv0264c	0.920498	6.1825	0.0260221	0.0887786
Rv0253	3.14409	3.99093	0.0261029	0.0889768
Rv3241c	-0.657443	8.35634	0.0262976	0.0895625
Rv1685c	-1.86771	4.86765	0.026332	0.089602
Rv0537c	-0.702843	8.00032	0.0263712	0.0896575
Rv0824c	0.698855	10.5263	0.0265535	0.0901325
Rv0923c	-1.20515	6.1945	0.0265693	0.0901325
Rv1449c	-0.580671	9.50762	0.0265799	0.0901325
Rv1244	-0.943816	6.56782	0.0266454	0.09023
Rv0286	0.55131	10.3454	0.0266547	0.09023
Rv2638	-0.902563	6.52327	0.0267778	0.0905685
Rv2554c	1.22542	5.89439	0.0271691	0.0918128
Rv3922c	0.862556	6.79821	0.0272009	0.0918412
Rv2155c	-0.728322	7.70186	0.0273197	0.0921628
Rv3195	1.40779	4.88253	0.0276212	0.0930997
Rv3171c	-0.760071	7.38335	0.0276671	0.0931745
Rv2531c	0.669695	8.28756	0.0279513	0.0940508
Rv3684	0.667959	7.93104	0.0279978	0.0941264
Rv2166c	-0.754639	7.32002	0.0281075	0.0943906
Rv0446c	1.0769	6.1962	0.0281245	0.0943906
Rv3432c	-1.05716	6.39096	0.0286172	0.0959141
Rv1315	0.693169	7.51704	0.0286506	0.0959141
Rv0724	0.569626	10.0193	0.0286519	0.0959141
Rv1597	0.804547	7.13388	0.0287793	0.0962585
Rv2182c	0.594374	9.11184	0.0288515	0.0964178
Rv2194	-0.627874	8.50596	0.0290064	0.0968528
Rv3305c	-1.07207	6.39834	0.0290647	0.0969647
Rv3376	-0.725336	7.66052	0.0291573	0.097191
Rv1990c	1.34495	4.89378	0.0292001	0.0972508
Rv3733c	-0.94439	6.64142	0.0292753	0.0974188
Rv2216	-0.859369	7.39544	0.0294853	0.0980344
Rv3775	-0.994215	6.81753	0.0296406	0.0984672
Rv2062c	-0.747106	7.72724	0.0296885	0.0985426
Rv3574	1.04389	6.39059	0.030018	0.0995522
Rv3011c	-1.02873	6.58168	0.0300603	0.0996083
Rv1438	-0.837216	7.4205	0.0301867	0.0999425
Rv3616c	0.5294	11.1295	0.0303451	0.100382
Rv1516c	-1.09963	6.27688	0.0304414	0.100616
Rv1611	-0.668821	8.29387	0.0304887	0.100687
Rv3511	-1.13845	6.05444	0.0306328	0.101078
Rv3908	-0.781476	7.25091	0.0307518	0.101385
Rv2772c	-1.12423	6.06051	0.0308182	0.101492
Rv3744	1.21487	5.35819	0.0308361	0.101492
Rv3803c	-0.587704	9.19453	0.0310167	0.102001
Rv0350	0.566186	11.6933	0.0313914	0.103147
Rv1802	1.55984	4.37695	0.0314559	0.103189
Rv1382	-1.66322	5.03446	0.0314569	0.103189
Rv1809	0.668705	9.00292	0.0315412	0.103379
Rv1339	0.665038	7.58799	0.0316022	0.103493
Rv2646	1.54254	4.9684	0.03165	0.103563
Rv2922c	-0.62829	8.50005	0.0318748	0.104211
Rv0810c	0.74637	8.08071	0.0319473	0.104361
Rv0367c	0.912631	6.24133	0.0320741	0.104688
Rv1000c	-1.40526	5.46706	0.0322425	0.10515
Rv3873	0.547237	10.6504	0.0323732	0.105489
Rv0959	0.693593	7.46159	0.0324294	0.105584
Rv0269c	-1.35379	5.75176	0.0325214	0.105796
Rv1023	-0.660025	7.80199	0.0326129	0.106005
Rv0793	2.44647	2.39679	0.0326669	0.106005
Rv3708c	-0.733811	7.61178	0.032667	0.106005
Rv0700	0.542955	10.2967	0.0327033	0.106036
Rv1171	-0.804029	6.86422	0.0328455	0.106409
Rv0068	-1.89845	4.99927	0.0330109	0.106856
Rv2371	-8.55303	3.35626	0.0331512	0.107222
Rv1274	0.708691	7.63645	0.0332278	0.107362
Rv2271	-0.935772	6.82109	0.0332495	0.107362
Rv1097c	-0.708339	7.56765	0.0332867	0.107371
Rv3167c	-8.5763	3.47623	0.0333121	0.107371
Rv3043c	-0.637619	8.84634	0.0333342	0.107371
Rv3194c	-0.855285	7.11375	0.0334023	0.107433
Rv2847c	0.958275	6.09231	0.0334082	0.107433
Rv3503c	1.45231	5.22883	0.0335673	0.107805
Rv0491	0.62903	8.07367	0.0336029	0.107805
Rv1272c	-1.12517	6.13257	0.0336066	0.107805
Rv1881c	-1.09446	6.18402	0.0336908	0.107987
Rv2989	0.998482	6.44476	0.0337189	0.107989
Rv0869c	0.726219	7.18295	0.0338252	0.108241
Rv2614c	-0.687119	7.92667	0.0339674	0.108607
Rv0401	-8.52141	3.25794	0.0340574	0.108806
Rv0748	1.75178	4.08877	0.0341189	0.108914
Rv1514c	-1.59563	5.59271	0.0345034	0.110043
Rv1300	0.673962	7.74208	0.0345298	0.110043
Rv0383c	-0.617007	8.19174	0.0345568	0.110043
Rv2676c	0.844146	6.3991	0.0347734	0.110583
Rv0707	0.586102	9.20548	0.0347827	0.110583
Rv3437	1.25565	5.29592	0.0349889	0.111148
Rv1590	2.84832	2.43985	0.0351207	0.111476
Rv0580c	-1.08709	6.26425	0.0351986	0.111633
Rv1628c	0.866013	7.24133	0.0352927	0.111841
Rv0322	1.40306	4.76226	0.0353828	0.112036
Rv2077c	0.584144	7.53255	0.0354342	0.112108
Rv2995c	0.655872	7.5373	0.0354718	0.112125
Rv2452c	1.346	5.01717	0.0354967	0.112125
Rv2075c	-0.967446	6.27795	0.035559	0.112231
Rv3460c	0.564192	9.50772	0.0358492	0.113056
Rv0721	0.637845	9.06861	0.0363574	0.114567
Rv3629c	-1.22169	5.92738	0.0364953	0.114909
Rv2477c	-0.583168	9.32198	0.0365537	0.114936
Rv0106	-1.43876	6.36058	0.0365626	0.114936
Rv0039c	-1.3505	5.59367	0.0366948	0.115259
Rv2634c	-1.33915	5.56904	0.0367987	0.115493
Rv2111c	2.10967	3.28233	0.0368815	0.11566
Rv0123	1.91697	3.7922	0.036915	0.115673
Rv3628	-0.886943	6.82034	0.0369843	0.115797
ncRv11846Ac	6.81182	1.00776	0.0371566	0.116244
Rv3208	-0.711117	7.33427	0.0373853	0.116866
Rv0716	0.632881	8.34405	0.0374544	0.116989
Rv0642c	-0.523293	9.53358	0.0377549	0.117834
Rv0190	0.573757	7.85374	0.0380863	0.118774
Rv0993	-0.682368	7.28161	0.038221	0.119099
Rv2130c	0.672593	7.56276	0.0384198	0.119572
Rv3136A	-1.98257	4.79686	0.0384827	0.119572
Rv1880c	-0.591267	8.47432	0.0384864	0.119572
Rv0003	-0.723705	7.49074	0.0384949	0.119572
Rv3262	-0.962213	6.3747	0.0391135	0.121375
Rv2027c	-1.02044	6.66076	0.0391372	0.121375
Rv2229c	-1.46455	5.81919	0.0392548	0.121643
Rv0914c	-0.795548	6.99443	0.0399383	0.123664
Rv0285	0.746329	7.08105	0.0400927	0.124044
Rv3546	0.961657	6.89874	0.0401708	0.124182
Rv3808c	-0.546526	8.99931	0.0402009	0.124182
Rv0623	2.86718	1.958	0.0402565	0.124256
Rv3608c	-0.892864	6.75394	0.0404118	0.124638
Rv0908	-0.783584	7.3227	0.0406931	0.125406
Rv0278c	1.53569	4.08857	0.0409787	0.126188
Rv0349	-1.23961	6.10711	0.041167	0.126668
Rv3072c	1.9713	3.63161	0.0412423	0.126707
Rv2602	1.19789	5.24043	0.0412635	0.126707
Rv3646c	0.538219	9.4176	0.0412768	0.126707
Rv0681	-0.851803	6.86359	0.0418837	0.128469
Rv1176c	1.27488	4.72584	0.0419574	0.128595
Rv3919c	0.698862	8.05347	0.0420484	0.128695
Rv1850	0.736355	7.17332	0.0420555	0.128695
Rv1273c	-1.51774	5.36064	0.0420927	0.128708
Rv1855c	0.677666	7.51663	0.0421519	0.128788
Rv2682c	-0.510963	9.28765	0.0423252	0.129217
Rv0415	1.00061	5.66187	0.0424019	0.12935
Rv0418	-0.659885	7.44837	0.0426426	0.129984
Rv1838c	1.25933	4.7663	0.0427421	0.130186
Rv1642	0.680261	8.5953	0.0431816	0.131411
Rv1509	-1.03897	6.1041	0.0432245	0.131411
Rv3387	-1.7607	4.87657	0.043245	0.131411
Rv2467	-0.610065	8.59756	0.0434818	0.132028
Rv2756c	-0.964762	6.38269	0.0435741	0.132166
Rv0825c	-0.935665	6.15251	0.0435946	0.132166
Rv0072	-0.693376	7.24076	0.0438297	0.132776
Rv1989c	0.888221	6.08294	0.0442408	0.133918
Rv2540c	0.690389	8.28507	0.0442895	0.133962
Rv3233c	-1.04349	6.0814	0.0444956	0.134482
Rv0093c	-1.38816	5.26966	0.0445554	0.134558
Rv3524	0.689152	8.23113	0.0447189	0.134948
Rv2708c	0.722929	6.65451	0.0447757	0.135016
Rv3595c	0.781991	6.85482	0.0454749	0.137019
Rv3442c	0.662743	8.26426	0.0455338	0.137091
Rv0595c	1.52132	4.15369	0.0459248	0.138162
Rv0307c	1.10113	5.24879	0.0467434	0.140517
Rv1207	-0.710031	7.24486	0.0470366	0.141251
Rv2599	-1.65419	5.00111	0.0470802	0.141251
Rv3632	-1.21689	5.51652	0.0470958	0.141251
Rv1282c	-1.43124	5.44814	0.0473095	0.141784
Rv3624c	-0.760799	6.97363	0.0474042	0.141959
Rv3847	0.611117	8.20876	0.0476172	0.142488
Rv0818	0.585158	7.84064	0.0477043	0.142557
Rv1523	-1.25396	5.82782	0.047713	0.142557
Rv0050	-0.492868	9.40324	0.047844	0.14284
Rv0454	2.6491	3.56389	0.0480796	0.143434
Rv1885c	-0.742008	7.20455	0.0481708	0.143597
Rv1545	1.52908	4.94903	0.0486165	0.144815
Rv2393	-0.891919	6.73092	0.0487856	0.145209
Rv1492	0.750734	7.45851	0.0488657	0.145337
Rv0695	-0.756937	6.85048	0.0503368	0.149218
Rv3790	-0.697639	7.11693	0.0503417	0.149218
Rv2198c	-0.533592	8.63331	0.0503548	0.149218
Rv3651	0.747384	6.8674	0.05036	0.149218
Rv3900c	-0.795067	6.75996	0.0503612	0.149218
Rv2052c	0.636057	7.96448	0.050443	0.149348
Rv2207	0.746077	6.70711	0.0506253	0.149774
Rv3563	1.14216	6.62155	0.0508956	0.150461
Rv2888c	0.568967	8.83466	0.0511289	0.151036
Rv0901	-1.0727	6.00711	0.0512303	0.151222
Rv1268c	-1.656	5.00921	0.0513762	0.151538
Rv1018c	-0.546497	8.40874	0.0515099	0.151819
Rv1570	-1.49149	5.47047	0.0518146	0.152602
Rv2505c	-1.39068	5.28231	0.0519188	0.152716
Rv0324	1.59375	3.55677	0.0519312	0.152716
Rv1296	0.872347	6.49584	0.0520984	0.153093
Rv2973c	-1.65213	5.05577	0.0525977	0.154444
Rv0489	0.745399	6.43387	0.0527289	0.154714
Rv1543	-0.568981	8.50921	0.0527998	0.154744
Rv0137c	0.781197	6.61998	0.0528183	0.154744
Rv1858	2.2057	3.11133	0.053101	0.155456
Rv3596c	0.453641	11.3775	0.0532746	0.155848
Rv3168	-1.00866	6.03209	0.0533183	0.15586
Rv3295	-0.600727	8.03237	0.0537545	0.157018
trpT	0.578043	8.42169	0.0539475	0.157464
Rv1161	0.502359	11.0663	0.0540503	0.157647
Rv0493c	0.916754	5.75094	0.0544177	0.1586
Rv1459c	0.655639	7.1506	0.0544745	0.158648
Rv3093c	1.63503	4.01029	0.0551525	0.160503
Rv3719	-0.597268	7.75733	0.0552227	0.160588
Rv1866	-0.937687	6.38902	0.0556678	0.161763
Rv2190c	-0.540932	9.67596	0.0557892	0.161995
Rv2535c	0.640014	7.33401	0.0558493	0.16205
Rv3572	-0.829498	6.66953	0.0562112	0.162979
Rv1441c	1.04879	5.48828	0.0566324	0.164079
Rv0574c	1.70057	4.20078	0.056761	0.16433
Rv3155	-1.48768	5.27691	0.0568365	0.164404
Rv3433c	-0.959299	5.97193	0.0568704	0.164404
lysU	1.10931	5.41772	0.0569585	0.164537
Rv0909	0.793364	6.4485	0.0571262	0.1649
Rv0720	0.721818	7.56092	0.0572385	0.165103
Rv2464c	0.877536	6.06736	0.0577138	0.166352
Rv0314c	-0.658778	7.04819	0.0579265	0.166842
Rv3888c	-0.683637	7.42572	0.0583623	0.167974
Rv3523	0.790441	6.88021	0.0585581	0.168414
Rv3319	-0.918339	6.20182	0.0588227	0.16905
Rv0377	-2.0487	4.91008	0.058928	0.169066
Rv3728	0.878831	6.36943	0.0589399	0.169066
Rv0213c	-1.45691	5.08274	0.0589575	0.169066
Rv0070c	-0.571506	7.46941	0.0591963	0.16959
Rv1704c	0.630472	7.63424	0.0592949	0.16959
Rv1439c	1.26288	4.69348	0.0593052	0.16959
Rv0290	0.463997	10.0372	0.0593134	0.16959
Rv0331	0.965018	5.32538	0.0596328	0.170339
Rv3648c	0.54279	9.83619	0.0596621	0.170339
Rv1291c	2.17248	2.72892	0.0599465	0.171026
Rv3774	-0.608044	7.48716	0.0600851	0.171297
Rv3830c	1.9012	3.26804	0.0602357	0.171602
Rv1466	0.83525	6.11803	0.0604275	0.172023
Rv3577	-1.17505	5.68482	0.0607599	0.172844
Rv2495c	0.587709	8.05807	0.0609469	0.17325
Rv3609c	0.774585	6.51842	0.0611006	0.173529
Rv0999	-1.06397	5.97936	0.0611334	0.173529
Rv0936	-0.925041	6.52796	0.0613107	0.173906
Rv0555	-0.603696	7.82149	0.0615806	0.174545
Rv1568	0.93246	5.53282	0.0622775	0.176393
Rv0364	-0.668608	7.37952	0.0625083	0.176839
Rv2912c	1.19063	4.64456	0.0625251	0.176839
Rv0821c	0.554211	8.19766	0.0628917	0.177747
Rv1295	0.649754	7.73279	0.0635551	0.179493
Rv2195	-0.482047	9.15948	0.0638536	0.180206
Rv1293	0.595933	7.71563	0.0640895	0.180723
Rv2309c	2.34626	2.57966	0.0641289	0.180723
Rv1906c	0.58884	7.88152	0.0643842	0.181312
Rv2156c	-0.55406	7.77252	0.0650802	0.183113
Rv2001	-1.40191	5.50928	0.0651171	0.183113
Rv0727c	-1.69112	4.22682	0.0653089	0.18352
Rv1146	-1.06025	5.6101	0.0653893	0.183578
Rv2968c	-0.903315	6.43002	0.065423	0.183578
Rv0470c	-0.470936	9.10495	0.0660344	0.185106
Rv3769	0.83121	6.3197	0.0660622	0.185106
Rv3593	-0.532978	8.17577	0.0661501	0.18522
Rv0860	0.594858	10.2859	0.0662503	0.185316
Rv0479c	0.494215	8.80558	0.066279	0.185316
Rv3796	-0.887122	6.55675	0.0664652	0.185705
Rv0536	-1.72609	4.8617	0.0667721	0.18628
Rv2969c	-0.610604	7.83927	0.0668109	0.18628
Rv2566	0.683363	7.10119	0.0668136	0.18628
Rv2291	0.676417	6.94235	0.0668906	0.186362
Rv2758c	-8.75008	3.6401	0.0675139	0.187661
Rv2295	0.567845	7.55277	0.0675182	0.187661
Rv2597	-0.765552	6.59523	0.0675356	0.187661
Rv3909	-0.561118	7.83141	0.0675484	0.187661
Rv2064	-1.15829	5.77293	0.0678205	0.188284
Rv3394c	-1.97131	4.36118	0.0681522	0.18907
Rv2620c	2.72256	1.89295	0.0683597	0.189512
Rv3256c	-0.791181	6.67609	0.0684575	0.189649
Rv1418	0.817681	6.28387	0.0686363	0.189943
Rv2343c	-0.625207	7.50915	0.0686749	0.189943
Rv3818	-0.626057	7.68016	0.0687088	0.189943
Rv0452	0.674952	6.33901	0.0691851	0.191124
Rv1054	1.06541	5.61448	0.069251	0.191172
Rv2728c	1.08588	4.99369	0.0694942	0.191708
Rv0152c	-1.41782	5.55647	0.069586	0.191827
Rv3080c	-0.871872	6.46718	0.0697355	0.191957
ncRv3221A	-0.615627	7.80555	0.0697617	0.191957
Rv2376c	0.719696	7.24504	0.0697803	0.191957
Rv0354c	-1.46827	4.64649	0.0698465	0.192004
Rv2048c	0.504787	9.7973	0.070013	0.192327
Rv3623	-0.684702	6.89187	0.0700886	0.1924
Rv3573c	0.972215	5.99111	0.0702105	0.1926
Rv1197	0.657997	7.95046	0.0703763	0.19289
Rv3558	-0.807976	6.38959	0.0704147	0.19289
Rv0250c	-0.583897	8.08173	0.0707504	0.193674
Rv0501	0.488757	8.94112	0.0709647	0.194082
Rv0466	0.66006	7.88697	0.0709983	0.194082
Rv2632c	-0.635821	7.45987	0.0710555	0.194103
Rv1565c	-0.520382	8.34883	0.0711522	0.194121
Rv1331	0.89709	5.85175	0.0711612	0.194121
Rv0873	-0.472975	9.19885	0.0713964	0.194627
Rv0775	0.625669	6.84574	0.0715677	0.194855
Rv1271c	-2.28364	4.06593	0.0715794	0.194855
Rv1126c	0.847931	6.10148	0.0717312	0.195133
Rv2079	-0.865533	6.45141	0.0721906	0.196246
Rv0043c	-0.817533	6.50709	0.072396	0.196668
Rv1425	-0.577996	7.64317	0.0726371	0.19709
Rv3224	-0.50526	8.32713	0.0727008	0.19709
Rv3705c	-0.649385	6.9092	0.0727188	0.19709
Rv0287	0.476075	9.09514	0.0727522	0.19709
Rv2844	-0.668237	6.92818	0.0728821	0.197305
Rv2321c	2.20355	2.97562	0.073201	0.198032
Rv3390	-0.578346	7.42995	0.073269	0.198079
Rv0854	-1.04549	6.11631	0.0735681	0.198644
Rv0874c	0.981791	5.09965	0.0735793	0.198644
Rv3119	-0.808103	6.63318	0.0737575	0.198988
Rv3687c	0.779506	6.42245	0.0739428	0.199351
Rv3420c	-0.767866	5.98454	0.0742031	0.199915
Rv0288	0.487597	9.1277	0.0744237	0.200371
Rv1743	-0.677497	7.489	0.0745869	0.200673
Rv3764c	0.887412	6.12339	0.0746612	0.200697
Rv2059	0.888804	6.14303	0.0747468	0.200697
Rv2458	-1.46756	4.99242	0.0747688	0.200697
Rv2410c	-0.613572	7.35791	0.0748006	0.200697
Rv1980c	0.477558	9.32896	0.0750765	0.201147
Rv3024c	-0.712543	6.86778	0.0751036	0.201147
Rv3610c	0.494397	9.48382	0.0751221	0.201147
Rv3575c	-1.00012	5.99013	0.0753044	0.201497
Rv1292	0.613872	7.68724	0.0763132	0.203959
Rv0404	-0.646501	7.02506	0.0763528	0.203959
Rv2892c	1.00184	5.36068	0.0763807	0.203959
Rv1362c	-0.822483	6.51513	0.0764821	0.204091
Rv2716	0.591111	6.74687	0.0766344	0.204358
Rv3308	-0.834466	6.22533	0.0767229	0.204455
Rv3215	-0.829836	6.35625	0.0770814	0.205226
Rv1167c	0.676974	6.48046	0.0771914	0.205226
Rv1519	1.60508	3.87424	0.0772031	0.205226
Rv1322	0.771994	6.05328	0.0772216	0.205226
Rv3605c	-0.964509	5.84672	0.0775687	0.206009
Rv2267c	-1.43125	5.36426	0.0776892	0.206189
Rv2598	-1.41763	4.85507	0.0778667	0.206521
Rv1415	0.532429	8.46328	0.0780655	0.206908
Rv3404c	0.63017	6.74584	0.0782238	0.207082
Rv2773c	-0.763721	6.66072	0.0782367	0.207082
Rv3753c	-0.715014	6.74869	0.078363	0.207276
Rv1215c	-0.687952	6.79359	0.0791046	0.209096
Rv3423c	-0.793461	6.65	0.079381	0.209685
Rv2322c	1.54129	4.30993	0.0794833	0.209814
Rv2045c	-0.616019	7.3451	0.0795806	0.20993
Rv2661c	2.18845	2.41577	0.079819	0.210417
Rv0340	-0.799053	6.3089	0.0798984	0.210485
Rv1068c	1.79993	3.2583	0.0799552	0.210493
Rv1991A	1.61302	3.18832	0.0802101	0.211023
Rv0356c	-1.05402	5.81244	0.0802668	0.21103
Rv3709c	-0.526544	8.19897	0.080433	0.211325
Rv0837c	1.5517	3.72726	0.0805321	0.211444
Rv2002	-1.01543	6.323	0.0805882	0.21145
Rv3846	-0.494337	8.76985	0.0806889	0.211572
Rv1920	-0.799867	6.29554	0.0808021	0.211688
Rv3373	-1.80671	5.04292	0.0808409	0.211688
Rv0634A	-0.66726	6.7617	0.0810812	0.212175
Rv0717	0.563205	7.83648	0.0812484	0.212471
mcr11	0.786223	5.71695	0.0815667	0.213021
Rv1110	0.513469	8.13839	0.0815674	0.213021
Rv3283	0.52876	9.12905	0.0817127	0.213258
Rv2335	-0.686063	6.80084	0.0819068	0.213579
Rv3772	-0.975588	5.98549	0.0819446	0.213579
Rv3849	-0.55205	8.07552	0.0823175	0.214408
Rv3872	0.471278	9.62593	0.0824772	0.214682
Rv2622	1.30403	4.06469	0.0827497	0.215248
Rv2943	-1.20152	5.62948	0.0828389	0.215337
Rv0820	-0.764737	6.6525	0.0829212	0.215408
Rv3057c	-0.705874	6.77276	0.0830785	0.215535
Rv3200c	-0.520667	7.73489	0.0831234	0.215535
B11	-0.767456	6.2048	0.0831348	0.215535
Rv3691	-0.97621	5.9301	0.0832413	0.215668
Rv3201c	-1.14912	5.60372	0.0833026	0.215685
Rv2731	-0.580182	7.33521	0.0834181	0.215841
serV	-1.90858	4.50686	0.083678	0.216371
Rv2108	0.817375	7.48059	0.0837343	0.216373
Rv0394c	-0.860636	6.12254	0.0845508	0.218209
Rv2561	-1.08804	5.47354	0.084556	0.218209
Rv3912	-1.43259	4.79292	0.0848868	0.21886
Rv1467c	0.593876	7.67384	0.0849197	0.21886
Rv1444c	-0.840566	6.09519	0.0850613	0.21908
Rv2400c	0.550613	7.35379	0.0851725	0.219223
Rv0001	-0.414166	10.0467	0.0857383	0.220469
Rv0031	-8.51339	3.86563	0.085813	0.220469
Rv1630	-0.38122	10.9189	0.0858256	0.220469
Rv1031	1.31871	4.40983	0.0864889	0.222028
Rv1386	-0.688657	6.61322	0.0868684	0.222856
Rv1485	0.820609	6.21453	0.0871109	0.22331
Rv2897c	-8.26872	3.26594	0.0871592	0.22331
Rv2009	1.40875	4.3205	0.087307	0.223449
Rv2063	-8.36094	3.23803	0.0873276	0.223449
Rv3438	-0.714958	6.73138	0.0876689	0.224176
Rv0524	0.617083	6.96749	0.08786	0.224511
Rv0659c	-0.557151	7.33506	0.0879145	0.224511
Rv0599c	-8.50533	3.78736	0.0881015	0.224698
Rv0571c	0.890943	6.13395	0.0881024	0.224698
Rv0128	0.87586	5.68318	0.0887031	0.226083
Rv1451	0.570904	7.30781	0.0888714	0.226278
Rv0789c	1.34148	5.25028	0.0888948	0.226278
Rv3198c	-0.523892	7.80255	0.0892612	0.227063
Rv2829c	-1.61415	4.71722	0.0893285	0.227087
Rv3030	-0.75622	6.68263	0.0896345	0.227717
Rv1833c	-0.898651	5.96985	0.0897258	0.227801
Rv3874	-0.385423	12.8171	0.0901123	0.228634
Rv1287	0.851785	5.50833	0.0902925	0.228823
Rv0042c	-0.671062	6.44712	0.090356	0.228823
Rv2884	-1.00293	5.64164	0.0903616	0.228823
Rv0363c	-0.521911	8.14877	0.0906592	0.229377
Rv2836c	0.687233	6.65169	0.0906974	0.229377
Rv1732c	0.560208	7.57217	0.0910546	0.230046
Rv1009	0.539929	8.79429	0.0910795	0.230046
Rv2277c	1.83617	5.21157	0.0913002	0.230455
Rv2307B	1.12203	4.32081	0.0915158	0.230851
Rv0570	0.798623	6.0881	0.0920586	0.232071
Rv2405	0.68499	6.45858	0.0922349	0.232366
Rv2110c	0.514328	8.47097	0.0924055	0.232646
Rv2765	-1.59842	4.74784	0.0925503	0.232861
Rv2572c	-0.600335	7.20571	0.0929351	0.233523
Rv2767c	1.77242	3.22345	0.0929853	0.233523
Rv3007c	0.955145	5.14053	0.0929924	0.233523
Rv1961	1.4455	4.05921	0.0931601	0.233795
Rv0203	-0.683747	6.6526	0.0939158	0.235541
Rv0939	-0.549784	7.92398	0.0940241	0.235661
Rv1589	-0.549166	7.95012	0.0941198	0.23575
Rv3386	-1.84956	4.46599	0.0942132	0.235834
Rv3718c	-1.18851	5.97628	0.0947194	0.23695
Rv2576c	0.567056	7.85738	0.0952515	0.238129
Rv1490	-0.879185	5.90853	0.0954355	0.238437
Rv1663	-0.813864	6.03872	0.0955156	0.238485
Rv1321	0.579357	7.08189	0.0960735	0.239725
Rv3100c	0.741279	6.19386	0.0962797	0.240087
Rv2985	-0.876715	6.15986	0.0964195	0.240283
Rv0293c	-0.604917	7.46247	0.0969146	0.241363
Rv3328c	0.713372	6.82288	0.0971097	0.241643
Rv2248	-0.633635	7.1628	0.0971504	0.241643
Rv0683	-0.443837	9.26885	0.0977531	0.242988
Rv2158c	-0.427482	9.10359	0.0979841	0.243358
Rv0207c	-0.492435	8.13371	0.0980261	0.243358
Rv3777	-0.804272	6.48505	0.0983417	0.243816
Rv2658c	-2.35042	4.0779	0.0984823	0.243816
Rv2471	0.587416	7.09109	0.0985368	0.243816
Rv1428c	-0.794549	6.19746	0.0985468	0.243816
Rv1352	0.577874	7.04661	0.0985852	0.243816
Rv0478	0.625351	6.56484	0.0986021	0.243816
Rv3234c	-0.70709	6.72773	0.0986461	0.243816
Rv0310c	-2.25174	4.1111	0.0989036	0.244299
Rv2330c	1.33286	4.3077	0.0991354	0.244717
Rv1576c	-1.50561	4.12449	0.0992391	0.244819
Rv1910c	0.951133	5.1356	0.0998057	0.246062
Rv3814c	-0.686007	6.81198	0.100111	0.24666
Rv2577	1.07882	4.81807	0.10021	0.246747
Rv1614	-0.435837	9.02945	0.100399	0.246944
Rv2333c	-0.88698	6.01978	0.100448	0.246944
Rv1484	0.617528	7.41986	0.100478	0.246944
Rv0126	0.500661	8.12704	0.100574	0.247025
Rv1672c	-0.990254	5.8701	0.100678	0.247124
Rv0321	-0.977606	5.75794	0.100882	0.247469
Rv0876c	-0.517882	7.70758	0.101706	0.249334
Rv1666c	-1.01639	6.1426	0.101797	0.249402
Rv0504c	-0.633702	6.95943	0.102014	0.249778
Rv0236A	0.712214	6.23651	0.102222	0.250132
Rv0279c	0.832823	5.64892	0.102299	0.250163
Rv3120	-0.670511	6.81999	0.102631	0.25082
Rv3424c	2.12666	2.71246	0.102888	0.25129
Rv0432	-0.533495	7.60929	0.103008	0.2513
Rv1017c	-0.446164	8.68339	0.10302	0.2513
Rv0061c	-0.538318	7.7938	0.104089	0.253706
Rv0055	-0.741175	6.74205	0.104136	0.253706
Rv2994	-0.673009	6.85922	0.104337	0.254038
Rv0012	0.630562	6.82465	0.104767	0.254928
Rv0486	0.575226	8.09149	0.105569	0.25672
Rv0627	0.846628	5.72014	0.105761	0.257027
Rv1406	0.833912	5.54854	0.106295	0.258165
Rv0387c	1.37719	3.86765	0.106493	0.258484
Rv2868c	0.445726	9.56682	0.106586	0.258516
Rv3701c	0.565924	7.15747	0.106638	0.258516
Rv3683	0.494947	8.12513	0.106714	0.25854
Rv3102c	0.677451	6.4427	0.107102	0.259174
Rv1019	0.631609	6.43427	0.107107	0.259174
Rv3271c	0.5776	6.99885	0.10768	0.260397
Rv3703c	0.66227	6.81204	0.107762	0.260436
Rv1677	-0.705267	6.77908	0.108967	0.263066
Rv0772	-0.90776	5.97431	0.108984	0.263066
Rv3048c	-0.472582	8.13015	0.109753	0.264758
Rv3355c	-1.37282	3.98157	0.110188	0.265644
Rv2139	-0.492772	7.76626	0.11059	0.26645
Rv3716c	-0.548566	7.09672	0.11091	0.266952
Rv0827c	-1.65715	4.20778	0.110937	0.266952
Rv1780	-0.757358	6.39223	0.111003	0.266952
Rv1442	0.466751	8.20833	0.111181	0.267217
Rv0926c	-0.828644	6.35923	0.111331	0.267414
Rv3389c	-0.517531	7.7411	0.111848	0.268416
Rv0088	0.543022	7.26421	0.111886	0.268416
Rv2185c	-0.475641	8.26042	0.112248	0.26912
proT	-7.78706	2.85091	0.112558	0.269403
Rv1844c	-0.476078	8.12204	0.112559	0.269403
Rv2159c	-0.441978	10.0137	0.112572	0.269403
Rv3600c	0.635288	6.93392	0.112748	0.26965
Rv2544	-7.82641	3.00409	0.112813	0.26965
Rv3562	0.881573	7.20021	0.113478	0.271074
Rv0858c	-0.94075	5.78264	0.113569	0.271126
Rv3107c	-0.592277	7.16532	0.113741	0.271373
Rv2790c	-0.518177	7.86161	0.113893	0.271571
Rv0391	0.557259	7.53815	0.114629	0.273048
Rv3786c	-0.91758	5.76504	0.114652	0.273048
Rv3583c	0.398743	10.8349	0.114768	0.273158
Rv0542c	0.553774	7.45126	0.115186	0.273987
Rv2698	0.96848	5.124	0.116048	0.27574
Rv1061	0.762526	6.28263	0.116064	0.27574
Rv0230c	-0.586262	7.07974	0.116362	0.276279
Rv2678c	-0.690465	6.82521	0.116528	0.276423
Rv3693	-0.707508	6.48085	0.116596	0.276423
Rv0036c	-0.602175	7.17717	0.116633	0.276423
Rv0734	-0.652003	7.08861	0.117031	0.277005
Rv1115	1.04011	4.89348	0.11707	0.277005
Rv1075c	-0.834076	5.80742	0.117091	0.277005
Rv3255c	-0.560555	7.44527	0.117399	0.277566
Rv0508	-1.67344	4.22971	0.117579	0.277784
Rv2962c	0.532665	6.87789	0.117633	0.277784
Rv0298	0.562013	6.68185	0.118094	0.278706
Rv1213	-0.727725	6.63119	0.118488	0.279415
Rv3459c	0.442942	8.58604	0.118537	0.279415
Rv1673c	1.28261	4.60091	0.118893	0.280085
Rv0136	0.762653	5.55914	0.119153	0.280527
Rv3730c	-1.29203	5.18507	0.119235	0.280554
Rv0398c	-1.935	4.87834	0.119776	0.281638
Rv1696	-0.601055	7.05018	0.119865	0.281638
Rv0814c	-0.639221	6.64357	0.119912	0.281638
Rv3405c	0.639361	5.79962	0.120138	0.282
Rv1044	1.5596	3.65657	0.120275	0.282153
Rv3564	0.903516	6.7498	0.120627	0.28273
Rv2024c	-0.631311	6.85211	0.120665	0.28273
Rv3302c	-0.523165	7.98894	0.120952	0.283073
Rv3515c	0.578	7.42439	0.120956	0.283073
Rv3180c	-1.24561	5.04949	0.121167	0.283397
Rv3732	-0.663391	6.52591	0.121532	0.284081
Rv3924c	0.722663	6.14004	0.121972	0.284795
Rv0862c	-0.626735	6.71815	0.121982	0.284795
Rv2830c	-1.49655	4.34426	0.122216	0.285171
Rv2453c	0.709141	6.82592	0.12246	0.285571
Rv1929c	0.817294	5.93828	0.122754	0.286084
Rv0197	0.669843	7.53787	0.122906	0.28627
Rv1837c	-0.359188	10.3084	0.123158	0.286685
Rv1746	-0.566584	6.94735	0.123331	0.286875
Rv0347	-0.688546	6.63672	0.123415	0.286875
Rv0918	1.50438	3.65498	0.123459	0.286875
Rv3745c	3.70391	4.74054	0.123877	0.287677
Rv0459	-1.14841	4.7769	0.124672	0.289352
Rv2199c	-0.474017	7.89774	0.124784	0.28944
Rv3554	0.546235	7.82255	0.124992	0.289747
Rv3806c	-0.615965	6.95314	0.125071	0.289747
Rv0498	-0.843591	6.06668	0.125138	0.289747
Rv2469c	-1.00159	5.69183	0.125271	0.289883
Rv1316c	-0.842687	6.29232	0.126444	0.292426
Rv1905c	0.659504	6.6659	0.127142	0.293867
Rv1098c	-0.477921	7.66558	0.127317	0.294097
Rv2189c	-0.642058	6.68956	0.12755	0.294463
Rv1072	0.352793	11.3628	0.128158	0.295691
Rv3064c	1.30579	4.18212	0.12831	0.295868
Rv2486	0.683512	5.99492	0.128712	0.296621
Rv2951c	0.460416	7.9157	0.129198	0.297566
Rv2915c	0.589138	6.78394	0.130219	0.299741
Rv3396c	-0.51933	7.60047	0.130379	0.299933
Rv2800	-0.541959	7.19183	0.131057	0.301183
Rv3489	1.09904	5.0013	0.131076	0.301183
Rv1753c	-0.619849	6.66778	0.131298	0.301516
Rv0328	0.735969	5.66858	0.131403	0.301577
Rv0066c	-0.507907	8.372	0.131491	0.301577
Rv0229c	0.49189	7.19169	0.131555	0.301577
Rv1718	1.23269	4.03737	0.132166	0.302799
Rv1982c	0.872403	5.35566	0.132704	0.303855
Rv2053c	0.563861	7.15816	0.133145	0.304687
Rv0135c	-0.560941	7.00433	0.133279	0.304814
Rv2740	-0.77888	6.04483	0.133435	0.304994
Rv2421c	0.616429	6.38055	0.13355	0.30508
Rv2966c	-0.874435	5.83305	0.133703	0.305251
Rv0236c	-0.462264	7.83121	0.134175	0.306151
Rv2300c	-1.01651	5.45669	0.134347	0.306364
Rv1829	0.427032	8.16758	0.134732	0.307064
Rv2021c	0.698161	5.95629	0.135033	0.307542
Rv3907c	-0.59909	6.89505	0.135099	0.307542
Rv0589	-0.525771	7.1237	0.135206	0.307606
Rv2504c	-0.868507	5.68463	0.135354	0.307766
Rv2882c	-0.434801	8.29006	0.135695	0.308334
Rv2129c	-0.529457	7.12024	0.135761	0.308334
Rv0588	0.471474	7.21761	0.136157	0.309053
Rv0273c	-0.65593	6.30181	0.136477	0.309532
Rv1050	-2.062	3.69701	0.136525	0.309532
Rv0728c	-1.26652	4.35632	0.13685	0.310088
Rv1730c	0.665409	6.11488	0.137128	0.310491
Rv3217c	0.824734	5.58981	0.137196	0.310491
Rv2254c	2.11682	2.07168	0.137266	0.310491
Rv0330c	1.19157	3.49443	0.137455	0.310536
Rv0101	-0.563298	6.97221	0.137513	0.310536
Rv2510c	-0.592484	6.71819	0.137523	0.310536
Rv0474	0.576627	7.24231	0.137614	0.310562
ncRv11296A	0.547887	7.02217	0.137964	0.311173
Rv1365c	-0.76688	5.91811	0.13824	0.311617
Rv1423	-0.568471	6.90615	0.138483	0.311984
Rv0163	-2.1854	4.10347	0.138749	0.312405
Rv3448	-2.1177	3.66009	0.138849	0.31245
Rv3222c	0.64026	6.52047	0.139013	0.312638
Rv1529	0.542278	6.62263	0.13922	0.312925
Rv3445c	2.23327	2.82261	0.139739	0.313912
Rv2221c	-0.419947	8.5231	0.140378	0.315168
Rv0306	-2.17355	4.08789	0.140595	0.315362
Rv2029c	1.81391	6.18711	0.140705	0.315362
Rv1601	-0.652239	6.54679	0.140734	0.315362
Rv1275	-0.530559	7.64623	0.140787	0.315362
Rv0741	-0.590519	7.01203	0.141062	0.315797
Rv2941	0.378252	10.2929	0.14148	0.316553
Rv0881	0.958014	4.81708	0.142286	0.318176
Rv0444c	-0.561743	7.03055	0.142555	0.318594
Rv3091	-0.523123	7.13868	0.142718	0.318777
Rv2050	0.412581	8.37423	0.143245	0.31964
Rv1694	-0.730089	6.36937	0.143267	0.31964
Rv1897c	1.35709	3.9688	0.144472	0.322145
Rv0365c	0.71416	6.2479	0.144639	0.322334
Rv3075c	-0.512232	7.55823	0.144971	0.322794
Rv2093c	0.498035	7.38704	0.14501	0.322794
Rv0221	0.524485	7.10424	0.145565	0.323844
Rv0030	-1.06698	5.43094	0.145872	0.324344
Rv0684	-0.318759	11.5013	0.146191	0.324868
Rv1014c	1.16731	4.76379	0.146307	0.324943
Rv1911c	0.569414	6.54658	0.146431	0.325034
Rv0870c	0.534747	6.65791	0.146588	0.325198
Rv3232c	-0.54652	7.29089	0.147449	0.326924
Rv0928	0.529983	7.55573	0.147569	0.327004
Rv0712	0.820525	6.03055	0.147822	0.327381
Rv1091	0.673872	5.95259	0.148647	0.32902
Rv2061c	-0.542856	7.32558	0.148792	0.329155
Rv2475c	-1.06807	5.62249	0.149176	0.329686
Rv0765c	1.02986	4.09181	0.1492	0.329686
Rv0156	-1.22663	4.9234	0.149601	0.330386
Rv2373c	0.492102	8.15919	0.149759	0.33055
Rv0057	0.547725	7.1714	0.150232	0.331407
Rv1431	0.58528	6.56078	0.150663	0.332056
Rv2619c	0.91342	5.1334	0.150696	0.332056
Rv2125	0.530228	7.37991	0.15118	0.332935
Rv1522c	-0.411134	8.12522	0.151442	0.333324
Rv2266	0.606028	6.40725	0.151806	0.33394
Rv1226c	-1.18515	5.1578	0.151993	0.334163
Rv2548A	0.490897	7.1535	0.152923	0.33602
Rv3339c	-0.53196	7.27915	0.153885	0.337942
Rv2794c	-1.10763	5.81603	0.154675	0.339488
Rv1506c	-0.755724	6.16735	0.154844	0.339669
Rv0472c	-0.510444	6.86455	0.155248	0.340213
Rv1240	-0.505266	7.84046	0.155266	0.340213
Rv2901c	0.513811	7.6334	0.15584	0.341174
Rv0316	0.610009	6.39839	0.155878	0.341174
Rv2825c	-1.13923	5.27756	0.156078	0.341421
Rv3284	0.435032	7.60316	0.157659	0.344626
Rv3910	-0.396344	8.81209	0.157725	0.344626
Rv3347c	-0.368617	7.97386	0.157872	0.344626
Rv2944	-1.29756	4.55718	0.157949	0.344626
Rv2010	-0.808202	5.91516	0.157983	0.344626
Rv3726	-0.452689	7.88746	0.158216	0.344941
Rv1302	0.576716	6.74917	0.158303	0.344941
Rv3443c	0.396511	8.95051	0.15851	0.3452
Rv0254c	1.10839	4.4405	0.158656	0.345325
Rv3294c	2.18544	1.88685	0.159063	0.346019
Rv1232c	0.604714	6.25875	0.159422	0.346366
Rv2881c	-0.464901	7.51722	0.159433	0.346366
Rv2608	-0.494513	7.02844	0.159487	0.346366
Rv3702c	-0.914416	5.75571	0.160342	0.34803
Rv1378c	-0.529593	7.07984	0.160597	0.348224
Rv2909c	0.45844	8.32534	0.160609	0.348224
Rv2171	-0.674651	6.31253	0.160769	0.348377
Rv3602c	0.572595	6.53431	0.161832	0.350487
Rv0450c	0.374166	9.59459	0.162191	0.350979
Rv2575	-0.591467	6.64965	0.162238	0.350979
Rv2191	-0.977349	5.23193	0.162407	0.351013
Rv2568c	-0.963412	5.67101	0.162433	0.351013
Rv3299c	-0.421694	8.1904	0.16283	0.351677
Rv1841c	0.567611	6.89428	0.163194	0.35227
Rv1695	-0.685592	6.56964	0.164207	0.354261
Rv2690c	0.522511	7.11466	0.164389	0.354387
Rv0246	-0.801126	5.78987	0.164446	0.354387
Rv2305	-0.95272	5.66494	0.16499	0.355364
Rv0212c	0.8296	4.95855	0.16513	0.355469
Rv3309c	0.858393	4.90691	0.165323	0.355689
Rv2260	-0.629451	6.81501	0.165538	0.355956
Rv2689c	0.740855	5.58998	0.165757	0.356231
Rv2768c	0.9442	5.45378	0.166004	0.35655
Rv0852	-1.10652	5.21475	0.166087	0.35655
Rv1659	-0.700714	6.40605	0.166218	0.356635
Rv3585	0.506272	6.68083	0.166493	0.35703
Rv0138	0.778491	5.44786	0.16673	0.357157
Rv3725	-0.446775	7.41987	0.166734	0.357157
Rv0556	0.647795	6.30353	0.16691	0.357339
Rv0877	-0.406546	8.16384	0.167337	0.358057
Rv0539	1.46204	3.96607	0.168733	0.360696
Rv2370c	-0.67823	6.10378	0.168754	0.360696
Rv1322A	0.346767	10.157	0.168978	0.36096
Rv0579	0.60008	6.0959	0.16908	0.36096
Rv3747	0.566276	6.79015	0.169154	0.36096
Rv2315c	-0.54511	7.09527	0.169379	0.361245
Rv0265c	-0.600218	6.45882	0.169576	0.361299
Rv0632c	-0.407798	8.30373	0.16959	0.361299
Rv1360	-0.491084	7.50099	0.170172	0.362344
Rv1256c	0.744742	5.62568	0.170389	0.362609
Rv1463	-0.452641	7.63141	0.170585	0.362829
Rv2735c	-0.643358	6.277	0.170751	0.362934
Rv0613c	-0.425814	8.46731	0.17082	0.362934
Rv1363c	-0.434669	7.50806	0.171083	0.363297
Rv0951	0.41961	8.99032	0.171411	0.363797
Rv3074	-0.645432	6.25294	0.172065	0.364986
Rv2992c	-0.485808	7.34642	0.172497	0.365705
Rv3332	-0.681602	6.03081	0.172662	0.365857
Rv0977	-0.605136	6.45412	0.1728	0.365951
Rv2508c	-0.916738	5.62797	0.17322	0.366642
Rv2415c	1.1945	4.18401	0.173795	0.367662
Rv0907	-0.529977	7.19372	0.173909	0.367703
Rv2515c	1.39204	3.50221	0.174045	0.367792
Rv2849c	-0.739549	6.0183	0.174316	0.368166
Rv1198	0.538312	9.76013	0.175226	0.369849
Rv1872c	-0.290869	12.4504	0.175301	0.369849
Rv2038c	1.37635	3.72516	0.175506	0.370082
Rv0299	0.568543	6.42751	0.175871	0.370653
Rv2570	-1.82754	3.87855	0.176373	0.371512
Rv1309	-0.363985	8.78825	0.177014	0.372586
Rv2647	2.09188	3.14402	0.177229	0.372586
Rv0257	1.45631	3.64315	0.177272	0.372586
Rv3017c	1.30426	3.87764	0.177289	0.372586
Rv0238	0.443899	7.84315	0.177359	0.372586
Rv3393	0.702808	5.54553	0.177722	0.37315
Rv1567c	0.791317	5.22158	0.178468	0.374516
Rv2792c	0.56565	6.94304	0.179081	0.375601
Rv0400c	-0.686898	6.39144	0.179202	0.375653
Rv3525c	-1.19116	4.72711	0.179614	0.376315
Rv1476	-0.510405	6.96277	0.180303	0.377557
Rv2296	0.445605	7.40768	0.180607	0.377992
Rv2980	-0.984658	4.86693	0.181254	0.379143
Rv0480c	-0.554081	6.6192	0.181561	0.379583
Rv2293c	-0.65643	6.14392	0.181867	0.380022
Rv2294	0.686647	5.79941	0.182642	0.381436
Rv0118c	0.471085	6.85823	0.183084	0.382156
Rv2637	-0.942499	5.38942	0.183733	0.383306
Rv3668c	0.534163	6.20819	0.184781	0.385289
Rv2862c	-1.31107	4.55558	0.185498	0.386577
Rv0089	0.868622	5.16798	0.18562	0.386626
Rv0313	0.397691	7.9948	0.186245	0.387721
Rv1915	0.410065	8.14645	0.186698	0.38846	icl2
Rv1558	0.619669	6.15201	0.18716	0.389214
Rv2363	-0.656367	6.10172	0.1876	0.389922
Rv1413	0.770954	5.34765	0.18831	0.39119
Rv2417c	-0.713325	6.25059	0.189057	0.392534
Rv0945	-0.621188	6.08926	0.189241	0.392707
Rv0730	0.394476	7.66367	0.189677	0.393403
Rv2252	-0.764194	5.90932	0.189817	0.393486
Rv3542c	0.921524	5.71061	0.189999	0.393656
Rv3333c	1.43543	3.29323	0.190805	0.395117
Rv0159c	-0.811721	5.3779	0.191036	0.395244
Rv0426c	-0.402052	8.02452	0.191152	0.395244
Rv3860	-0.772633	5.81826	0.191169	0.395244
Rv0844c	-0.617397	6.27591	0.191392	0.395292
Rv1654	-0.839626	5.77589	0.191466	0.395292
Rv0289	0.321355	10.37	0.191495	0.395292
Rv3434c	-0.979923	5.1315	0.191674	0.395455
Rv3661	-0.420468	7.34743	0.191934	0.395782
Rv1657	-1.49011	4.01232	0.192444	0.396625
Rv0841	2.56703	1.40097	0.192694	0.396804
Rv2579	-0.696873	6.09853	0.192733	0.396804
Rv2057c	2.59137	1.80517	0.192932	0.397005
Rv2734	-0.992004	5.57698	0.193964	0.398919
Rv0699	2.643	1.33092	0.194198	0.399191
Rv1507A	2.26636	1.68993	0.194347	0.399287
Rv1636	0.36106	8.96513	0.19488	0.400172
Rv1512	0.462155	7.04425	0.195135	0.400487
Rv0092	-0.445035	7.63145	0.195405	0.400831
Rv3724B	0.95328	5.29954	0.195597	0.401015
Rv2688c	0.46122	7.15994	0.195725	0.401068
Rv0147	0.366874	9.35538	0.196729	0.402914
Rv3673c	-0.489701	7.07954	0.197439	0.404158
Rv3367	0.480468	6.6479	0.197613	0.40424
Rv0046c	0.324538	9.8619	0.197785	0.40424
Rv1876	0.418063	7.74471	0.197789	0.40424
Rv2955c	-0.590085	6.38181	0.198194	0.404572
Rv2136c	0.465107	7.40909	0.198235	0.404572
Rv0052	0.837181	5.04876	0.198261	0.404572
Rv2542	0.492722	6.63159	0.19863	0.405114
Rv2573	-1.48006	4.03689	0.198758	0.405165
Rv2211c	-0.413882	7.77019	0.198943	0.40533
Rv0510	-0.354889	8.76719	0.19936	0.40597
Rv2965c	-0.854079	5.66406	0.200209	0.407486
Rv1503c	-1.42212	4.23742	0.200457	0.407779
Rv1241	-1.09584	5.27618	0.201132	0.40894
Rv2235	0.598241	6.18792	0.201346	0.409163
Rv2398c	0.637214	6.11745	0.201618	0.409504
Rv1393c	-0.615241	7.09572	0.202157	0.410386
Rv2197c	-0.510386	6.72184	0.20297	0.411824
Rv3397c	1.31163	4.17718	0.203249	0.412175
Rv0420c	0.832423	5.05804	0.204099	0.41351
Rv1479	-0.310704	9.46984	0.204183	0.41351
Rv2769c	1.14806	4.60669	0.204223	0.41351
Rv0435c	-0.398921	7.80058	0.204448	0.413751
Rv0815c	-0.655573	5.96003	0.204585	0.413814
Rv1641	0.344817	10.7585	0.205285	0.415017
Rv3338	-0.934979	4.95591	0.205557	0.415273
Rv2399c	0.710815	5.7222	0.205623	0.415273
Rv1773c	1.177	4.50124	0.205873	0.415563
Rv3139	0.38694	7.96981	0.207733	0.419102
Rv1859	0.476114	6.85329	0.208281	0.41999
Rv2081c	0.552327	6.34705	0.209863	0.422963
Rv2665	0.524521	6.22713	0.210091	0.423205
Rv2226	0.388733	8.10768	0.210815	0.424445
Rv2819c	-0.585559	6.70438	0.21103	0.424649
Rv0133	0.613599	6.09831	0.211133	0.424649
Rv3050c	0.361406	8.83507	0.212187	0.426346
Rv2890c	0.345356	9.6857	0.212194	0.426346
Rv1539	0.547974	6.40824	0.212315	0.426371
Rv3300c	-0.762807	5.99789	0.212657	0.426839
Rv2802c	0.694773	5.46314	0.213349	0.428008
Rv2809	-0.530482	6.67105	0.213585	0.428263
Rv3791	-0.612513	6.28835	0.213867	0.428609
Rv0425c	-0.304086	9.98205	0.214217	0.428741
Rv3784	-0.683521	6.13356	0.214229	0.428741
Rv2460c	0.371949	9.07724	0.214261	0.428741
Rv1333	0.473402	6.87207	0.215067	0.430073
Rv2067c	0.418004	7.54731	0.215146	0.430073
Rv3399	0.728005	5.59352	0.215355	0.430272
Rv1707	0.356483	8.54662	0.215502	0.430346
Rv0533c	-0.498023	7.0819	0.215893	0.430906
Rv1056	0.615093	6.07376	0.216005	0.43091
Rv0839	0.47847	6.61845	0.216486	0.43152
Rv2224c	0.343324	8.5897	0.216549	0.43152
Rv2085	-0.897329	5.38538	0.216641	0.43152
Rv2072c	-0.926079	5.15338	0.217312	0.432436
Rv1627c	0.418503	8.42994	0.21734	0.432436
Rv0028	0.965357	4.5161	0.217432	0.432436
Rv1546	0.808539	5.14189	0.218476	0.434148
Rv2023A	-0.837544	5.75129	0.218514	0.434148
Rv3897c	-0.634003	5.87951	0.218715	0.434158
Rv2307D	-0.640757	5.59499	0.21887	0.434158
Rv3280	-0.333479	9.17177	0.218996	0.434158
Rv0457c	0.678132	5.78841	0.219069	0.434158
Rv3334	0.508649	6.2407	0.219073	0.434158
Rv1624c	-0.792802	5.62495	0.219629	0.434646
Rv1067c	1.57268	3.03759	0.219647	0.434646
Rv2719c	-0.7672	5.70895	0.219651	0.434646
Rv1610	0.527374	6.26251	0.219821	0.434763
Rv2750	-0.679541	6.03634	0.22009	0.43496
Rv0787	-1.00189	4.12533	0.220143	0.43496
Rv0819	0.421893	7.13686	0.220736	0.435912
Rv0348	-0.89137	5.54641	0.221723	0.43706
Rv2025c	-1.05131	4.67954	0.221805	0.43706
Rv3018c	-7.99707	3.05509	0.221858	0.43706
Rv0576	-0.528952	6.37834	0.221876	0.43706
Rv1750c	0.589593	6.22968	0.222109	0.43706
Rv0812	-0.692879	5.75165	0.222239	0.43706
Rv3696c	-0.544446	6.52987	0.222256	0.43706
Rv0602c	-8.04233	2.86724	0.222274	0.43706
Rv2585c	0.38212	8.17033	0.222321	0.43706
Rv2605c	-0.479635	7.04281	0.222659	0.437505
Rv2835c	1.13305	3.81361	0.223476	0.438891
Rv2567	-0.371568	8.06932	0.224176	0.440045
Rv2618	1.13578	3.9783	0.224424	0.440312
[truncated: 1,922 more rows]

## Sheet: UT127 DEGs UP
List of differentially expressed upregulated genes of M. tuberculosis UT127 in hSMs compared with UT127 cultured in Sauton's medium
Reference	logFC	logCPM	PValue	FDR
Rv1130	7.49057	12.0923	3.80052e-71	7.44902e-68
Rv1131	7.48024	11.7991	6.7173e-61	8.77728e-58
Rv1057	6.18431	10.0622	1.67197e-55	1.63853e-52
Rv2933	5.26947	11.2047	8.6801e-55	6.8052e-52
Rv2932	5.4789	10.1773	3.51563e-50	1.96875e-47
Rv0467	5.88824	11.5243	2.22084e-39	8.70571e-37
Rv2934	3.80382	10.8188	1.23707e-37	4.04111e-35
Rv1405c	8.16615	10.7397	1.88623e-37	5.6877e-35
Rv2931	3.74389	11.5054	3.09356e-37	8.66196e-35
Rv2930	3.63937	11.1868	7.19736e-37	1.88091e-34
Rv2641	4.10087	7.77664	3.1665e-35	7.75794e-33
Rv2935	3.47165	10.8021	2.12395e-32	4.16294e-30
Rv0251c	3.56187	8.93282	9.18709e-31	1.44054e-28
Rv0968	3.93819	7.93871	6.56833e-29	9.19566e-27
Rv1738	4.82929	7.97978	2.12787e-27	2.87629e-25
Rv3269	4.22448	7.93258	4.63686e-27	6.05882e-25
Rv0847	3.36867	7.69205	3.79493e-26	4.79876e-24
Rv0079	5.00171	8.12774	4.12067e-26	5.04782e-24
Rv2386c	3.22291	6.68494	9.73681e-26	1.15662e-23
Rv1536	3.00162	10.9269	2.02469e-25	2.20467e-23
Rv1375	3.19542	10.9777	2.76707e-25	2.9316e-23
Rv1807	3.80601	8.73172	3.64836e-25	3.76357e-23
Rv3549c	3.99937	9.63765	3.89511e-25	3.91509e-23
Rv1132	3.18766	9.70224	9.91396e-25	9.71568e-23
Rv1221	2.8396	11.3019	1.25641e-24	1.20125e-22
Rv0080	4.98452	6.44947	2.45989e-24	2.24251e-22
Rv0186A	3.3749	10.0584	3.57738e-24	3.18712e-22
Rv0967	3.69612	8.96713	4.71855e-23	3.85348e-21
Rv2395B	3.21398	9.10225	1.11775e-22	8.76317e-21
Rv2590	3.26041	10.5056	1.31148e-22	1.00804e-20
Rv2875	3.81923	9.75113	2.95304e-22	2.22614e-20
Rv3270	2.89236	9.25196	3.75768e-22	2.7278e-20
Rv2707	2.8287	9.71256	3.96125e-22	2.82329e-20
Rv2937	3.22827	7.14478	5.66741e-22	3.89759e-20
Rv0146	3.3926	8.68504	9.83268e-22	6.64554e-20
Rv2381c	2.83712	8.47832	1.147e-21	7.62073e-20
Rv2172c	2.92697	9.85766	1.32345e-21	8.64652e-20
Rv3130c	3.57486	8.57154	1.45238e-21	9.33332e-20
Rv3487c	2.95769	9.34835	1.98629e-21	1.25585e-19
Rv1847	3.4456	6.61296	3.49552e-21	2.10807e-19
Rv0969	2.80612	9.38282	1.13284e-20	6.34388e-19
Rv1535	2.9683	10.0343	1.4582e-20	8.05088e-19
Rv2623	4.79057	8.11514	6.79109e-20	3.69737e-18
Rv1813c	3.3427	8.3534	7.1747e-20	3.85272e-18
Rv1909c	3.04828	7.50163	9.16941e-20	4.75131e-18
Rv2380c	2.65864	9.6151	9.21173e-20	4.75131e-18
Rv1806	4.26452	8.12827	9.7738e-20	4.97575e-18
Rv1682	3.53262	7.6773	1.34529e-19	6.76096e-18
Rv2936	2.90845	9.11346	2.98059e-19	1.46049e-17
rnpB	2.58951	15.1336	3.43032e-19	1.66011e-17
Rv2329c	3.25893	7.78524	4.355e-19	2.0819e-17
Rv1403c	5.85972	7.70136	5.54659e-19	2.6196e-17
Rv1129c	4.84166	9.13281	9.03275e-19	4.16569e-17
Rv1811	2.91851	7.00199	9.47511e-19	4.31889e-17
Rv1392	2.37062	11.0718	1.21987e-18	5.49643e-17
Rv2699c	2.87704	8.10525	3.35577e-18	1.49484e-16
Rv2428	3.23457	6.63979	3.87648e-18	1.70739e-16
Rv2874	3.38233	7.76783	4.52409e-18	1.94884e-16
Rv3557c	3.35854	8.82769	6.35677e-18	2.70854e-16
Rv1348	2.64206	7.35864	6.81341e-18	2.87189e-16
Rv2450c	5.93595	6.81074	1.33461e-17	5.44967e-16
Rv2949c	2.95711	8.54753	1.42978e-17	5.77806e-16
Rv0654	2.63884	8.12173	3.35175e-17	1.3407e-15
Rv1195	2.54273	10.1778	4.37258e-17	1.71405e-15
Rv3127	3.07504	7.68837	5.06843e-17	1.96715e-15
Rv2939	2.55308	8.68485	8.7798e-17	3.34144e-15
Rv1996	2.69602	5.6521	1.38923e-16	5.23632e-15
Rv2378c	2.56338	6.62066	1.81413e-16	6.77276e-15
Rv2030c	3.27374	9.43666	1.96224e-16	7.18877e-15
Rv3862c	2.55643	8.87935	2.18267e-16	7.84961e-15
Rv1812c	2.36562	7.41472	2.98275e-16	1.06294e-14
Rv3416	3.71788	8.88218	3.35046e-16	1.18323e-14
Rv2124c	2.13655	10.7945	3.58273e-16	1.25396e-14
Rv2948c	2.33186	9.29182	4.23465e-16	1.46901e-14
Rv1706c	3.56414	6.99964	5.2326e-16	1.79928e-14
Rv3135	2.85437	8.1647	6.28866e-16	2.14361e-14
Rv0384c	2.23324	9.48406	1.02437e-15	3.40299e-14
Rv3824c	2.43889	9.22392	1.53183e-15	5.04603e-14
Rv1790	3.00001	6.36013	2.03527e-15	6.64855e-14
Rv2938	2.70709	7.4494	2.0602e-15	6.67437e-14
Rv2382c	3.01729	7.30716	2.41201e-15	7.75008e-14
Rv2710	2.0143	11.7507	2.46061e-15	7.80768e-14
Rv2466c	2.63559	8.06839	2.46978e-15	7.80768e-14
Rv2034	5.19805	4.30815	5.02867e-15	1.55216e-13
Rv0469	2.33528	9.85865	5.2926e-15	1.60829e-13
Rv0468	3.47172	9.24356	6.13418e-15	1.84969e-13
Rv2396	2.40854	9.52763	6.42005e-15	1.92112e-13
Rv2940c	1.95089	12.2194	7.79219e-15	2.29665e-13
Rv1168c	2.24501	7.28817	1.16469e-14	3.40714e-13
Rv2035	2.94394	5.3115	1.49077e-14	4.32875e-13
Rv3312A	3.49332	7.25465	1.92248e-14	5.50082e-13
Rv2873	2.52769	8.79629	2.81971e-14	7.89519e-13
Rv2591	3.36483	6.68681	3.00828e-14	8.36344e-13
Rv0211	2.10263	10.7829	3.03649e-14	8.38241e-13
Rv1955	2.36558	6.59467	4.7315e-14	1.29703e-12
Rv3556c	2.92692	9.64621	6.64969e-14	1.81019e-12
Rv3767c	3.05572	7.49122	7.99441e-14	2.16125e-12
Rv2007c	4.15487	6.74417	9.35639e-14	2.49504e-12
Rv3825c	1.94118	11.4982	9.57728e-14	2.53669e-12
Rv0848	2.02331	7.18236	1.04698e-13	2.71798e-12
Rv3823c	2.29726	9.85389	1.09482e-13	2.82347e-12
Rv3406	3.48096	5.34394	1.71875e-13	4.40359e-12
Rv2379c	2.4211	8.84988	1.82232e-13	4.63863e-12
Rv1787	2.73634	6.57827	1.88282e-13	4.76171e-12
Rv3054c	4.96749	4.55406	1.92929e-13	4.84795e-12
Rv0586	2.13794	8.08906	2.04861e-13	5.115e-12
Rv1779c	2.48016	8.54202	2.34146e-13	5.8092e-12
Rv2627c	4.56798	5.40716	2.45473e-13	6.05192e-12
Rv1705c	4.36568	6.85504	2.83806e-13	6.95324e-12
Rv0188	2.35737	8.75956	2.90369e-13	7.02621e-12
Rv2662	4.96098	4.71436	3.09888e-13	7.45252e-12
Rv2629	2.74402	8.32273	4.13714e-13	9.88879e-12
Rv2950c	1.95348	10.7052	4.2884e-13	1.01882e-11
Rv0792c	3.38889	4.95442	5.04631e-13	1.19166e-11
Rv1854c	2.13506	8.98977	5.59793e-13	1.314e-11
Rv1345	2.38281	7.58041	6.04414e-13	1.39371e-11
Rv1346	2.54194	7.94953	6.84716e-13	1.56964e-11
Rv0826	2.17674	9.33706	9.08586e-13	2.07073e-11
Rv1285	2.31609	6.81831	1.0714e-12	2.41372e-11
Rv2031c	3.14786	8.88946	1.09895e-12	2.46164e-11
Rv1361c	3.28681	8.20537	2.10884e-12	4.6442e-11
Rv1196	2.30797	10.7709	2.82024e-12	6.14186e-11
Rv1183	2.36791	9.33653	3.24936e-12	6.92254e-11
Rv3176c	3.02983	6.32691	7.6519e-12	1.61266e-10
Rv1647	2.54544	6.68142	8.47998e-12	1.77762e-10
Rv3551	2.93787	8.69302	9.04267e-12	1.88549e-10
Rv1040c	2.77805	4.85094	9.37599e-12	1.93834e-10
Rv3175	3.67862	5.26711	1.02532e-11	2.10433e-10
Rv2383c	2.42263	8.79734	1.22114e-11	2.47311e-10
Rv3131	2.27121	8.30052	1.41113e-11	2.82226e-10
Rv2876	2.58109	8.89661	1.43493e-11	2.85528e-10
Rv1396c	2.36043	7.93176	1.56275e-11	3.09393e-10
Rv1907c	2.56255	6.34476	1.80867e-11	3.54499e-10
Rv1065	2.22118	8.34956	1.89485e-11	3.68663e-10
Rv0726c	2.01483	8.55387	2.12637e-11	4.10609e-10
Rv0791c	2.8247	4.9294	2.15455e-11	4.14013e-10
Rv2946c	1.81629	9.66715	2.28959e-11	4.37815e-10
Rv0846c	2.08527	6.76155	2.56283e-11	4.87685e-10
Rv1344	3.86848	4.98215	3.14927e-11	5.96384e-10
Rv0725c	2.85699	6.12465	3.42142e-11	6.44807e-10
Rv2631	3.02493	5.7477	3.48368e-11	6.53399e-10
Rv2621c	2.72478	5.71969	3.83037e-11	7.15003e-10
ncRv12659	2.30916	8.78315	3.94568e-11	7.33037e-10
Rv3484	1.9471	9.03023	4.42304e-11	8.17844e-10
Rv3137	2.52059	7.57124	4.7206e-11	8.64708e-10
Rv1533	2.15954	7.73893	5.79071e-11	1.0558e-09
Rv1997	2.63317	5.38272	6.1803e-11	1.12161e-09
Rv2913c	2.24569	6.62398	6.26669e-11	1.13205e-09
Rv1184c	2.5975	7.86731	7.29455e-11	1.30569e-09
Rv1856c	1.96791	7.77127	8.53881e-11	1.52146e-09
Rv0768	2.48428	6.36386	1.17527e-10	2.07526e-09
Rv3206c	1.84014	9.46114	1.19219e-10	2.09569e-09
Rv2517c	2.43751	5.6788	2.10734e-10	3.62315e-09
Rv2332	2.47753	6.71245	2.62465e-10	4.47332e-09
Rv3838c	1.95433	6.88543	2.71933e-10	4.61462e-09
Rv1875	2.19461	6.88109	3.05603e-10	5.13216e-09
Rv0083	3.20744	5.48956	3.0665e-10	5.13216e-09
Rv0991c	1.90653	7.98402	3.07668e-10	5.13216e-09
Rv1194c	1.94015	9.38694	3.24819e-10	5.39531e-09
Rv3550	2.89794	8.25313	4.80245e-10	7.90992e-09
Rv3429	2.36267	8.66004	4.8606e-10	7.9722e-09
Rv2643	2.43255	5.61515	5.00905e-10	8.18146e-09
Rv0706	2.60888	8.32036	5.28798e-10	8.6012e-09
Rv0885	1.71531	8.13696	5.42329e-10	8.74869e-09
Rv2963	1.96431	6.19094	5.95423e-10	9.56582e-09
Rv1644	1.94663	8.66352	6.97727e-10	1.11636e-08
Rv3248c	1.59925	11.3424	7.12732e-10	1.13114e-08
Rv3613c	1.9341	7.52965	7.58957e-10	1.19964e-08
Rv1211	1.82844	8.13158	8.0025e-10	1.25479e-08
Rv3425	3.78804	3.81956	8.08172e-10	1.26216e-08
Rv0990c	3.04931	5.61151	1.12559e-09	1.75092e-08
Rv1376	1.89147	8.58546	1.42272e-09	2.19569e-08
Rv1169c	2.89357	5.04963	1.52496e-09	2.33509e-08
Rv3461c	1.89658	9.3696	1.96971e-09	2.99274e-08
Rv3223c	1.71134	8.86868	1.98078e-09	2.99794e-08
Rv2642	3.28044	4.32489	2.25014e-09	3.39251e-08
Rv1066	2.30396	6.125	2.56913e-09	3.81477e-08
Rv3742c	3.26187	8.15391	2.78714e-09	4.12286e-08
Rv3136	2.21028	9.96697	3.26738e-09	4.79706e-08
Rv3645	1.72699	8.84591	3.50216e-09	5.06585e-08
Rv2429	3.32212	6.07327	3.61098e-09	5.20406e-08
Rv0867c	1.93878	9.25598	3.8462e-09	5.50259e-08
Rv0244c	2.23604	9.21749	3.86472e-09	5.50898e-08
Rv0453	2.70983	7.41277	3.93943e-09	5.59514e-08
Rv2867c	1.86562	8.51302	4.1043e-09	5.78736e-08
Rv1349	2.24576	5.91529	4.51053e-09	6.26996e-08
Rv2693c	1.98736	6.81084	6.37832e-09	8.74231e-08
Rv3746c	4.50206	5.48257	8.19617e-09	1.11948e-07
Rv3288c	2.05786	6.46329	8.73371e-09	1.18876e-07
Rv0753c	1.67774	6.96458	1.05933e-08	1.427e-07
Rv1419	1.92738	7.38007	1.11151e-08	1.49216e-07
Rv0575c	3.94785	5.77094	1.31762e-08	1.75087e-07
Rv3174	5.91897	4.88444	1.39865e-08	1.83983e-07
Rv1808	1.89598	8.29233	1.63089e-08	2.13103e-07
Rv0483	1.54265	10.0787	1.69046e-08	2.20153e-07
Rv1058	1.93839	7.74424	1.757e-08	2.28061e-07
Rv1128c	2.42103	7.47611	2.14043e-08	2.76914e-07
Rv3252c	3.36506	8.94865	2.66257e-08	3.42205e-07
Rv3426	2.43642	4.94221	3.27345e-08	4.19344e-07
Rv1460	1.81673	6.6932	3.42216e-08	4.36966e-07
Rv3340	1.64973	8.8372	3.44997e-08	4.39087e-07
Rv3548c	2.20424	8.7047	4.27844e-08	5.37547e-07
Rv2782c	1.80334	8.21167	4.48875e-08	5.62169e-07
Rv1170	1.95525	6.39237	5.34696e-08	6.61201e-07
Rv3863	1.93566	9.73988	6.55136e-08	8.02542e-07
Rv0086	2.489	5.53214	7.09361e-08	8.66261e-07
Rv2123	3.73972	4.18169	7.9364e-08	9.60206e-07
Rv0747	2.29777	6.88936	8.23542e-08	9.93319e-07
Rv3560c	2.42586	7.03506	1.01343e-07	1.21861e-06
Rv3561	1.97441	8.23947	1.20958e-07	1.4456e-06
Rv0465c	1.70666	6.98074	1.5194e-07	1.79399e-06
Rv0145	1.51001	9.75961	1.8898e-07	2.21135e-06
Rv2651c	2.30822	5.95342	1.94961e-07	2.27455e-06
Rv2694c	1.59804	8.43911	2.18586e-07	2.5276e-06
Rv1299	1.61219	8.80911	2.79579e-07	3.1859e-06
Rv3197A	2.22259	7.03457	2.89111e-07	3.27548e-06
Rv3455c	1.68725	7.88094	2.91365e-07	3.2915e-06
Rv3854c	1.68202	8.98409	3.54301e-07	3.93445e-06
Rv1082	1.62569	8.10762	3.71435e-07	4.11307e-06
Rv3741c	3.2822	7.84807	3.96715e-07	4.36832e-06
Rv2878c	1.89345	7.24178	4.03782e-07	4.43369e-06
Rv2432c	2.22515	6.30288	4.22189e-07	4.60997e-06
Rv3160c	1.90648	5.9767	5.31807e-07	5.74293e-06
Rv0449c	2.18216	7.38139	5.69354e-07	6.098e-06
Rv3439c	1.94197	6.821	5.71571e-07	6.10506e-06
Rv1029	1.92257	6.05695	5.87498e-07	6.2243e-06
Rv2327	1.73538	8.35109	7.41825e-07	7.77528e-06
Rv0813c	1.54634	7.86857	7.95613e-07	8.29469e-06
Rv3247c	1.79191	6.84083	8.66574e-07	8.98669e-06
Rv1801	2.98549	5.10651	9.24788e-07	9.56509e-06
Rv3289c	2.81249	4.89907	1.06966e-06	1.09768e-05
Rv1471	1.76065	6.66047	1.06967e-06	1.09768e-05
Rv3660c	2.08244	5.85701	1.08855e-06	1.10547e-05
Rv0784	2.34299	5.37544	1.10522e-06	1.11661e-05
Rv1468c	1.95136	6.38095	1.34826e-06	1.34142e-05
Rv0840c	2.78004	5.08918	1.44344e-06	1.42886e-05
Rv2624c	3.89052	4.1935	1.52789e-06	1.50865e-05
Rv2384	1.96981	5.77166	1.59953e-06	1.57147e-05
Rv2628	3.35364	3.86035	2.11824e-06	2.0452e-05
Rv2516c	1.52479	6.87038	2.18791e-06	2.10211e-05
Rv3094c	2.84511	4.38563	2.28877e-06	2.19364e-05
Rv2328	2.27193	6.23715	2.42746e-06	2.31524e-05
Rv3612c	1.58554	7.27149	3.38294e-06	3.15985e-05
Rv0905	1.61857	7.19079	5.20444e-06	4.75557e-05
Rv0302	1.75214	6.67964	5.48966e-06	4.98136e-05
Rv3553	2.22462	8.04159	5.79459e-06	5.24591e-05
Rv0767c	2.48459	4.19485	5.94125e-06	5.35395e-05
Rv2742c	2.2076	5.53476	6.23019e-06	5.57588e-05
Rv3341	1.54633	8.043	6.27044e-06	5.59912e-05
Rv0830	1.90849	6.07211	6.57022e-06	5.84019e-05
Rv2626c	3.42857	6.04309	6.97838e-06	6.1611e-05
Rv1534	1.77747	6.27872	7.24576e-06	6.36871e-05
Rv3552	2.48833	7.83576	7.24603e-06	6.36871e-05
Rv1586c	2.00378	4.46006	7.5237e-06	6.58324e-05
Rv1857	1.63015	6.41676	8.16912e-06	7.08472e-05
Rv0263c	1.61062	6.53494	8.38802e-06	7.24252e-05
Rv3177	4.79088	3.31816	8.77119e-06	7.51593e-05
Rv1489	1.65107	6.33141	8.97219e-06	7.66252e-05
Rv0447c	1.86111	7.39066	9.20804e-06	7.84685e-05
Rv2107	4.50099	3.3085	9.69876e-06	8.2471e-05
Rv0112	1.65013	7.38666	1.00249e-05	8.48759e-05
Rv3601c	1.62657	6.56521	1.31066e-05	0.000108621
Rv3062	1.62501	6.51104	1.38235e-05	0.000113602
Rv1039c	1.88857	5.12135	1.67075e-05	0.000135317
Rv3453	2.51531	4.42073	1.91552e-05	0.00015293
Rv0115	2.50172	5.4628	2.09179e-05	0.000166663
Rv0065	1.93278	5.88684	2.24641e-05	0.000178257
Rv3738c	2.23772	5.65939	2.51829e-05	0.00019783
Rv2705c	2.06209	5.16145	2.58816e-05	0.000202507
Rv3485c	1.98116	6.54	2.76468e-05	0.000213758
Rv0252	3.361	8.67519	3.06724e-05	0.000235295
Rv2377c	2.55801	4.35196	3.16076e-05	0.00024012
Rv3371	1.57989	8.1446	3.53194e-05	0.000267282
Rv1343c	2.02402	5.51556	3.68406e-05	0.000278257
Rv3855	1.74033	6.05742	4.06956e-05	0.000305607
Rv0366c	1.9359	5.44824	4.29239e-05	0.000321724
Rv2209	1.66877	6.35948	5.10301e-05	0.000373903
Rv0530A	2.17138	5.30175	5.22718e-05	0.000382286
Rv3839	2.64775	4.28521	5.28601e-05	0.000385869
Rv0081	6.41766	2.29912	5.30117e-05	0.000386256
Rv1030	1.65109	5.81396	5.42327e-05	0.00039442
Rv2036	1.87118	5.88271	5.51585e-05	0.000400232
Rv2032	3.19663	5.59332	5.87096e-05	0.000423055
Rv2022c	1.576	5.87672	5.89404e-05	0.000423938
Rv1430	2.3509	7.55527	6.85054e-05	0.000486488
Rv1737c	2.3445	6.10817	7.02505e-05	0.000497079
Rv3322c	2.18986	6.14735	7.49378e-05	0.000524565
Rv0693	2.67307	5.33476	8.27618e-05	0.000571173
Rv0756c	1.50163	6.31834	8.65378e-05	0.000594095
Rv2630	2.42955	4.89484	8.68888e-05	0.000595462
Rv0087	2.38263	5.14724	9.73419e-05	0.000656764
Rv0790c	1.95393	4.89003	0.000104764	0.000703212
Rv2877c	2.19155	5.2267	0.000119264	0.00079645
Rv1347c	1.80224	5.49605	0.000120233	0.000800698
Rv3559c	1.86155	7.06913	0.000120309	0.000800698
Rv1342c	1.85112	5.17619	0.000130583	0.000861759
Rv1736c	1.87092	7.15885	0.000151532	0.00098402
Rv1038c	2.74209	3.42627	0.000151928	0.000984394
Rv0114	2.55168	5.35406	0.000186216	0.00118694
Rv2615c	3.58765	3.61235	0.000196125	0.00124403
Rv2663	2.1935	4.2233	0.000197082	0.00124808
Rv0782	1.70257	7.20093	0.000208048	0.00130907
Rv2625c	2.68451	5.25509	0.000221048	0.00138641
Rv3555c	2.01267	6.76312	0.000225348	0.00140439
Rv0082	4.88929	2.58327	0.000228298	0.00141827
Rv3531c	1.62498	6.56291	0.000231311	0.00143472
Rv2957	1.62423	6.88688	0.000237038	0.00146791
Rv0448c	3.58748	5.00739	0.000260609	0.00160171
Rv2323c	1.9374	5.17322	0.000266781	0.00163404
Rv0766c	1.50335	5.64224	0.000413501	0.00241929
Rv1766	1.92803	5.08968	0.000468992	0.00270759
Rv1848	2.14463	4.33732	0.000488865	0.0028099
Rv2142c	1.88518	5.09459	0.000644324	0.00361338
Rv3016	1.70717	5.76837	0.000703686	0.00390715
Rv3740c	2.11589	7.94796	0.000719323	0.00398235
Rv1532c	3.0031	3.35782	0.000732823	0.00404601
Rv3641c	1.59919	5.71841	0.00105696	0.00568351
Rv1778c	1.74134	5.97725	0.00113477	0.00604791
Rv0084	2.03511	4.8923	0.00119907	0.00632618
Rv1733c	3.33655	3.64442	0.00120611	0.00635477
Rv2640c	1.60122	5.10651	0.00123215	0.00648328
Rv1788	3.64513	3.12108	0.00136804	0.00709354
Rv1994c	1.59778	4.23594	0.00142565	0.0073053
Rv2655c	2.48436	3.79357	0.0014951	0.00760153
Rv3454	2.27677	3.8893	0.00166136	0.00836013
Rv0085	2.74042	2.96654	0.00177839	0.00887612
Rv1190	1.98116	4.33877	0.00198176	0.00982114
Rv1489A	1.68204	5.1675	0.00215893	0.0105788
Rv3251c	2.12498	4.68403	0.00272499	0.0129896
Rv2011c	2.38941	3.2344	0.00364103	0.0166156
Rv2470	1.61468	5.32545	0.00477514	0.0213439
Rv2656c	3.35064	2.0997	0.00488334	0.0218026
Rv3383c	1.59163	5.62664	0.00492771	0.0219507
Rv2076c	1.76883	4.52786	0.00703414	0.0299716
Rv1325c	1.6414	5.15331	0.00714901	0.030362
Rv3128c	2.88376	3.1212	0.00720426	0.0305305
Rv0735	1.61198	5.36511	0.00761456	0.0319926
Rv1956	1.81445	4.58466	0.00797711	0.0331956
Rv3324c	1.76917	6.30136	0.00865136	0.0356607
Rv3724A	1.71251	4.74994	0.00932613	0.0379631
Rv2639c	1.86957	4.2954	0.00959066	0.0387182
Rv3739c	2.34584	4.1162	0.00990315	0.039775
Rv3097c	1.84473	4.34565	0.0101151	0.040378
Rv2865	1.85941	4.31547	0.010287	0.0409806
Rv1395	1.56729	4.55342	0.0108798	0.0429926
Rv0960	1.59458	4.60701	0.011019	0.043499
Rv3512	2.40127	4.0217	0.0115292	0.0451495

## Sheet: UT127 DEGs DOWN
List of differentially expressed downgulated genes of M. tuberculosis UT127 in hSMs compared with UT127 cultured in Sauton's medium
Reference	logFC	logCPM	PValue	FDR
Rv0341	-5.88438	11.3509	4.10836e-122	1.61048e-118
Rv0342	-4.13075	9.84077	1.26387e-53	8.25727e-51
Rv2524c	-3.06447	11.8287	3.72632e-46	1.82589e-43
Rv0129c	-4.39528	9.3428	9.52039e-43	4.14666e-40
Rv0171	-3.52229	9.54094	6.49457e-39	2.31443e-36
Rv0166	-3.3496	9.55896	4.83012e-34	1.11377e-31
Rv0173	-4.00461	8.81088	4.88449e-33	1.06373e-30
Rv0169	-3.50331	9.0314	1.36942e-32	2.82532e-30
Rv3810	-3.89451	8.94224	2.72162e-32	5.08035e-30
Rv0174	-3.08063	9.65497	4.93873e-32	8.79993e-30
Rv1884c	-3.92937	8.78347	5.69839e-32	9.71204e-30
Rv0170	-3.39824	9.01002	5.21815e-31	8.52299e-29
Rv0167	-3.55019	8.86669	7.40633e-30	1.11665e-27
Rv0172	-3.09334	9.36623	2.36014e-29	3.42658e-27
Rv2147c	-3.65987	8.64856	1.2312e-25	1.4195e-23
Rv2150c	-3.19469	8.71759	1.34237e-25	1.50345e-23
Rv3587c	-3.37057	8.55124	2.14496e-24	2.00196e-22
Rv0343	-3.24685	8.38311	8.26999e-24	7.20408e-22
Rv1157c	-5.57869	7.37057	1.44035e-23	1.22743e-21
Rv1477	-3.21892	8.52252	1.52157e-23	1.26906e-21
Rv1158c	-4.57707	7.63346	7.99167e-23	6.39333e-21
Rv0996	-3.79047	8.05693	3.00998e-22	2.22625e-20
Rv0168	-3.65042	8.11078	4.78203e-22	3.34742e-20
Rv1697	-3.62629	8.23192	2.13893e-21	1.33089e-19
Rv0883c	-3.45102	8.07937	3.47436e-21	2.10807e-19
Rv2350c	-4.30879	7.6603	3.9717e-21	2.35176e-19
Rv1219c	-4.66307	7.12902	4.0196e-21	2.35176e-19
Rv2348c	-2.48494	9.37301	4.67637e-21	2.69579e-19
Rv0312	-3.64726	7.91908	7.05198e-21	4.00634e-19
Rv2748c	-3.33953	8.17581	9.19403e-20	4.75131e-18
Rv2485c	-3.60263	7.72437	2.35063e-19	1.16639e-17
Rv3260c	-2.76799	8.47274	7.58527e-19	3.53979e-17
Rv2244	-2.43851	9.75647	4.29355e-18	1.87008e-16
Rv3711c	-3.93393	7.44458	8.89448e-18	3.70919e-16
Rv1218c	-3.67006	7.10577	1.19755e-17	4.94147e-16
Rv2347c	-2.41475	9.07944	3.79596e-17	1.50305e-15
Rv1754c	-3.17108	7.73492	8.48634e-17	3.26142e-15
Rv2846c	-1.95912	9.96588	1.90273e-16	7.03652e-15
Rv2245	-2.14568	10.8465	1.9899e-16	7.22259e-15
Rv0677c	-2.46932	8.58912	7.23195e-16	2.4439e-14
Rv0040c	-2.73945	8.24469	8.7734e-16	2.93946e-14
Rv2349c	-3.92753	7.17088	3.29865e-15	1.03446e-13
Rv3763	-2.08759	9.19012	3.52913e-15	1.09795e-13
Rv2864c	-4.15887	7.11082	5.28908e-15	1.60829e-13
Rv0108c	-2.2785	8.62119	6.55161e-15	1.94563e-13
Rv2163c	-2.7544	7.76749	1.84089e-14	5.3061e-13
Rv1381	-3.11325	7.32407	2.36178e-14	6.70882e-13
Rv0104	-12.1351	6.23516	2.42933e-14	6.85106e-13
Rv3811	-2.32757	8.99188	8.14172e-14	2.186e-12
Rv3267	-2.49464	8.44797	9.96203e-14	2.60376e-12
Rv3413c	-2.89203	7.76373	9.96335e-14	2.60376e-12
Rv3717	-4.21824	6.78238	2.8638e-13	6.97273e-12
Rv2356c	-2.4169	7.48348	5.85043e-13	1.3651e-11
Rv1384	-2.16246	8.44282	5.93942e-13	1.37766e-11
Rv2246	-1.69464	10.1057	9.68445e-13	2.19439e-11
Rv0111	-3.03579	7.73746	1.1502e-12	2.56181e-11
Rv3156	-2.19046	8.55895	1.33809e-12	2.96345e-11
Rv1076	-3.22939	7.11215	2.79152e-12	6.11327e-11
Rv3330	-2.923	7.34277	2.95745e-12	6.40509e-11
Rv1552	-4.18882	6.55075	3.08966e-12	6.65464e-11
Rv3148	-2.26518	8.29445	3.22446e-12	6.90705e-11
Rv3497c	-3.19382	7.19329	5.68486e-12	1.20457e-10
Rv1502	-3.21897	7.36114	9.39503e-12	1.93834e-10
Rv2346c	-1.78123	9.01681	1.06435e-11	2.17305e-10
ncRv3418Ac	-2.04957	9.01129	1.22394e-11	2.47311e-10
Rv3414c	-2.55716	7.82115	1.33054e-11	2.67472e-10
Rv3005c	-2.09829	8.16777	1.60805e-11	3.16762e-10
Rv2986c	-1.62356	10.224	1.89974e-11	3.68663e-10
Rv3151	-1.77328	9.13786	4.54312e-11	8.36105e-10
Rv1815	-2.34572	7.83186	6.35501e-11	1.14274e-09
Rv1478	-3.20845	7.02788	9.68551e-11	1.71797e-09
Rv1699	-1.77217	8.99175	1.30534e-10	2.28435e-09
Rv2338c	-2.67116	7.2118	1.45732e-10	2.53897e-09
Rv3750c	-1.88876	8.14796	1.64867e-10	2.85965e-09
Rv2074	-2.5152	7.37298	1.83214e-10	3.16387e-09
Rv2720	-2.34696	7.82354	2.40715e-10	4.12054e-09
Rv0676c	-1.73055	9.31676	2.93683e-10	4.96222e-09
Rv3209	-2.46181	7.30174	3.43194e-10	5.67645e-09
Rv2352c	-2.80343	6.9542	5.37274e-10	8.70295e-09
Rv0243	-1.79582	8.79222	7.04404e-10	1.12247e-08
Rv3157	-2.20028	7.98178	7.96109e-10	1.25331e-08
Rv1770	-1.85071	8.12921	1.51567e-09	2.32997e-08
Rv1230c	-2.04886	7.72649	1.72189e-09	2.62639e-08
Rv2721c	-1.56593	9.30395	2.35855e-09	3.53601e-08
Rv1078	-1.79777	8.77669	2.36336e-09	3.53601e-08
Rv1661	-1.74053	8.29869	3.02399e-09	4.45641e-08
Rv1566c	-2.20029	7.48128	3.32175e-09	4.85868e-08
Rv3150	-2.13544	7.90367	3.39039e-09	4.94064e-08
Rv2737c	-1.75164	8.66804	3.49345e-09	5.06585e-08
Rv3894c	-2.00819	8.18358	3.69347e-09	5.30345e-08
Rv1662	-2.38599	7.34073	3.96942e-09	5.61737e-08
Rv1768	-2.5808	6.9018	4.27479e-09	5.96562e-08
Rv1383	-2.92135	6.69506	4.27638e-09	5.96562e-08
Rv2525c	-2.52801	7.09371	5.36553e-09	7.43211e-08
Rv1987	-2.20301	7.71325	6.22542e-09	8.56292e-08
Rv0058	-1.66159	8.88426	6.22559e-09	8.56292e-08
Rv0430	-2.60217	7.10404	1.0177e-08	1.38041e-07
Rv0696	-2.50419	7.04114	1.03114e-08	1.39382e-07
Rv3153	-2.17738	7.5364	1.18638e-08	1.58723e-07
Rv1632c	-2.94216	6.6624	1.21527e-08	1.62036e-07
Rv2164c	-2.35319	7.0768	1.35126e-08	1.78639e-07
Rv1251c	-2.58842	6.97164	1.35347e-08	1.78639e-07
Rv0165c	-2.54949	7.00151	1.44815e-08	1.89857e-07
Rv3734c	-1.64287	8.2955	2.62721e-08	3.38772e-07
Rv3258c	-2.741	6.85697	3.61992e-08	4.59227e-07
Rv0176	-1.87777	8.01753	4.15279e-08	5.25127e-07
Rv1701	-2.35264	7.32953	4.20873e-08	5.30489e-07
Rv0761c	-1.76406	8.129	5.04314e-08	6.2759e-07
Rv0309	-1.7024	8.37544	5.18759e-08	6.43524e-07
Rv2351c	-2.49931	6.79071	6.01631e-08	7.41633e-07
Rv1013	-1.65204	9.01217	6.54347e-08	8.02542e-07
Rv2101	-1.59754	8.46238	7.44248e-08	9.06041e-07
Rv3494c	-1.76361	7.75312	1.10523e-07	1.32492e-06
Rv2600	-3.41614	5.60909	1.3146e-07	1.56634e-06
Rv0890c	-2.49723	6.77218	1.48135e-07	1.75435e-06
Rv0179c	-1.60302	8.29674	1.68184e-07	1.97982e-06
Rv3152	-1.77863	8.023	1.9998e-07	2.32618e-06
Rv0175	-1.62079	8.27341	2.06722e-07	2.39749e-06
Rv1816	-2.90818	6.61122	2.27308e-07	2.62073e-06
Rv0519c	-2.824	6.55262	2.40851e-07	2.76873e-06
Rv3743c	-2.31551	7.25399	2.65672e-07	3.03625e-06
Rv0241c	-1.92948	7.21556	2.87118e-07	3.26233e-06
Rv3145	-2.25878	6.99628	3.00821e-07	3.38856e-06
Rv1679	-2.61935	6.56922	3.27391e-07	3.67403e-06
Rv2633c	-1.65074	8.22954	3.28039e-07	3.67403e-06
Rv2681	-2.17391	7.11841	3.44434e-07	3.83574e-06
Rv2149c	-2.26733	6.91976	4.21938e-07	4.60997e-06
Rv3158	-1.58923	7.97192	4.46302e-07	4.84627e-06
Rv2484c	-1.52051	8.36485	4.93185e-07	5.34056e-06
Rv0506	-2.12337	7.00013	5.60189e-07	6.0328e-06
Rv0063	-2.3407	6.70101	5.64337e-07	6.06082e-06
Rv0913c	-1.87682	7.5171	5.83769e-07	6.20155e-06
Rv3088	-2.16642	7.04035	7.2481e-07	7.63778e-06
Rv2927c	-1.67522	8.06879	7.38495e-07	7.76113e-06
Rv1380	-3.02898	6.08583	7.68801e-07	8.03654e-06
Rv1771	-1.64215	7.91005	8.64136e-07	8.98517e-06
Rv2594c	-2.54231	6.45817	1.06626e-06	1.09768e-05
Rv3496c	-1.69681	7.80217	1.08023e-06	1.10547e-05
Rv1077	-1.84149	7.66646	1.08469e-06	1.10547e-05
Rv1700	-2.50362	6.70663	1.08833e-06	1.10547e-05
Rv1687c	-4.3837	5.48888	1.14195e-06	1.15076e-05
Rv0379	-3.67053	6.33544	1.24822e-06	1.25462e-05
Rv1220c	-2.56667	6.36507	1.25674e-06	1.25996e-05
Rv0204c	-2.04019	7.04131	1.55735e-06	1.53387e-05
Rv3310	-2.73366	6.38371	1.87469e-06	1.82352e-05
Rv1501	-2.81069	6.62621	1.88566e-06	1.82965e-05
Rv1043c	-2.27714	6.714	1.91427e-06	1.85283e-05
Rv3509c	-1.65247	7.74188	2.17315e-06	2.09306e-05
Rv0783c	-2.14119	6.64865	2.56873e-06	2.44404e-05
Rv3149	-2.02091	7.15418	2.73427e-06	2.58897e-05
Rv3154	-2.07712	6.94728	2.85796e-06	2.69957e-05
Rv1270c	-1.69071	7.55952	3.08466e-06	2.89973e-05
Rv1069c	-1.84016	7.06004	3.40168e-06	3.15985e-05
Rv0461	-2.3572	6.55392	3.44426e-06	3.19184e-05
Rv0505c	-1.55675	7.87187	3.81014e-06	3.5143e-05
Rv1279	-1.75277	7.39273	6.16184e-06	5.52732e-05
Rv2337c	-1.79854	6.72773	7.55088e-06	6.59231e-05
Rv3493c	-2.0322	6.96151	1.00024e-05	8.48686e-05
Rv2165c	-2.44846	6.58258	1.06458e-05	8.95526e-05
Rv2680	-2.02542	6.99446	1.0696e-05	8.97822e-05
Rv3147	-1.82161	7.12099	1.08772e-05	9.11084e-05
Rv0431	-2.04182	6.79448	1.32027e-05	0.000109187
Rv1698	-1.86108	6.95393	1.57285e-05	0.000127916
Rv2582	-1.60244	7.35678	1.61343e-05	0.000130945
Rv1385	-2.22678	6.24835	1.74266e-05	0.00014056
Rv2151c	-2.15856	6.69921	1.85548e-05	0.000148742
Rv0925c	-1.77403	7.11178	2.21783e-05	0.000176347
Rv3692	-1.60572	7.38991	2.41621e-05	0.000190192
Rv2560	-1.96965	6.56645	2.61932e-05	0.000204537
Rv3853	-1.83043	6.88083	2.67357e-05	0.000208358
Rv1269c	-2.03755	6.63034	2.74084e-05	0.000212334
Rv3857c	-1.90518	6.50742	3.04763e-05	0.00023471
Rv2593c	-4.07799	5.35917	3.14628e-05	0.000239484
Rv3760	-4.02956	5.54699	3.76176e-05	0.000283034
Rv1553	-10.3487	4.66406	4.58443e-05	0.000339716
Rv0759c	-1.64202	7.18544	4.86204e-05	0.000359607
Rv2592c	-2.23233	6.19797	5.96215e-05	0.000427302
Rv0320	-3.83862	4.99098	6.17203e-05	0.000441503
Rv0360c	-3.26306	5.575	6.27093e-05	0.00044776
Rv1891	-1.73964	7.013	6.29952e-05	0.000448984
Rv2102	-2.1123	6.57475	7.20743e-05	0.000509065
Rv1252c	-2.13807	6.27823	7.28584e-05	0.000513678
Rv2357c	-1.51674	7.42544	7.72275e-05	0.000536522
Rv0590	-1.64455	6.84875	8.59946e-05	0.000591402
Rv1435c	-1.64716	7.07309	8.71179e-05	0.00059599
Rv0155	-1.93958	6.53325	0.00011366	0.00076032
Rv3498c	-1.50752	6.98465	0.000136011	0.000893072
Rv0669c	-1.61352	6.96915	0.00013729	0.000899959
Rv1893	-2.14855	6.24124	0.000138047	0.000903415
Rv3087	-1.66194	6.7808	0.000144923	0.000943684
Rv0035	-2.30672	5.98152	0.000154376	0.000996956
Rv3031	-1.87825	6.77293	0.000183557	0.00117218
Rv1678	-1.51761	6.88723	0.000218129	0.0013703
Rv1550	-2.66051	5.67464	0.000240137	0.00148476
Rv1517	-9.96076	4.33815	0.000277572	0.00169483
Rv1686c	-3.06349	5.26769	0.00028945	0.00176187
Rv3705A	-1.8674	6.24273	0.000304497	0.00184202
Rv2153c	-1.61505	6.59935	0.000318141	0.00191388
Rv3492c	-1.60251	6.76916	0.000388264	0.00228528
Rv2033c	-2.42431	5.85635	0.00042389	0.00247269
MTS2975	-2.72528	5.54868	0.000518179	0.00296102
Rv3486	-2.72657	5.36985	0.000549034	0.00311464
Rv0097	-2.51069	5.50364	0.000740967	0.00407948
Rv2763c	-1.68305	6.46938	0.000745123	0.00409087
Rv0344c	-2.12559	5.88051	0.000746638	0.00409346
Rv0226c	-1.73383	6.31748	0.000749613	0.00410403
Rv0697	-2.74004	5.0564	0.00125376	0.00658813
Rv0059	-1.67297	6.20017	0.00127084	0.00666003
Rv1655	-1.72255	6.53842	0.00138069	0.00714026
Rv0032	-1.60673	6.32111	0.00140053	0.0072048
Rv3590c	-1.58902	6.32182	0.00141707	0.00728035
Rv1551	-3.36054	4.94208	0.00148677	0.0075729
Rv3690	-2.09292	5.93628	0.00153024	0.00775003
Rv0492c	-1.60883	6.14849	0.00177975	0.00887612
Rv2119	-2.12651	5.50085	0.00207541	0.0102078
Rv2771c	-1.58215	6.18703	0.00212595	0.0104302
Rv0228	-2.41389	5.47508	0.00235333	0.0114313
Rv3895c	-1.91002	6.10523	0.00240615	0.011651
Rv0460	-2.06825	5.74023	0.00270608	0.0129206
Rv1123c	-1.71016	6.30553	0.00276826	0.0131375
Rv0024	-2.33713	6.74074	0.00319776	0.0149052
Rv2739c	-1.68155	5.95807	0.00322339	0.0150067
Rv3500c	-1.65578	6.00478	0.0032457	0.015057
Rv0760c	-1.51454	6.48814	0.00331359	0.0153247
Rv0629c	-2.18758	5.66712	0.00440369	0.0198157
Rv2148c	-1.53393	6.33398	0.0047395	0.0212087
Rv2268c	-3.17075	4.91477	0.00586703	0.0256969
Rv2494	-1.643	5.79108	0.00718421	0.0304785
Rv1656	-2.48964	5.1137	0.0079604	0.0331613
Rv3109	-2.42428	4.83169	0.00830925	0.0343227
Rv2071c	-3.0407	4.65606	0.00888907	0.0364108
Rv1963c	-1.78127	5.5021	0.00897407	0.0367206
Rv2503c	-1.59597	5.61887	0.00910321	0.0371714
Rv2894c	-1.63327	5.77859	0.00927549	0.0377962
Rv0185	-1.72665	5.9054	0.00937572	0.0379678
Rv2578c	-3.00264	4.33448	0.00992737	0.0398314
Rv1276c	-9.14711	3.94641	0.0113437	0.0445117
Rv1032c	-1.87535	5.58029	0.0124153	0.048186

## Sheet: DEGs_UT205vsUT205_SAUTON
List of differentially expressed genes expressed M. tuberculosis UT205 in hSMs compared to UT127 cultured in Sauton's medium
Reference	logFC	logCPM	PValue	FDR
Rv1130	7.6473	12.0923	1.91344e-82	7.5007e-79
Rv1131	7.7674	11.7991	2.0196e-76	3.95842e-73
Rv1057	6.65612	10.0622	3.47678e-65	4.54299e-62
Rv1129c	6.56342	9.13281	8.43766e-53	8.26891e-50
Rv1405c	8.82486	10.7397	8.85814e-51	6.94478e-48
Rv1375	5.06815	10.9777	2.67826e-50	1.7498e-47
Rv3549c	5.99089	9.63765	2.72813e-47	1.52775e-44
Rv1807	5.73468	8.73172	1.69096e-45	8.28571e-43
Rv3551	6.01098	8.69302	1.92207e-43	8.37169e-41
Rv2485c	-5.00065	7.72437	3.71557e-43	1.4565e-40
Rv1806	6.43061	8.12827	2.62968e-40	9.37122e-38
Rv3550	5.54432	8.25313	4.10815e-40	1.34199e-37
Rv3562	3.83975	7.20021	4.42582e-39	1.33456e-36
Rv3477	-3.50954	8.20837	6.10722e-38	1.71002e-35
Rv2030c	5.31119	9.43666	1.9144e-36	5.00297e-34
Rv1128c	4.46086	7.47611	3.64331e-36	8.9261e-34
Rv1132	3.79707	9.70224	5.17805e-35	1.194e-32
Rv3875	-2.58877	11.9881	3.85496e-34	8.39524e-32
Rv3478	-2.69368	9.82857	5.83383e-34	1.20361e-31
Rv3564	3.97077	6.7498	7.69379e-34	1.50798e-31
Rv3559c	3.90605	7.06913	1.3598e-33	2.53829e-31
Rv0170	-2.99283	9.01002	3.92766e-33	6.99837e-31
Rv3560c	4.06229	7.03506	1.78243e-32	3.03787e-30
Rv0166	-2.89382	9.55896	6.92185e-32	1.13057e-29
Rv3557c	4.66344	8.82769	8.67589e-32	1.36038e-29
Rv3561	4.16013	8.23947	1.02919e-31	1.55171e-29
Rv1403c	6.10269	7.70136	1.35717e-31	1.97042e-29
Rv0467	4.94719	11.5243	3.02347e-31	4.23285e-29
Rv0171	-2.66217	9.54094	3.18606e-31	4.30667e-29
Rv1738	4.36732	7.97978	1.11372e-30	1.45526e-28
Rv3552	5.40254	7.83576	1.36545e-30	1.72663e-28
Rv2243	-2.60875	9.61146	2.01882e-30	2.46708e-28
Rv3563	3.56547	6.62155	2.07688e-30	2.46708e-28
Rv1376	3.3243	8.58546	3.63648e-29	4.19265e-27
Rv1682	3.77931	7.6773	7.94385e-29	8.89712e-27
Rv3556c	4.58279	9.64621	1.17883e-28	1.28361e-26
Rv1705c	4.77035	6.85504	1.5122e-28	1.60212e-26
Rv2930	3.01502	11.1868	2.58922e-28	2.67099e-26
Rv2591	3.19961	6.68681	1.00287e-27	1.00801e-25
Rv3537	3.31055	7.52305	4.07497e-27	3.99347e-25
Rv1706c	4.09007	6.99964	4.2143e-27	4.02928e-25
Rv2350c	-3.38186	7.6603	5.11501e-27	4.77401e-25
Rv3161c	-3.63859	8.5622	5.32864e-27	4.85773e-25
Rv3565	3.36386	6.28593	6.66193e-27	5.93518e-25
Rv2029c	5.03893	6.18711	7.13278e-27	6.21344e-25
Rv3553	5.02451	8.04159	1.05926e-26	9.02678e-25
Rv0747	3.22161	6.88936	1.12812e-26	9.40901e-25
Rv3864	-2.62266	10.5518	1.6365e-26	1.33648e-24
Rv1536	2.98201	10.9269	2.01434e-26	1.61147e-24
Rv3303c	-2.59298	8.30809	2.48609e-26	1.94909e-24
Rv0341	-2.23075	11.3509	3.0508e-26	2.34493e-24
Rv3548c	4.31597	8.7047	3.85449e-26	2.90569e-24
Rv1736c	3.65392	7.15885	4.2446e-26	3.1394e-24
Rv2244	-2.61968	9.75647	1.62846e-25	1.18214e-23
Rv0169	-2.47531	9.0314	3.33061e-25	2.37382e-23
Rv3763	-2.50173	9.19012	1.50936e-24	1.05655e-22
Rv2931	2.77993	11.5054	1.9867e-24	1.36629e-22
Rv2349c	-3.36482	7.17088	3.30418e-24	2.23317e-22
Rv3130c	3.88211	8.57154	3.81543e-24	2.535e-22
Rv0146	3.40614	8.68504	6.39324e-24	4.17692e-22
Rv3841	3.12214	10.0769	6.65275e-24	4.27521e-22
Rv1221	2.74492	11.3019	1.37677e-23	8.70472e-22
Rv1219c	-4.22863	7.12902	1.8442e-23	1.1475e-21
Rv3555c	3.72092	6.76312	2.63855e-23	1.61611e-21
Rv3872	-2.31285	9.62593	5.91537e-23	3.56742e-21
Rv1392	2.63062	11.0718	1.0678e-22	6.3421e-21
ncrMT3949	3.32002	8.13881	1.3139e-22	7.68731e-21
Rv2031c	4.36543	8.88946	4.24333e-22	2.44616e-20
Rv3874	-2.07133	12.8171	4.62342e-22	2.62664e-20
Rv0167	-2.41777	8.86669	4.83663e-22	2.70851e-20
Rv1754c	-2.86205	7.73492	5.41693e-22	2.99076e-20
Rv2875	3.4626	9.75113	7.66929e-22	4.1755e-20
Rv0172	-2.22689	9.36623	1.33451e-21	7.16615e-20
Rv2935	2.60743	10.8021	1.55548e-21	8.23986e-20
Rv2147c	-2.66855	8.64856	1.60116e-21	8.36874e-20
Rv2874	2.94607	7.76783	3.15243e-21	1.62599e-19
Rv2933	2.5942	11.2047	3.31359e-21	1.68692e-19
Rv2245	-2.35432	10.8465	3.48006e-21	1.74895e-19
Rv0883c	-2.6086	8.07937	5.82812e-21	2.89193e-19
Rv3534c	2.44709	7.05581	8.07455e-21	3.95653e-19
Rv1894c	2.62736	7.50779	1.68643e-20	8.16147e-19
Rv2590	2.9396	10.5056	2.89848e-20	1.38561e-18
Rv3479	-2.35857	8.42762	3.71259e-20	1.75342e-18
Rv0108c	-2.35702	8.62119	4.82782e-20	2.25298e-18
Rv0173	-2.27236	8.81088	9.71879e-20	4.48208e-18
Rv2346c	-2.17879	9.01681	1.42549e-19	6.4976e-18
Rv3538	2.98986	5.99656	1.5415e-19	6.94562e-18
Rv3131	3.15399	8.30052	1.61183e-19	7.17996e-18
Rv0168	-2.42391	8.11078	2.28738e-19	1.00359e-17
Rv1468c	2.61097	6.38095	2.30415e-19	1.00359e-17
Rv2633c	-2.28005	8.22954	2.80798e-19	1.20959e-17
Rv1218c	-3.57171	7.10577	4.05613e-19	1.72826e-17
Rv2864c	-2.83463	7.11082	4.31975e-19	1.8208e-17
Rv2172c	2.64391	9.85766	4.41395e-19	1.84071e-17
Rv1779c	2.9215	8.54202	5.89022e-19	2.43049e-17
Rv1535	2.68298	10.0343	6.17831e-19	2.52281e-17
Rv2347c	-2.28036	9.07944	2.39847e-18	9.69281e-17
ncRv3418Ac	-2.34161	9.01129	2.66445e-18	1.06578e-16
Rv2934	2.27664	10.8188	3.3783e-18	1.33767e-16
Rv2150c	-2.16765	8.71759	4.38856e-18	1.72032e-16
Rv2352c	-2.9723	6.9542	5.63329e-18	2.18639e-16
Rv0575c	4.58297	5.77094	5.93454e-18	2.28073e-16
Rv0111	-2.49417	7.73746	6.22315e-18	2.36842e-16
Rv0430	-2.73888	7.10404	7.09982e-18	2.67609e-16
Rv2623	4.24082	8.11514	1.23494e-17	4.61043e-16
Rv0453	3.69571	7.41277	1.32433e-17	4.89753e-16
Rv3531c	2.53939	6.56291	1.45319e-17	5.32384e-16
Rv2782c	2.48088	8.21167	2.5548e-17	9.27298e-16
Rv2932	2.44877	10.1773	2.81534e-17	1.01249e-15
Rv3429	3.53191	8.66004	3.38641e-17	1.20679e-15
Rv2351c	-3.02656	6.79071	8.78586e-17	3.10276e-15
Rv2450c	5.13583	6.81074	1.63553e-16	5.72435e-15
Rv1787	2.52	6.57827	1.75278e-16	6.08044e-15
Rv1737c	3.68358	6.10817	2.27751e-16	7.83143e-15
Rv3746c	4.59826	5.48257	3.33306e-16	1.13614e-14
Rv1158c	-2.25832	7.63346	4.03743e-16	1.36437e-14
Rv1013	-2.20703	9.01217	4.14412e-16	1.38846e-14
Rv3134c	2.55938	6.91213	5.43824e-16	1.8066e-14
Rv3546	2.37331	6.89874	5.72076e-16	1.88448e-14
Rv0706	3.14244	8.32036	6.66934e-16	2.17865e-14
Rv1697	-2.01575	8.23192	7.73187e-16	2.50487e-14
Rv1854c	2.26399	8.98977	1.16812e-15	3.75331e-14
Rv1078	-2.17505	8.77669	1.6724e-15	5.32993e-14
Rv3402c	-2.85656	6.90852	2.12793e-15	6.727e-14
Rv2873	2.37539	8.79629	2.83334e-15	8.88534e-14
Rv0867c	2.64589	9.25598	3.36192e-15	1.04593e-13
Rv2246	-1.71517	10.1057	3.79319e-15	1.17081e-13
Rv2651c	2.89088	5.95342	5.27095e-15	1.61423e-13
Rv0174	-1.74081	9.65497	5.66991e-15	1.72295e-13
Rv0823c	2.70666	8.89602	7.60411e-15	2.29293e-13
Rv3135	2.38293	8.1647	8.8156e-15	2.63795e-13
Rv3543c	2.24796	6.57819	1.11962e-14	3.32494e-13
Rv1547	-1.78921	9.26898	1.29663e-14	3.82163e-13
Rv3542c	2.81311	5.71061	1.8672e-14	5.46226e-13
Rv0197	2.51036	7.53787	2.12043e-14	6.1571e-13
Rv0083	3.15523	5.48956	2.16243e-14	6.23289e-13
Rv2937	2.08678	7.14478	2.1992e-14	6.29261e-13
Rv1396c	2.55786	7.93176	2.77481e-14	7.88206e-13
Rv0996	-2.01573	8.05693	2.84078e-14	8.0114e-13
Rv2876	2.76516	8.89661	4.67378e-14	1.30866e-12
Rv3532	2.1015	6.43577	6.20721e-14	1.72569e-12
Rv3302c	-1.92116	7.98894	6.87597e-14	1.89816e-12
Rv0104	-3.58033	6.23516	7.62069e-14	2.08903e-12
Rv3526	2.00192	8.92284	7.81535e-14	2.12751e-12
Rv0761c	-1.89728	8.129	1.00767e-13	2.72418e-12
Rv2625c	3.85728	5.25509	1.0488e-13	2.81596e-12
Rv2328	2.50538	6.23715	1.36094e-13	3.62916e-12
Rv2780	2.12388	9.06442	1.82942e-13	4.84549e-12
Rv0431	-2.41032	6.79448	1.8945e-13	4.98419e-12
Rv3536c	2.00317	7.18157	2.24078e-13	5.85592e-12
Rv1157c	-2.19209	7.37057	2.77321e-13	7.19933e-12
Rv0551c	2.23267	6.81347	2.91605e-13	7.52033e-12
Rv3873	-1.6293	10.6504	3.47615e-13	8.90621e-12
Rv3269	2.61317	7.93258	3.71788e-13	9.46368e-12
Rv2007c	3.76997	6.74417	4.10662e-13	1.03858e-11
Rv3742c	3.87019	8.15391	6.87282e-13	1.72702e-11
Rv0231	-1.92826	7.54788	7.23134e-13	1.80553e-11
Rv3230c	1.97653	8.77329	8.03834e-13	1.99432e-11
Rv1808	2.20886	8.29233	8.90027e-13	2.19428e-11
Rv3416	2.97015	8.88218	1.07338e-12	2.62977e-11
Rv2348c	-1.71703	9.37301	1.11371e-12	2.71165e-11
Rv1811	1.94257	7.00199	1.14411e-12	2.76848e-11
Rv0196	3.49113	4.66769	1.32795e-12	3.19359e-11
Rv3504	2.12882	6.17402	1.44169e-12	3.44599e-11
Rv3535c	2.34838	6.70444	1.54317e-12	3.6662e-11
Rv3127	2.49019	7.68837	1.55615e-12	3.67476e-11
Rv3174	5.15544	4.88444	2.07418e-12	4.86752e-11
Rv3529c	2.4022	5.69686	2.08608e-12	4.86752e-11
Rv0079	3.10651	8.12774	2.3266e-12	5.3966e-11
Rv3418c	-1.91303	9.57738	2.47437e-12	5.70561e-11
Rv1094	2.63238	11.0834	2.86107e-12	6.55871e-11
Rv2707	1.89023	9.71256	2.90388e-12	6.61814e-11
Rv0560c	1.95846	6.62798	3.04578e-12	6.90141e-11
mcr3	-2.09976	6.79084	3.06518e-12	6.90547e-11
Rv2028c	4.03045	4.46666	3.18578e-12	7.13616e-11
Rv3137	2.27032	7.57124	4.19539e-12	9.34429e-11
Rv0280	1.8728	10.0022	4.65042e-12	1.02992e-10
Rv0447c	2.36773	7.39066	4.72993e-12	1.04165e-10
Rv2936	2.04933	9.11346	5.0261e-12	1.10069e-10
Rv2033c	-3.39482	5.85635	6.0879e-12	1.32581e-10
Rv1790	2.46268	6.36013	6.24614e-12	1.35276e-10
Rv3260c	-1.73912	8.47274	6.69586e-12	1.44219e-10
Rv0087	3.53435	5.14724	9.15772e-12	1.96165e-10
Rv1698	-2.06631	6.95393	1.03609e-11	2.20732e-10
Rv1492	1.8852	7.45851	1.09561e-11	2.32151e-10
Rv2114	-2.05629	7.41561	1.13485e-11	2.39173e-10
Rv0312	-1.79139	7.91908	1.30887e-11	2.74372e-10
Rv0789c	2.39533	5.25028	1.37291e-11	2.86266e-10
Rv2432c	2.01796	6.30288	1.44684e-11	3.00085e-10
Rv1252c	-2.76438	6.27823	1.61417e-11	3.33029e-10
Rv0519c	-2.40432	6.55262	1.67762e-11	3.44308e-10
Rv3176c	2.76509	6.32691	1.96366e-11	4.00776e-10
Rv0080	2.58899	6.44947	1.97321e-11	4.00776e-10
Rv0506	-2.00822	7.00013	2.03388e-11	4.09903e-10
Rv2867c	2.00237	8.51302	2.03906e-11	4.09903e-10
Rv3738c	2.60122	5.65939	2.12636e-11	4.25272e-10
Rv3330	-1.92465	7.34277	2.16139e-11	4.27805e-10
Rv2632c	-1.72435	7.45987	2.16376e-11	4.27805e-10
Rv2629	2.42253	8.32273	2.17177e-11	4.27805e-10
Rv0824c	2.27273	10.5263	2.20585e-11	4.32347e-10
Rv1383	-2.298	6.69506	2.37936e-11	4.62448e-10
Rv2627c	3.39446	5.40716	2.38302e-11	4.62448e-10
Rv3455c	1.80821	7.88094	2.91424e-11	5.62749e-10
Rv2336	-1.82888	7.76891	3.02486e-11	5.81247e-10
Rv0342	-1.49411	9.84077	3.08248e-11	5.89431e-10
Rv1270c	-1.70157	7.55952	3.80106e-11	7.23308e-10
Rv3390	-1.86979	7.42995	4.1089e-11	7.78111e-10
Rv3175	2.81231	5.26711	4.14024e-11	7.80277e-10
Rv3866	-1.52855	9.2898	4.92947e-11	9.2457e-10
Rv0232	1.90042	7.32221	5.2128e-11	9.73057e-10
Rv3587c	-1.70325	8.55124	5.40213e-11	1.00362e-09
Rv3515c	1.8865	7.42439	5.54362e-11	1.02505e-09
Rv1285	1.89251	6.81831	5.82152e-11	1.07138e-09
Rv2220	-1.48989	10.1601	5.85238e-11	1.07203e-09
Rv1381	-1.89074	7.32407	6.17918e-11	1.12662e-09
Rv1801	3.04513	5.10651	6.35293e-11	1.15294e-09
Rv3734c	-1.75397	8.2955	6.69114e-11	1.20872e-09
Rv3623	-2.06058	6.89187	7.03723e-11	1.2611e-09
Rv2327	1.97482	8.35109	7.04542e-11	1.2611e-09
Rv1187	1.8787	7.74705	7.94494e-11	1.41564e-09
Rv1079	-1.95633	7.94646	8.96403e-11	1.59e-09
Rv1644	1.92805	8.66352	9.35348e-11	1.65161e-09
Rv0475	1.71173	9.07324	9.53732e-11	1.67652e-09
Rv2990c	1.72688	9.65663	9.95903e-11	1.74283e-09
Rv2119	-3.65505	5.50085	1.04123e-10	1.81406e-09
Rv3545c	2.15426	7.30052	1.05967e-10	1.83801e-09
Rv1884c	-1.70048	8.78347	1.12225e-10	1.93798e-09
Rv3741c	4.10886	7.84807	1.20651e-10	2.07435e-09
Rv2748c	-1.67803	8.17581	1.22443e-10	2.09597e-09
Rv2631	2.48443	5.7477	1.2547e-10	2.13844e-09
Rv2524c	-1.34278	11.8287	1.32031e-10	2.24053e-09
Rv3711c	-1.90365	7.44458	1.39803e-10	2.36219e-09
Rv1832	1.66382	9.83437	1.42136e-10	2.3913e-09
Rv2353c	-1.65557	8.15645	1.58475e-10	2.6548e-09
Rv3567c	1.92403	5.99204	1.78126e-10	2.97129e-09
Rv0165c	-2.24873	7.00151	1.80038e-10	2.99046e-09
Rv1178	1.71336	8.24316	1.9239e-10	3.18214e-09
Rv3502c	1.72629	6.84944	2.07662e-10	3.42032e-09
Rv0304c	-1.50945	8.52207	2.09641e-10	3.43846e-09
Rv0107c	-1.48609	9.24897	2.72749e-10	4.4549e-09
Rv2101	-1.58948	8.46238	2.78847e-10	4.53561e-09
Rv2074	-1.67737	7.37298	2.81259e-10	4.55592e-09
Rv2466c	1.90968	8.06839	2.92265e-10	4.71474e-09
Rv0448c	3.39713	5.00739	3.00065e-10	4.82071e-09
Rv3645	1.7352	8.84591	3.22156e-10	5.15449e-09
Rv2163c	-1.66627	7.76749	3.33926e-10	5.32109e-09
Rv3530c	2.30244	5.72003	3.43348e-10	5.44461e-09
Rv1627c	1.86989	8.42994	3.44455e-10	5.44461e-09
Rv2124c	1.53891	10.7945	3.58531e-10	5.64435e-09
Rv0713	-2.02915	7.32266	3.69673e-10	5.79647e-09
Rv0481c	-2.19253	6.66854	3.71692e-10	5.80491e-09
Rv0351	-1.52192	10.0116	3.90882e-10	6.08038e-09
ncRv12659	2.17393	8.78315	4.52635e-10	7.01315e-09
Rv0968	1.97211	7.93871	4.6941e-10	7.24444e-09
Rv3767c	1.64229	7.49122	5.33284e-10	8.19793e-09
Rv3544c	1.59526	6.8011	6.18332e-10	9.46821e-09
Rv3570c	1.7975	8.70377	6.28496e-10	9.58639e-09
Rv1552	-2.33697	6.55075	6.38387e-10	9.69952e-09
Rv3523	1.85994	6.88021	6.68218e-10	1.01136e-08
Rv0086	2.57238	5.53214	7.21118e-10	1.08722e-08
Rv0047c	1.84141	8.53756	7.43035e-10	1.11598e-08
Rv1076	-1.93715	7.11215	8.52972e-10	1.2762e-08
Rv2939	1.70749	8.68485	9.27104e-10	1.38184e-08
Rv3138	1.81736	6.50715	9.80195e-10	1.45544e-08
Rv2781c	1.85894	7.10712	1.00575e-09	1.48775e-08
Rv1177	1.80272	8.35028	1.05064e-09	1.54832e-08
Rv1220c	-2.41458	6.36507	1.07168e-09	1.57341e-08
Rv0638	1.61935	9.48062	1.19775e-09	1.75193e-08
Rv1856c	1.7936	7.77127	1.23883e-09	1.80528e-08
Rv0350	-1.41558	11.6933	1.50226e-09	2.18106e-08
Rv1550	-3.12278	5.67464	1.56571e-09	2.26478e-08
Rv2332	1.89462	6.71245	1.59729e-09	2.30198e-08
Rv0058	-1.49063	8.88426	1.61388e-09	2.31737e-08
Rv3212	1.65514	8.53059	1.81896e-09	2.60231e-08
Rv1537	2.19709	5.1938	1.83818e-09	2.62025e-08
Rv3569c	1.65775	6.941	1.98823e-09	2.82386e-08
Rv2846c	-1.35005	9.96588	1.99895e-09	2.82884e-08
Rv0474	1.70578	7.24231	2.04855e-09	2.8886e-08
Rv1087	1.90946	6.24988	2.20563e-09	3.08901e-08
Rv0344c	-2.71059	5.88051	2.20644e-09	3.08901e-08
Rv3516	1.84492	6.06333	2.75298e-09	3.84045e-08
Rv1632c	-2.13505	6.6624	2.78719e-09	3.87041e-08
Rv3461c	1.7742	9.3696	2.7942e-09	3.87041e-08
Rv1628c	1.85719	7.24133	3.0198e-09	4.16818e-08
Rv0454	4.03214	3.56389	3.23747e-09	4.45294e-08
Rv1860	-1.67779	7.32097	3.85133e-09	5.27875e-08
Rv1251c	-1.90707	6.97164	4.01111e-09	5.47859e-08
Rv2390c	2.20011	4.99731	4.81428e-09	6.55278e-08
Rv2525c	-1.78563	7.09371	5.30517e-09	7.19594e-08
Rv0735	2.06003	5.36511	5.5091e-09	7.44678e-08
Rv0129c	-1.35584	9.3428	5.84238e-09	7.87014e-08
Rv0503c	-1.40032	8.9476	5.96731e-09	8.0109e-08
Rv0188	1.80459	8.75956	6.38627e-09	8.54409e-08
Rv1645c	-1.54248	7.6861	6.88188e-09	9.17584e-08
Rv0840c	2.20851	5.08918	7.57672e-09	1.00597e-07
Rv3574	1.88578	6.39059	7.59608e-09	1.00597e-07
Rv3246c	-1.63547	8.81516	7.81182e-09	1.03105e-07
Rv1909c	1.8006	7.50163	7.93321e-09	1.04356e-07
Rv1875	1.78337	6.88109	8.08177e-09	1.05955e-07
Rv0925c	-1.67252	7.11178	8.35973e-09	1.09234e-07
Rv0195	5.5704	3.0656	8.56762e-09	1.11578e-07
Rv3522	1.86931	5.99816	9.33481e-09	1.21167e-07
Rv2519	1.60452	8.4266	9.96122e-09	1.28871e-07
Rv3311	-1.57808	7.56032	1.21113e-08	1.56173e-07
Rv1269c	-1.84763	6.63034	1.23253e-08	1.58411e-07
Rv0461	-1.8736	6.55392	1.3267e-08	1.69957e-07
Rv3497c	-1.72141	7.19329	1.34175e-08	1.71324e-07
Rv1689	-1.62749	6.9475	1.34806e-08	1.71572e-07
Rv3568c	1.96812	7.01928	1.35367e-08	1.71727e-07
Rv3005c	-1.43692	8.16777	1.47104e-08	1.86015e-07
Rv2624c	3.21628	4.1935	1.60226e-08	2.01957e-07
Rv2338c	-1.61127	7.2118	1.69815e-08	2.13357e-07
Rv2187	-1.39875	8.76102	1.76869e-08	2.21511e-07
Rv2383c	-1.80385	8.79734	1.93286e-08	2.41299e-07
Rv2878c	1.63409	7.24178	1.95104e-08	2.42796e-07
Rv2459	-1.51088	7.64518	1.98754e-08	2.46555e-07
Rv2938	1.69513	7.4494	2.02221e-08	2.50065e-07
Rv2357c	-1.59858	7.42544	2.12021e-08	2.6136e-07
ncRv0842Ac	1.74935	9.39031	2.15222e-08	2.64474e-07
Rv3862c	-1.4071	8.87935	2.24038e-08	2.74446e-07
Rv3689	-1.56913	7.53358	2.393e-08	2.9223e-07
Rv2560	-1.89969	6.56645	2.44974e-08	2.98229e-07
Rv3810	-1.43519	8.94224	2.48555e-08	3.01652e-07
Rv3173c	1.69088	7.24216	2.67549e-08	3.23702e-07
Rv3566c	1.71037	6.19699	2.79504e-08	3.37124e-07
Rv0982	1.55439	9.14684	2.91805e-08	3.50882e-07
Rv2949c	1.70903	8.54753	3.11038e-08	3.72866e-07
Rv0483	1.47003	10.0787	3.59424e-08	4.29556e-07
Rv3331	-1.67495	6.93689	3.79763e-08	4.52483e-07
Rv1428c	-2.00712	6.19746	4.23569e-08	5.03149e-07
Rv3290c	2.47474	10.9921	4.25602e-08	5.04036e-07
Rv1384	-1.41441	8.44282	4.71617e-08	5.56849e-07
Rv0726c	1.47831	8.55387	4.92409e-08	5.79652e-07
Rv2554c	1.73523	5.89439	5.40135e-08	6.33931e-07
Rv1371	-2.21365	5.78653	5.96362e-08	6.97832e-07
Rv3573c	1.83949	5.99111	6.05601e-08	7.06535e-07
Rv1397c	1.5378	10.0965	6.70119e-08	7.79486e-07
Rv1733c	3.97846	3.64442	6.94519e-08	8.05478e-07
Rv0084	2.13828	4.8923	7.34691e-08	8.49554e-07
Rv2626c	3.67175	6.04309	7.52987e-08	8.6815e-07
Rv0530A	2.25508	5.30175	7.8806e-08	9.05923e-07
Rv0458	-1.58983	7.60184	9.20991e-08	1.05564e-06
Rv3509c	-1.5723	7.74188	1.02414e-07	1.17045e-06
Rv0211	1.40017	10.7829	1.04456e-07	1.19031e-06
Rv2301	-1.48417	7.61189	1.08964e-07	1.23808e-06
Rv1427c	-1.53611	6.90566	1.10988e-07	1.25743e-06
Rv2059	1.66635	6.14303	1.12476e-07	1.27063e-06
Rv3811	-1.46429	8.99188	1.14522e-07	1.29002e-06
Rv3692	-1.55191	7.38991	1.2138e-07	1.36335e-06
Rv0347	-1.6145	6.63672	1.25022e-07	1.40025e-06
Rv3159c	-1.45383	7.53007	1.26097e-07	1.40827e-06
Rv0725c	1.92468	6.12465	1.42097e-07	1.58245e-06
Rv0834c	1.38559	7.52553	1.45478e-07	1.61551e-06
Rv0468	2.12575	9.24356	1.52637e-07	1.69021e-06
Rv2710	1.25623	11.7507	1.63132e-07	1.80135e-06
Rv3527	1.66855	6.29568	1.69775e-07	1.86943e-06
Rv0890c	-1.75168	6.77218	1.71666e-07	1.88496e-06
Rv3133c	1.69564	6.22634	1.81648e-07	1.989e-06
Rv3540c	2.09771	5.82974	1.84924e-07	2.01922e-06
Rv2582	-1.36157	7.35678	1.93485e-07	2.10684e-06
Rv2737c	-1.33983	8.66804	1.95914e-07	2.12738e-06
Rv3312A	1.41271	7.25465	1.9863e-07	2.15091e-06
Rv0155	-1.71937	6.53325	2.05964e-07	2.22418e-06
Rv2630	2.20298	4.89484	2.31254e-07	2.49043e-06
Rv3267	-1.48867	8.44797	2.3221e-07	2.49387e-06
Rv0106	1.47597	6.36058	2.37185e-07	2.54034e-06
Rv3345c	2.19206	4.72562	2.52587e-07	2.69793e-06
Rv1058	1.55089	7.74424	2.56235e-07	2.72946e-06
Rv1918c	-1.34599	7.84553	2.57475e-07	2.73524e-06
Rv0755c	-1.24218	8.33671	2.61017e-07	2.76537e-06
Rv1647	1.63363	6.68142	2.73299e-07	2.88769e-06
Rv3417c	-1.31088	9.97539	2.79155e-07	2.94163e-06
Rv2381c	-1.49017	8.47832	2.80195e-07	2.94468e-06
Rv3740c	3.27682	7.94796	2.81739e-07	2.95299e-06
Rv3310	-1.85225	6.38371	2.98212e-07	3.11731e-06
Rv3122	-2.26412	5.8525	3.01055e-07	3.13865e-06
Rv1005c	1.67996	6.47716	3.04028e-07	3.16125e-06
Rv3206c	1.38553	9.46114	3.33668e-07	3.46026e-06
Rv3794	-1.28318	8.30843	3.71197e-07	3.8393e-06
Rv3029c	-1.2889	9.24331	3.74238e-07	3.86056e-06
Rv0145	1.43146	9.75961	3.80314e-07	3.91294e-06
Rv0305c	-1.40269	7.41402	3.84997e-07	3.95076e-06
Rv0348	-2.2926	5.54641	3.94658e-07	4.03932e-06
Rv1404	1.40657	8.14383	3.97335e-07	4.05613e-06
Rv1065	1.57216	8.34956	4.03298e-07	4.09805e-06
Rv0227c	-1.24813	8.7245	4.03532e-07	4.09805e-06
Rv3846	-1.28363	8.76985	4.18663e-07	4.24039e-06
Rv0314c	-1.48283	7.04819	4.19712e-07	4.24039e-06
Rv3136	1.80163	9.96697	4.40261e-07	4.43657e-06
Rv0702	1.30406	10.0083	4.60168e-07	4.62528e-06
Rv0451c	-1.39665	7.48435	4.75927e-07	4.77145e-06
Rv1230c	-1.28106	7.72649	5.4218e-07	5.4218e-06
Rv2271	-1.52714	6.82109	5.7355e-07	5.70701e-06
Rv0855	-1.83327	6.44099	5.73612e-07	5.70701e-06
Rv0512	1.35218	8.43951	6.15631e-07	6.0976e-06
Rv3140	1.61202	8.30263	6.15982e-07	6.0976e-06
Rv3533c	1.45678	7.0089	6.89631e-07	6.80946e-06
Rv2662	4.06972	4.71436	6.95214e-07	6.84734e-06
Rv3865	-1.35201	8.51735	7.86024e-07	7.72234e-06
Rv0244c	1.77123	9.21749	7.97436e-07	7.81488e-06
Rv3710	1.22175	9.64633	8.04491e-07	7.86435e-06
Rv1211	1.31865	8.13158	8.61207e-07	8.39784e-06
Rv0046c	1.22517	9.8619	8.71882e-07	8.48084e-06
Rv2615c	2.83433	3.61235	9.0395e-07	8.77099e-06
Rv3609c	1.37892	6.51842	9.06819e-07	8.77711e-06
Rv3613c	1.31715	7.52965	1.0093e-06	9.72791e-06
Rv1278	-1.35106	7.48676	1.01002e-06	9.72791e-06
Rv2962c	-1.60533	6.87789	1.07124e-06	1.02923e-05
Rv2102	-1.55848	6.57475	1.10931e-06	1.0632e-05
Rv2942	1.25666	10.0649	1.21732e-06	1.16388e-05
Rv3554	1.46909	7.82255	1.22848e-06	1.17169e-05
Rv2247	-1.0704	10.0587	1.28535e-06	1.22296e-05
Rv1304	-1.25161	7.66161	1.30247e-06	1.23625e-05
Rv0981	1.34593	7.81368	1.38339e-06	1.30987e-05
Rv0654	1.42389	8.12173	1.51174e-06	1.42796e-05
Rv0449c	1.87139	7.38139	1.54526e-06	1.45611e-05
Rv1398c	1.28935	11.2874	1.63892e-06	1.54066e-05
Rv2824c	1.81282	5.42161	1.66513e-06	1.56155e-05
Rv1687c	-2.7501	5.48888	1.73504e-06	1.62324e-05
Rv0379	-1.64922	6.33544	1.74839e-06	1.63183e-05
Rv0279c	1.64794	5.64892	1.75802e-06	1.63595e-05
Rv3252c	2.75801	8.94865	1.76115e-06	1.63595e-05
Rv3128c	3.83798	3.1212	1.7734e-06	1.64343e-05
Rv1515c	-1.90387	6.06064	1.78461e-06	1.64992e-05
Rv0940c	1.51022	6.79458	1.85097e-06	1.70725e-05
Rv2240c	-1.28681	7.18315	1.87467e-06	1.72505e-05
Rv1818c	1.58062	7.13763	1.94977e-06	1.78995e-05
Rv3868	-1.13192	10.2494	1.9549e-06	1.79047e-05
Rv3729	-1.28124	7.15971	2.0674e-06	1.88909e-05
Rv3880c	-1.23567	7.41235	2.14355e-06	1.95412e-05
Rv2592c	-1.75905	6.19797	2.18739e-06	1.98946e-05
Rv1699	-1.1068	8.99175	2.28254e-06	2.0712e-05
Rv1904	-1.23137	8.51828	2.29413e-06	2.0769e-05
Rv2339	-1.18846	7.99996	2.33047e-06	2.10494e-05
Rv0349	-1.72265	6.10711	2.35632e-06	2.1234e-05
Rv2940c	1.10984	12.2194	2.49417e-06	2.24246e-05
Rv2289	-1.30971	7.16186	2.59084e-06	2.32405e-05
Rv0203	-1.44593	6.6526	2.6572e-06	2.37475e-05
Rv1477	-1.14274	8.52252	2.65948e-06	2.37475e-05
Rv1080c	1.26325	10.0126	2.73697e-06	2.43816e-05
Rv3003c	1.22872	9.46629	2.74443e-06	2.43816e-05
Rv3881c	-1.11117	10.1163	2.74915e-06	2.43816e-05
Rv1770	-1.17182	8.12921	2.84901e-06	2.52102e-05
Rv1809	1.35501	9.00292	2.99993e-06	2.64858e-05
Rv0993	-1.27588	7.28161	3.07554e-06	2.70924e-05
Rv1368	-1.21	7.89482	3.10701e-06	2.73083e-05
Rv2444c	1.21801	10.8607	3.13758e-06	2.75152e-05
Rv0252	3.76397	8.67519	3.17227e-06	2.77573e-05
Rv0642c	-1.068	9.53358	3.19946e-06	2.79329e-05
Rv2080	-1.35485	7.0408	3.23701e-06	2.8198e-05
Rv2986c	-1.06467	10.224	3.26175e-06	2.83505e-05
Rv0628c	1.22632	7.5757	3.28451e-06	2.84851e-05
Rv1349	-2.21524	5.91529	3.34276e-06	2.89192e-05
Rv2839c	1.14543	11.0469	3.34931e-06	2.89192e-05
Rv2510c	-1.37775	6.71819	3.42652e-06	2.95208e-05
Rv0643c	-1.16748	8.58373	3.53755e-06	3.04105e-05
MTS2975	-2.3354	5.54868	3.58048e-06	3.07019e-05
Rv0541c	1.70261	6.31675	3.58711e-06	3.07019e-05
Rv2440c	1.39191	8.59615	3.92977e-06	3.35614e-05
Rv0282	1.08433	11.9771	4.28106e-06	3.64821e-05
Rv0511	1.2707	9.56192	4.3725e-06	3.71289e-05
Rv0583c	-1.7668	6.43586	4.37591e-06	3.71289e-05
Rv2704	1.42988	6.52316	4.42298e-06	3.74473e-05
Rv2536	-1.15524	8.14301	4.67338e-06	3.9482e-05
Rv0590	-1.34172	6.84875	4.69848e-06	3.96087e-05
Rv0701	1.24676	10.2883	4.8059e-06	4.04273e-05
Rv0309	-1.19636	8.37544	4.81678e-06	4.04321e-05
Rv3223c	1.19954	8.86868	4.83739e-06	4.05183e-05
Rv2164c	-1.34432	7.0768	5.03305e-06	4.20673e-05
Rv0440	-1.47666	12.5377	5.12237e-06	4.27227e-05
Rv1788	3.2667	3.12108	5.40925e-06	4.50196e-05
Rv0386	-1.21274	7.68701	5.47261e-06	4.54504e-05
Rv3505	1.673	5.87616	5.59713e-06	4.62991e-05
Rv0854	-1.6152	6.11631	5.59841e-06	4.62991e-05
Rv2032	3.52868	5.59332	5.62294e-06	4.64041e-05
Rv0485	1.15705	9.30802	5.64718e-06	4.65062e-05
Rv0260c	4.40821	2.69538	5.77196e-06	4.74341e-05
Rv3867	-1.09635	9.05928	5.90798e-06	4.84504e-05
Rv2555c	1.09016	10.5918	5.98274e-06	4.89611e-05
Rv0565c	-1.50639	6.56211	6.08379e-06	4.96842e-05
Rv3158	-1.14383	7.97192	6.22075e-06	5.06972e-05
Rv3499c	-1.14585	7.69531	6.69846e-06	5.44771e-05
Rv3289c	2.79276	4.89907	6.82427e-06	5.53854e-05
Rv3506	1.90728	4.9772	6.90138e-06	5.58488e-05
Rv3248c	1.12616	11.3424	6.90986e-06	5.58488e-05
Rv3153	-1.2051	7.5364	7.11846e-06	5.74164e-05
Rv3053c	-1.01506	9.62415	7.17102e-06	5.77215e-05
Rv0950c	1.44075	8.07483	7.25859e-06	5.83067e-05
Rv3383c	1.64111	5.62664	7.33432e-06	5.87946e-05
Rv2185c	-1.07689	8.26042	7.84595e-06	6.27676e-05
Rv3371	1.64428	8.1446	8.04939e-06	6.42639e-05
Rv1893	-1.59318	6.24124	8.06861e-06	6.42865e-05
Rv1514c	-1.92389	5.59271	8.10387e-06	6.44364e-05
Rv2950c	1.12963	10.7052	8.37306e-06	6.63498e-05
Rv3139	1.17986	7.96981	8.37835e-06	6.63498e-05
Rv0672	-1.20234	7.9347	8.82418e-06	6.97395e-05
Rv0456c	-2.20116	5.40897	9.51473e-06	7.49615e-05
Rv0460	-1.98465	5.74023	9.52317e-06	7.49615e-05
Rv0486	1.34831	8.09149	9.61046e-06	7.5497e-05
Rv3628	-1.30013	6.82034	9.73387e-06	7.63135e-05
Rv3705A	-1.60354	6.24273	9.79238e-06	7.6619e-05
Rv3853	-1.25223	6.88083	9.85022e-06	7.6918e-05
Rv3456c	1.10131	9.28614	1.01455e-05	7.9066e-05
Rv0667	1.13813	12.9341	1.04617e-05	8.13687e-05
Rv3274c	-1.13954	8.20564	1.04879e-05	8.14108e-05
Rv3177	3.79181	3.31816	1.10451e-05	8.54669e-05
Rv1054	1.60696	5.61448	1.1054e-05	8.54669e-05
Rv3920c	1.36596	9.14387	1.15931e-05	8.94585e-05
Rv3058c	-1.1263	7.75828	1.21024e-05	9.31289e-05
Rv0411c	-1.16927	7.50992	1.21163e-05	9.31289e-05
Rv1797	1.18059	9.43961	1.21797e-05	9.3433e-05
Rv1813c	1.7764	8.3534	1.25296e-05	9.59301e-05
Rv1161	1.15259	11.0663	1.27558e-05	9.74712e-05
Rv0983	1.11763	9.88987	1.2913e-05	9.84806e-05
Rv0759c	-1.27481	7.18544	1.32645e-05	0.000100965
Rv0784	1.78133	5.37544	1.41417e-05	0.000107433
Rv2928	-1.45848	6.39359	1.43176e-05	0.000108436
Rv1631	1.14115	9.02521	1.4329e-05	0.000108436
Rv0711	1.21703	8.53451	1.45173e-05	0.000109649
Rv3716c	-1.18775	7.09672	1.46962e-05	0.000110787
Rv1895	1.38715	6.35537	1.48857e-05	0.000112
Rv1778c	2.03295	5.97725	1.52772e-05	0.000114725
Rv0070c	-1.18884	7.46941	1.547e-05	0.000115951
Rv3857c	-1.46643	6.50742	1.55305e-05	0.000116182
Rv3132c	1.1931	7.72849	1.57111e-05	0.00011731
Rv1385	-1.6592	6.24835	1.59728e-05	0.000119036
Rv2729c	1.49578	6.7728	1.612e-05	0.000119906
Rv1299	1.25696	8.80911	1.61725e-05	0.000120068
Rv3743c	-1.18956	7.25399	1.67088e-05	0.000123816
Rv3503c	1.82502	5.22883	1.777e-05	0.000131431
Rv0241c	-1.20262	7.21556	1.79894e-05	0.000132735
Rv3541c	2.38806	4.09613	1.8014e-05	0.000132735
Rv0967	1.40057	8.96713	1.8442e-05	0.000135634
Rv3774	-1.08881	7.48716	1.85737e-05	0.000136225
Rv1469	-1.2158	7.09672	1.8592e-05	0.000136225
Rv2428	1.46206	6.63979	1.89537e-05	0.000138617
Rv2948c	1.09646	9.29182	1.90338e-05	0.000138943
Rv3739c	2.61044	4.1162	2.05142e-05	0.000149471
Rv3584	-1.1956	7.76841	2.05625e-05	0.000149545
Rv1817	1.13855	6.64554	2.07048e-05	0.00015023
Rv2783c	1.01835	10.5863	2.07639e-05	0.00015023
Rv3051c	-0.921467	11.6334	2.07716e-05	0.00015023
Rv1198	-1.42915	9.76013	2.08967e-05	0.000150857
Rv2129c	-1.15326	7.12024	2.11037e-05	0.000152071
Rv0272c	-1.15616	7.44792	2.14335e-05	0.000154164
Rv2715	1.26837	8.14339	2.2679e-05	0.000162824
Rv3790	-1.16173	7.11693	2.2776e-05	0.000163221
Rv3247c	1.33718	6.84083	2.36713e-05	0.000169327
Rv2792c	1.26013	6.94304	2.41704e-05	0.000172582
Rv1493	1.19584	7.763	2.4286e-05	0.000173093
Rv2004c	1.39668	6.69545	2.48163e-05	0.000176551
Rv0696	-1.3392	7.04114	2.53189e-05	0.000179801
Rv3854c	1.34561	8.98409	2.55054e-05	0.000180559
Rv0078	-3.1009	4.77358	2.55178e-05	0.000180559
Rv2793c	1.071	7.17418	2.63364e-05	0.000186015
Rv1810	1.10623	8.90761	2.65504e-05	0.00018719
Rv3876	-0.939522	9.55944	3.01354e-05	0.000212084
Rv0226c	-1.40753	6.31748	3.03397e-05	0.000213139
Rv0287	-0.972622	9.09514	3.06791e-05	0.000215138
Rv0934	-1.18358	8.33708	3.23476e-05	0.000226433
Rv2120c	-1.34756	6.3693	3.32581e-05	0.000232392
Rv0969	1.12098	9.38282	3.60278e-05	0.000251297
Rv1066	1.42108	6.125	3.62329e-05	0.000252279
Rv1681	-1.68635	6.17589	3.67882e-05	0.000255691
Rv0655	-1.00482	10.3014	3.68949e-05	0.000255979
Rv1279	-1.2528	7.39273	3.69981e-05	0.000256241
Rv2386c	-1.49523	6.68494	3.77013e-05	0.000260651
Rv2396	1.13029	9.52763	3.97743e-05	0.000274499
Rv3507	1.20748	6.79089	4.03848e-05	0.000278222
Rv0694	1.55993	6.42193	4.06158e-05	0.000279323
Rv2680	-1.23859	6.99446	4.12156e-05	0.000282951
Rv1023	-1.01375	7.80199	4.1444e-05	0.000284022
Rv0669c	-1.18192	6.96915	4.29634e-05	0.000293921
Rv1284	-1.26912	6.96725	4.33287e-05	0.000295904
Rv3476c	-1.47776	6.02756	4.37706e-05	0.000298162
Rv0668	1.04665	11.9785	4.38116e-05	0.000298162
Rv2209	1.44061	6.35948	4.49585e-05	0.000305438
Rv1800	1.39256	6.7427	4.51839e-05	0.000306437
Rv3340	1.10869	8.8372	4.5262e-05	0.000306437
Rv0283	1.04948	10.5303	4.67317e-05	0.000315842
Rv0040c	-1.04654	8.24469	4.69757e-05	0.000316586
Rv3727	1.24913	5.96697	4.70033e-05	0.000316586
Rv1638A	-1.24891	6.4068	4.72919e-05	0.000317983
Rv0760c	-1.35284	6.48814	4.74697e-05	0.000318633
Rv3480c	-1.0292	7.59655	4.83658e-05	0.000324092
Rv0360c	-1.87653	5.575	4.90575e-05	0.000328167
Rv0639	1.00846	10.0505	5.10644e-05	0.000340782
Rv2372c	1.10509	7.11476	5.11951e-05	0.000340782
Rv2134c	1.04137	7.6544	5.12042e-05	0.000340782
Rv2121c	-1.94419	5.3321	5.17219e-05	0.000343643
Rv3092c	1.15357	6.92959	5.26234e-05	0.000349042
Rv3633	-0.998307	9.26965	5.3458e-05	0.000353979
Rv2877c	1.44572	5.2267	5.38963e-05	0.000356279
Rv2594c	-1.3074	6.45817	5.45628e-05	0.000360077
Rv2406c	-1.03776	7.44179	5.70293e-05	0.000375723
Rv3261	-1.22886	6.86303	5.76052e-05	0.00037888
Rv1197	-1.19426	7.95046	5.78143e-05	0.000379618
Rv0852	-2.21446	5.21475	5.87986e-05	0.000385436
Rv0518	-1.84621	5.77741	6.01e-05	0.000393309
Rv0356c	-1.83056	5.81244	6.14589e-05	0.000401531
Rv0539	1.99483	3.96607	6.27349e-05	0.000409186
Rv0869c	1.08591	7.18295	6.31858e-05	0.000411442
Rv0469	1.08892	9.85865	6.4161e-05	0.0004171
rnpB	1.04509	15.1336	6.52901e-05	0.000423737
Rv2113	-1.40875	6.11186	6.55345e-05	0.00042462
Rv3891c	-1.03109	8.24824	6.59756e-05	0.000426773
Rv0032	-1.4031	6.32111	6.79491e-05	0.000438815
Rv1826	-1.06401	8.24913	6.89243e-05	0.00044438
Rv2918c	1.15433	6.76867	6.9744e-05	0.000448927
Rv0412c	-1.02372	8.09761	7.1594e-05	0.00046008
Rv3788	-1.48962	6.14024	7.21113e-05	0.000462645
Rv3801c	-0.842874	11.2728	7.24629e-05	0.000464141
Rv1874	1.4639	6.38057	7.28678e-05	0.000465973
Rv2389c	1.44565	5.47308	7.43957e-05	0.000474376
Rv1296	1.26774	6.49584	7.44237e-05	0.000474376
Rv2703	0.937617	10.5836	7.52619e-05	0.000478939
Rv0490	1.02478	9.47981	7.54296e-05	0.000479229
Rv2149c	-1.1749	6.91976	7.77214e-05	0.00049299
Rv0705	1.13832	8.91643	8.03861e-05	0.000509069
Rv0877	-1.03531	8.16384	8.17604e-05	0.000516937
Rv2483c	-1.03172	8.23988	8.21732e-05	0.00051871
Rv1662	-1.09705	7.34073	8.58701e-05	0.000541175
Rv0281	1.1056	9.04934	8.72696e-05	0.000549112
Rv1419	1.20754	7.38007	8.77527e-05	0.000551267
Rv3547	-1.24777	6.72392	8.95079e-05	0.000560852
Rv2395B	1.06687	9.10225	8.95647e-05	0.000560852
Rv3762c	-1.13091	6.92727	9.03304e-05	0.000564745
Rv0724	0.987775	10.0193	9.0742e-05	0.000566415
Rv0577	-1.29163	6.99551	9.25496e-05	0.00057678
Rv0507	-1.02722	7.68623	9.47367e-05	0.000589473
Rv3438	-1.1104	6.73138	9.52275e-05	0.000591588
Rv0892	-1.25641	6.48001	9.63671e-05	0.00059772
Rv0644c	-0.988681	7.66014	9.6731e-05	0.000599029
Rv3803c	-1.01113	9.19453	9.7288e-05	0.00059991
Rv0450c	-0.939981	9.59459	9.72922e-05	0.00059991
Rv3154	-1.08165	6.94728	9.73323e-05	0.00059991
Rv0677c	-1.01372	8.58912	9.79729e-05	0.00060261
Rv2267c	-1.8843	5.36426	9.80779e-05	0.00060261
Rv1771	-1.05949	7.91005	0.000104644	0.000641948
Rv2299c	-0.956533	8.6286	0.000106221	0.000649655
Rv1306	-1.08644	8.30303	0.000106232	0.000649655
Rv2337c	-1.26607	6.72773	0.000107002	0.000653349
Rv1830	-1.0467	8.22954	0.000107499	0.000655358
Rv0640	1.05279	8.96735	0.000112633	0.000685592
Rv3921c	1.11078	9.51497	0.000113078	0.000687231
Rv1626	-0.968083	8.1945	0.000114743	0.000696271
Rv1835c	1.08392	6.91132	0.000119631	0.000724811
Rv0994	-1.01709	7.43317	0.00012115	0.000732883
Rv0250c	-1.0764	8.08173	0.000123453	0.000745664
Rv1426c	-1.18299	6.59153	0.000127173	0.000766953
Rv2763c	-1.18049	6.46938	0.000127722	0.000769077
Rv0008c	-1.51681	5.93742	0.00012847	0.000772396
Rv2946c	0.961398	9.66715	0.000129921	0.000779925
Rv0353	-0.97193	7.4301	0.000135963	0.000814947
Rv1528c	3.57104	2.40144	0.000139413	0.000834351
Rv2927c	-1.01017	8.06879	0.000141078	0.00084303
Rv3566A	1.88224	4.1728	0.000142047	0.000847527
Rv1919c	-1.02075	7.07757	0.000143644	0.000855755
Rv3610c	1.00641	9.48382	0.000145498	0.000865484
Rv0085	3.77445	2.96654	0.000145938	0.000866784
Rv0578c	1.1411	8.47269	0.000149039	0.000883861
Rv0700	0.936582	10.2967	0.000150508	0.000891226
Rv0410c	-0.965801	8.53741	0.000155858	0.000921513
Rv1701	-1.23785	7.32953	0.000157037	0.000927087
Rv1661	-0.945461	8.29869	0.000163472	0.000963624
Rv1907c	1.28373	6.34476	0.000164343	0.000967306
Rv3498c	-1.05925	6.98465	0.000166489	0.000977389
Rv1846c	1.1086	8.47585	0.000166555	0.000977389
ncRv11534A	1.09009	9.40071	0.000167103	0.00097914
Rv1224	1.00492	7.42952	0.000167632	0.000980773
Rv2741	1.02964	6.88945	0.000168377	0.000983662
Rv3717	-1.1555	6.78238	0.000176083	0.00102715
Rv1686c	-2.04942	5.26769	0.000176896	0.00103036
Rv0035	-1.52606	5.98152	0.000179811	0.00104578
Rv3301c	-1.01945	6.96754	0.0001809	0.00105056
Rv2742c	1.4249	5.53476	0.000181843	0.00105447
Rv3197A	1.35412	7.03457	0.00018337	0.00106176
Rv3288c	1.36038	6.46329	0.000183996	0.00106381
Rv0524	1.0376	6.96749	0.000188704	0.00108942
Rv2115c	0.998088	10.7343	0.000190551	0.00109847
Rv1082	1.10162	8.10762	0.000191077	0.00109989
Rv3676	-0.886365	8.95394	0.000191641	0.00110008
Rv0905	1.03493	7.19079	0.000191671	0.00110008
Rv3224	-0.916621	8.32713	0.00019565	0.00112127
Rv1380	-1.47685	6.08583	0.000196822	0.00112634
Rv3198A	-1.31391	6.15267	0.000198456	0.00113403
Rv2058c	2.468	3.01809	0.000200901	0.00114634
Rv3724A	1.7	4.74994	0.000207399	0.00118169
Rv1303	-1.02717	7.01032	0.000212404	0.00120745
Rv0446c	1.25236	6.1962	0.000212535	0.00120745
Rv1298	1.18144	9.91439	0.000214486	0.00121527
Rv0704	1.20738	10.5119	0.000214532	0.00121527
Rv2784c	0.971917	7.39206	0.000221943	0.00125544
Rv0082	4.34453	2.58327	0.000228298	0.00128952
Rv1566c	-0.973466	7.48128	0.000234494	0.00132261
Rv0271c	-0.936353	8.09188	0.000244087	0.00137474
Rv1049	-2.38261	4.79098	0.000251719	0.00141569
Rv1183	1.07709	9.33653	0.000253163	0.00142178
Rv3575c	-1.40438	5.99013	0.000255557	0.00143316
Rv1071c	-1.20319	6.64644	0.000260893	0.001461
Rv3093c	2.28284	4.01029	0.000261748	0.0014637
Rv3002c	1.11102	7.72728	0.000268516	0.00149941
Rv3077	-1.23609	6.80707	0.00026979	0.00150438
Rv0913c	-0.940355	7.5171	0.000272177	0.00151553
Rv2646	1.73367	4.9684	0.000273587	0.00152122
Rv1508c	-1.0725	8.1707	0.000278767	0.00154783
Rv3690	-1.31622	5.93628	0.000279889	0.00155186
Rv2054	-1.12613	6.64879	0.000283264	0.00156835
Rv3213c	-0.93211	7.97059	0.000289956	0.00160314
Rv3197	0.92766	9.59799	0.000292369	0.00161421
Rv1171	-1.05619	6.86422	0.00030416	0.00167694
Rv1267c	-1.56768	5.5233	0.000309762	0.00170543
Rv0315	-1.01178	8.13208	0.000310771	0.00170859
Rv0825c	-1.45327	6.15251	0.0003177	0.00174424
Rv0276	-0.82695	9.3867	0.000320691	0.00175819
Rv0678	-0.943207	8.16912	0.000322681	0.00176522
Rv1534	1.13123	6.27872	0.000322873	0.00176522
Rv3512	1.85499	4.0217	0.000331322	0.0018064
Rv0736	1.51591	4.72995	0.000331327	0.0018064
Rv3270	0.976879	9.25196	0.000332196	0.00180862
Rv3878	-0.85332	9.02094	0.000346917	0.00188615
Rv3389c	-0.948603	7.7411	0.00035736	0.00194002
Rv0081	4.82997	2.29912	0.000357815	0.00194002
Rv1305	-1.29242	6.71535	0.00036099	0.00195453
Rv1043c	-1.21032	6.714	0.000365268	0.00197497
Rv3660c	1.45618	5.85701	0.000367188	0.00198261
Rv3539	1.57667	4.86497	0.000371755	0.00200451
Rv1319c	-1.47855	6.25491	0.000374193	0.00201489
Rv3387	-2.24731	4.87657	0.000375207	0.00201757
Rv3859c	0.838811	10.7021	0.00037578	0.00201789
Rv2955c	-1.20294	6.38181	0.000381507	0.00204584
Rv0133	1.06124	6.09831	0.000382589	0.00204884
Rv3457c	0.876395	10.1201	0.000395916	0.00211731
Rv3496c	-0.994389	7.80217	0.000399512	0.00213364
Rv2439c	1.28596	6.16034	0.000415568	0.00221636
Rv0574c	1.88075	4.20078	0.000419547	0.00223454
Rv0646c	0.906162	7.02515	0.000427418	0.00227338
Rv0120c	-0.896084	8.24639	0.000430239	0.00228528
Rv0186A	1.14759	10.0584	0.000430873	0.00228555
Rv1840c	1.4892	4.79854	0.000442164	0.00233982
Rv2107	3.75596	3.3085	0.000442298	0.00233982
Rv1606	1.40053	5.1327	0.000443476	0.00234046
Rv1004c	1.18549	6.17744	0.000443613	0.00234046
Rv3190c	-0.976024	7.19594	0.000446212	0.00234965
Rv1227c	1.99817	3.98827	0.000446553	0.00234965
Rv2277c	-1.39593	5.21157	0.000457133	0.00240209
Rv1929c	1.17152	5.93828	0.000465008	0.00243899
Rv3262	-1.11495	6.3747	0.000465399	0.00243899
Rv0059	-1.39925	6.20017	0.000466082	0.00243931
Rv1463	-0.961721	7.63141	0.00046838	0.00244806
Rv3156	-0.86249	8.55895	0.000469325	0.00244974
Rv2027c	1.00621	6.66076	0.000474207	0.00247193
Rv1070c	-1.00039	7.08477	0.000476918	0.00248276
Rv0589	-0.984954	7.1237	0.00047859	0.00248816
Rv2302	-0.884964	7.71648	0.000499094	0.00259132
Rv2050	-0.88118	8.37423	0.000525873	0.00272675
Rv0517	-1.20467	6.34772	0.000533516	0.00276272
Rv2382c	-1.36982	7.30716	0.000543058	0.00280843
Rv0564c	-1.49036	5.70758	0.000545094	0.00281524
Rv2709	0.897978	6.9078	0.000546283	0.00281767
Rv2379c	-1.05575	8.84988	0.000550206	0.00283418
Rv0660c	-0.98203	7.15728	0.00055274	0.00284349
Rv2842c	0.985462	7.77849	0.000556151	0.00285729
Rv0062	-0.989	7.04809	0.0005578	0.00286163
Rv0656c	1.78131	4.11067	0.000559101	0.00286163
Rv2855	-1.04718	6.73528	0.000559507	0.00286163
Rv1162	0.858496	9.28937	0.000559916	0.00286163
Rv3090	-1.79029	5.29849	0.000565242	0.00288509
Rv1084	1.01998	6.83798	0.000569189	0.00290146
Rv3119	-1.19214	6.63318	0.000570953	0.00290667
Rv3408	1.15965	8.0558	0.000574754	0.00292223
Rv0052	1.43803	5.04876	0.000576173	0.00292565
Rv3521	1.11331	6.14727	0.000582409	0.00295348
Rv0009	-0.900273	9.31697	0.000601069	0.00304418
Rv0103c	-0.884934	7.6448	0.000603445	0.00304967
Rv2778c	-1.00466	7.42772	0.00060371	0.00304967
Rv0757	-0.878745	8.50812	0.000605285	0.00305
Rv1461	-0.800767	10.2721	0.000605332	0.00305
Rv0183	-1.03629	6.55572	0.000614663	0.00309304
Rv3590c	-1.25649	6.32182	0.000662003	0.00332699
Rv0733	-1.00035	7.83877	0.000665019	0.00333787
Rv0157	-0.883345	8.26408	0.000671404	0.00336561
Rv0216	-1.60284	5.49674	0.000694215	0.00347166
Rv0297	0.888657	8.08083	0.000694331	0.00347166
Rv2827c	1.3144	5.78137	0.000705146	0.00352124
Rv0675	-1.22927	5.97279	0.0007079	0.00353049
Rv2911	-1.14139	6.6629	0.000714482	0.00355879
Rv1551	-1.96956	4.94208	0.000719812	0.00358079
Rv2711	0.866248	9.86185	0.000721145	0.00358287
Rv3893c	-1.512	5.69067	0.000727332	0.00360904
Rv2380c	-0.853907	9.6151	0.00073803	0.00365538
Rv0703	0.938689	9.07085	0.000738535	0.00365538
Rv3715c	-0.868539	7.67715	0.000740939	0.00366265
Rv3858c	0.845791	8.99963	0.000742851	0.00366747
Rv0559c	0.964778	8.60418	0.000746683	0.00368176
Rv3299c	-0.830831	8.1904	0.000756012	0.00372307
Rv0088	0.837247	7.26421	0.000758681	0.00373153
Rv2384	-1.71592	5.77166	0.000763814	0.00375207
Rv1347c	-1.66825	5.49605	0.0007738	0.00379636
Rv0003	-0.871697	7.49074	0.00077852	0.00381475
Rv1768	-1.0423	6.9018	0.000783436	0.00383404
Rv3209	-1.02105	7.30174	0.00079306	0.0038763
Rv3492c	-0.989569	6.76916	0.000813221	0.0039699
Rv1194c	0.961356	9.38694	0.000814239	0.00396992
Rv3528c	-0.944681	7.12538	0.000815404	0.00397066
Rv1954A	-1.08448	7.98157	0.000818828	0.00398239
Rv3730c	-1.71261	5.18507	0.000822983	0.00399764
Rv1700	-1.05982	6.70663	0.000831216	0.00403263
Rv3923c	1.03034	6.93767	0.00084101	0.0040751
Rv3048c	-0.915449	8.13015	0.00084698	0.00409236
Rv3900c	-0.978554	6.75996	0.000847257	0.00409236
Rv0301	0.978877	7.19418	0.000847702	0.00409236
Rv1294	0.91832	8.01949	0.000868893	0.0041895
Rv2171	-1.11452	6.31253	0.000870749	0.00419074
Rv1891	-0.934698	7.013	0.00087129	0.00419074
Rv3641c	1.26951	5.71841	0.000875429	0.00420549
Rv1774	0.966225	6.71594	0.000898918	0.00431305
Rv3493c	-1.08289	6.96151	0.000918422	0.00440124
Rv1017c	-0.838203	8.68339	0.000927166	0.00443772
Rv3581c	0.963399	7.34361	0.000934281	0.00446632
Rv3219	0.804872	11.1873	0.000957384	0.00457119
Rv1394c	1.14802	7.04256	0.000974186	0.00463854
Rv0002	-0.985142	7.92893	0.000975021	0.00463854
Rv0523c	-1.62443	5.41819	0.000975671	0.00463854
Rv2424c	2.35119	2.82122	0.000976223	0.00463854
Rv1441c	1.15802	5.48828	0.000980346	0.00465249
Rv0161	-1.44382	5.38995	0.00099384	0.00471083
Rv2868c	0.852229	9.56682	0.000995793	0.00471438
Rv1433	-1.2905	5.9321	0.00104806	0.00495583
Rv0514	1.27358	5.18575	0.0010535	0.00497557
Rv3823c	0.874236	9.85389	0.00106965	0.00504574
Rv2563	-1.05197	6.65741	0.00107793	0.00507873
Rv1099c	-0.879465	7.61767	0.00108435	0.00510282
Rv3494c	-0.837118	7.75312	0.00108587	0.00510387
Rv0343	-0.810791	8.38311	0.00109223	0.00512276
Rv1643	0.944168	9.22962	0.00109251	0.00512276
Rv2564	-1.13754	6.86909	0.00109781	0.00514147
Rv3107c	-0.886127	7.16532	0.00109946	0.00514304
Rv0462	-0.808585	8.87691	0.00110878	0.00518049
Rv3724B	1.39246	5.29954	0.00111015	0.00518071
Rv0164	-0.89369	7.50064	0.00113909	0.00530946
Rv0822c	0.889657	8.73984	0.00115015	0.0053546
Rv1430	1.84468	7.55527	0.00115675	0.00537897
Rv0004	-1.22977	6.1927	0.00116536	0.00541257
Rv3120	-0.985414	6.81999	0.00116697	0.00541362
Rv3632	-1.58007	5.51652	0.00117273	0.00543391
Rv2556c	0.998046	7.63635	0.0011742	0.0054343
Rv0405	-0.913778	7.51469	0.00118299	0.00546853
Rv1646	0.854794	8.11562	0.00120505	0.00556395
Rv3152	-0.899801	8.023	0.00121408	0.00559903
Rv1363c	-0.814639	7.50806	0.00124789	0.00574822
Rv1222	0.894435	7.95264	0.00125729	0.0057847
Rv3472	-1.66585	5.1695	0.00127002	0.00583645
Rv2608	-0.933413	7.02844	0.00130769	0.00600252
Rv1188	1.09047	6.08892	0.00137031	0.00628259
Rv1297	0.866386	12.0221	0.00137613	0.0063019
Rv1077	-0.911829	7.66646	0.0013813	0.00631822
Rv1110	0.857305	8.13839	0.00141484	0.00646407
Rv3258c	-1.21667	6.85697	0.00142235	0.00649081
Rv2765	-2.09234	4.74784	0.00144382	0.00657969
Rv2879c	1.13514	6.3818	0.00144518	0.00657969
Rv1932	-0.84888	7.28853	0.00145732	0.00662724
Rv0193c	1.0002	5.88594	0.00146227	0.00664208
Rv2959c	0.990165	7.92573	0.00146655	0.0066538
Rv3109	-2.32645	4.83169	0.00147102	0.00666634
Rv2388c	0.893135	7.05041	0.00147445	0.00667416
Rv0147	0.840613	9.35538	0.00149395	0.00675468
Rv3571	0.960066	6.55797	0.00151425	0.00683856
Rv2566	0.878109	7.10119	0.00151989	0.00685611
Rv3295	-0.886138	8.03237	0.00153283	0.00690655
Rv3495c	-0.80033	7.47713	0.00155053	0.00697825
Rv0813c	0.887003	7.86857	0.00156828	0.00705008
Rv0408	0.813427	7.61724	0.00157117	0.00705496
Rv2431c	0.9742	7.96591	0.00157953	0.00708441
Rv0811c	0.814096	7.44247	0.00158433	0.0070978
Rv2572c	-0.854848	7.20571	0.00159998	0.00715974
Rv1478	-1.04903	7.02788	0.00160598	0.00717837
Rv2203	-0.938922	6.79669	0.0016182	0.00722476
Rv3914	-0.820267	7.47019	0.00163108	0.00727111
Rv1126c	1.01447	6.10148	0.00163229	0.00727111
Rv3028c	-0.917539	8.28412	0.00164615	0.00732451
Rv3016	1.26602	5.76837	0.00165296	0.0073465
Rv0068	-1.7586	4.99927	0.00165667	0.00735466
Rv0831c	-0.789243	8.83704	0.00166662	0.00739044
Rv0268c	-0.83329	8.308	0.00169537	0.00750944
Rv0384c	-0.778833	9.48406	0.00170049	0.00752362
Rv0708	0.897139	8.05621	0.00170888	0.00755219
Rv0115	1.27791	5.4628	0.00173689	0.00766733
Rv3850	-0.961143	6.31921	0.00173891	0.00766766
Rv1361c	1.30614	8.20537	0.00174116	0.00766892
Rv3191c	-2.59936	4.19558	0.00174332	0.00766981
Rv3229c	1.02262	9.71059	0.00177182	0.00778647
Rv1516c	-1.21681	6.27688	0.00179161	0.00786464
Rv1295	0.919474	7.73279	0.00181288	0.00794911
Rv0625c	-1.90825	5.04115	0.00182444	0.00799084
Rv3334	-1.14106	6.2407	0.00182686	0.0079925
Rv1200	0.86828	7.37915	0.00185227	0.00809463
Rv3323c	-0.856728	7.02587	0.00186178	0.00812715
Rv1795	0.778707	9.65432	0.00187623	0.0081811
Rv3300c	-1.03392	5.99789	0.00189187	0.00824013
Rv1957	-1.05596	6.90377	0.00190661	0.00828799
Rv3144c	-0.754393	8.56541	0.00190708	0.00828799
Rv2020c	-1.01682	6.51764	0.00191467	0.00831174
Rv0997	0.836211	6.81029	0.00192432	0.00834031
MTS2823	0.756369	14.6873	0.00192551	0.00834031
Rv1391	0.806144	8.86444	0.00192819	0.00834272
Rv2471	0.879459	7.09109	0.00194689	0.00841436
Rv0801	-1.32505	5.48798	0.00195518	0.00844086
Rv2226	-0.788282	8.10768	0.00197402	0.00851285
Rv0818	0.787453	7.84064	0.00198224	0.00853889
Rv3236c	-1.00736	6.57891	0.00199286	0.00857521
Rv2043c	0.973359	6.31888	0.0020549	0.00883245
Rv1215c	-0.944795	6.79359	0.00207253	0.0088985
Rv3879c	-0.781718	10.7428	0.00210826	0.00904198
Rv1599	0.951562	7.59798	0.00212251	0.00909317
Rv3753c	-0.998077	6.74869	0.00213498	0.00913658
Rv2069	-1.09994	6.23078	0.0021555	0.00921437
Rv0718	0.77012	9.24994	0.00216124	0.00922884
Rv0588	-0.835239	7.21761	0.00219044	0.00934332
Rv0731c	-1.32401	5.60854	0.00224126	0.00954971
Rv3047c	-1.32574	5.43188	0.00225886	0.00961425
Rv3405c	-1.30361	5.79962	0.00227029	0.00964768
Rv0391	0.846848	7.53815	0.00227164	0.00964768
Rv1772	0.80708	8.66135	0.00227728	0.0096612
Rv0687	0.86331	6.58976	0.00228171	0.00966953
Rv2502c	-1.06117	6.50819	0.00232068	0.00982404
Rv1002c	-0.914209	6.63778	0.00234301	0.00990785
Rv1926c	-0.811602	7.7509	0.00238727	0.0100842
Rv1642	0.975648	8.5953	0.0024133	0.0101832
Rv0586	0.832949	8.08906	0.00243339	0.0102518
Rv2412	-0.80493	7.94361	0.0024348	0.0102518
Rv0707	0.750147	9.20548	0.00244001	0.0102627
Rv2528c	-1.95422	4.30014	0.00248369	0.0104335
Rv3791	-1.03297	6.28835	0.00248595	0.0104335
Rv1746	-0.844663	6.94735	0.00252148	0.0105713
Rv2721c	-0.722598	9.30395	0.00257226	0.0107727
Rv0712	1.07809	6.03055	0.00257886	0.0107888
Rv1819c	-0.872878	6.91874	0.00258267	0.0107933
Rv3078	-1.4426	4.83658	0.00262145	0.0109436
Rv0995	-1.26026	6.1396	0.00262992	0.0109673
Rv2540c	0.949244	8.28507	0.0026397	0.0109849
Rv3232c	-0.852701	7.29089	0.00263974	0.0109849
Rv1365c	-1.11293	5.91811	0.00265327	0.0110295
Rv0308	-0.781514	7.08648	0.00266125	0.0110395
Rv0240	1.27174	5.01915	0.0026613	0.0110395
Rv3484	0.829797	9.03023	0.00266668	0.0110461
Rv1139c	1.71998	3.74649	0.00266853	0.0110461
Rv0114	1.027	5.35406	0.00267629	0.0110665
Rv3572	-0.936625	6.66953	0.00274237	0.0113278
Rv0935	-0.767208	8.01596	0.00279857	0.0115478
Rv1524	-1.23866	5.74848	0.00287264	0.0118292
Rv3097c	1.52583	4.34565	0.00287496	0.0118292
Rv1902c	-1.36344	5.35158	0.00287582	0.0118292
Rv1325c	1.09992	5.15331	0.00288095	0.0118379
Rv3052c	-0.696745	9.38529	0.00292398	0.0120021
Rv2777c	0.805378	7.93552	0.00292904	0.0120065
Rv2484c	-0.723297	8.36485	0.00293118	0.0120065
Rv2771c	-1.10618	6.18703	0.00295532	0.0120924
Rv0783c	-0.985418	6.64865	0.00296038	0.0120924
Rv0570	0.979112	6.0881	0.0029614	0.0120924
Rv0005	0.747274	10.845	0.00298288	0.0121674
Rv0452	-1.06694	6.33901	0.00302867	0.012331
Rv0604	-1.0004	6.22909	0.00302927	0.012331
Rv1679	-0.916034	6.56922	0.00304518	0.0123829
Rv1300	0.798122	7.74208	0.00305867	0.0124179
Rv2579	-1.10718	6.09853	0.00306012	0.0124179
Rv2756c	-0.931635	6.38269	0.00307462	0.0124517
Rv3718c	-1.04787	5.97628	0.0030748	0.0124517
Rv1485	0.989793	6.21453	0.00313258	0.0126725
Rv0924c	-1.224	5.56433	0.00314957	0.0127282
Rv2831	-0.977478	6.47367	0.00316302	0.0127694
Rv2470	1.19967	5.32545	0.00317388	0.0127959
Rv2903c	0.732008	9.41941	0.00317612	0.0127959
Rv0273c	-1.13716	6.30181	0.00323637	0.0130252
Rv3160c	-1.37539	5.9767	0.00324563	0.0130361
Rv0063	-0.960695	6.70101	0.00324573	0.0130361
Rv2237A	-0.836102	6.82386	0.00325088	0.0130434
Rv1775	0.902558	6.43849	0.0032561	0.013051
Rv0392c	-0.868974	6.94554	0.00328236	0.0131428
Rv1414	1.95138	2.98762	0.00331016	0.0132406
Rv0631c	-0.94631	6.37548	0.0033439	0.013362
Rv2957	0.821498	6.88688	0.00341089	0.0136158
Rv2237	-0.916291	6.26662	0.00342022	0.0136391
Rv3890c	-0.909088	7.23512	0.00342627	0.0136493
Rv0492c	-1.0661	6.14849	0.00343753	0.0136764
Rv3726	-0.861453	7.88746	0.00344004	0.0136764
Rv3318	-0.794518	7.65231	0.00345487	0.0137215
Rv0432	-0.768836	7.60929	0.00346464	0.0137463
Rv3919c	0.882661	8.05347	0.00347352	0.0137676
Rv2214c	-0.734709	8.12471	0.00348783	0.0138104
Rv1870c	0.853978	9.30473	0.00351658	0.0139102
Rv1185c	0.843817	9.40921	0.00354879	0.0140234
Rv0556	0.956115	6.30353	0.00360369	0.014226
Rv3705c	-0.834315	6.9092	0.00364285	0.0143445
Rv1500	-0.882837	6.79466	0.00364319	0.0143445
Rv1127c	0.83291	7.27026	0.00364469	0.0143445
Rv2012	-3.18954	3.60144	0.00367635	0.0144547
Rv1268c	-1.51278	5.00921	0.00368216	0.014463
Rv3196A	-1.0939	5.8697	0.00369022	0.0144802
Rv3057c	-0.906563	6.77276	0.00371521	0.0145599
Rv2794c	0.952814	5.81603	0.00371797	0.0145599
Rv1533	0.900976	7.73893	0.00373279	0.0145971
Rv1184c	0.940857	7.86731	0.0037374	0.0145971
Rv1069c	-0.777418	7.06004	0.00373863	0.0145971
Rv1265	0.75625	8.38067	0.00374914	0.0146235
Rv0178	-0.745078	8.73997	0.00378045	0.014731
Rv3631	-1.07432	6.07956	0.0038402	0.0149398
Rv2322c	1.81172	4.30993	0.00384165	0.0149398
Rv0552	0.885981	6.18294	0.00385909	0.0149927
Rv0809	-0.802042	7.90325	0.0038866	0.0150846
Rv2901c	0.859329	7.6334	0.00389692	0.0151097
Rv0906	0.854267	7.16974	0.00393997	0.0152615
Rv2093c	0.731145	7.38704	0.00395462	0.0153032
Rv0798c	-0.809386	7.00521	0.0039641	0.0153198
Rv1085c	-0.843114	6.67764	0.00396673	0.0153198
Rv3151	-0.688836	9.13786	0.00403306	0.0155478
Rv0394c	-0.990311	6.12254	0.0040337	0.0155478
Rv3624c	-0.799891	6.97363	0.00406082	0.0156369
Rv2056c	3.04631	1.77909	0.00410948	0.0158088
Rv0693	1.76118	5.33476	0.00414	0.0159106
Rv3442c	0.830111	8.26426	0.00421349	0.0161772
Rv2001	-1.11932	5.50928	0.00425036	0.0163028
Rv0330c	-7.74326	3.49443	0.00432836	0.0165857
Rv1780	-0.961323	6.39223	0.00435692	0.0166788
Rv2735c	-1.00696	6.277	0.00439907	0.0168238
Rv0821c	0.742565	8.19766	0.00445716	0.0170293
Rv2958c	1.04388	6.86953	0.00446398	0.0170359
Rv0223c	0.746314	6.97797	0.00446759	0.0170359
Rv1796	0.719932	10.0238	0.00447782	0.0170583
Rv2213	-0.80788	8.02917	0.00449712	0.0171153
Rv1308	-0.800769	9.53345	0.00452934	0.0172212
Rv2870c	0.812613	6.72544	0.00461303	0.0175224
Rv0159c	-1.5039	5.3779	0.00470582	0.0178575
Rv3365c	0.729674	8.81225	0.00472235	0.0179029
Rv1666c	-1.01424	6.1426	0.00474151	0.0179582
Rv3765c	1.03486	5.8312	0.00477686	0.0180746
Rv2055c	1.31819	4.21609	0.00482566	0.0182416
Rv0557	0.956398	6.72594	0.00486719	0.0183809
Rv3439c	0.853202	6.821	0.00487376	0.018388
Rv2430c	0.798755	8.77334	0.00505807	0.019065
Rv2677c	0.812533	6.34544	0.00511468	0.0192599
Rv1240	-0.833021	7.84046	0.00512533	0.0192815
Rv2650c	1.11708	5.71816	0.00513127	0.0192853
Rv2888c	0.750761	8.83466	0.00514161	0.0193057
Rv0130	-1.41329	4.88048	0.00516555	0.019377
Rv3598c	-0.695289	7.62883	0.00525269	0.019676
Rv2323c	1.28909	5.17322	0.00526263	0.019676
Rv3760	-1.1326	5.54699	0.00526611	0.019676
Rv0973c	1.04636	5.69003	0.0052686	0.019676
Rv1442	0.714868	8.20833	0.00527037	0.019676
Rv0571c	1.09467	6.13395	0.00532806	0.0198725
Rv3524	0.855143	8.23113	0.00535774	0.0199642
Rv1348	-0.803207	7.35864	0.00537628	0.0200143
Rv2021c	-1.12294	5.95629	0.00541856	0.0201452
Rv1553	-2.15116	4.66406	0.00542329	0.0201452
Rv1473	0.750486	7.61543	0.00542688	0.0201452
Rv3081	-1.2986	5.55976	0.00550019	0.0203981
Rv2693c	0.834655	6.81084	0.00551839	0.0204462
Rv3237c	-0.967737	5.97975	0.00553289	0.0204806
Rv1248c	-0.625982	10.2673	0.00558054	0.0206375
Rv3797	0.722774	7.40611	0.00559852	0.0206845
Rv1920	-0.925514	6.29554	0.00565483	0.0208728
Rv1494	1.62427	3.52805	0.00573363	0.0211438
Rv2773c	-0.857182	6.66072	0.00575843	0.0212153
Rv0847	1.33703	7.69205	0.00577408	0.021253
Rv1415	0.737849	8.46328	0.00586135	0.0215539
Rv1750c	0.87304	6.22968	0.00591079	0.0217154
Rv0333	-1.22786	5.36751	0.00598586	0.0219706
Rv2740	-0.986693	6.04483	0.0060297	0.0221108
Rv2455c	0.784813	9.99294	0.00603701	0.0221169
Rv0727c	-1.99283	4.22682	0.0060515	0.0221493
Rv1831	0.802041	6.92022	0.00607737	0.0222232
Rv0141c	-0.789084	6.73015	0.00609335	0.0222609
Rv2215	-0.654824	9.38858	0.0060991	0.0222611
Rv2152c	-0.720084	7.24084	0.00610857	0.0222732
Rv3913	-0.725547	8.03733	0.00611377	0.0222732
Rv0296c	-0.749238	6.97197	0.00616876	0.0224527
Rv1464	-0.774221	7.88557	0.00626168	0.0227697
Rv3728	1.06348	6.36943	0.00632448	0.0229768
Rv2789c	0.728446	7.37413	0.00642799	0.0233211
Rv3883c	0.751015	8.074	0.00643115	0.0233211
Rv3141	0.719578	7.3142	0.00645848	0.0233986
Rv1659	0.807392	6.40605	0.00659323	0.0238647
Rv3458c	0.683054	9.49023	0.00659946	0.0238652
Rv0641	0.749717	9.50695	0.00663108	0.0239575
Rv3485c	1.09831	6.54	0.00672712	0.0242624
Rv0648	-0.807223	6.45788	0.00673378	0.0242624
Rv3591c	-2.42065	4.27654	0.00673406	0.0242624
Rv2268c	-1.40849	4.91477	0.00683967	0.0246203
Rv3285	-0.607959	9.75178	0.00695709	0.02502
Rv1068c	1.70526	3.2583	0.00699614	0.0251374
Rv2474c	0.954197	5.69845	0.00703299	0.0252466
Rv2378c	-0.983912	6.62066	0.00707754	0.0253833
Rv2553c	0.757092	8.26197	0.00711821	0.0255059
Rv0424c	-0.849739	6.59344	0.00713574	0.0255453
Rv2166c	-0.698189	7.32002	0.00714321	0.0255487
Rv3825c	0.630497	11.4982	0.00720254	0.0257225
Rv2655c	1.613	3.79357	0.00720492	0.0257225
Rv2917	-1.06797	5.51818	0.00724597	0.0258455
Rv2518c	0.83768	8.15822	0.00730045	0.0260083
Rv3612c	0.827087	7.27149	0.00730487	0.0260083
Rv2140c	-0.917871	6.02363	0.00732357	0.0260512
Rv3150	-0.691644	7.90367	0.007351	0.0261251
Rv3194c	-0.835835	7.11375	0.0073698	0.0261681
Rv1152	-0.874117	6.59616	0.00737786	0.026173
Rv3688c	-0.682558	7.28871	0.0073849	0.0261743
Rv0634A	-0.804114	6.7617	0.00758659	0.0268649
Rv0484c	-0.924889	6.27946	0.00763676	0.0270072
Rv1639c	-0.668777	8.23841	0.00764055	0.0270072
Rv1164	1.00751	5.83007	0.00771367	0.027241
Rv3892c	-0.882599	6.30097	0.00775072	0.0273473
Rv1307	-0.713277	9.34471	0.00788752	0.0278049
Rv1592c	-0.755809	7.99916	0.00791587	0.0278798
Rv2505c	-1.27805	5.28231	0.00795631	0.0279971
Rv2333c	-0.926189	6.01978	0.00801046	0.0281623
Rv3518c	0.801133	7.50644	0.00802947	0.0281935
Rv1462	-0.767277	8.30223	0.0080337	0.0281935
Rv3713	-0.960522	5.88946	0.00807184	0.028302
Rv1542c	3.13721	1.99438	0.00810638	0.0283977
Rv3826	-0.650303	7.624	0.00814286	0.0285
Rv3870	-0.601669	10.4186	0.00817259	0.0285786
Rv0833	2.35269	2.733	0.00824683	0.0288125
Rv0984	0.752237	8.498	0.00830513	0.0289903
Rv2309c	2.53131	2.57966	0.00832712	0.0290412
Rv1983	-0.711989	7.05302	0.00835789	0.0291226
Rv0184	-0.68438	7.22873	0.00845863	0.0294318
Rv1678	-0.784949	6.88723	0.00846165	0.0294318
Rv0124	2.23734	2.87959	0.00859138	0.0298566
Rv2523c	-1.03678	6.05907	0.00866775	0.0300953
Rv3370c	1.04812	5.92219	0.00880384	0.0305307
Rv2042c	1.02234	5.78535	0.00880873	0.0305307
Rv3403c	-0.728485	7.31663	0.00889079	0.0307879
Rv3793	-0.671416	8.09875	0.00890784	0.0308197
Rv2165c	-0.89398	6.58258	0.00903077	0.0312136
Rv0206c	0.607235	10.5969	0.00904761	0.0312136
Rv2270	2.10007	2.68765	0.00904917	0.0312136
Rv2457c	-0.584544	10.924	0.00906657	0.0312136
Rv0723	0.681854	8.70406	0.00907394	0.0312136
Rv1489	0.83278	6.33141	0.00907592	0.0312136
Rv0617	0.939121	5.71085	0.00907763	0.0312136
Rv3460c	0.653665	9.50772	0.00908539	0.0312136
Rv3030	-0.879748	6.68263	0.00921908	0.0316354
Rv3147	-0.699632	7.12099	0.00922429	0.0316354
Rv2429	1.31328	6.07327	0.00936023	0.0320735
Rv2920c	1.15366	5.78954	0.0094548	0.0323693
Rv0814c	-0.849298	6.64357	0.00947255	0.0324017
Rv2005c	1.22472	6.08136	0.00948541	0.0324175
Rv0989c	1.17799	5.54736	0.00954564	0.0325702
Rv1406	0.917343	5.54854	0.00954672	0.0325702
Rv0089	1.04012	5.16798	0.0095793	0.0326529
Rv3148	-0.631211	8.29445	0.00962963	0.032796
Rv1769	-0.699437	7.8536	0.00973625	0.0331303
Rv3399	0.985026	5.59352	0.00978524	0.0332681
Rv3338	-1.51336	4.95591	0.00980783	0.033316
Rv2980	-1.61397	4.86693	0.00983425	0.0333768
Rv0291	0.650834	10.2077	0.00985561	0.0334204
Rv3691	-0.904846	5.9301	0.0098735	0.0334521
Rv1163	0.760307	6.93748	0.00991515	0.0335642
Rv3180c	-1.40542	5.04949	0.00994046	0.0336026
Rv0959	0.705219	7.46159	0.00994362	0.0336026
Rv0972c	1.03589	5.46315	0.00997691	0.033686
Rv0439c	-0.967545	6.27789	0.0101224	0.0341479
Rv0758	-0.682901	8.00292	0.0101837	0.0343249
Rv3259	-1.31475	5.27008	0.0102504	0.0345203
Rv2598	-1.6042	4.85507	0.0102904	0.0346252
Rv3211	0.601242	10.489	0.0105282	0.0353949
Rv1288	0.993527	5.25861	0.010641	0.0357437
Rv3796	-0.792769	6.55675	0.0106519	0.0357496
Rv0806c	0.790905	6.93163	0.0106796	0.0358119
Rv3040c	-0.973509	5.89656	0.0107839	0.0361187
Rv3233c	-0.890683	6.0814	0.0107896	0.0361187
Rv3704c	0.781574	8.0873	0.0108241	0.036203
AS1726	2.65011	2.17245	0.0108332	0.036203
Rv2082	-0.643042	8.20618	0.0108778	0.0363212
Rv2225	-0.625265	8.2915	0.0108919	0.0363373
Rv3168	-0.901498	6.03209	0.0111181	0.0370602
Rv2482c	-0.705963	8.32238	0.011255	0.0374847
ncRv11846Ac	5.44911	1.00776	0.01128	0.037536
Rv2984	-0.648899	8.27763	0.0113183	0.0375768
Rv0213c	-1.22577	5.08274	0.0113209	0.0375768
Rv0182c	0.739896	6.72813	0.0113234	0.0375768
Rv2359	-1.10019	5.82629	0.0113375	0.0375768
Rv3208	-0.660309	7.33427	0.0113402	0.0375768
Rv3341	0.737108	8.043	0.0113715	0.0376191
Rv3215	-0.81061	6.35625	0.0113721	0.0376191
Rv0884c	0.656171	7.82672	0.011624	0.0384199
Rv1480	0.672036	8.34946	0.0116682	0.0385178
Rv1857	0.832392	6.41676	0.0116732	0.0385178
Rv1436	-0.601128	8.81396	0.0117724	0.0388124
Rv3789	-1.05888	5.57581	0.0118215	0.0389413
mcr10	1.94051	3.46403	0.0118975	0.0391589
Rv0886	-0.915765	6.48593	0.0119122	0.0391743
Rv2377c	-2.3043	4.35196	0.0119708	0.0393042
Rv2135c	0.904014	5.80829	0.0119717	0.0393042
Rv1310	-0.599905	9.50699	0.0119949	0.0393474
Rv1445c	1.3818	5.01385	0.012033	0.0394063
Rv1320c	-0.739026	7.33666	0.012033	0.0394063
Rv2438c	0.637724	8.1379	0.0120465	0.0394175
Rv0249c	-0.631888	8.29593	0.0120844	0.0394815
Rv0921	-1.27881	5.0596	0.0120868	0.0394815
Rv1798	0.659011	9.08999	0.0120963	0.0394815
Rv1050	-2.43105	3.69701	0.0121882	0.0397484
Rv0721	0.689543	9.06861	0.0122836	0.0400005
alaT	-1.40894	4.98815	0.0122859	0.0400005
Rv1393c	0.970364	7.09572	0.0123031	0.0400235
Rv0060	-0.626397	8.15515	0.0123717	0.0402131
Rv3824c	0.617006	9.22392	0.0124083	0.0402986
Rv0176	-0.708736	8.01753	0.0124357	0.0403541
Rv1086	0.885709	6.51054	0.012461	0.040403
Rv0322	1.34405	4.76226	0.0124921	0.0404703
Rv0720	0.687802	7.56092	0.0126457	0.0409339
Rv1624c	-1.01937	5.62495	0.0128085	0.0414268
Rv3453	1.3061	4.42073	0.0128224	0.0414375
Rv2714	0.768667	8.00946	0.0128391	0.0414574
Rv1408	0.64771	7.1164	0.0129329	0.041726
Rv3916c	0.664073	7.72626	0.0130759	0.0421526
Rv3263	-0.90187	5.88196	0.0130897	0.0421624
Rv1258c	0.864638	5.53041	0.0131496	0.042289
Rv3391	-0.790601	6.65929	0.0131506	0.042289
Rv0679c	-0.749614	6.79123	0.01325	0.0425737
Rv1281c	-0.808428	6.44185	0.013339	0.0428247
Rv2003c	1.0992	4.85045	0.0134107	0.0429906
Rv1091	0.805279	5.95259	0.0134126	0.0429906
Rv1979c	0.729409	7.71724	0.0134747	0.0431324
Rv2657c	1.2852	4.66459	0.0134789	0.0431324
Rv3329	-0.650076	7.23939	0.013492	0.0431393
Rv3725	-0.634998	7.41987	0.0136171	0.0435035
Rv2902c	0.704525	8.13611	0.0137565	0.0439134
Rv1708	-0.650717	7.47749	0.0138356	0.0441297
Rv3465	-0.719813	6.6512	0.0139071	0.0443219
Rv3600c	-0.752168	6.93392	0.013922	0.0443332
Rv0566c	-1.38483	5.48083	0.0139442	0.0443679
Rv0920c	-0.772113	6.68276	0.0139803	0.0444468
Rv1420	0.657528	7.63003	0.014195	0.0450927
Rv3807c	0.851614	5.72177	0.0143286	0.0454802
Rv3012c	-1.59888	4.52496	0.0143926	0.0456464
Rv0190	-0.678146	7.85374	0.0145705	0.0461732
Rv2141c	-0.747667	7.06765	0.0146407	0.0463507
Rv2291	0.662463	6.94235	0.0146501	0.0463507
Rv1680	-1.00162	5.79666	0.0147573	0.0466521
Rv1476	-0.698781	6.96277	0.0148118	0.0467866
Rv3286c	0.85433	6.04562	0.0148692	0.0469303
Rv0609A	1.82839	3.65359	0.0149805	0.0472272
Rv2364c	0.786836	6.75283	0.0149939	0.0472272
Rv3464	-0.609595	7.9078	0.0149994	0.0472272
mpr6	1.97348	3.03741	0.0151215	0.0475734
Rv2647	1.85849	3.14402	0.0152255	0.0478622
Rv0748	1.28297	4.08877	0.0152883	0.0480208
Rv1859	0.667847	6.85329	0.0153227	0.0480904
Rv2787	-0.925712	5.78059	0.0153469	0.0481239
Rv0255c	0.785583	6.74605	0.0153579	0.0481239
Rv2151c	-0.694483	6.69921	0.01538	0.0481547
Rv2785c	0.609734	9.42041	0.0154255	0.0482584
Rv2250A	1.99851	2.65365	0.0154704	0.0483603
Rv0987	-0.660687	7.43889	0.0155797	0.0486634
Rv1067c	2.02147	3.03759	0.0156524	0.0488516
Rv0426c	-0.603741	8.02452	0.0157777	0.0492033
Rv1266c	-0.634418	7.496	0.0157977	0.0492266
Rv0953c	1.26802	4.29344	0.0160105	0.0498499
Rv1556	-1.10815	5.37993	0.0160519	0.0499209
Rv2681	-0.80314	7.11841	0.0160588	0.0499209
Rv1597	0.692959	7.13388	0.0160777	0.0499402
Rv2869c	0.615193	7.89048	0.0162709	0.0505005
Rv0647c	0.644779	7.72763	0.016336	0.0506624
Rv0459	-1.52136	4.7769	0.0163811	0.0507621
Rv1322A	0.590206	10.157	0.0164162	0.0508137
Rv2754c	-1.06973	5.2671	0.0164237	0.0508137
Rv0471c	1.05176	5.14032	0.0164951	0.0509942
Rv3406	1.0872	5.34394	0.0165542	0.0511368
Rv3231c	-0.968332	5.39745	0.0165683	0.0511401
Rv2263	0.965742	5.03884	0.0166082	0.0512227
Rv0838	0.925049	5.37972	0.0166722	0.0513798
Rv1978	-0.72376	6.43121	0.0169438	0.0521757
Rv0842	-1.95191	3.86847	0.0171954	0.0529088
Rv0366c	0.895234	5.44824	0.0174028	0.0535052
Rv3200c	-0.607658	7.73489	0.0175242	0.0538362
Rv0513	0.719406	6.97414	0.017663	0.0542202
Rv0497	-0.636067	7.23242	0.0178135	0.0546392
Rv2092c	0.723698	8.38709	0.0180389	0.0552875
Rv2416c	0.753599	6.5487	0.0181005	0.0554328
Rv2880c	0.925574	5.41962	0.0181301	0.0554801
Rv0383c	-0.626441	8.19174	0.0184079	0.0562862
Rv3731	-1.04006	5.49353	0.0185657	0.0566854
Rv3877	-0.573211	8.9959	0.0185674	0.0566854
Rv2688c	0.613743	7.15994	0.0185867	0.0567003
Rv3096	-0.633363	6.98918	0.0187502	0.0571547
Rv2435c	-0.708166	6.60642	0.0188746	0.0574891
Rv2734	-0.936581	5.57698	0.0190288	0.0579137
Rv3744	0.916677	5.35819	0.0193633	0.058886
Rv2146c	-0.609332	7.33392	0.0195608	0.0594405
Rv2768c	1.22223	5.45378	0.0196019	0.0595194
Rv3679	-0.511731	10.3709	0.0196749	0.0596946
Rv2601	-1.07937	5.30624	0.019723	0.0597944
valT	-1.07438	5.23567	0.0198642	0.0601759
Rv3871	-0.551912	9.53384	0.0199505	0.0603478
Rv2531c	0.63163	8.28756	0.0199517	0.0603478
Rv3558	-0.765618	6.38959	0.0200838	0.0607006
Rv3593	-0.599477	8.17577	0.0201666	0.0609037
Rv3833	-1.41726	5.12669	0.0202966	0.0612493
Rv2829c	1.14912	4.71722	0.0203251	0.061288
Rv0180c	-0.651588	6.5966	0.0204342	0.0615641
Rv1309	-0.558076	8.78825	0.0204481	0.0615641
Rv0253	2.95951	3.99093	0.0205249	0.0617479
Rv1520	-0.715478	6.72274	0.0205913	0.0618973
Rv1189	1.29611	4.03365	0.0206061	0.0618973
Rv0695	-0.727418	6.85048	0.0206474	0.0619738
Rv0258c	-1.62333	4.09593	0.0207496	0.062233
Rv0803	-0.625609	7.68583	0.0207977	0.0623295
Rv2041c	0.853558	5.56234	0.0208509	0.0624412
Rv3313c	-0.879967	6.27954	0.0208778	0.0624739
Rv2610c	0.663209	6.75088	0.0209553	0.062658
Rv2976c	-0.877508	5.71697	0.021086	0.0630007
Rv3431c	-0.790982	6.28703	0.0211183	0.0630494
Rv0357c	-0.657047	6.80627	0.0211451	0.0630814
Rv0263c	0.731455	6.53494	0.0212228	0.0632649
Rv0455c	-0.57959	8.14884	0.0213154	0.0634926
Rv2621c	0.963602	5.71969	0.0213457	0.0635345
Rv0321	-0.892713	5.75794	0.0216704	0.0644521
Rv2487c	-1.84392	3.63567	0.0217153	0.0645155
Rv1019	0.670773	6.43427	0.0217246	0.0645155
Rv3894c	-0.574292	8.18358	0.0217629	0.0645804
Rv1984c	-0.840758	6.0722	0.0217882	0.0646064
Rv3060c	0.758226	6.49566	0.021839	0.0647081
Rv1540	0.637664	6.87724	0.0219345	0.064942
Rv2834c	1.44672	3.63509	0.0219659	0.0649858
Rv3157	-0.584908	7.98178	0.0219995	0.0650361
Rv3669	-0.667739	6.78759	0.0220325	0.0650847
Rv2812	3.17913	1.82697	0.0221732	0.0654509
Rv0205	-0.867046	5.90192	0.0222243	0.0655404
Rv3820c	-0.765687	6.37639	0.0222369	0.0655404
Rv0923c	-0.944027	6.1945	0.0222809	0.0656205
Rv0409	0.701202	6.3959	0.0222976	0.0656206
Rv3671c	-0.624866	7.02276	0.0223215	0.0656416
Rv3208A	-0.961694	6.14221	0.0223516	0.0656808
Rv0755A	-0.668655	7.15987	0.0224198	0.0658319
Rv0955	0.643779	7.63134	0.0225008	0.0660204
Rv3595c	0.646567	6.85482	0.0225399	0.0660856
Rv3795	-0.655334	8.33425	0.0225734	0.0661343
Rv3661	-0.589657	7.34743	0.0226695	0.0663398
Rv1971	-1.47676	4.55148	0.0226774	0.0663398
Rv3863	-0.68284	9.73988	0.0227891	0.0666168
Rv3597c	-0.548024	8.60643	0.0228849	0.0668471
Rv0097	-0.988735	5.50364	0.0229303	0.06693
Rv1081c	-0.921737	5.6007	0.0229565	0.0669566
Rv2788	0.763866	5.7539	0.0230048	0.0670162
Rv2200c	-0.529208	9.27193	0.0230112	0.0670162
thrT	-1.94845	4.02487	0.0231288	0.0673089
Rv1568	0.874662	5.53282	0.0231793	0.0673728
Rv3703c	0.730177	6.81204	0.0231852	0.0673728
Rv0023	0.702409	5.81566	0.0232341	0.0674651
Rv0242c	-0.63048	7.65531	0.0233344	0.0676855
Rv2075c	-0.942327	6.27795	0.0233446	0.0676855
Rv0630c	-0.871833	6.00384	0.0234803	0.0680288
Rv1501	-0.645883	6.62621	0.0234993	0.0680335
Rv1490	-0.983876	5.90853	0.0235582	0.0681537
Rv1422	0.70526	6.54302	0.0236105	0.0681877
Rv0522	-0.742193	6.28076	0.0236212	0.0681877
Rv2803	-1.12057	5.12914	0.0236222	0.0681877
Rv0504c	-0.638757	6.95943	0.0236804	0.068297
Rv2520c	-0.948928	5.50853	0.0236949	0.068297
Rv0653c	-1.66659	4.48531	0.0238297	0.068635
Rv1538c	-0.835035	5.85146	0.023849	0.0686402
Rv1264	0.593483	7.7227	0.0240079	0.0690468
Rv2694c	0.646116	8.43911	0.0240418	0.0690937
Rv2047c	0.606109	7.10844	0.0242111	0.0694938
Rv2454c	0.708732	9.28728	0.0242165	0.0694938
Rv3792	-0.698389	6.50545	0.0242359	0.0694987
Rv0691c	1.19679	4.48436	0.0243203	0.0696898
Rv3171c	-0.616628	7.38335	0.0244074	0.0698882
Rv0364	-0.586569	7.37952	0.0244268	0.0698926
Rv2820c	0.773842	5.80475	0.0246411	0.0704546
Rv2964	-0.874292	5.90575	0.0246815	0.0705185
mpr11	-1.33573	4.21085	0.0248684	0.0710008
Rv0690c	0.750947	6.37635	0.0249733	0.0712483
Rv3413c	-0.608284	7.76373	0.0250007	0.0712747
Rv0612	1.38768	4.32728	0.0250702	0.071421
Rv1545	1.05883	4.94903	0.0251831	0.0716905
Rv2690c	-0.719699	7.11466	0.0252039	0.0716977
Rv1106c	-0.589558	7.46685	0.0252402	0.0717488
Rv3116	-0.634848	7.61433	0.0252682	0.0717763
Rv1318c	-0.5636	8.75265	0.0255737	0.0725914
Rv2561	-1.0395	5.47354	0.0256461	0.0727443
Rv2727c	0.786525	5.64033	0.0257582	0.0730096
Rv2638	-0.689122	6.52327	0.0258837	0.073281
Rv2201	-0.605504	6.9737	0.0258914	0.073281
Rv3404c	-0.640036	6.74584	0.025956	0.0734109
Rv1541c	-1.01288	4.81335	0.0260327	0.0735747
Rv2696c	0.5773	7.8307	0.0261118	0.0737452
Rv3918c	0.624065	7.56711	0.0265228	0.0748488
Rv0715	0.572064	7.75017	0.0265408	0.0748488
Rv2182c	0.551128	9.11184	0.0268964	0.0757971
Rv3588c	-0.645563	6.71761	0.0270761	0.0762253
Rv2576c	0.656687	7.85738	0.0270872	0.0762253
Rv3500c	-0.901357	6.00478	0.0274951	0.0773175
Rv0719	0.577185	8.87558	0.0275564	0.0774343
Rv2399c	0.826368	5.7222	0.0276763	0.0777156
Rv2449c	0.738434	6.81363	0.0277242	0.0777945
Rv2468c	-0.65101	6.74636	0.0277717	0.077872
Rv1386	-0.716173	6.61322	0.0278471	0.0780275
Rv2795c	0.577839	7.45635	0.0279149	0.0781439
Rv3799c	-0.498809	10.6055	0.0279311	0.0781439
Rv0320	-1.31447	4.99098	0.0279484	0.0781439
Rv2999	-1.01603	5.4853	0.0281358	0.0786119
Rv3922c	0.612541	6.79821	0.0281618	0.0786283
Rv1229c	0.615527	8.12425	0.0283983	0.0791827
Rv1472	0.567397	7.84192	0.0284007	0.0791827
Rv2539c	0.764344	6.02602	0.0284768	0.0793384
Rv3059	-0.587794	8.00289	0.0287202	0.0799596
Rv1791	-0.521431	9.77605	0.0288726	0.080327
Rv2776c	0.631474	6.80198	0.029108	0.0809095
Rv2231c	-1.00098	5.45352	0.0291233	0.0809095
Rv3772	-0.771254	5.98549	0.0291499	0.0809262
Rv0622	-1.09994	4.91137	0.0292936	0.0812674
Rv3386	-1.49412	4.46599	0.0293276	0.0813043
Rv0966c	-0.71898	6.5194	0.0293785	0.0813879
Rv3441c	0.547721	8.72619	0.0294112	0.0814208
Rv0055	-0.611368	6.74205	0.0295153	0.0816102
Rv0355c	-0.573098	8.59187	0.0295212	0.0816102
Rv2385	-1.22218	4.96813	0.0296213	0.081829
Rv3088	-0.621099	7.04035	0.0297086	0.0820125
Rv2887	0.866584	4.98855	0.0297892	0.0821222
Rv3672c	0.595561	6.60668	0.0297902	0.0821222
Rv0194	0.843571	5.42896	0.0300315	0.082729
Rv3280	-0.540076	9.17177	0.0301324	0.0829488
Rv3604c	-0.620448	7.15298	0.0302662	0.0832285
Rv1346	-0.682206	7.94953	0.0302765	0.0832285
Rv1293	0.568347	7.71563	0.0303712	0.0833971
Rv0277A	-0.592051	7.5018	0.0303804	0.0833971
Rv3486	-1.10601	5.36985	0.030544	0.0837876
Rv1519	-1.62989	3.87424	0.0306716	0.0840789
Rv3149	-0.598661	7.15418	0.0308844	0.084603
Rv0433	-0.559929	8.01019	0.0311779	0.0853188
Rv0542c	0.639678	7.45126	0.0311893	0.0853188
Rv2915c	0.609902	6.78394	0.0312768	0.0854986
Rv1098c	-0.537104	7.66558	0.0313509	0.0856029
Rv3061c	0.627897	7.32696	0.0313586	0.0856029
Rv2985	-0.724187	6.15986	0.0317952	0.0867344
Rv3245c	-0.542949	9.00262	0.0318224	0.0867481
Rv1354c	1.18218	4.29566	0.0319631	0.0870712
Rv2176	-0.76791	6.24189	0.0322948	0.0879138
Rv3363c	1.75459	2.84002	0.0323778	0.0880784
Rv2841c	0.597085	7.68767	0.032555	0.0884989
Rv0637	-0.536883	8.83212	0.032668	0.0887446
Rv2374c	0.608268	8.29049	0.03272	0.0888244
Rv0153c	-0.62229	7.06883	0.0328681	0.0891451
Rv0112	0.650609	7.38666	0.0328836	0.0891451
Rv1283c	-0.679633	6.3513	0.0329149	0.0891683
Rv0891c	-0.880105	6.01922	0.0330432	0.0894541
Rv0480c	-0.678235	6.6192	0.0331097	0.0895721
Rv0269c	-0.848025	5.75176	0.0332404	0.0898637
Rv1022	-0.701176	6.55117	0.0334928	0.0904835
Rv2821c	0.708755	6.09184	0.0335275	0.0905149
Rv0284	0.487492	11.8472	0.0341084	0.0919765
Rv3806c	0.544882	6.95314	0.0341158	0.0919765
Rv2275	-0.720216	6.11818	0.0341725	0.0920662
B11	-0.874172	6.2048	0.0342702	0.0922659
Rv0509	0.535059	9.11395	0.0345512	0.0929588
Rv0208c	0.550906	7.68954	0.0346715	0.093192
Rv3736	-0.649025	6.56299	0.0347099	0.093192
Rv2363	-0.730178	6.10172	0.0347127	0.093192
Rv1623c	-0.581847	7.35004	0.034733	0.093192
Rv0926c	-0.626473	6.35923	0.0349252	0.0936436
Rv2823c	0.635156	7.1283	0.0349613	0.0936763
Rv1421	0.696157	6.29234	0.0353482	0.0946057
Rv1382	-1.26694	5.03446	0.0353719	0.0946057
Rv3487c	0.534621	9.34835	0.0353806	0.0946057
Rv3167c	1.42082	3.47623	0.0354391	0.0946974
Rv3251c	1.40296	4.68403	0.0355283	0.0948712
Rv2603c	-0.546029	8.13658	0.0357546	0.0954102
Rv1866	-0.709456	6.38902	0.0357788	0.0954102
Rv3305c	-0.728636	6.39834	0.0358306	0.0954411
Rv0887c	1.15011	4.28162	0.0358391	0.0954411
Rv3155	-1.00455	5.27691	0.0359725	0.0957312
Rv3758c	0.887793	6.07034	0.0360033	0.0957482
Rv2202c	0.541545	9.36628	0.0365339	0.0970935
Rv0397A	0.659485	6.07846	0.0365795	0.0971146
Rv3046c	-0.800311	5.68093	0.0365914	0.0971146
Rv2636	-1.15046	5.11193	0.0368143	0.0976401
Rv0163	-1.51176	4.10347	0.0370852	0.098292
Rv3145	-0.653407	6.99628	0.0371707	0.0984026
Rv2387	0.57788	8.16131	0.0371887	0.0984026
Rv0710	0.543642	8.15321	0.0372022	0.0984026
Rv0543c	0.583511	7.01022	0.0372815	0.0985459
Rv0373c	-0.806218	5.8023	0.0373133	0.0985635
Rv3619c	-1.78661	3.61508	0.0373408	0.0985697
Rv1589	-0.575479	7.95012	0.0377533	0.0995916
Rv1836c	0.506212	9.54725	0.0379357	0.0999457
Rv1362c	-0.651901	6.51513	0.0379386	0.0999457
Rv1982c	0.856142	5.35566	0.0379693	0.0999593
Rv2919c	0.594737	7.10227	0.0380113	0.100003
Rv3849	-0.515207	8.07552	0.0381523	0.100307
Rv1702c	1.01846	5.42938	0.0383836	0.100785
Rv0125	-0.572871	8.6963	0.0383858	0.100785
Rv3812	-0.652153	6.55435	0.0384413	0.100817
Rv3607c	0.98325	4.76082	0.0384492	0.100817
Rv0859	0.627949	9.20986	0.038673	0.101336
Rv2401A	-2.19167	3.78971	0.0387121	0.10137
Rv1015c	0.548554	7.66979	0.038846	0.10163
Rv1888c	0.819192	5.32006	0.0388632	0.10163
Rv1641	0.55369	10.7585	0.0389168	0.101703
Rv3491	-0.599615	7.86529	0.0392009	0.102334
Rv3437	0.998884	5.29592	0.0392108	0.102334
Rv1869c	0.77115	8.12322	0.0393621	0.102661
Rv0048c	-0.71186	6.23013	0.0397885	0.103704
Rv1446c	0.635762	6.38696	0.0399205	0.103979
Rv3084	0.772296	5.90161	0.039967	0.104031
Rv2071c	-1.20604	4.65606	0.0400134	0.104083
Rv3123	-1.33981	4.15234	0.0400658	0.10415
Rv2218	-0.536299	7.59147	0.040269	0.104609
Rv0230c	-0.566026	7.07974	0.040735	0.105749
Rv0515	1.13506	4.14445	0.0408061	0.105864
Rv1467c	-0.615687	7.67384	0.040981	0.106247
Rv3451	0.71296	5.90813	0.0413749	0.107197
Rv1116A	-1.12864	4.76382	0.0414361	0.107285
Rv3034c	-0.570539	7.35048	0.0416703	0.10782
Rv2207	0.589115	6.70711	0.0419411	0.108435
Rv0732	-0.566336	8.74845	0.0419633	0.108435
Rv1453	-0.835839	5.90762	0.0420219	0.108451
Rv2370c	-0.69904	6.10378	0.0420249	0.108451
Rv2239c	-0.518558	7.72859	0.0420648	0.108483
Rv1475c	0.497296	9.45038	0.0421125	0.108535
Rv2248	-0.529079	7.1628	0.0423904	0.109119
Rv1735c	2.02804	1.91925	0.0423949	0.109119
Rv2689c	-0.798607	5.58998	0.0426328	0.109659
Rv2133c	0.758248	6.11298	0.0427082	0.109781
Rv0339c	-0.603999	6.98361	0.0428085	0.109967
Rv0936	-0.576446	6.52796	0.0429534	0.110267
Rv2529	-0.948964	5.19826	0.0430791	0.110517
Rv3010c	0.5396	7.13987	0.0432643	0.11092
Rv3004	-1.06919	5.26205	0.0433887	0.111166
Rv2046	-0.681482	6.27189	0.0435433	0.111489
Rv2356c	-0.600494	7.48348	0.0436347	0.111625
Rv1286	0.62778	7.6116	0.0436532	0.111625
Rv1277	-0.615227	6.68607	0.0439828	0.112394
Rv2368c	0.603596	8.29961	0.0441406	0.112724
Rv2599	-1.1736	5.00111	0.0441703	0.112726
Rv2549c	1.52195	2.95886	0.0443795	0.113186
Rv2398c	0.678977	6.11745	0.0444548	0.1132
Rv1113	-1.41695	3.79822	0.0444675	0.1132
Rv3646c	0.499417	9.4176	0.0444715	0.1132
Rv2678c	0.560558	6.82521	0.0447473	0.113828
Rv3001c	0.525066	8.93132	0.0449322	0.114225
Rv0998	0.699114	5.91669	0.0451492	0.114702
Rv0069c	-0.608572	6.77023	0.0453368	0.115104
Rv0362	0.726793	5.86988	0.0453983	0.115185
Rv1378c	0.57947	7.07984	0.0455067	0.115386
Rv0179c	-0.500186	8.29674	0.0460346	0.116649
Rv0965c	-0.917154	5.52727	0.046137	0.116833
Rv3459c	0.506997	8.58604	0.0464469	0.117541
Rv1324	0.542143	8.43953	0.0465807	0.117804
Rv1301	0.57431	6.84568	0.0466295	0.117851
Rv1342c	-1.02996	5.17619	0.0469103	0.118485
Rv0766c	-0.955747	5.64224	0.0470003	0.118636
Rv3143	-1.06208	4.71093	0.0470885	0.118748
Rv0466	0.600751	7.88697	0.0471053	0.118748
Rv2642	-1.46085	4.32489	0.0471491	0.118782
Rv2987c	-0.792888	7.01534	0.0472693	0.118944
Rv0286	-0.447111	10.3454	0.0472743	0.118944
Rv3074	0.634416	6.25294	0.0475233	0.119433
Rv1815	-0.502788	7.83186	0.0475297	0.119433
Rv1937	-0.943899	5.18745	0.0476974	0.119778
Rv2397c	0.561821	6.36205	0.0480249	0.120523
Rv3627c	0.500974	7.45057	0.048056	0.120524
Rv3283	0.565466	9.12905	0.0481425	0.120664
Rv1965	-1.58325	3.46039	0.0482079	0.120751
Rv1878	0.787124	5.41756	0.0483991	0.121152
Rv2922c	-0.495976	8.50005	0.0487169	0.121805
Rv0901	-0.790251	6.00711	0.0487219	0.121805
Rv2488c	-0.565962	6.73963	0.0487846	0.121884
Rv1714	1.07975	3.97462	0.0488611	0.121997
Rv2110c	0.529794	8.47097	0.0490874	0.122484
Rv1605	0.664002	6.2146	0.0491521	0.122567
Rv2967c	-0.484505	8.48185	0.0493564	0.122999
Rv0288	-0.4792	9.1277	0.0499595	0.124423
Rv2228c	-0.627513	6.26772	0.0500329	0.124526
Rv3580c	0.501956	7.77721	0.05019	0.124838
Rv0850	-2.60449	3.78621	0.0504535	0.125414
Rv3373	-0.95618	5.04292	0.0507884	0.126166
Rv1868	-0.54443	7.01067	0.0509624	0.126519
Rv3481c	-1.0219	4.94043	0.0510284	0.126602
Rv0799c	-0.609272	6.83476	0.0512545	0.127082
Rv1271c	-1.38907	4.06593	0.0514158	0.127402
Rv2952	-0.541931	7.51304	0.0516775	0.12797
Rv2148c	-0.672504	6.33398	0.0518601	0.128319
Rv0610c	0.586706	6.57017	0.0518842	0.128319
Rv0580c	-0.645857	6.26425	0.05193	0.128349
Rv3068c	-0.67928	6.24804	0.0519616	0.128349
Rv1834	-0.970848	5.29254	0.0520779	0.128555
Rv1379	-0.732336	6.27567	0.0522126	0.128806
Rv2573	-1.72479	4.03689	0.0522647	0.128854
Rv1465	-0.680058	6.16768	0.0523291	0.128932
Rv1973	-2.52628	3.05279	0.052934	0.13034
Rv1963c	-0.842145	5.5021	0.0530213	0.130473
Rv3454	1.27179	3.8893	0.0531534	0.130716
Rv3037c	0.6912	5.94384	0.0536493	0.131853
Rv1440	-0.640476	6.07602	0.0539008	0.132388
Rv0102	0.546739	7.08319	0.0539353	0.13239
Rv0741	-0.579897	7.01203	0.0544351	0.133533
Rv0743c	-1.09166	4.5903	0.0545026	0.133606
Rv1906c	0.520411	7.88152	0.054533	0.133606
Rv2343c	-0.529461	7.50915	0.0547583	0.134074
Rv3508	0.709308	6.10237	0.0548439	0.1342
Rv2125	0.566565	7.37991	0.0548866	0.13422
Rv1794	0.477408	10.8128	0.0552677	0.135068
Rv2667	1.32951	3.39898	0.0553329	0.135136
Rv3802c	0.48655	9.34586	0.0553645	0.135136
Rv1998c	-0.801616	5.39906	0.0554115	0.135167
Rv2905	-0.476702	8.22812	0.0555004	0.1353
Rv0464c	-0.525874	7.37739	0.0556686	0.135625
Rv1339	0.52865	7.58799	0.0557486	0.135736
Rv2838c	0.561133	8.53194	0.0558156	0.135815
Rv1804c	2.01881	2.23929	0.0559928	0.136161
Rv3800c	-0.416734	11.8983	0.0560589	0.136181
Rv3198c	-0.47186	7.80255	0.0560706	0.136181
ncRv0932A	0.681631	6.30978	0.0566101	0.137407
Rv0616A	0.843596	5.327	0.0567022	0.137545
Rv1352	0.552035	7.04661	0.0574606	0.139298
Rv3410c	-0.531044	6.89564	0.058129	0.140832
Rv2085	-0.83456	5.38538	0.0582815	0.141114
Rv1885c	-0.475087	7.20455	0.0585837	0.141758
Rv1968	-1.5758	3.5598	0.0590842	0.142881
Rv3397c	1.36708	4.17718	0.0591484	0.142948
Rv0860	0.603365	10.2859	0.0592274	0.143051
Rv1886c	-0.463592	9.11589	0.0592776	0.143084
Rv3189	-0.965536	5.20356	0.0593684	0.143215
Rv1444c	-0.66469	6.09519	0.0595093	0.143466
Rv2503c	-0.81553	5.61887	0.0597014	0.143841
Rv2597	-0.587686	6.59523	0.0599576	0.14437
Rv3514	1.29315	4.34692	0.0600659	0.144541
Rv1134	-2.49438	3.01225	0.0601865	0.144743
Rv0830	0.636328	6.07211	0.060227	0.144752
Rv1443c	0.682528	6.2044	0.0602849	0.144802
Rv3659c	1.25094	3.48464	0.06035	0.14487
Rv1883c	-0.476384	7.50395	0.0603964	0.144892
Rv2900c	0.479095	8.50821	0.0604971	0.145045
Rv3195	0.987237	4.88253	0.0606272	0.145268
Rv3056	-0.752621	5.83442	0.0607799	0.145545
Rv1964	-1.37571	4.23945	0.0611989	0.146459
Rv1074c	-0.440389	9.14286	0.0620455	0.148394
Rv3071	-0.80574	5.36679	0.0623723	0.149085
Rv1527c	-0.468741	8.62971	0.0626571	0.149675
Rv1355c	0.888077	4.55714	0.0627277	0.149752
Rv1704c	0.486403	7.63424	0.0629818	0.150267
Rv1557	0.661299	5.72068	0.0633559	0.151061
Rv2661c	2.01718	2.41577	0.0633915	0.151061
Rv1457c	-0.883288	5.57237	0.0636764	0.151647
Rv2723	-0.579986	6.79267	0.0637653	0.151767
Rv0251c	0.525074	8.93282	0.0638122	0.151786
Rv0061c	0.506094	7.7938	0.063901	0.151905
Rv0800	-0.76657	5.82298	0.064158	0.152345
Rv2865	1.03851	4.31547	0.0641638	0.152345
Rv2507	-0.539681	7.83187	0.0644988	0.153048
Rv0419	-0.489485	8.54269	0.064602	0.1532
Rv0528	0.542064	6.9946	0.0649582	0.153952
Rv0028	0.926883	4.5161	0.0650063	0.153973
Rv3682	0.461737	10.1459	0.0654234	0.154813
Rv0404	-0.507443	7.02506	0.0654401	0.154813
Rv0585c	-0.707484	5.77626	0.0655728	0.155033
Rv3443c	0.466055	8.95051	0.0656162	0.155043
Rv2400c	0.492906	7.35379	0.0659304	0.155691
Rv1311	0.549444	6.47951	0.0661984	0.15623
Rv3374	-2.20699	3.48277	0.0663636	0.156526
Rv1685c	-1.10029	4.86765	0.0664119	0.156545
Rv3308	-0.617909	6.22533	0.0667252	0.157189
Rv2468A	-0.958572	4.62426	0.0667861	0.157238
Rv1841c	0.605557	6.89428	0.0672472	0.158229
Rv0959A	1.14433	4.07363	0.0675573	0.158863
Rv3887c	0.572678	6.56044	0.0677191	0.159148
Rv2139	-0.487256	7.76626	0.0678116	0.15927
Rv3172c	0.603471	6.412	0.0679647	0.159403
Rv3644c	-0.544222	6.83228	0.0679874	0.159403
Rv2186c	-0.809917	5.1462	0.0679904	0.159403
Rv3804c	0.464223	11.0916	0.0683158	0.16004
Rv2791c	0.47717	8.2907	0.0683435	0.16004
Rv3102c	-0.58685	6.4427	0.0684359	0.16016
Rv3601c	-0.546061	6.56521	0.0687009	0.160685
Rv2676c	0.59473	6.3991	0.0689714	0.161221
Rv1061	0.594544	6.28263	0.0691078	0.161444
Rv2517c	0.731941	5.6788	0.0696962	0.162721
Rv3653	2.44124	1.21263	0.0701102	0.16359
Rv2728c	0.791093	4.99369	0.0701776	0.16365
Rv2195	-0.435262	9.15948	0.0702862	0.163707
Rv0716	0.487712	8.34405	0.0702903	0.163707
Rv3328c	0.597576	6.82288	0.0703272	0.163707
Rv3098c	0.923906	4.94696	0.0706667	0.1644
Rv3525c	-1.1388	4.72711	0.0710139	0.165109
Rv1460	0.581015	6.6932	0.0711423	0.16531
Rv0036c	-0.515267	7.17717	0.0712553	0.165474
Rv1114	-1.0585	4.76066	0.0714329	0.165789
Rv2142c	0.747984	5.09459	0.0715474	0.165956
Rv3855	0.71413	6.05742	0.071857	0.166576
Rv2334	-0.468695	8.54162	0.072102	0.167045
Rv2083	-0.507889	7.07039	0.0721471	0.16705
Rv0185	-0.646622	5.9054	0.0724362	0.167621
Rv3324c	-0.551507	6.30136	0.0726354	0.167839
Rv3784	0.593629	6.13356	0.0726485	0.167839
Rv1423	-0.478621	6.90615	0.0726587	0.167839
Rv0224c	-1.12915	4.46388	0.0727572	0.167967
Rv3054c	1.3009	4.55406	0.0730038	0.168437
Rv1111c	-0.494673	7.77989	0.0732839	0.168984
Rv1684	-0.97994	4.99554	0.073496	0.169361
Rv1847	-0.749218	6.61296	0.0735338	0.169361
Rv2954c	-0.451493	8.17153	0.0736299	0.169483
Rv3124	-0.627324	6.00464	0.0739151	0.17004
Rv0500B	-0.531222	6.54422	0.0740033	0.170142
Rv0221	0.522261	7.10424	0.0741171	0.170257
Rv1544	0.483742	7.47608	0.0741528	0.170257
Rv0278c	1.16248	4.08857	0.0741832	0.170257
Rv3273	-0.436101	8.7986	0.0742852	0.170376
Rv3043c	-0.488943	8.84634	0.0743223	0.170376
Rv1056	0.627851	6.07376	0.0748391	0.171461
Rv3635	-0.625893	5.9327	0.0749062	0.171514
Rv1789	0.475943	8.40828	0.0757638	0.173377
Rv0772	-0.63392	5.97431	0.076025	0.17381
Rv3764c	0.681358	6.12339	0.076042	0.17381
Rv3094c	1.06165	4.38563	0.076219	0.174008
Rv2565	-0.443607	7.55366	0.0762259	0.174008
Rv2447c	0.526478	7.15297	0.0762619	0.174008
ncRv11174Ac	0.828145	5.19393	0.0766622	0.17482
Rv2527	-0.704864	5.57906	0.0770058	0.175502
Rv1424c	-0.986687	4.82158	0.0771707	0.175775
Rv2665	0.58411	6.22713	0.0773386	0.176055
Rv3266c	0.611969	6.54584	0.0774522	0.176212
Rv3888c	-0.440631	7.42572	0.0780451	0.177458
Rv0888	-0.446864	8.16785	0.0782836	0.177897
Rv1848	0.925183	4.33732	0.0784208	0.178084
Rv3298c	-0.731878	5.32718	0.0784568	0.178084
Rv2153c	-0.539221	6.59935	0.0786232	0.178358
Rv1523	-0.647683	5.82782	0.0793163	0.179827
Rv0553	0.957532	4.4558	0.0796579	0.180496
Rv0686	0.475406	7.70352	0.0797074	0.180504
Rv1612	-0.450854	8.58341	0.0802161	0.181552
Rv0259c	2.08742	3.10231	0.0803317	0.181708
Rv1509	-0.611584	6.1041	0.0804857	0.181951
Rv2367c	0.485301	6.68495	0.0806226	0.182156
Rv2238c	-0.491429	6.79784	0.0809158	0.182713
Rv1546	0.745081	5.14189	0.08126	0.183285
Rv2712c	0.64704	5.64726	0.0812624	0.183285
Rv1865c	-1.17437	4.50238	0.0813564	0.183391
Rv1417	0.632086	5.58542	0.0816318	0.183906
Rv1829	0.456001	8.16758	0.0818503	0.184293
Rv0623	2.01811	1.958	0.0825315	0.185693
Rv1160	-0.893532	5.14665	0.082567	0.185693
Rv3462c	0.416572	10.5182	0.0826675	0.185812
Rv0957	-0.534203	7.36014	0.0828154	0.186038
Rv0043c	-0.561944	6.50709	0.0831928	0.186601
Rv0457c	0.597449	5.78841	0.0832012	0.186601
Rv3346c	-1.65251	3.37852	0.083209	0.186601
Rv3082c	-1.07699	4.78366	0.0834223	0.186973
Rv3608c	0.529591	6.75394	0.0835079	0.18704
Rv2407	-1.4271	3.9128	0.0835477	0.18704
Rv0746	0.743414	5.06384	0.0838019	0.187428
trpT	0.463932	8.42169	0.0838165	0.187428
Rv2569c	-0.655408	5.76612	0.0843385	0.188487
Rv2669	-1.10605	4.55574	0.0847781	0.189362
Rv0144	-0.440134	8.76606	0.0849832	0.189712
Rv1244	-0.536914	6.56782	0.0855026	0.190763
Rv0709	0.501066	6.38364	0.0856836	0.191058
Rv3899c	-0.744039	5.41248	0.0858122	0.191236
Rv0418	-0.458547	7.44837	0.0867402	0.193194
Rv0142	-0.624838	6.05072	0.0869707	0.193597
Rv3222c	0.524283	6.52047	0.0872739	0.194162
Rv1549	-2.00253	3.22531	0.0874771	0.194457
Rv1073	-0.414211	9.67853	0.0875055	0.194457
Rv0739	-0.619103	5.82008	0.0877275	0.19484
Rv0948c	-0.485099	7.27529	0.0879109	0.195108
Rv2772c	-0.612968	6.06051	0.0879479	0.195108
Rv3822	0.477294	9.02237	0.088075	0.195279
Rv3895c	-0.589573	6.10523	0.0881763	0.195393
Rv0156	-0.906681	4.9234	0.0883141	0.195568
Rv2250c	1.2847	3.10556	0.0883549	0.195568
Rv3106	-0.461969	6.64485	0.088569	0.195932
Rv2593c	-0.800375	5.35917	0.0891223	0.197044
Rv3017c	0.94255	3.87764	0.0893015	0.197164
Rv2637	-0.788726	5.38942	0.0893094	0.197164
Rv3221c	-0.52368	6.37621	0.0893565	0.197164
Rv0186	-0.408127	7.77372	0.0893775	0.197164
Rv3667	-0.523148	7.05321	0.089773	0.197925
Rv2845c	-0.441742	7.8628	0.090291	0.198955
Rv1970	-1.46775	3.86777	0.0914678	0.201435
Rv3693	-0.537703	6.48085	0.091626	0.20167
Rv0534c	-0.654408	5.85992	0.091829	0.202003
Rv0122	1.26787	4.01134	0.0919485	0.202043
Rv0682	-0.429215	9.27915	0.0919913	0.202043
Rv3473c	-0.856624	4.72392	0.0920017	0.202043
Rv1235	-0.496669	6.42334	0.0927217	0.20351
Rv2462c	0.435264	9.34019	0.093187	0.204375
Rv2971	-0.430953	8.29578	0.0932202	0.204375
Rv1190	0.995784	4.33877	0.0933657	0.20458
Rv1531	0.731838	5.32528	0.0936319	0.205049
Rv0808	0.46114	8.65449	0.0940193	0.205782
Rv3680	-0.391472	10.1122	0.0942116	0.206088
Rv0627	0.690702	5.72014	0.0944488	0.206491
Rv2859c	-0.559511	5.89084	0.0949823	0.207542
Rv2130c	0.44073	7.56276	0.0954904	0.208536
Rv2109c	0.443766	8.07929	0.0955764	0.208557
Rv1107c	-0.621301	6.05936	0.0956064	0.208557
Rv2259	0.460212	7.39989	0.0956943	0.208633
Rv3683	0.44871	8.12513	0.0961033	0.209408
Rv2392	0.557825	6.73312	0.0962143	0.209533
Rv2035	-1.03421	5.3115	0.0962937	0.20959
Rv1518	1.18665	3.65214	0.0966055	0.210152
Rv0685	-0.353475	11.4559	0.0967482	0.210346
Rv2769c	1.13762	4.60669	0.096893	0.210544
Rv1016c	-0.46146	6.96044	0.0969679	0.21059
Rv2766c	-0.706774	5.64568	0.0970952	0.21068
Rv0318c	-1.23656	4.36848	0.0971169	0.21068
Rv0673	-0.598446	6.22319	0.0971982	0.21074
Rv0918	1.04072	3.65498	0.0972611	0.210759
Rv1039c	0.880424	5.12135	0.0976211	0.211384
Rv3831	-1.08008	4.24522	0.097657	0.211384
Rv0073	-0.500377	7.33096	0.0978485	0.21163
Rv0845	-0.759041	5.39198	0.0978788	0.21163
Rv0730	-0.411174	7.66367	0.0980595	0.211904
Rv0544c	-0.937053	4.9342	0.098363	0.212443
Rv1498c	0.432147	6.97657	0.0985178	0.21266
Rv0001	-0.385236	10.0467	0.0987542	0.213053
Rv0988	-0.536019	6.7965	0.0992236	0.213861
Rv1486c	0.447985	7.34148	0.0992381	0.213861
Rv0332	-0.466991	6.68917	0.0995222	0.214355
Rv2446c	0.898602	4.23807	0.100097	0.215476
Rv1280c	-0.409947	7.88422	0.100405	0.21602
Rv1292	0.490935	7.68724	0.100719	0.216576
Rv1488	-0.408909	8.33375	0.101332	0.217775
Rv3367	0.50162	6.6479	0.101616	0.218265
Rv2295	0.445108	7.55277	0.101876	0.218705
Rv2719c	-0.603848	5.70895	0.101933	0.218708
Rv3520c	0.447006	8.2366	0.102068	0.218876
Rv0423c	-0.417873	9.28151	0.102348	0.219357
Rv0415	0.585883	5.66187	0.102566	0.219704
Rv2417c	0.506334	6.25059	0.102711	0.219896
Rv3678A	-0.480783	6.36464	0.103208	0.220752
Rv2086	1.64946	2.25536	0.103224	0.220752
Rv3249c	0.630757	7.98949	0.103321	0.220838
Rv0674	-0.701652	5.675	0.10349	0.221079
Rv2819c	0.484577	6.70438	0.104534	0.223188
Rv3489	0.844509	5.0013	0.105163	0.224408
Rv2496c	0.465679	7.62552	0.105341	0.224562
Rv0874c	0.712223	5.09965	0.10535	0.224562
Rv0857	0.469658	6.76086	0.105685	0.225156
Rv3447c	1.03835	4.32942	0.105824	0.225327
Rv1256c	0.622456	5.62568	0.106313	0.226246
Rv3432c	-0.497328	6.39096	0.106457	0.22643
Rv3287c	0.522698	6.28635	0.106884	0.227123
Rv1026	0.605765	5.62523	0.106898	0.227123
Rv3827c	-0.508073	6.49691	0.107279	0.227687
Rv1648	-0.485451	6.83047	0.10728	0.227687
Rv3032	-0.495311	6.63873	0.107656	0.228362
Rv2199c	-0.428463	7.89774	0.108334	0.229675
Rv2687c	0.679279	4.86561	0.109008	0.230979
Rv0861c	0.430039	7.20446	0.109515	0.231927
Rv2329c	0.489219	7.78524	0.109793	0.232391
Rv2366c	0.498	7.23376	0.109962	0.232623
Rv3655c	-1.90934	3.18115	0.11011	0.232726
Rv2326c	0.401818	8.76514	0.110149	0.232726
Rv0767c	-1.47009	4.19485	0.110189	0.232726
Rv1052	0.695452	4.92456	0.110388	0.23293
Rv1484	0.47783	7.41986	0.110404	0.23293
Rv3768	-1.10019	4.67689	0.110596	0.233209
Rv3210c	-0.546409	6.32518	0.110745	0.233399
Rv1332	0.455695	7.55001	0.110854	0.233502
Rv2492	1.19884	2.99259	0.110963	0.233607
Rv3829c	-0.734085	5.04959	0.111065	0.233697
Rv0568	0.416134	8.67239	0.11139	0.234253
Rv0976c	0.710172	5.57863	0.111517	0.234394
Rv2089c	0.89492	4.35288	0.112004	0.235233
Rv0361	0.433092	8.62959	0.112036	0.235233
Rv1732c	0.449885	7.57217	0.112191	0.235433
Rv3342	0.400345	7.18094	0.11232	0.235578
Rv2272	-0.621382	5.55692	0.112509	0.235848
Rv2011c	-2.40847	3.2344	0.112876	0.236491
Rv2600	-1.18336	5.60909	0.113439	0.237544
Rv1334	0.481986	6.48994	0.113984	0.238513
Rv2497c	0.401309	8.36764	0.114024	0.238513
Rv2854	-0.699922	5.54141	0.114681	0.239759
Rv1731	-0.444214	7.39457	0.115044	0.24039
Rv1496	-0.542427	6.50409	0.115154	0.240392
Rv2179c	-1.10343	4.31818	0.115167	0.240392
Rv2023A	-0.574056	5.75129	0.115287	0.240514
Rv2537c	0.662055	5.32507	0.115746	0.241342
Rv1191	-0.639734	5.57838	0.116001	0.241746
Rv0970	0.53549	6.64833	0.117204	0.244123
Rv1387	-0.398561	9.5047	0.117336	0.244267
Rv2002	-0.563521	6.323	0.117871	0.245252
Rv0303	-0.625248	6.04488	0.118061	0.245367
Rv2953	-0.407044	7.19191	0.118146	0.245367
Rv1851	1.10709	3.95571	0.118161	0.245367
Rv0119	-0.552774	6.25472	0.118218	0.245367
Rv2807	1.51087	2.83926	0.118301	0.245367
Rv2118c	-0.755794	5.6662	0.118336	0.245367
Rv2659c	0.559602	5.9969	0.118365	0.245367
Rv0204c	-0.436065	7.04131	0.119098	0.246631
Rv1358	0.94892	4.09544	0.1191	0.246631
Rv0126	-0.415588	8.12704	0.119324	0.246864
Rv0175	-0.410456	8.27341	0.119387	0.246864
Rv1740	1.1855	3.66485	0.119402	0.246864
Rv2752c	0.400645	8.21837	0.119474	0.246884
Rv1448c	-0.43545	8.27917	0.120156	0.248163
Rv0024	-0.408511	6.74074	0.120611	0.24897
Rv1903	-0.686704	5.58804	0.120737	0.2491
Rv0829	2.00974	1.09294	0.120837	0.249175
Rv3776	0.566215	6.03257	0.120999	0.249377
Rv2252	-0.583646	5.90932	0.121384	0.250039
Rv1522c	-0.403223	8.12522	0.121535	0.250219
ncRv11296A	0.470509	7.02217	0.121872	0.25078
Rv0065	-0.519323	5.88684	0.122058	0.251033
Rv1887	0.373107	9.58622	0.122338	0.251365
Rv1510	-0.564592	5.92927	0.122348	0.251365
Rv3697A	-0.983574	4.58955	0.122592	0.251735
Rv2910c	-1.53302	3.78978	0.123174	0.252797
Rv0478	0.455402	6.56484	0.123654	0.253649
Rv2131c	0.447017	7.50199	0.124577	0.255408
Rv2040c	0.752513	4.53833	0.12467	0.255466
Rv3228	-0.674161	5.85393	0.125313	0.256649
Rv1170	0.581669	6.39237	0.125784	0.25748
Rv2575	-0.44958	6.64965	0.125998	0.257784
Rv2969c	-0.403925	7.83927	0.126141	0.257942
Rv3838c	0.499797	6.88543	0.126262	0.25796
Rv0066c	-0.43639	8.372	0.126282	0.25796
Rv1072	-0.327473	11.3628	0.126828	0.258941
Rv0750	0.908085	4.46352	0.127057	0.259273
Rv1604	0.503405	6.47775	0.127176	0.259381
Rv1721c	1.62954	2.89584	0.12749	0.259885
Rv3586	-0.603464	5.85935	0.127608	0.259991
Rv0985c	-0.63642	5.94826	0.127728	0.260101
Rv3095	0.636454	5.82199	0.127945	0.260408
Rv3027c	-0.480443	6.31958	0.128231	0.260722
ncRv3583A	-2.30518	2.37315	0.128252	0.260722
Rv3907c	-0.402877	6.89505	0.128299	0.260722
Rv2331A	1.92419	1.62978	0.128376	0.260743
Rv0740	-0.462669	6.53865	0.128842	0.261443
Rv0443	0.515159	6.61388	0.128854	0.261443
Rv3897c	-0.557325	5.87951	0.128957	0.261516
Rv1108c	0.411409	7.21258	0.12988	0.263251
Rv3617	-0.573061	5.76017	0.130137	0.263537
Rv2923c	-1.05971	4.34986	0.130155	0.263537
Rv0651	0.397114	7.73957	0.130537	0.264173
Rv3511	-0.674664	6.05444	0.130813	0.264596
Rv0526	0.474299	6.30009	0.131256	0.265355
Rv0671	0.448017	6.50068	0.131465	0.26564
Rv1372	-0.56689	5.2933	0.131909	0.2664
Rv1923	-0.380085	7.46314	0.132101	0.26665
Rv1168c	0.456905	7.28817	0.132243	0.266799
Rv0899	-0.528353	5.97061	0.132474	0.267101
Rv3250c	1.1316	3.53897	0.132528	0.267101
Rv0233	0.430938	7.49365	0.132866	0.267644
Rv3818	-0.428592	7.68016	0.133009	0.267793
Rv1672c	-0.581591	5.8701	0.13308	0.267799
Rv2944	-0.924588	4.55718	0.133542	0.26848
Rv3761c	-0.52985	6.11628	0.133555	0.26848
Rv2281	0.447574	6.36745	0.133869	0.268972
Rv2790c	0.398738	7.86161	0.135618	0.272347
Rv3490	0.386127	8.77202	0.135948	0.27275
Rv2063A	1.20803	2.93585	0.135957	0.27275
MTS1082	-0.476533	7.06408	0.136496	0.273689
Rv0558	0.438771	6.62564	0.13701	0.274581
Rv2997	-0.862176	4.73013	0.137098	0.274589
Rv3735	-0.634651	5.6608	0.137225	0.274589
Rv0729	0.575874	5.51911	0.137225	0.274589
Rv2509	-0.439586	6.80506	0.137305	0.27461
Rv3889c	-0.486538	6.81763	0.137378	0.274617
Rv2184c	-0.385357	7.57415	0.137585	0.27489
Rv3452	0.553502	5.59306	0.137838	0.275255
Rv1674c	1.22569	3.08257	0.138008	0.275453
Rv3517	1.08981	3.73901	0.138263	0.275821
Rv1695	0.468064	6.56964	0.138409	0.275934
Rv0157A	-0.547065	5.75755	0.13846	0.275934
Rv2924c	0.596818	5.27899	0.13853	0.275934
Rv2230c	-0.535899	5.82994	0.138631	0.275995
Rv2019	-1.12709	4.37587	0.139008	0.276477
Rv1958c	1.11555	3.06425	0.139014	0.276477
Rv1489A	0.643893	5.1675	0.139158	0.276566
Rv1766	0.700116	5.08968	0.1392	0.276566
Rv2925c	0.435309	7.48058	0.139581	0.277182
Rv3011c	-0.533246	6.58168	0.139959	0.277793
Rv2577	0.667431	4.81807	0.140957	0.279632
Rv2262c	-0.756173	4.96134	0.141578	0.280721
Rv2025c	0.751574	4.67954	0.14182	0.281058
Rv0961	0.646876	5.23974	0.142076	0.281347
Rv3435c	-0.444986	7.36115	0.142109	0.281347
Rv1862	0.453153	6.66774	0.142362	0.281705
Rv0118c	-0.450069	6.85823	0.142614	0.282061
Rv1620c	-0.649625	5.47885	0.142744	0.282148
Rv3031	-0.475235	6.77293	0.142801	0.282148
Rv2443	-0.514842	6.57403	0.143013	0.282424
Rv0034	-1.55415	2.90377	0.143279	0.282807
Rv2656c	1.88621	2.0997	0.143376	0.282845
Rv0200	-0.442536	6.42497	0.143443	0.282845
Rv2052c	0.444196	7.96448	0.143655	0.283122
Rv2977c	-0.478294	6.48952	0.143879	0.28342
Rv2943	-0.551704	5.62948	0.144041	0.283597
Rv1616	0.501255	5.73482	0.144352	0.284066
Rv2136c	0.37876	7.40909	0.145251	0.285649
Rv1799	0.774038	4.18156	0.145302	0.285649
Rv3394c	-1.07087	4.36118	0.145476	0.285848
Rv2761c	-0.61773	5.67574	0.146228	0.28714
Rv2892c	0.60007	5.36068	0.14628	0.28714
Rv0749A	0.585176	5.41565	0.146545	0.287516
[truncated: 1,922 more rows]

## Sheet: UT205 DEGs UP
List of differentially expressed upregulated genes of M. tuberculosis UT205 in hSMs compared with UT127 cultured in Sauton's medium
Reference	logFC	logCPM	PValue	FDR
Rv1130	7.6473	12.0923	1.91344e-82	7.5007e-79
Rv1131	7.7674	11.7991	2.0196e-76	3.95842e-73
Rv1057	6.65612	10.0622	3.47678e-65	4.54299e-62
Rv1129c	6.56342	9.13281	8.43766e-53	8.26891e-50
Rv1405c	8.82486	10.7397	8.85814e-51	6.94478e-48
Rv1375	5.06815	10.9777	2.67826e-50	1.7498e-47
Rv3549c	5.99089	9.63765	2.72813e-47	1.52775e-44
Rv1807	5.73468	8.73172	1.69096e-45	8.28571e-43
Rv3551	6.01098	8.69302	1.92207e-43	8.37169e-41
Rv1806	6.43061	8.12827	2.62968e-40	9.37122e-38
Rv3550	5.54432	8.25313	4.10815e-40	1.34199e-37
Rv3562	3.83975	7.20021	4.42582e-39	1.33456e-36
Rv2030c	5.31119	9.43666	1.9144e-36	5.00297e-34
Rv1128c	4.46086	7.47611	3.64331e-36	8.9261e-34
Rv1132	3.79707	9.70224	5.17805e-35	1.194e-32
Rv3564	3.97077	6.7498	7.69379e-34	1.50798e-31
Rv3559c	3.90605	7.06913	1.3598e-33	2.53829e-31
Rv3560c	4.06229	7.03506	1.78243e-32	3.03787e-30
Rv3557c	4.66344	8.82769	8.67589e-32	1.36038e-29
Rv3561	4.16013	8.23947	1.02919e-31	1.55171e-29
Rv1403c	6.10269	7.70136	1.35717e-31	1.97042e-29
Rv0467	4.94719	11.5243	3.02347e-31	4.23285e-29
Rv1738	4.36732	7.97978	1.11372e-30	1.45526e-28
Rv3552	5.40254	7.83576	1.36545e-30	1.72663e-28
Rv3563	3.56547	6.62155	2.07688e-30	2.46708e-28
Rv1376	3.3243	8.58546	3.63648e-29	4.19265e-27
Rv1682	3.77931	7.6773	7.94385e-29	8.89712e-27
Rv3556c	4.58279	9.64621	1.17883e-28	1.28361e-26
Rv1705c	4.77035	6.85504	1.5122e-28	1.60212e-26
Rv2930	3.01502	11.1868	2.58922e-28	2.67099e-26
Rv2591	3.19961	6.68681	1.00287e-27	1.00801e-25
Rv3537	3.31055	7.52305	4.07497e-27	3.99347e-25
Rv1706c	4.09007	6.99964	4.2143e-27	4.02928e-25
Rv3565	3.36386	6.28593	6.66193e-27	5.93518e-25
Rv2029c	5.03893	6.18711	7.13278e-27	6.21344e-25
Rv3553	5.02451	8.04159	1.05926e-26	9.02678e-25
Rv0747	3.22161	6.88936	1.12812e-26	9.40901e-25
Rv1536	2.98201	10.9269	2.01434e-26	1.61147e-24
Rv3548c	4.31597	8.7047	3.85449e-26	2.90569e-24
Rv1736c	3.65392	7.15885	4.2446e-26	3.1394e-24
Rv2931	2.77993	11.5054	1.9867e-24	1.36629e-22
Rv3130c	3.88211	8.57154	3.81543e-24	2.535e-22
Rv0146	3.40614	8.68504	6.39324e-24	4.17692e-22
Rv3841	3.12214	10.0769	6.65275e-24	4.27521e-22
Rv1221	2.74492	11.3019	1.37677e-23	8.70472e-22
Rv3555c	3.72092	6.76312	2.63855e-23	1.61611e-21
Rv1392	2.63062	11.0718	1.0678e-22	6.3421e-21
ncrMT3949	3.32002	8.13881	1.3139e-22	7.68731e-21
Rv2031c	4.36543	8.88946	4.24333e-22	2.44616e-20
Rv2875	3.4626	9.75113	7.66929e-22	4.1755e-20
Rv2935	2.60743	10.8021	1.55548e-21	8.23986e-20
Rv2874	2.94607	7.76783	3.15243e-21	1.62599e-19
Rv2933	2.5942	11.2047	3.31359e-21	1.68692e-19
Rv3534c	2.44709	7.05581	8.07455e-21	3.95653e-19
Rv1894c	2.62736	7.50779	1.68643e-20	8.16147e-19
Rv2590	2.9396	10.5056	2.89848e-20	1.38561e-18
Rv3538	2.98986	5.99656	1.5415e-19	6.94562e-18
Rv3131	3.15399	8.30052	1.61183e-19	7.17996e-18
Rv1468c	2.61097	6.38095	2.30415e-19	1.00359e-17
Rv2172c	2.64391	9.85766	4.41395e-19	1.84071e-17
Rv1779c	2.9215	8.54202	5.89022e-19	2.43049e-17
Rv1535	2.68298	10.0343	6.17831e-19	2.52281e-17
Rv2934	2.27664	10.8188	3.3783e-18	1.33767e-16
Rv0575c	4.58297	5.77094	5.93454e-18	2.28073e-16
Rv2623	4.24082	8.11514	1.23494e-17	4.61043e-16
Rv0453	3.69571	7.41277	1.32433e-17	4.89753e-16
Rv3531c	2.53939	6.56291	1.45319e-17	5.32384e-16
Rv2782c	2.48088	8.21167	2.5548e-17	9.27298e-16
Rv2932	2.44877	10.1773	2.81534e-17	1.01249e-15
Rv3429	3.53191	8.66004	3.38641e-17	1.20679e-15
Rv2450c	5.13583	6.81074	1.63553e-16	5.72435e-15
Rv1787	2.52	6.57827	1.75278e-16	6.08044e-15
Rv1737c	3.68358	6.10817	2.27751e-16	7.83143e-15
Rv3746c	4.59826	5.48257	3.33306e-16	1.13614e-14
Rv3134c	2.55938	6.91213	5.43824e-16	1.8066e-14
Rv3546	2.37331	6.89874	5.72076e-16	1.88448e-14
Rv0706	3.14244	8.32036	6.66934e-16	2.17865e-14
Rv1854c	2.26399	8.98977	1.16812e-15	3.75331e-14
Rv2873	2.37539	8.79629	2.83334e-15	8.88534e-14
Rv0867c	2.64589	9.25598	3.36192e-15	1.04593e-13
Rv2651c	2.89088	5.95342	5.27095e-15	1.61423e-13
Rv0823c	2.70666	8.89602	7.60411e-15	2.29293e-13
Rv3135	2.38293	8.1647	8.8156e-15	2.63795e-13
Rv3543c	2.24796	6.57819	1.11962e-14	3.32494e-13
Rv3542c	2.81311	5.71061	1.8672e-14	5.46226e-13
Rv0197	2.51036	7.53787	2.12043e-14	6.1571e-13
Rv0083	3.15523	5.48956	2.16243e-14	6.23289e-13
Rv2937	2.08678	7.14478	2.1992e-14	6.29261e-13
Rv1396c	2.55786	7.93176	2.77481e-14	7.88206e-13
Rv2876	2.76516	8.89661	4.67378e-14	1.30866e-12
Rv3532	2.1015	6.43577	6.20721e-14	1.72569e-12
Rv3526	2.00192	8.92284	7.81535e-14	2.12751e-12
Rv2625c	3.85728	5.25509	1.0488e-13	2.81596e-12
Rv2328	2.50538	6.23715	1.36094e-13	3.62916e-12
Rv2780	2.12388	9.06442	1.82942e-13	4.84549e-12
Rv3536c	2.00317	7.18157	2.24078e-13	5.85592e-12
Rv0551c	2.23267	6.81347	2.91605e-13	7.52033e-12
Rv3269	2.61317	7.93258	3.71788e-13	9.46368e-12
Rv2007c	3.76997	6.74417	4.10662e-13	1.03858e-11
Rv3742c	3.87019	8.15391	6.87282e-13	1.72702e-11
Rv3230c	1.97653	8.77329	8.03834e-13	1.99432e-11
Rv1808	2.20886	8.29233	8.90027e-13	2.19428e-11
Rv3416	2.97015	8.88218	1.07338e-12	2.62977e-11
Rv1811	1.94257	7.00199	1.14411e-12	2.76848e-11
Rv0196	3.49113	4.66769	1.32795e-12	3.19359e-11
Rv3504	2.12882	6.17402	1.44169e-12	3.44599e-11
Rv3535c	2.34838	6.70444	1.54317e-12	3.6662e-11
Rv3127	2.49019	7.68837	1.55615e-12	3.67476e-11
Rv3174	5.15544	4.88444	2.07418e-12	4.86752e-11
Rv3529c	2.4022	5.69686	2.08608e-12	4.86752e-11
Rv0079	3.10651	8.12774	2.3266e-12	5.3966e-11
Rv1094	2.63238	11.0834	2.86107e-12	6.55871e-11
Rv2707	1.89023	9.71256	2.90388e-12	6.61814e-11
Rv0560c	1.95846	6.62798	3.04578e-12	6.90141e-11
Rv2028c	4.03045	4.46666	3.18578e-12	7.13616e-11
Rv3137	2.27032	7.57124	4.19539e-12	9.34429e-11
Rv0280	1.8728	10.0022	4.65042e-12	1.02992e-10
Rv0447c	2.36773	7.39066	4.72993e-12	1.04165e-10
Rv2936	2.04933	9.11346	5.0261e-12	1.10069e-10
Rv1790	2.46268	6.36013	6.24614e-12	1.35276e-10
Rv0087	3.53435	5.14724	9.15772e-12	1.96165e-10
Rv1492	1.8852	7.45851	1.09561e-11	2.32151e-10
Rv0789c	2.39533	5.25028	1.37291e-11	2.86266e-10
Rv2432c	2.01796	6.30288	1.44684e-11	3.00085e-10
Rv3176c	2.76509	6.32691	1.96366e-11	4.00776e-10
Rv0080	2.58899	6.44947	1.97321e-11	4.00776e-10
Rv2867c	2.00237	8.51302	2.03906e-11	4.09903e-10
Rv3738c	2.60122	5.65939	2.12636e-11	4.25272e-10
Rv2629	2.42253	8.32273	2.17177e-11	4.27805e-10
Rv0824c	2.27273	10.5263	2.20585e-11	4.32347e-10
Rv2627c	3.39446	5.40716	2.38302e-11	4.62448e-10
Rv3455c	1.80821	7.88094	2.91424e-11	5.62749e-10
Rv3175	2.81231	5.26711	4.14024e-11	7.80277e-10
Rv0232	1.90042	7.32221	5.2128e-11	9.73057e-10
Rv3515c	1.8865	7.42439	5.54362e-11	1.02505e-09
Rv1285	1.89251	6.81831	5.82152e-11	1.07138e-09
Rv1801	3.04513	5.10651	6.35293e-11	1.15294e-09
Rv2327	1.97482	8.35109	7.04542e-11	1.2611e-09
Rv1187	1.8787	7.74705	7.94494e-11	1.41564e-09
Rv1644	1.92805	8.66352	9.35348e-11	1.65161e-09
Rv0475	1.71173	9.07324	9.53732e-11	1.67652e-09
Rv2990c	1.72688	9.65663	9.95903e-11	1.74283e-09
Rv3545c	2.15426	7.30052	1.05967e-10	1.83801e-09
Rv3741c	4.10886	7.84807	1.20651e-10	2.07435e-09
Rv2631	2.48443	5.7477	1.2547e-10	2.13844e-09
Rv1832	1.66382	9.83437	1.42136e-10	2.3913e-09
Rv3567c	1.92403	5.99204	1.78126e-10	2.97129e-09
Rv1178	1.71336	8.24316	1.9239e-10	3.18214e-09
Rv3502c	1.72629	6.84944	2.07662e-10	3.42032e-09
Rv2466c	1.90968	8.06839	2.92265e-10	4.71474e-09
Rv0448c	3.39713	5.00739	3.00065e-10	4.82071e-09
Rv3645	1.7352	8.84591	3.22156e-10	5.15449e-09
Rv3530c	2.30244	5.72003	3.43348e-10	5.44461e-09
Rv1627c	1.86989	8.42994	3.44455e-10	5.44461e-09
Rv2124c	1.53891	10.7945	3.58531e-10	5.64435e-09
ncRv12659	2.17393	8.78315	4.52635e-10	7.01315e-09
Rv0968	1.97211	7.93871	4.6941e-10	7.24444e-09
Rv3767c	1.64229	7.49122	5.33284e-10	8.19793e-09
Rv3544c	1.59526	6.8011	6.18332e-10	9.46821e-09
Rv3570c	1.7975	8.70377	6.28496e-10	9.58639e-09
Rv3523	1.85994	6.88021	6.68218e-10	1.01136e-08
Rv0086	2.57238	5.53214	7.21118e-10	1.08722e-08
Rv0047c	1.84141	8.53756	7.43035e-10	1.11598e-08
Rv2939	1.70749	8.68485	9.27104e-10	1.38184e-08
Rv3138	1.81736	6.50715	9.80195e-10	1.45544e-08
Rv2781c	1.85894	7.10712	1.00575e-09	1.48775e-08
Rv1177	1.80272	8.35028	1.05064e-09	1.54832e-08
Rv0638	1.61935	9.48062	1.19775e-09	1.75193e-08
Rv1856c	1.7936	7.77127	1.23883e-09	1.80528e-08
Rv2332	1.89462	6.71245	1.59729e-09	2.30198e-08
Rv3212	1.65514	8.53059	1.81896e-09	2.60231e-08
Rv1537	2.19709	5.1938	1.83818e-09	2.62025e-08
Rv3569c	1.65775	6.941	1.98823e-09	2.82386e-08
Rv0474	1.70578	7.24231	2.04855e-09	2.8886e-08
Rv1087	1.90946	6.24988	2.20563e-09	3.08901e-08
Rv3516	1.84492	6.06333	2.75298e-09	3.84045e-08
Rv3461c	1.7742	9.3696	2.7942e-09	3.87041e-08
Rv1628c	1.85719	7.24133	3.0198e-09	4.16818e-08
Rv0454	4.03214	3.56389	3.23747e-09	4.45294e-08
Rv2390c	2.20011	4.99731	4.81428e-09	6.55278e-08
Rv0735	2.06003	5.36511	5.5091e-09	7.44678e-08
Rv0188	1.80459	8.75956	6.38627e-09	8.54409e-08
Rv0840c	2.20851	5.08918	7.57672e-09	1.00597e-07
Rv3574	1.88578	6.39059	7.59608e-09	1.00597e-07
Rv1909c	1.8006	7.50163	7.93321e-09	1.04356e-07
Rv1875	1.78337	6.88109	8.08177e-09	1.05955e-07
Rv0195	5.5704	3.0656	8.56762e-09	1.11578e-07
Rv3522	1.86931	5.99816	9.33481e-09	1.21167e-07
Rv2519	1.60452	8.4266	9.96122e-09	1.28871e-07
Rv3568c	1.96812	7.01928	1.35367e-08	1.71727e-07
Rv2624c	3.21628	4.1935	1.60226e-08	2.01957e-07
Rv2878c	1.63409	7.24178	1.95104e-08	2.42796e-07
Rv2938	1.69513	7.4494	2.02221e-08	2.50065e-07
ncRv0842Ac	1.74935	9.39031	2.15222e-08	2.64474e-07
Rv3173c	1.69088	7.24216	2.67549e-08	3.23702e-07
Rv3566c	1.71037	6.19699	2.79504e-08	3.37124e-07
Rv0982	1.55439	9.14684	2.91805e-08	3.50882e-07
Rv2949c	1.70903	8.54753	3.11038e-08	3.72866e-07
Rv3290c	2.47474	10.9921	4.25602e-08	5.04036e-07
Rv2554c	1.73523	5.89439	5.40135e-08	6.33931e-07
Rv3573c	1.83949	5.99111	6.05601e-08	7.06535e-07
Rv1397c	1.5378	10.0965	6.70119e-08	7.79486e-07
Rv1733c	3.97846	3.64442	6.94519e-08	8.05478e-07
Rv0084	2.13828	4.8923	7.34691e-08	8.49554e-07
Rv2626c	3.67175	6.04309	7.52987e-08	8.6815e-07
Rv0530A	2.25508	5.30175	7.8806e-08	9.05923e-07
Rv2059	1.66635	6.14303	1.12476e-07	1.27063e-06
Rv0725c	1.92468	6.12465	1.42097e-07	1.58245e-06
Rv0468	2.12575	9.24356	1.52637e-07	1.69021e-06
Rv3527	1.66855	6.29568	1.69775e-07	1.86943e-06
Rv3133c	1.69564	6.22634	1.81648e-07	1.989e-06
Rv3540c	2.09771	5.82974	1.84924e-07	2.01922e-06
Rv2630	2.20298	4.89484	2.31254e-07	2.49043e-06
Rv3345c	2.19206	4.72562	2.52587e-07	2.69793e-06
Rv1058	1.55089	7.74424	2.56235e-07	2.72946e-06
Rv1647	1.63363	6.68142	2.73299e-07	2.88769e-06
Rv3740c	3.27682	7.94796	2.81739e-07	2.95299e-06
Rv1005c	1.67996	6.47716	3.04028e-07	3.16125e-06
Rv1065	1.57216	8.34956	4.03298e-07	4.09805e-06
Rv3136	1.80163	9.96697	4.40261e-07	4.43657e-06
Rv3140	1.61202	8.30263	6.15982e-07	6.0976e-06
Rv2662	4.06972	4.71436	6.95214e-07	6.84734e-06
Rv0244c	1.77123	9.21749	7.97436e-07	7.81488e-06
Rv2615c	2.83433	3.61235	9.0395e-07	8.77099e-06
Rv0449c	1.87139	7.38139	1.54526e-06	1.45611e-05
Rv2824c	1.81282	5.42161	1.66513e-06	1.56155e-05
Rv0279c	1.64794	5.64892	1.75802e-06	1.63595e-05
Rv3252c	2.75801	8.94865	1.76115e-06	1.63595e-05
Rv3128c	3.83798	3.1212	1.7734e-06	1.64343e-05
Rv0940c	1.51022	6.79458	1.85097e-06	1.70725e-05
Rv1818c	1.58062	7.13763	1.94977e-06	1.78995e-05
Rv0252	3.76397	8.67519	3.17227e-06	2.77573e-05
Rv0541c	1.70261	6.31675	3.58711e-06	3.07019e-05
Rv1788	3.2667	3.12108	5.40925e-06	4.50196e-05
Rv3505	1.673	5.87616	5.59713e-06	4.62991e-05
Rv2032	3.52868	5.59332	5.62294e-06	4.64041e-05
Rv0260c	4.40821	2.69538	5.77196e-06	4.74341e-05
Rv3289c	2.79276	4.89907	6.82427e-06	5.53854e-05
Rv3506	1.90728	4.9772	6.90138e-06	5.58488e-05
Rv3383c	1.64111	5.62664	7.33432e-06	5.87946e-05
Rv3371	1.64428	8.1446	8.04939e-06	6.42639e-05
Rv3177	3.79181	3.31816	1.10451e-05	8.54669e-05
Rv1054	1.60696	5.61448	1.1054e-05	8.54669e-05
Rv1813c	1.7764	8.3534	1.25296e-05	9.59301e-05
Rv0784	1.78133	5.37544	1.41417e-05	0.000107433
Rv1778c	2.03295	5.97725	1.52772e-05	0.000114725
Rv3503c	1.82502	5.22883	1.777e-05	0.000131431
Rv3541c	2.38806	4.09613	1.8014e-05	0.000132735
Rv3739c	2.61044	4.1162	2.05142e-05	0.000149471
Rv0694	1.55993	6.42193	4.06158e-05	0.000279323
Rv0539	1.99483	3.96607	6.27349e-05	0.000409186
Rv1528c	3.57104	2.40144	0.000139413	0.000834351
Rv3566A	1.88224	4.1728	0.000142047	0.000847527
Rv0085	3.77445	2.96654	0.000145938	0.000866784
Rv2058c	2.468	3.01809	0.000200901	0.00114634
Rv3724A	1.7	4.74994	0.000207399	0.00118169
Rv0082	4.34453	2.58327	0.000228298	0.00128952
Rv3093c	2.28284	4.01029	0.000261748	0.0014637
Rv2646	1.73367	4.9684	0.000273587	0.00152122
Rv3512	1.85499	4.0217	0.000331322	0.0018064
Rv0736	1.51591	4.72995	0.000331327	0.0018064
Rv0081	4.82997	2.29912	0.000357815	0.00194002
Rv3539	1.57667	4.86497	0.000371755	0.00200451
Rv0574c	1.88075	4.20078	0.000419547	0.00223454
Rv2107	3.75596	3.3085	0.000442298	0.00233982
Rv1227c	1.99817	3.98827	0.000446553	0.00234965
Rv0656c	1.78131	4.11067	0.000559101	0.00286163
Rv2424c	2.35119	2.82122	0.000976223	0.00463854
Rv1430	1.84468	7.55527	0.00115675	0.00537897
Rv1139c	1.71998	3.74649	0.00266853	0.0110461
Rv3097c	1.52583	4.34565	0.00287496	0.0118292
Rv1414	1.95138	2.98762	0.00331016	0.0132406
Rv2322c	1.81172	4.30993	0.00384165	0.0149398
Rv2056c	3.04631	1.77909	0.00410948	0.0158088
Rv0693	1.76118	5.33476	0.00414	0.0159106
Rv1494	1.62427	3.52805	0.00573363	0.0211438
Rv1068c	1.70526	3.2583	0.00699614	0.0251374
Rv2655c	1.613	3.79357	0.00720492	0.0257225
Rv1542c	3.13721	1.99438	0.00810638	0.0283977
Rv0833	2.35269	2.733	0.00824683	0.0288125
Rv2309c	2.53131	2.57966	0.00832712	0.0290412
Rv0124	2.23734	2.87959	0.00859138	0.0298566
Rv2270	2.10007	2.68765	0.00904917	0.0312136
AS1726	2.65011	2.17245	0.0108332	0.036203
ncRv11846Ac	5.44911	1.00776	0.01128	0.037536
mcr10	1.94051	3.46403	0.0118975	0.0391589
Rv0609A	1.82839	3.65359	0.0149805	0.0472272
mpr6	1.97348	3.03741	0.0151215	0.0475734
Rv2647	1.85849	3.14402	0.0152255	0.0478622
Rv2250A	1.99851	2.65365	0.0154704	0.0483603
Rv1067c	2.02147	3.03759	0.0156524	0.0488516

## Sheet: UT205 DEGs DOWN
List of differentially expressed downregulated genes of M. tuberculosis UT127 in hSMs compared with UT127 cultured in Sauton's medium
Reference	logFC	logCPM	PValue	FDR
Rv2485c	-5.00065	7.72437	3.71557e-43	1.4565e-40
Rv3477	-3.50954	8.20837	6.10722e-38	1.71002e-35
Rv3875	-2.58877	11.9881	3.85496e-34	8.39524e-32
Rv3478	-2.69368	9.82857	5.83383e-34	1.20361e-31
Rv0170	-2.99283	9.01002	3.92766e-33	6.99837e-31
Rv0166	-2.89382	9.55896	6.92185e-32	1.13057e-29
Rv0171	-2.66217	9.54094	3.18606e-31	4.30667e-29
Rv2243	-2.60875	9.61146	2.01882e-30	2.46708e-28
Rv2350c	-3.38186	7.6603	5.11501e-27	4.77401e-25
Rv3161c	-3.63859	8.5622	5.32864e-27	4.85773e-25
Rv3864	-2.62266	10.5518	1.6365e-26	1.33648e-24
Rv3303c	-2.59298	8.30809	2.48609e-26	1.94909e-24
Rv0341	-2.23075	11.3509	3.0508e-26	2.34493e-24
Rv2244	-2.61968	9.75647	1.62846e-25	1.18214e-23
Rv0169	-2.47531	9.0314	3.33061e-25	2.37382e-23
Rv3763	-2.50173	9.19012	1.50936e-24	1.05655e-22
Rv2349c	-3.36482	7.17088	3.30418e-24	2.23317e-22
Rv1219c	-4.22863	7.12902	1.8442e-23	1.1475e-21
Rv3872	-2.31285	9.62593	5.91537e-23	3.56742e-21
Rv3874	-2.07133	12.8171	4.62342e-22	2.62664e-20
Rv0167	-2.41777	8.86669	4.83663e-22	2.70851e-20
Rv1754c	-2.86205	7.73492	5.41693e-22	2.99076e-20
Rv0172	-2.22689	9.36623	1.33451e-21	7.16615e-20
Rv2147c	-2.66855	8.64856	1.60116e-21	8.36874e-20
Rv2245	-2.35432	10.8465	3.48006e-21	1.74895e-19
Rv0883c	-2.6086	8.07937	5.82812e-21	2.89193e-19
Rv3479	-2.35857	8.42762	3.71259e-20	1.75342e-18
Rv0108c	-2.35702	8.62119	4.82782e-20	2.25298e-18
Rv0173	-2.27236	8.81088	9.71879e-20	4.48208e-18
Rv2346c	-2.17879	9.01681	1.42549e-19	6.4976e-18
Rv0168	-2.42391	8.11078	2.28738e-19	1.00359e-17
Rv2633c	-2.28005	8.22954	2.80798e-19	1.20959e-17
Rv1218c	-3.57171	7.10577	4.05613e-19	1.72826e-17
Rv2864c	-2.83463	7.11082	4.31975e-19	1.8208e-17
Rv2347c	-2.28036	9.07944	2.39847e-18	9.69281e-17
ncRv3418Ac	-2.34161	9.01129	2.66445e-18	1.06578e-16
Rv2150c	-2.16765	8.71759	4.38856e-18	1.72032e-16
Rv2352c	-2.9723	6.9542	5.63329e-18	2.18639e-16
Rv0111	-2.49417	7.73746	6.22315e-18	2.36842e-16
Rv0430	-2.73888	7.10404	7.09982e-18	2.67609e-16
Rv2351c	-3.02656	6.79071	8.78586e-17	3.10276e-15
Rv1158c	-2.25832	7.63346	4.03743e-16	1.36437e-14
Rv1013	-2.20703	9.01217	4.14412e-16	1.38846e-14
Rv1697	-2.01575	8.23192	7.73187e-16	2.50487e-14
Rv1078	-2.17505	8.77669	1.6724e-15	5.32993e-14
Rv3402c	-2.85656	6.90852	2.12793e-15	6.727e-14
Rv2246	-1.71517	10.1057	3.79319e-15	1.17081e-13
Rv0174	-1.74081	9.65497	5.66991e-15	1.72295e-13
Rv1547	-1.78921	9.26898	1.29663e-14	3.82163e-13
Rv0996	-2.01573	8.05693	2.84078e-14	8.0114e-13
Rv3302c	-1.92116	7.98894	6.87597e-14	1.89816e-12
Rv0104	-3.58033	6.23516	7.62069e-14	2.08903e-12
Rv0761c	-1.89728	8.129	1.00767e-13	2.72418e-12
Rv0431	-2.41032	6.79448	1.8945e-13	4.98419e-12
Rv1157c	-2.19209	7.37057	2.77321e-13	7.19933e-12
Rv3873	-1.6293	10.6504	3.47615e-13	8.90621e-12
Rv0231	-1.92826	7.54788	7.23134e-13	1.80553e-11
Rv2348c	-1.71703	9.37301	1.11371e-12	2.71165e-11
Rv3418c	-1.91303	9.57738	2.47437e-12	5.70561e-11
mcr3	-2.09976	6.79084	3.06518e-12	6.90547e-11
Rv2033c	-3.39482	5.85635	6.0879e-12	1.32581e-10
Rv3260c	-1.73912	8.47274	6.69586e-12	1.44219e-10
Rv1698	-2.06631	6.95393	1.03609e-11	2.20732e-10
Rv2114	-2.05629	7.41561	1.13485e-11	2.39173e-10
Rv0312	-1.79139	7.91908	1.30887e-11	2.74372e-10
Rv1252c	-2.76438	6.27823	1.61417e-11	3.33029e-10
Rv0519c	-2.40432	6.55262	1.67762e-11	3.44308e-10
Rv0506	-2.00822	7.00013	2.03388e-11	4.09903e-10
Rv3330	-1.92465	7.34277	2.16139e-11	4.27805e-10
Rv2632c	-1.72435	7.45987	2.16376e-11	4.27805e-10
Rv1383	-2.298	6.69506	2.37936e-11	4.62448e-10
Rv2336	-1.82888	7.76891	3.02486e-11	5.81247e-10
Rv1270c	-1.70157	7.55952	3.80106e-11	7.23308e-10
Rv3390	-1.86979	7.42995	4.1089e-11	7.78111e-10
Rv3866	-1.52855	9.2898	4.92947e-11	9.2457e-10
Rv3587c	-1.70325	8.55124	5.40213e-11	1.00362e-09
Rv1381	-1.89074	7.32407	6.17918e-11	1.12662e-09
Rv3734c	-1.75397	8.2955	6.69114e-11	1.20872e-09
Rv3623	-2.06058	6.89187	7.03723e-11	1.2611e-09
Rv1079	-1.95633	7.94646	8.96403e-11	1.59e-09
Rv2119	-3.65505	5.50085	1.04123e-10	1.81406e-09
Rv1884c	-1.70048	8.78347	1.12225e-10	1.93798e-09
Rv2748c	-1.67803	8.17581	1.22443e-10	2.09597e-09
Rv3711c	-1.90365	7.44458	1.39803e-10	2.36219e-09
Rv2353c	-1.65557	8.15645	1.58475e-10	2.6548e-09
Rv0165c	-2.24873	7.00151	1.80038e-10	2.99046e-09
Rv0304c	-1.50945	8.52207	2.09641e-10	3.43846e-09
Rv2101	-1.58948	8.46238	2.78847e-10	4.53561e-09
Rv2074	-1.67737	7.37298	2.81259e-10	4.55592e-09
Rv2163c	-1.66627	7.76749	3.33926e-10	5.32109e-09
Rv0713	-2.02915	7.32266	3.69673e-10	5.79647e-09
Rv0481c	-2.19253	6.66854	3.71692e-10	5.80491e-09
Rv0351	-1.52192	10.0116	3.90882e-10	6.08038e-09
Rv1552	-2.33697	6.55075	6.38387e-10	9.69952e-09
Rv1076	-1.93715	7.11215	8.52972e-10	1.2762e-08
Rv1220c	-2.41458	6.36507	1.07168e-09	1.57341e-08
Rv1550	-3.12278	5.67464	1.56571e-09	2.26478e-08
Rv0344c	-2.71059	5.88051	2.20644e-09	3.08901e-08
Rv1632c	-2.13505	6.6624	2.78719e-09	3.87041e-08
Rv1860	-1.67779	7.32097	3.85133e-09	5.27875e-08
Rv1251c	-1.90707	6.97164	4.01111e-09	5.47859e-08
Rv2525c	-1.78563	7.09371	5.30517e-09	7.19594e-08
Rv1645c	-1.54248	7.6861	6.88188e-09	9.17584e-08
Rv3246c	-1.63547	8.81516	7.81182e-09	1.03105e-07
Rv0925c	-1.67252	7.11178	8.35973e-09	1.09234e-07
Rv3311	-1.57808	7.56032	1.21113e-08	1.56173e-07
Rv1269c	-1.84763	6.63034	1.23253e-08	1.58411e-07
Rv0461	-1.8736	6.55392	1.3267e-08	1.69957e-07
Rv3497c	-1.72141	7.19329	1.34175e-08	1.71324e-07
Rv1689	-1.62749	6.9475	1.34806e-08	1.71572e-07
Rv2338c	-1.61127	7.2118	1.69815e-08	2.13357e-07
Rv2383c	-1.80385	8.79734	1.93286e-08	2.41299e-07
Rv2459	-1.51088	7.64518	1.98754e-08	2.46555e-07
Rv2357c	-1.59858	7.42544	2.12021e-08	2.6136e-07
Rv3689	-1.56913	7.53358	2.393e-08	2.9223e-07
Rv2560	-1.89969	6.56645	2.44974e-08	2.98229e-07
Rv3331	-1.67495	6.93689	3.79763e-08	4.52483e-07
Rv1428c	-2.00712	6.19746	4.23569e-08	5.03149e-07
Rv1371	-2.21365	5.78653	5.96362e-08	6.97832e-07
Rv0458	-1.58983	7.60184	9.20991e-08	1.05564e-06
Rv3509c	-1.5723	7.74188	1.02414e-07	1.17045e-06
Rv1427c	-1.53611	6.90566	1.10988e-07	1.25743e-06
Rv3692	-1.55191	7.38991	1.2138e-07	1.36335e-06
Rv0347	-1.6145	6.63672	1.25022e-07	1.40025e-06
Rv0890c	-1.75168	6.77218	1.71666e-07	1.88496e-06
Rv0155	-1.71937	6.53325	2.05964e-07	2.22418e-06
Rv3310	-1.85225	6.38371	2.98212e-07	3.11731e-06
Rv3122	-2.26412	5.8525	3.01055e-07	3.13865e-06
Rv0348	-2.2926	5.54641	3.94658e-07	4.03932e-06
Rv2271	-1.52714	6.82109	5.7355e-07	5.70701e-06
Rv0855	-1.83327	6.44099	5.73612e-07	5.70701e-06
Rv2962c	-1.60533	6.87789	1.07124e-06	1.02923e-05
Rv2102	-1.55848	6.57475	1.10931e-06	1.0632e-05
Rv1687c	-2.7501	5.48888	1.73504e-06	1.62324e-05
Rv0379	-1.64922	6.33544	1.74839e-06	1.63183e-05
Rv1515c	-1.90387	6.06064	1.78461e-06	1.64992e-05
Rv2592c	-1.75905	6.19797	2.18739e-06	1.98946e-05
Rv0349	-1.72265	6.10711	2.35632e-06	2.1234e-05
Rv1349	-2.21524	5.91529	3.34276e-06	2.89192e-05
MTS2975	-2.3354	5.54868	3.58048e-06	3.07019e-05
Rv0583c	-1.7668	6.43586	4.37591e-06	3.71289e-05
Rv0854	-1.6152	6.11631	5.59841e-06	4.62991e-05
Rv0565c	-1.50639	6.56211	6.08379e-06	4.96842e-05
Rv1893	-1.59318	6.24124	8.06861e-06	6.42865e-05
Rv1514c	-1.92389	5.59271	8.10387e-06	6.44364e-05
Rv0456c	-2.20116	5.40897	9.51473e-06	7.49615e-05
Rv0460	-1.98465	5.74023	9.52317e-06	7.49615e-05
Rv3705A	-1.60354	6.24273	9.79238e-06	7.6619e-05
Rv1385	-1.6592	6.24835	1.59728e-05	0.000119036
Rv0078	-3.1009	4.77358	2.55178e-05	0.000180559
Rv1681	-1.68635	6.17589	3.67882e-05	0.000255691
Rv0360c	-1.87653	5.575	4.90575e-05	0.000328167
Rv2121c	-1.94419	5.3321	5.17219e-05	0.000343643
Rv0852	-2.21446	5.21475	5.87986e-05	0.000385436
Rv0518	-1.84621	5.77741	6.01e-05	0.000393309
Rv0356c	-1.83056	5.81244	6.14589e-05	0.000401531
Rv2267c	-1.8843	5.36426	9.80779e-05	0.00060261
Rv0008c	-1.51681	5.93742	0.00012847	0.000772396
Rv1686c	-2.04942	5.26769	0.000176896	0.00103036
Rv0035	-1.52606	5.98152	0.000179811	0.00104578
Rv1049	-2.38261	4.79098	0.000251719	0.00141569
Rv1267c	-1.56768	5.5233	0.000309762	0.00170543
Rv3387	-2.24731	4.87657	0.000375207	0.00201757
Rv3090	-1.79029	5.29849	0.000565242	0.00288509
Rv0216	-1.60284	5.49674	0.000694215	0.00347166
Rv1551	-1.96956	4.94208	0.000719812	0.00358079
Rv3893c	-1.512	5.69067	0.000727332	0.00360904
Rv2384	-1.71592	5.77166	0.000763814	0.00375207
Rv1347c	-1.66825	5.49605	0.0007738	0.00379636
Rv3730c	-1.71261	5.18507	0.000822983	0.00399764
Rv0523c	-1.62443	5.41819	0.000975671	0.00463854
Rv3632	-1.58007	5.51652	0.00117273	0.00543391
Rv3472	-1.66585	5.1695	0.00127002	0.00583645
Rv2765	-2.09234	4.74784	0.00144382	0.00657969
Rv3109	-2.32645	4.83169	0.00147102	0.00666634
Rv0068	-1.7586	4.99927	0.00165667	0.00735466
Rv3191c	-2.59936	4.19558	0.00174332	0.00766981
Rv0625c	-1.90825	5.04115	0.00182444	0.00799084
Rv2528c	-1.95422	4.30014	0.00248369	0.0104335
Rv2012	-3.18954	3.60144	0.00367635	0.0144547
Rv1268c	-1.51278	5.00921	0.00368216	0.014463
Rv0330c	-7.74326	3.49443	0.00432836	0.0165857
Rv0159c	-1.5039	5.3779	0.00470582	0.0178575
Rv1553	-2.15116	4.66406	0.00542329	0.0201452
Rv0727c	-1.99283	4.22682	0.0060515	0.0221493
Rv3591c	-2.42065	4.27654	0.00673406	0.0242624
Rv3338	-1.51336	4.95591	0.00980783	0.033316
Rv2980	-1.61397	4.86693	0.00983425	0.0333768
Rv2598	-1.6042	4.85507	0.0102904	0.0346252
Rv2377c	-2.3043	4.35196	0.0119708	0.0393042
Rv1050	-2.43105	3.69701	0.0121882	0.0397484
Rv3012c	-1.59888	4.52496	0.0143926	0.0456464
