# Supplementary material for: Dual RNA Sequencing of Mycobacterium tuberculosis-Infected Human Splenic Macrophages Reveals a Strain-Dependent Host–Pathogen Response to Infection
Source: Int J Mol Sci. 2022 Feb 4;23(3):1803. doi: 10.3390/ijms23031803 (PMC8836425; doi:10.3390/ijms23031803)
Supplement: Supplementary file 1 [file ijms-23-01803-s001.zip › ijms-1491819-supplementary/Supplementary Table S6. KEGG pathways significantly associated with downregulated genes of M. tuberculosis UT127 upon hSMs infection.xlsx]

## Sheet: BP common to UT127 and UT205
Biological processes common to upregulated genes of M. tuberculosis UT127 and UT205 upon infection of hSMs
#term ID	term description	observed gene count	background gene count	false discovery rate	matching proteins in your network (IDs)	matching proteins in your network (labels)
GO:0001666	response to hypoxia	13	53	0.00031	Rv0467,Rv1129c,Rv1736c,Rv1737c,Rv2007c,Rv2031c,Rv2032,Rv2623,Rv2626c,Rv2629,Rv3130c,Rv3371,Rv3740c	Rv2629,Rv3371,Rv3740c,TB31.7,acg,fdxA,hrp1,hspX,icl1,narK2,narX,prpR,tgs1
GO:0071770	DIM/DIP cell wall layer assembly	9	19	0.00031	Rv2930,Rv2931,Rv2932,Rv2933,Rv2934,Rv2935,Rv2937,Rv2939,Rv2949c	Rv2949c,drrB,fadD26,papA5,ppsA,ppsB,ppsC,ppsD,ppsE
GO:0006066	alcohol metabolic process	13	69	0.0011	Rv1129c,Rv1130,Rv2930,Rv2931,Rv2932,Rv2933,Rv2934,Rv3130c,Rv3371,Rv3548c,Rv3559c,Rv3561,Rv3740c	Rv3371,Rv3548c,Rv3559c,Rv3740c,fadD26,fadD3,ppsA,ppsB,ppsC,ppsD,prpD,prpR,tgs1
GO:0009628	response to abiotic stimulus	15	90	0.0011	Rv0467,Rv1129c,Rv1130,Rv1221,Rv1736c,Rv1737c,Rv2007c,Rv2031c,Rv2032,Rv2623,Rv2626c,Rv2629,Rv3130c,Rv3371,Rv3740c	Rv2629,Rv3371,Rv3740c,TB31.7,acg,fdxA,hrp1,hspX,icl1,narK2,narX,prpD,prpR,sigE,tgs1
GO:0022607	cellular component assembly	12	61	0.0014	Rv1736c,Rv2874,Rv2930,Rv2931,Rv2932,Rv2933,Rv2934,Rv2935,Rv2937,Rv2939,Rv2949c,Rv3553	Rv2949c,Rv3553,dipZ,drrB,fadD26,narX,papA5,ppsA,ppsB,ppsC,ppsD,ppsE
GO:0042844	glycol metabolic process	5	7	0.0034	Rv2930,Rv2931,Rv2932,Rv2933,Rv2934	fadD26,ppsA,ppsB,ppsC,ppsD
GO:0097040	phthiocerol biosynthetic process	5	7	0.0034	Rv2930,Rv2931,Rv2932,Rv2933,Rv2934	fadD26,ppsA,ppsB,ppsC,ppsD
GO:0071766	Actinobacterium-type cell wall biogenesis	10	49	0.0035	Rv2930,Rv2931,Rv2932,Rv2933,Rv2934,Rv2935,Rv2937,Rv2939,Rv2949c,Rv3416	Rv2949c,drrB,fadD26,papA5,ppsA,ppsB,ppsC,ppsD,ppsE,whiB3
GO:0042221	response to chemical	18	153	0.0040	Rv0467,Rv1221,Rv1285,Rv1536,Rv1909c,Rv2030c,Rv2031c,Rv2874,Rv2878c,Rv2936,Rv2937,Rv2938,Rv3130c,Rv3371,Rv3548c,Rv3553,Rv3559c,Rv3740c	Rv2030c,Rv3371,Rv3548c,Rv3553,Rv3559c,Rv3740c,cysD,dipZ,drrA,drrB,drrC,furA,hspX,icl1,ileS,mpt53,sigE,tgs1
GO:0050896	response to stimulus	33	401	0.0041	Rv0146,Rv0467,Rv0468,Rv1129c,Rv1130,Rv1221,Rv1285,Rv1536,Rv1736c,Rv1737c,Rv1738,Rv1909c,Rv2007c,Rv2030c,Rv2031c,Rv2032,Rv2623,Rv2624c,Rv2626c,Rv2629,Rv2873,Rv2874,Rv2878c,Rv2930,Rv2936,Rv2937,Rv2938,Rv3130c,Rv3371,Rv3548c,Rv3553,Rv3559c,Rv3740c	Rv0146,Rv1738,Rv2030c,Rv2624c,Rv2629,Rv3371,Rv3548c,Rv3553,Rv3559c,Rv3740c,TB31.7,acg,cysD,dipZ,drrA,drrB,drrC,fadB2,fadD26,fdxA,furA,hrp1,hspX,icl1,ileS,mpt53,mpt83,narK2,narX,prpD,prpR,sigE,tgs1
GO:0044403	symbiont process	20	187	0.0047	Rv0146,Rv0467,Rv0468,Rv1129c,Rv1221,Rv1738,Rv2007c,Rv2031c,Rv2032,Rv2623,Rv2626c,Rv2873,Rv2930,Rv2936,Rv2938,Rv3130c,Rv3371,Rv3551,Rv3552,Rv3740c	Rv0146,Rv1738,Rv3371,Rv3551,Rv3552,Rv3740c,TB31.7,acg,drrA,drrC,fadB2,fadD26,fdxA,hrp1,hspX,icl1,mpt83,prpR,sigE,tgs1
GO:0042493	response to drug	9	43	0.0050	Rv1221,Rv2936,Rv2937,Rv2938,Rv3130c,Rv3371,Rv3548c,Rv3559c,Rv3740c	Rv3371,Rv3548c,Rv3559c,Rv3740c,drrA,drrB,drrC,sigE,tgs1
GO:0006631	fatty acid metabolic process	14	105	0.0058	Rv0447c,Rv0468,Rv1129c,Rv1130,Rv1131,Rv2930,Rv2931,Rv2932,Rv2933,Rv2934,Rv2935,Rv3548c,Rv3556c,Rv3559c	Rv3548c,Rv3559c,fadA6,fadB2,fadD26,ppsA,ppsB,ppsC,ppsD,ppsE,prpC,prpD,prpR,ufaA1
GO:0019751	polyol metabolic process	8	36	0.0072	Rv2930,Rv2931,Rv2932,Rv2933,Rv2934,Rv3130c,Rv3371,Rv3740c	Rv3371,Rv3740c,fadD26,ppsA,ppsB,ppsC,ppsD,tgs1
GO:0032787	monocarboxylic acid metabolic process	17	154	0.0072	Rv0447c,Rv0467,Rv0468,Rv1129c,Rv1130,Rv1131,Rv2332,Rv2930,Rv2931,Rv2932,Rv2933,Rv2934,Rv2935,Rv2949c,Rv3548c,Rv3556c,Rv3559c	Rv2949c,Rv3548c,Rv3559c,fadA6,fadB2,fadD26,icl1,mez,ppsA,ppsB,ppsC,ppsD,ppsE,prpC,prpD,prpR,ufaA1
GO:0044419	interspecies interaction between organisms	26	301	0.0072	Rv0079,Rv0146,Rv0467,Rv0468,Rv0735,Rv0867c,Rv1129c,Rv1221,Rv1738,Rv2007c,Rv2031c,Rv2032,Rv2450c,Rv2623,Rv2626c,Rv2873,Rv2930,Rv2936,Rv2938,Rv3130c,Rv3131,Rv3371,Rv3416,Rv3551,Rv3552,Rv3740c	Rv0079,Rv0146,Rv1738,Rv3131,Rv3371,Rv3551,Rv3552,Rv3740c,TB31.7,acg,drrA,drrC,fadB2,fadD26,fdxA,hrp1,hspX,icl1,mpt83,prpR,rpfA,rpfE,sigE,sigL,tgs1,whiB3
GO:0052572	response to host immune response	13	96	0.0072	Rv0146,Rv0467,Rv0468,Rv1129c,Rv1221,Rv1738,Rv2007c,Rv2031c,Rv2032,Rv2626c,Rv2873,Rv2930,Rv2938	Rv0146,Rv1738,acg,drrC,fadB2,fadD26,fdxA,hrp1,hspX,icl1,mpt83,prpR,sigE
GO:0055114	oxidation-reduction process	29	348	0.0072	Rv0083,Rv0467,Rv0468,Rv1058,Rv1130,Rv1131,Rv1285,Rv1736c,Rv1856c,Rv2007c,Rv2032,Rv2332,Rv2466c,Rv2874,Rv2878c,Rv2931,Rv2932,Rv2933,Rv2934,Rv2935,Rv3127,Rv3131,Rv3416,Rv3548c,Rv3549c,Rv3553,Rv3556c,Rv3559c,Rv3561	Rv0083,Rv1856c,Rv2466c,Rv3127,Rv3131,Rv3548c,Rv3549c,Rv3553,Rv3559c,acg,cysD,dipZ,fadA6,fadB2,fadD14,fadD3,fdxA,icl1,mez,mpt53,narX,ppsA,ppsB,ppsC,ppsD,ppsE,prpC,prpD,whiB3
GO:0097041	phenolic phthiocerol biosynthetic process	4	6	0.0072	Rv2931,Rv2932,Rv2933,Rv2934	ppsA,ppsB,ppsC,ppsD
GO:0006629	lipid metabolic process	22	247	0.0103	Rv0447c,Rv0468,Rv1129c,Rv1130,Rv1131,Rv2930,Rv2931,Rv2932,Rv2933,Rv2934,Rv2935,Rv2937,Rv2939,Rv3097c,Rv3130c,Rv3137,Rv3371,Rv3548c,Rv3556c,Rv3559c,Rv3561,Rv3740c	Rv3371,Rv3548c,Rv3559c,Rv3740c,drrB,fadA6,fadB2,fadD26,fadD3,hisN,lipY,papA5,ppsA,ppsB,ppsC,ppsD,ppsE,prpC,prpD,prpR,tgs1,ufaA1
GO:0070887	cellular response to chemical stimulus	8	43	0.0106	Rv0467,Rv1285,Rv2031c,Rv2874,Rv2878c,Rv3548c,Rv3553,Rv3559c	Rv3548c,Rv3553,Rv3559c,cysD,dipZ,hspX,icl1,mpt53
GO:0043215	daunorubicin transport	3	3	0.0154	Rv2936,Rv2937,Rv2938	drrA,drrB,drrC
GO:1900753	doxorubicin transport	3	3	0.0154	Rv2936,Rv2937,Rv2938	drrA,drrB,drrC
GO:0044255	cellular lipid metabolic process	18	196	0.0177	Rv0447c,Rv0468,Rv1129c,Rv1130,Rv1131,Rv2930,Rv2931,Rv2932,Rv2933,Rv2934,Rv2935,Rv3130c,Rv3137,Rv3371,Rv3548c,Rv3556c,Rv3559c,Rv3740c	Rv3371,Rv3548c,Rv3559c,Rv3740c,fadA6,fadB2,fadD26,hisN,ppsA,ppsB,ppsC,ppsD,ppsE,prpC,prpD,prpR,tgs1,ufaA1
GO:0046459	short-chain fatty acid metabolic process	4	10	0.0186	Rv0468,Rv1129c,Rv1130,Rv1131	fadB2,prpC,prpD,prpR
GO:0019679	propionate metabolic process, methylcitrate cycle	3	4	0.0194	Rv1129c,Rv1130,Rv1131	prpC,prpD,prpR
GO:0044117	growth of symbiont in host	10	77	0.0194	Rv1221,Rv2031c,Rv2930,Rv2936,Rv2938,Rv3130c,Rv3371,Rv3551,Rv3552,Rv3740c	Rv3371,Rv3551,Rv3552,Rv3740c,drrA,drrC,fadD26,hspX,sigE,tgs1
GO:0071554	cell wall organization or biogenesis	11	95	0.0240	Rv0447c,Rv2930,Rv2931,Rv2932,Rv2933,Rv2934,Rv2935,Rv2937,Rv2939,Rv2949c,Rv3416	Rv2949c,drrB,fadD26,papA5,ppsA,ppsB,ppsC,ppsD,ppsE,ufaA1,whiB3
GO:0044119	growth of symbiont in host cell	8	55	0.0258	Rv1221,Rv2031c,Rv2930,Rv2936,Rv2938,Rv3130c,Rv3371,Rv3740c	Rv3371,Rv3740c,drrA,drrC,fadD26,hspX,sigE,tgs1
GO:0009605	response to external stimulus	14	144	0.0279	Rv0146,Rv0467,Rv0468,Rv1129c,Rv1221,Rv1285,Rv1738,Rv2007c,Rv2031c,Rv2032,Rv2626c,Rv2873,Rv2930,Rv2938	Rv0146,Rv1738,acg,cysD,drrC,fadB2,fadD26,fdxA,hrp1,hspX,icl1,mpt83,prpR,sigE
GO:0006950	response to stress	17	197	0.0326	Rv0467,Rv1129c,Rv1221,Rv1285,Rv1736c,Rv1737c,Rv1909c,Rv2007c,Rv2031c,Rv2032,Rv2623,Rv2624c,Rv2626c,Rv2629,Rv3130c,Rv3371,Rv3740c	Rv2624c,Rv2629,Rv3371,Rv3740c,TB31.7,acg,cysD,fdxA,furA,hrp1,hspX,icl1,narK2,narX,prpR,sigE,tgs1
GO:0016043	cellular component organization	13	134	0.0374	Rv0447c,Rv1736c,Rv2874,Rv2930,Rv2931,Rv2932,Rv2933,Rv2934,Rv2935,Rv2937,Rv2939,Rv2949c,Rv3553	Rv2949c,Rv3553,dipZ,drrB,fadD26,narX,papA5,ppsA,ppsB,ppsC,ppsD,ppsE,ufaA1
GO:0018958	phenol-containing compound metabolic process	4	14	0.0374	Rv2931,Rv2932,Rv2933,Rv2934	ppsA,ppsB,ppsC,ppsD
GO:0044085	cellular component biogenesis	13	139	0.0476	Rv1736c,Rv2874,Rv2930,Rv2931,Rv2932,Rv2933,Rv2934,Rv2935,Rv2937,Rv2939,Rv2949c,Rv3416,Rv3553	Rv2949c,Rv3553,dipZ,drrB,fadD26,narX,papA5,ppsA,ppsB,ppsC,ppsD,ppsE,whiB3

## Sheet: BP processes of unique UP UT127
Biological processes significantly associated with unique upregulated genes of M. tuberculosis UT127 upon hSMs infection
#term ID	term description	observed gene count	background gene count	false discovery rate	matching proteins in your network (IDs)	matching proteins in your network (labels)
GO:0018958	phenol-containing compound metabolic process	12	14	0.00013	Rv1344,Rv1346,Rv1347c,Rv2378c,Rv2383c,Rv2386c,Rv2931,Rv2932,Rv2933,Rv2934,Rv2940c,Rv2948c	fadD22,mas,mbtB,mbtG,mbtI,mbtK,mbtL,mbtN,ppsA,ppsB,ppsC,ppsD
GO:0050896	response to stimulus	66	401	0.00030	Rv0146,Rv0186A,Rv0211,Rv0384c,Rv0465c,Rv0467,Rv0468,Rv0586,Rv0847,Rv0967,Rv0969,Rv1082,Rv1129c,Rv1130,Rv1221,Rv1285,Rv1348,Rv1349,Rv1361c,Rv1536,Rv1736c,Rv1737c,Rv1738,Rv1909c,Rv1955,Rv1956,Rv1994c,Rv1996,Rv2007c,Rv2030c,Rv2031c,Rv2032,Rv2123,Rv2383c,Rv2386c,Rv2428,Rv2429,Rv2470,Rv2623,Rv2624c,Rv2626c,Rv2629,Rv2641,Rv2643,Rv2710,Rv2873,Rv2874,Rv2878c,Rv2930,Rv2936,Rv2937,Rv2938,Rv3062,Rv3130c,Rv3…	PPE19,PPE37,Rv0146,Rv1738,Rv1996,Rv2030c,Rv2624c,Rv2629,Rv3371,Rv3406,Rv3548c,Rv3553,Rv3559c,Rv3740c,TB31.7,acg,ahpC,ahpD,arsC,cadI,clpB,cmtR,csoR,ctpV,cysD,dipZ,drrA,drrB,drrC,ethR,fadB2,fadD26,fdxA,furA,glbO,higA,higB,hrp1,hspX,icl1,ileS,irtA,irtB,ligB,lipF,lpqS,mbtB,mbtI,mca,mce2R,moeB1,mpt53,mpt83,mymT,narK2,narX,pckA,pks2,prpD,prpR,ramB,sigB,sigE,sigH,tgs1,whiB7
GO:1901615	organic hydroxy compound metabolic process	26	97	0.00057	Rv0753c,Rv0766c,Rv0768,Rv1129c,Rv1130,Rv1344,Rv1346,Rv1347c,Rv1395,Rv2378c,Rv2383c,Rv2386c,Rv2930,Rv2931,Rv2932,Rv2933,Rv2934,Rv2940c,Rv2948c,Rv2950c,Rv3130c,Rv3371,Rv3548c,Rv3559c,Rv3561,Rv3740c	Rv1395,Rv3371,Rv3548c,Rv3559c,Rv3740c,aldA,cyp123,fadD22,fadD26,fadD29,fadD3,mas,mbtB,mbtG,mbtI,mbtK,mbtL,mbtN,mmsA,ppsA,ppsB,ppsC,ppsD,prpD,prpR,tgs1
GO:0042221	response to chemical	33	153	0.0011	Rv0186A,Rv0467,Rv0847,Rv0967,Rv0969,Rv1082,Rv1221,Rv1285,Rv1536,Rv1909c,Rv1994c,Rv2030c,Rv2031c,Rv2428,Rv2429,Rv2470,Rv2641,Rv2643,Rv2710,Rv2874,Rv2878c,Rv2936,Rv2937,Rv2938,Rv3130c,Rv3197A,Rv3371,Rv3406,Rv3548c,Rv3553,Rv3559c,Rv3740c,Rv3855	Rv2030c,Rv3371,Rv3406,Rv3548c,Rv3553,Rv3559c,Rv3740c,ahpC,ahpD,arsC,cadI,cmtR,csoR,ctpV,cysD,dipZ,drrA,drrB,drrC,ethR,furA,glbO,hspX,icl1,ileS,lpqS,mca,mpt53,mymT,sigB,sigE,tgs1,whiB7
GO:0071770	DIM/DIP cell wall layer assembly	11	19	0.0014	Rv2930,Rv2931,Rv2932,Rv2933,Rv2934,Rv2935,Rv2937,Rv2939,Rv2940c,Rv2946c,Rv2949c	Rv2949c,drrB,fadD26,mas,papA5,pks1,ppsA,ppsB,ppsC,ppsD,ppsE
GO:0001666	response to hypoxia	17	53	0.0026	Rv0465c,Rv0467,Rv1129c,Rv1736c,Rv1737c,Rv1955,Rv1956,Rv2007c,Rv2031c,Rv2032,Rv2623,Rv2626c,Rv2629,Rv2710,Rv3130c,Rv3371,Rv3740c	Rv2629,Rv3371,Rv3740c,TB31.7,acg,fdxA,higA,higB,hrp1,hspX,icl1,narK2,narX,prpR,ramB,sigB,tgs1
GO:0006066	alcohol metabolic process	19	69	0.0040	Rv0753c,Rv0766c,Rv0768,Rv1129c,Rv1130,Rv2930,Rv2931,Rv2932,Rv2933,Rv2934,Rv2940c,Rv2948c,Rv2950c,Rv3130c,Rv3371,Rv3548c,Rv3559c,Rv3561,Rv3740c	Rv3371,Rv3548c,Rv3559c,Rv3740c,aldA,cyp123,fadD22,fadD26,fadD29,fadD3,mas,mmsA,ppsA,ppsB,ppsC,ppsD,prpD,prpR,tgs1
GO:0009628	response to abiotic stimulus	22	90	0.0040	Rv0384c,Rv0465c,Rv0467,Rv1129c,Rv1130,Rv1221,Rv1736c,Rv1737c,Rv1955,Rv1956,Rv2007c,Rv2031c,Rv2032,Rv2623,Rv2626c,Rv2629,Rv2710,Rv3130c,Rv3223c,Rv3371,Rv3487c,Rv3740c	Rv2629,Rv3371,Rv3740c,TB31.7,acg,clpB,fdxA,higA,higB,hrp1,hspX,icl1,lipF,narK2,narX,prpD,prpR,ramB,sigB,sigE,sigH,tgs1
GO:0042844	glycol metabolic process	7	7	0.0040	Rv2930,Rv2931,Rv2932,Rv2933,Rv2934,Rv2940c,Rv2950c	fadD26,fadD29,mas,ppsA,ppsB,ppsC,ppsD
GO:0044403	symbiont process	35	187	0.0040	Rv0146,Rv0211,Rv0467,Rv0468,Rv0586,Rv1129c,Rv1221,Rv1345,Rv1348,Rv1349,Rv1361c,Rv1395,Rv1738,Rv1857,Rv2007c,Rv2031c,Rv2032,Rv2123,Rv2383c,Rv2386c,Rv2428,Rv2623,Rv2626c,Rv2873,Rv2930,Rv2936,Rv2938,Rv3130c,Rv3206c,Rv3248c,Rv3371,Rv3487c,Rv3551,Rv3552,Rv3740c	PPE19,PPE37,Rv0146,Rv1395,Rv1738,Rv3371,Rv3551,Rv3552,Rv3740c,TB31.7,acg,ahpC,drrA,drrC,fadB2,fadD26,fdxA,hrp1,hspX,icl1,irtA,irtB,lipF,mbtB,mbtI,mbtM,mce2R,modA,moeB1,mpt83,pckA,prpR,sahH,sigE,tgs1
GO:0044419	interspecies interaction between organisms	48	301	0.0040	Rv0079,Rv0146,Rv0211,Rv0467,Rv0468,Rv0586,Rv0735,Rv0867c,Rv0969,Rv1129c,Rv1195,Rv1196,Rv1221,Rv1345,Rv1348,Rv1349,Rv1361c,Rv1395,Rv1738,Rv1857,Rv2007c,Rv2031c,Rv2032,Rv2123,Rv2383c,Rv2386c,Rv2428,Rv2450c,Rv2623,Rv2626c,Rv2873,Rv2930,Rv2936,Rv2938,Rv3130c,Rv3131,Rv3206c,Rv3248c,Rv3270,Rv3312A,Rv3371,Rv3416,Rv3425,Rv3487c,Rv3551,Rv3552,Rv3601c,Rv3740c	PE13,PPE18,PPE19,PPE37,PPE57,Rv0079,Rv0146,Rv1395,Rv1738,Rv3131,Rv3371,Rv3551,Rv3552,Rv3740c,TB31.7,acg,ahpC,ctpC,ctpV,drrA,drrC,fadB2,fadD26,fdxA,hrp1,hspX,icl1,irtA,irtB,lipF,mbtB,mbtI,mbtM,mce2R,modA,moeB1,mpt83,mtp,panD,pckA,prpR,rpfA,rpfE,sahH,sigE,sigL,tgs1,whiB3
GO:0046189	phenol-containing compound biosynthetic process	7	7	0.0040	Rv2386c,Rv2931,Rv2932,Rv2933,Rv2934,Rv2940c,Rv2948c	fadD22,mas,mbtI,ppsA,ppsB,ppsC,ppsD
GO:0075136	response to host	24	104	0.0040	Rv0146,Rv0211,Rv0467,Rv0468,Rv0586,Rv1129c,Rv1221,Rv1348,Rv1349,Rv1361c,Rv1738,Rv2007c,Rv2031c,Rv2032,Rv2123,Rv2383c,Rv2386c,Rv2428,Rv2626c,Rv2873,Rv2930,Rv2938,Rv3206c,Rv3487c	PPE19,PPE37,Rv0146,Rv1738,acg,ahpC,drrC,fadB2,fadD26,fdxA,hrp1,hspX,icl1,irtA,irtB,lipF,mbtB,mbtI,mce2R,moeB1,mpt83,pckA,prpR,sigE
GO:0097040	phthiocerol biosynthetic process	7	7	0.0040	Rv2930,Rv2931,Rv2932,Rv2933,Rv2934,Rv2940c,Rv2950c	fadD26,fadD29,mas,ppsA,ppsB,ppsC,ppsD
GO:0006631	fatty acid metabolic process	23	105	0.0045	Rv0447c,Rv0468,Rv0905,Rv1129c,Rv1130,Rv1131,Rv1344,Rv1345,Rv2383c,Rv2930,Rv2931,Rv2932,Rv2933,Rv2934,Rv2935,Rv2940c,Rv2946c,Rv2948c,Rv2950c,Rv3548c,Rv3556c,Rv3559c,Rv3825c	Rv3548c,Rv3559c,echA6,fadA6,fadB2,fadD22,fadD26,fadD29,mas,mbtB,mbtL,mbtM,pks1,pks2,ppsA,ppsB,ppsC,ppsD,ppsE,prpC,prpD,prpR,ufaA1
GO:0051701	interaction with host	25	119	0.0045	Rv0146,Rv0211,Rv0467,Rv0468,Rv0586,Rv1129c,Rv1221,Rv1348,Rv1349,Rv1361c,Rv1738,Rv2007c,Rv2031c,Rv2032,Rv2123,Rv2383c,Rv2386c,Rv2428,Rv2626c,Rv2873,Rv2930,Rv2938,Rv3206c,Rv3248c,Rv3487c	PPE19,PPE37,Rv0146,Rv1738,acg,ahpC,drrC,fadB2,fadD26,fdxA,hrp1,hspX,icl1,irtA,irtB,lipF,mbtB,mbtI,mce2R,moeB1,mpt83,pckA,prpR,sahH,sigE
GO:0052572	response to host immune response	22	96	0.0045	Rv0146,Rv0211,Rv0467,Rv0468,Rv0586,Rv1129c,Rv1221,Rv1361c,Rv1738,Rv2007c,Rv2031c,Rv2032,Rv2123,Rv2383c,Rv2386c,Rv2428,Rv2626c,Rv2873,Rv2930,Rv2938,Rv3206c,Rv3487c	PPE19,PPE37,Rv0146,Rv1738,acg,ahpC,drrC,fadB2,fadD26,fdxA,hrp1,hspX,icl1,lipF,mbtB,mbtI,mce2R,moeB1,mpt83,pckA,prpR,sigE
GO:0044550	secondary metabolite biosynthetic process	8	14	0.0046	Rv1285,Rv1344,Rv1346,Rv1347c,Rv2378c,Rv2383c,Rv2386c,Rv2948c	cysD,fadD22,mbtB,mbtG,mbtI,mbtK,mbtL,mbtN
GO:0097041	phenolic phthiocerol biosynthetic process	6	6	0.0046	Rv2931,Rv2932,Rv2933,Rv2934,Rv2940c,Rv2948c	fadD22,mas,ppsA,ppsB,ppsC,ppsD
GO:0032787	monocarboxylic acid metabolic process	29	154	0.0047	Rv0447c,Rv0467,Rv0468,Rv0905,Rv1129c,Rv1130,Rv1131,Rv1344,Rv1345,Rv1395,Rv2332,Rv2383c,Rv2386c,Rv2930,Rv2931,Rv2932,Rv2933,Rv2934,Rv2935,Rv2940c,Rv2946c,Rv2948c,Rv2949c,Rv2950c,Rv3548c,Rv3556c,Rv3559c,Rv3601c,Rv3825c	Rv1395,Rv2949c,Rv3548c,Rv3559c,echA6,fadA6,fadB2,fadD22,fadD26,fadD29,icl1,mas,mbtB,mbtI,mbtL,mbtM,mez,panD,pks1,pks2,ppsA,ppsB,ppsC,ppsD,ppsE,prpC,prpD,prpR,ufaA1
GO:0009712	catechol-containing compound metabolic process	6	7	0.0059	Rv1344,Rv1346,Rv1347c,Rv2378c,Rv2383c,Rv2386c	mbtB,mbtG,mbtI,mbtK,mbtL,mbtN
GO:0019540	siderophore biosynthetic process from catechol	6	7	0.0059	Rv1344,Rv1346,Rv1347c,Rv2378c,Rv2383c,Rv2386c	mbtB,mbtG,mbtI,mbtK,mbtL,mbtN
GO:0046173	polyol biosynthetic process	8	15	0.0059	Rv2930,Rv2931,Rv2932,Rv2933,Rv2934,Rv2940c,Rv2948c,Rv2950c	fadD22,fadD26,fadD29,mas,ppsA,ppsB,ppsC,ppsD
GO:0071766	Actinobacterium-type cell wall biogenesis	14	49	0.0060	Rv2930,Rv2931,Rv2932,Rv2933,Rv2934,Rv2935,Rv2937,Rv2939,Rv2940c,Rv2946c,Rv2948c,Rv2949c,Rv2950c,Rv3416	Rv2949c,drrB,fadD22,fadD26,fadD29,mas,papA5,pks1,ppsA,ppsB,ppsC,ppsD,ppsE,whiB3
GO:0072330	monocarboxylic acid biosynthetic process	20	92	0.0076	Rv0447c,Rv0468,Rv1344,Rv1345,Rv1395,Rv2383c,Rv2386c,Rv2930,Rv2931,Rv2932,Rv2933,Rv2934,Rv2935,Rv2940c,Rv2946c,Rv2948c,Rv2949c,Rv2950c,Rv3601c,Rv3825c	Rv1395,Rv2949c,fadB2,fadD22,fadD26,fadD29,mas,mbtB,mbtI,mbtL,mbtM,panD,pks1,pks2,ppsA,ppsB,ppsC,ppsD,ppsE,ufaA1
GO:0006633	fatty acid biosynthetic process	16	64	0.0077	Rv0447c,Rv0468,Rv1344,Rv1345,Rv2383c,Rv2930,Rv2931,Rv2932,Rv2933,Rv2934,Rv2935,Rv2940c,Rv2946c,Rv2948c,Rv2950c,Rv3825c	fadB2,fadD22,fadD26,fadD29,mas,mbtB,mbtL,mbtM,pks1,pks2,ppsA,ppsB,ppsC,ppsD,ppsE,ufaA1
GO:0006950	response to stress	33	197	0.0085	Rv0211,Rv0384c,Rv0465c,Rv0467,Rv1129c,Rv1221,Rv1285,Rv1348,Rv1349,Rv1736c,Rv1737c,Rv1909c,Rv1955,Rv1956,Rv1996,Rv2007c,Rv2031c,Rv2032,Rv2383c,Rv2386c,Rv2428,Rv2429,Rv2623,Rv2624c,Rv2626c,Rv2629,Rv2710,Rv3062,Rv3130c,Rv3223c,Rv3371,Rv3740c,Rv3825c	Rv1996,Rv2624c,Rv2629,Rv3371,Rv3740c,TB31.7,acg,ahpC,ahpD,clpB,cysD,fdxA,furA,higA,higB,hrp1,hspX,icl1,irtA,irtB,ligB,mbtB,mbtI,narK2,narX,pckA,pks2,prpR,ramB,sigB,sigE,sigH,tgs1
GO:1901617	organic hydroxy compound biosynthetic process	10	28	0.0097	Rv1395,Rv2386c,Rv2930,Rv2931,Rv2932,Rv2933,Rv2934,Rv2940c,Rv2948c,Rv2950c	Rv1395,fadD22,fadD26,fadD29,mas,mbtI,ppsA,ppsB,ppsC,ppsD
GO:0009605	response to external stimulus	26	144	0.0119	Rv0146,Rv0211,Rv0467,Rv0468,Rv0586,Rv1129c,Rv1221,Rv1285,Rv1348,Rv1349,Rv1361c,Rv1738,Rv2007c,Rv2031c,Rv2032,Rv2123,Rv2383c,Rv2386c,Rv2428,Rv2626c,Rv2873,Rv2930,Rv2938,Rv3206c,Rv3487c,Rv3825c	PPE19,PPE37,Rv0146,Rv1738,acg,ahpC,cysD,drrC,fadB2,fadD26,fdxA,hrp1,hspX,icl1,irtA,irtB,lipF,mbtB,mbtI,mce2R,moeB1,mpt83,pckA,pks2,prpR,sigE
GO:0022607	cellular component assembly	15	61	0.0119	Rv1736c,Rv2874,Rv2930,Rv2931,Rv2932,Rv2933,Rv2934,Rv2935,Rv2937,Rv2939,Rv2940c,Rv2946c,Rv2949c,Rv3312A,Rv3553	Rv2949c,Rv3553,dipZ,drrB,fadD26,mas,mtp,narX,papA5,pks1,ppsA,ppsB,ppsC,ppsD,ppsE
GO:0006629	lipid metabolic process	38	247	0.0121	Rv0447c,Rv0468,Rv0469,Rv0654,Rv0766c,Rv0905,Rv1129c,Rv1130,Rv1131,Rv1184c,Rv1344,Rv1345,Rv2383c,Rv2930,Rv2931,Rv2932,Rv2933,Rv2934,Rv2935,Rv2937,Rv2939,Rv2940c,Rv2946c,Rv2948c,Rv2950c,Rv2957,Rv3097c,Rv3130c,Rv3137,Rv3371,Rv3548c,Rv3556c,Rv3559c,Rv3561,Rv3740c,Rv3823c,Rv3824c,Rv3825c	Rv0654,Rv2957,Rv3371,Rv3548c,Rv3559c,Rv3740c,chp2,cyp123,drrB,echA6,fadA6,fadB2,fadD22,fadD26,fadD29,fadD3,hisN,lipY,mas,mbtB,mbtL,mbtM,mmpL8,papA1,papA5,pks1,pks2,ppsA,ppsB,ppsC,ppsD,ppsE,prpC,prpD,prpR,tgs1,ufaA1,umaA
GO:0010038	response to metal ion	8	19	0.0131	Rv0186A,Rv0847,Rv0967,Rv0969,Rv1909c,Rv1994c,Rv2031c,Rv2641	cadI,cmtR,csoR,ctpV,furA,hspX,lpqS,mymT
GO:0019751	polyol metabolic process	11	36	0.0131	Rv2930,Rv2931,Rv2932,Rv2933,Rv2934,Rv2940c,Rv2948c,Rv2950c,Rv3130c,Rv3371,Rv3740c	Rv3371,Rv3740c,fadD22,fadD26,fadD29,mas,ppsA,ppsB,ppsC,ppsD,tgs1
GO:0042592	homeostatic process	12	43	0.0147	Rv0186A,Rv0211,Rv1348,Rv1349,Rv2383c,Rv2386c,Rv2428,Rv2429,Rv2874,Rv2878c,Rv3416,Rv3825c	ahpC,ahpD,dipZ,irtA,irtB,mbtB,mbtI,mpt53,mymT,pckA,pks2,whiB3
GO:0055114	oxidation-reduction process	48	348	0.0200	Rv0083,Rv0467,Rv0468,Rv0654,Rv0753c,Rv0766c,Rv0768,Rv0846c,Rv0905,Rv1058,Rv1130,Rv1131,Rv1285,Rv1346,Rv1348,Rv1533,Rv1736c,Rv1812c,Rv1856c,Rv2007c,Rv2032,Rv2332,Rv2378c,Rv2428,Rv2429,Rv2466c,Rv2643,Rv2874,Rv2878c,Rv2931,Rv2932,Rv2933,Rv2934,Rv2935,Rv2940c,Rv2946c,Rv3127,Rv3131,Rv3406,Rv3416,Rv3548c,Rv3549c,Rv3553,Rv3556c,Rv3559c,Rv3561,Rv3825c,Rv3854c	Rv0083,Rv0654,Rv1533,Rv1812c,Rv1856c,Rv2466c,Rv3127,Rv3131,Rv3406,Rv3548c,Rv3549c,Rv3553,Rv3559c,acg,ahpC,ahpD,aldA,arsC,cyp123,cysD,dipZ,echA6,ethA,fadA6,fadB2,fadD14,fadD3,fdxA,icl1,irtA,mas,mbtG,mbtN,mez,mmcO,mmsA,mpt53,narX,pks1,pks2,ppsA,ppsB,ppsC,ppsD,ppsE,prpC,prpD,whiB3
GO:0006351	transcription, DNA-templated	23	127	0.0202	Rv0081,Rv0465c,Rv0586,Rv0735,Rv0767c,Rv0967,Rv1129c,Rv1221,Rv1395,Rv1909c,Rv1956,Rv1994c,Rv2034,Rv2640c,Rv2642,Rv2710,Rv2865,Rv3197A,Rv3223c,Rv3416,Rv3557c,Rv3855,Rv3862c	Rv0081,Rv0767c,Rv1395,Rv2034,Rv2640c,Rv2642,cmtR,csoR,ethR,furA,higA,kstR2,mce2R,prpR,ramB,relF,sigB,sigE,sigH,sigL,whiB3,whiB6,whiB7
GO:0019725	cellular homeostasis	11	39	0.0205	Rv0211,Rv1348,Rv1349,Rv2383c,Rv2386c,Rv2428,Rv2429,Rv2874,Rv2878c,Rv3416,Rv3825c	ahpC,ahpD,dipZ,irtA,irtB,mbtB,mbtI,mpt53,pckA,pks2,whiB3
GO:0055076	transition metal ion homeostasis	7	16	0.0205	Rv0186A,Rv0211,Rv1348,Rv1349,Rv2383c,Rv2386c,Rv3825c	irtA,irtB,mbtB,mbtI,mymT,pckA,pks2
GO:0044255	cellular lipid metabolic process	31	196	0.0211	Rv0447c,Rv0468,Rv0654,Rv0905,Rv1129c,Rv1130,Rv1131,Rv1344,Rv1345,Rv2383c,Rv2930,Rv2931,Rv2932,Rv2933,Rv2934,Rv2935,Rv2940c,Rv2946c,Rv2948c,Rv2950c,Rv2957,Rv3130c,Rv3137,Rv3371,Rv3548c,Rv3556c,Rv3559c,Rv3740c,Rv3823c,Rv3824c,Rv3825c	Rv0654,Rv2957,Rv3371,Rv3548c,Rv3559c,Rv3740c,echA6,fadA6,fadB2,fadD22,fadD26,fadD29,hisN,mas,mbtB,mbtL,mbtM,mmpL8,papA1,pks1,pks2,ppsA,ppsB,ppsC,ppsD,ppsE,prpC,prpD,prpR,tgs1,ufaA1
GO:0010106	cellular response to iron ion starvation	6	12	0.0255	Rv0211,Rv1348,Rv1349,Rv2383c,Rv2386c,Rv3825c	irtA,irtB,mbtB,mbtI,pckA,pks2
GO:0010035	response to inorganic substance	12	49	0.0311	Rv0186A,Rv0847,Rv0967,Rv0969,Rv1221,Rv1909c,Rv1994c,Rv2031c,Rv2641,Rv3130c,Rv3371,Rv3740c	Rv3371,Rv3740c,cadI,cmtR,csoR,ctpV,furA,hspX,lpqS,mymT,sigE,tgs1
GO:0008610	lipid biosynthetic process	25	155	0.0422	Rv0447c,Rv0468,Rv0469,Rv1344,Rv1345,Rv2383c,Rv2930,Rv2931,Rv2932,Rv2933,Rv2934,Rv2935,Rv2937,Rv2939,Rv2940c,Rv2946c,Rv2948c,Rv2950c,Rv2957,Rv3130c,Rv3371,Rv3740c,Rv3823c,Rv3824c,Rv3825c	Rv2957,Rv3371,Rv3740c,drrB,fadB2,fadD22,fadD26,fadD29,mas,mbtB,mbtL,mbtM,mmpL8,papA1,papA5,pks1,pks2,ppsA,ppsB,ppsC,ppsD,ppsE,tgs1,ufaA1,umaA
GO:0009273	peptidoglycan-based cell wall biogenesis	15	74	0.0422	Rv0483,Rv2930,Rv2931,Rv2932,Rv2933,Rv2934,Rv2935,Rv2937,Rv2939,Rv2940c,Rv2946c,Rv2948c,Rv2949c,Rv2950c,Rv3416	Rv2949c,drrB,fadD22,fadD26,fadD29,lprQ,mas,papA5,pks1,ppsA,ppsB,ppsC,ppsD,ppsE,whiB3

## Sheet: BP processes of unique UP UT205
Biological processes significantly associated with unique upregulated genes of M. tuberculosis UT205 upon hSMs infection
term description	observed gene count	background gene count	false discovery rate	matching proteins in your network (IDs)
alcohol metabolic process	28	69	4.68e-09	Rv1129c,Rv1130,Rv2930,Rv2931,Rv2932,Rv2933,Rv2934,Rv3130c,Rv3371,Rv3502c,Rv3504,Rv3505,Rv3515c,Rv3526,Rv3530c,Rv3537,Rv3543c,Rv3544c,Rv3545c,Rv3546,Rv3548c,Rv3559c,Rv3561,Rv3567c,Rv3568c,Rv3570c,Rv3573c,Rv3740c
cholesterol metabolic process	19	28	8.75e-09	Rv1129c,Rv1130,Rv3502c,Rv3504,Rv3505,Rv3515c,Rv3526,Rv3537,Rv3543c,Rv3544c,Rv3545c,Rv3546,Rv3548c,Rv3559c,Rv3561,Rv3567c,Rv3568c,Rv3570c,Rv3573c
oxidation-reduction process	59	348	2.51e-07	Rv0083,Rv0467,Rv0468,Rv0551c,Rv0694,Rv0823c,Rv0824c,Rv0940c,Rv1058,Rv1094,Rv1130,Rv1131,Rv1177,Rv1285,Rv1492,Rv1542c,Rv1736c,Rv1832,Rv1856c,Rv2007c,Rv2032,Rv2332,Rv2466c,Rv2780,Rv2874,Rv2878c,Rv2931,Rv2932,Rv2933,Rv2934,Rv2935,Rv3127,Rv3131,Rv3230c,Rv3416,Rv3502c,Rv3503c,Rv3504,Rv3505,Rv3516,Rv3526,Rv3530c,Rv3535c,Rv3537,Rv3543c,Rv3544c,Rv3545c,Rv3546,Rv3548c,Rv3549c,Rv3553,Rv3556c,Rv3559c,Rv3561…
steroid metabolic process	20	46	3.54e-07	Rv1129c,Rv1130,Rv3502c,Rv3504,Rv3505,Rv3515c,Rv3526,Rv3537,Rv3543c,Rv3544c,Rv3545c,Rv3546,Rv3548c,Rv3559c,Rv3561,Rv3567c,Rv3568c,Rv3569c,Rv3570c,Rv3573c
lipid catabolic process	21	62	3.75e-06	Rv0468,Rv1130,Rv3097c,Rv3502c,Rv3504,Rv3505,Rv3516,Rv3526,Rv3537,Rv3543c,Rv3544c,Rv3545c,Rv3546,Rv3548c,Rv3556c,Rv3559c,Rv3567c,Rv3568c,Rv3569c,Rv3570c,Rv3573c
lipid metabolic process	43	247	1.43e-05	Rv0447c,Rv0468,Rv0824c,Rv1094,Rv1129c,Rv1130,Rv1131,Rv1492,Rv2930,Rv2931,Rv2932,Rv2933,Rv2934,Rv2935,Rv2937,Rv2939,Rv3097c,Rv3130c,Rv3137,Rv3230c,Rv3371,Rv3502c,Rv3504,Rv3505,Rv3506,Rv3515c,Rv3516,Rv3526,Rv3537,Rv3543c,Rv3544c,Rv3545c,Rv3546,Rv3548c,Rv3556c,Rv3559c,Rv3561,Rv3567c,Rv3568c,Rv3569c,Rv3570c,Rv3573c,Rv3740c
cholesterol catabolic process	12	19	1.63e-05	Rv3504,Rv3505,Rv3526,Rv3537,Rv3543c,Rv3544c,Rv3545c,Rv3546,Rv3567c,Rv3568c,Rv3570c,Rv3573c
response to oxygen levels	19	58	1.63e-05	Rv0467,Rv0560c,Rv1129c,Rv1736c,Rv1737c,Rv1818c,Rv2007c,Rv2031c,Rv2032,Rv2623,Rv2626c,Rv2629,Rv2780,Rv3130c,Rv3133c,Rv3134c,Rv3371,Rv3740c,Rv3841
response to hypoxia	18	53	1.97e-05	Rv0467,Rv0560c,Rv1129c,Rv1736c,Rv1737c,Rv2007c,Rv2031c,Rv2032,Rv2623,Rv2626c,Rv2629,Rv2780,Rv3130c,Rv3133c,Rv3134c,Rv3371,Rv3740c,Rv3841
fatty acid metabolic process	25	105	3.30e-05	Rv0447c,Rv0468,Rv0824c,Rv1094,Rv1129c,Rv1130,Rv1131,Rv1492,Rv2930,Rv2931,Rv2932,Rv2933,Rv2934,Rv2935,Rv3230c,Rv3502c,Rv3506,Rv3515c,Rv3516,Rv3543c,Rv3544c,Rv3546,Rv3548c,Rv3556c,Rv3559c
interspecies interaction between organisms	46	301	7.61e-05	Rv0079,Rv0146,Rv0467,Rv0468,Rv0475,Rv0735,Rv0736,Rv0824c,Rv0867c,Rv0982,Rv1129c,Rv1221,Rv1542c,Rv1738,Rv1818c,Rv2007c,Rv2031c,Rv2032,Rv2309c,Rv2450c,Rv2623,Rv2626c,Rv2873,Rv2930,Rv2936,Rv2938,Rv3130c,Rv3131,Rv3133c,Rv3371,Rv3416,Rv3504,Rv3505,Rv3515c,Rv3526,Rv3543c,Rv3544c,Rv3545c,Rv3546,Rv3551,Rv3552,Rv3568c,Rv3569c,Rv3570c,Rv3573c,Rv3740c
response to abiotic stimulus	22	90	8.59e-05	Rv0467,Rv0560c,Rv1129c,Rv1130,Rv1221,Rv1736c,Rv1737c,Rv1818c,Rv2007c,Rv2031c,Rv2032,Rv2623,Rv2626c,Rv2629,Rv2780,Rv3130c,Rv3133c,Rv3134c,Rv3371,Rv3544c,Rv3740c,Rv3841
small molecule catabolic process	21	83	8.59e-05	Rv0468,Rv1130,Rv1832,Rv2780,Rv3502c,Rv3504,Rv3505,Rv3516,Rv3526,Rv3537,Rv3543c,Rv3544c,Rv3545c,Rv3546,Rv3548c,Rv3556c,Rv3559c,Rv3567c,Rv3568c,Rv3570c,Rv3573c
multi-organism process	47	314	8.59e-05	Rv0079,Rv0146,Rv0467,Rv0468,Rv0475,Rv0735,Rv0736,Rv0824c,Rv0867c,Rv0982,Rv1129c,Rv1221,Rv1542c,Rv1738,Rv1818c,Rv2007c,Rv2031c,Rv2032,Rv2309c,Rv2450c,Rv2623,Rv2626c,Rv2824c,Rv2873,Rv2930,Rv2936,Rv2938,Rv3130c,Rv3131,Rv3133c,Rv3371,Rv3416,Rv3504,Rv3505,Rv3515c,Rv3526,Rv3543c,Rv3544c,Rv3545c,Rv3546,Rv3551,Rv3552,Rv3568c,Rv3569c,Rv3570c,Rv3573c,Rv3740c
monocarboxylic acid metabolic process	29	154	0.00018	Rv0447c,Rv0467,Rv0468,Rv0824c,Rv1094,Rv1129c,Rv1130,Rv1131,Rv1492,Rv2029c,Rv2332,Rv2930,Rv2931,Rv2932,Rv2933,Rv2934,Rv2935,Rv2949c,Rv3230c,Rv3502c,Rv3506,Rv3515c,Rv3516,Rv3543c,Rv3544c,Rv3546,Rv3548c,Rv3556c,Rv3559c
symbiont process	31	187	0.00077	Rv0146,Rv0467,Rv0468,Rv0475,Rv0824c,Rv1129c,Rv1221,Rv1542c,Rv1738,Rv1818c,Rv2007c,Rv2031c,Rv2032,Rv2309c,Rv2623,Rv2626c,Rv2873,Rv2930,Rv2936,Rv2938,Rv3130c,Rv3371,Rv3515c,Rv3543c,Rv3544c,Rv3545c,Rv3551,Rv3552,Rv3569c,Rv3570c,Rv3740c
response to stimulus	52	401	0.00077	Rv0146,Rv0467,Rv0468,Rv0560c,Rv0824c,Rv0982,Rv1129c,Rv1130,Rv1221,Rv1285,Rv1536,Rv1537,Rv1542c,Rv1736c,Rv1737c,Rv1738,Rv1818c,Rv1909c,Rv2007c,Rv2028c,Rv2030c,Rv2031c,Rv2032,Rv2623,Rv2624c,Rv2626c,Rv2629,Rv2780,Rv2824c,Rv2873,Rv2874,Rv2878c,Rv2930,Rv2936,Rv2937,Rv2938,Rv3130c,Rv3133c,Rv3134c,Rv3371,Rv3502c,Rv3515c,Rv3526,Rv3530c,Rv3544c,Rv3548c,Rv3553,Rv3559c,Rv3566c,Rv3568c,Rv3740c,Rv3841
response to organic substance	9	19	0.0012	Rv0467,Rv0560c,Rv3502c,Rv3526,Rv3530c,Rv3548c,Rv3553,Rv3559c,Rv3568c
response to drug	13	43	0.0012	Rv0560c,Rv1221,Rv1542c,Rv2936,Rv2937,Rv2938,Rv3130c,Rv3371,Rv3502c,Rv3530c,Rv3548c,Rv3559c,Rv3740c
DIM/DIP cell wall layer assembly	9	19	0.0012	Rv2930,Rv2931,Rv2932,Rv2933,Rv2934,Rv2935,Rv2937,Rv2939,Rv2949c
response to organic cyclic compound	7	11	0.0020	Rv0560c,Rv3502c,Rv3526,Rv3530c,Rv3548c,Rv3559c,Rv3568c
fatty acid catabolic process	10	30	0.0043	Rv0468,Rv1130,Rv3502c,Rv3516,Rv3543c,Rv3544c,Rv3546,Rv3548c,Rv3556c,Rv3559c
response to chemical	25	153	0.0045	Rv0467,Rv0560c,Rv1221,Rv1285,Rv1536,Rv1542c,Rv1909c,Rv2030c,Rv2031c,Rv2874,Rv2878c,Rv2936,Rv2937,Rv2938,Rv3130c,Rv3371,Rv3502c,Rv3526,Rv3530c,Rv3548c,Rv3553,Rv3559c,Rv3566c,Rv3568c,Rv3740c
fatty acid beta-oxidation	9	25	0.0052	Rv0468,Rv3502c,Rv3516,Rv3543c,Rv3544c,Rv3546,Rv3548c,Rv3556c,Rv3559c
cellular lipid metabolic process	29	196	0.0061	Rv0447c,Rv0468,Rv0824c,Rv1094,Rv1129c,Rv1130,Rv1131,Rv1492,Rv2930,Rv2931,Rv2932,Rv2933,Rv2934,Rv2935,Rv3130c,Rv3137,Rv3230c,Rv3371,Rv3502c,Rv3506,Rv3515c,Rv3516,Rv3543c,Rv3544c,Rv3546,Rv3548c,Rv3556c,Rv3559c,Rv3740c
catabolic process	27	178	0.0064	Rv0468,Rv1130,Rv1542c,Rv1832,Rv2029c,Rv2780,Rv3097c,Rv3502c,Rv3504,Rv3505,Rv3516,Rv3526,Rv3534c,Rv3535c,Rv3537,Rv3543c,Rv3544c,Rv3545c,Rv3546,Rv3548c,Rv3556c,Rv3559c,Rv3567c,Rv3568c,Rv3569c,Rv3570c,Rv3573c
lipid modification	10	35	0.0090	Rv0468,Rv3137,Rv3502c,Rv3516,Rv3543c,Rv3544c,Rv3546,Rv3548c,Rv3556c,Rv3559c
diol metabolic process	6	11	0.0090	Rv2930,Rv2931,Rv2932,Rv2933,Rv2934,Rv3530c
diol biosynthetic process	6	11	0.0090	Rv2930,Rv2931,Rv2932,Rv2933,Rv2934,Rv3530c
carboxylic acid catabolic process	12	49	0.0090	Rv0468,Rv1130,Rv1832,Rv2780,Rv3502c,Rv3516,Rv3543c,Rv3544c,Rv3546,Rv3548c,Rv3556c,Rv3559c
Actinobacterium-type cell wall biogenesis	12	49	0.0090	Rv2930,Rv2931,Rv2932,Rv2933,Rv2934,Rv2935,Rv2937,Rv2939,Rv2949c,Rv3416,Rv3506,Rv3515c
glycol metabolic process	5	7	0.0098	Rv2930,Rv2931,Rv2932,Rv2933,Rv2934
phthiocerol biosynthetic process	5	7	0.0098	Rv2930,Rv2931,Rv2932,Rv2933,Rv2934
growth of symbiont in host	15	77	0.0119	Rv1221,Rv2031c,Rv2930,Rv2936,Rv2938,Rv3130c,Rv3371,Rv3543c,Rv3544c,Rv3545c,Rv3551,Rv3552,Rv3569c,Rv3570c,Rv3740c
cellular component assembly	13	61	0.0123	Rv1736c,Rv2874,Rv2930,Rv2931,Rv2932,Rv2933,Rv2934,Rv2935,Rv2937,Rv2939,Rv2949c,Rv3526,Rv3553
response to lipid	6	13	0.0132	Rv0467,Rv3502c,Rv3526,Rv3548c,Rv3559c,Rv3568c
response to host immune response	17	96	0.0132	Rv0146,Rv0467,Rv0468,Rv0824c,Rv1129c,Rv1221,Rv1542c,Rv1738,Rv1818c,Rv2007c,Rv2031c,Rv2032,Rv2626c,Rv2873,Rv2930,Rv2938,Rv3515c
response to stress	27	197	0.0164	Rv0467,Rv0560c,Rv1129c,Rv1221,Rv1285,Rv1537,Rv1736c,Rv1737c,Rv1818c,Rv1909c,Rv2007c,Rv2028c,Rv2031c,Rv2032,Rv2623,Rv2624c,Rv2626c,Rv2629,Rv2780,Rv2824c,Rv3130c,Rv3133c,Rv3134c,Rv3371,Rv3530c,Rv3740c,Rv3841
interaction with host	19	119	0.0179	Rv0146,Rv0467,Rv0468,Rv0475,Rv0824c,Rv1129c,Rv1221,Rv1542c,Rv1738,Rv1818c,Rv2007c,Rv2031c,Rv2032,Rv2309c,Rv2626c,Rv2873,Rv2930,Rv2938,Rv3515c
organic substance catabolic process	24	169	0.0190	Rv0468,Rv1130,Rv1832,Rv2029c,Rv2780,Rv3097c,Rv3502c,Rv3504,Rv3505,Rv3516,Rv3526,Rv3537,Rv3543c,Rv3544c,Rv3545c,Rv3546,Rv3548c,Rv3556c,Rv3559c,Rv3567c,Rv3568c,Rv3569c,Rv3570c,Rv3573c
pathogenesis	23	160	0.0202	Rv0079,Rv0467,Rv0475,Rv0735,Rv0736,Rv0867c,Rv0982,Rv1221,Rv1818c,Rv2450c,Rv2623,Rv3131,Rv3133c,Rv3416,Rv3504,Rv3505,Rv3526,Rv3543c,Rv3544c,Rv3545c,Rv3546,Rv3568c,Rv3573c
cellular response to chemical stimulus	10	43	0.0220	Rv0467,Rv1285,Rv2031c,Rv2874,Rv2878c,Rv3502c,Rv3530c,Rv3548c,Rv3553,Rv3559c
polyol metabolic process	9	36	0.0222	Rv2930,Rv2931,Rv2932,Rv2933,Rv2934,Rv3130c,Rv3371,Rv3530c,Rv3740c
short-chain fatty acid metabolic process	5	10	0.0222	Rv0468,Rv1129c,Rv1130,Rv1131,Rv1492
response to other organism	18	113	0.0222	Rv0146,Rv0467,Rv0468,Rv0824c,Rv1129c,Rv1221,Rv1542c,Rv1738,Rv1818c,Rv2007c,Rv2031c,Rv2032,Rv2626c,Rv2824c,Rv2873,Rv2930,Rv2938,Rv3515c
lipid biosynthetic process	22	155	0.0253	Rv0447c,Rv0468,Rv0824c,Rv1094,Rv2930,Rv2931,Rv2932,Rv2933,Rv2934,Rv2935,Rv2937,Rv2939,Rv3130c,Rv3371,Rv3506,Rv3515c,Rv3526,Rv3537,Rv3567c,Rv3569c,Rv3570c,Rv3740c
propionate metabolic process	4	6	0.0271	Rv1129c,Rv1130,Rv1131,Rv1492
phenolic phthiocerol biosynthetic process	4	6	0.0271	Rv2931,Rv2932,Rv2933,Rv2934
developmental process	6	17	0.0281	Rv2623,Rv3133c,Rv3502c,Rv3548c,Rv3553,Rv3559c
fatty acid biosynthetic process	12	64	0.0335	Rv0447c,Rv0468,Rv0824c,Rv1094,Rv2930,Rv2931,Rv2932,Rv2933,Rv2934,Rv2935,Rv3506,Rv3515c
response to oxygen-containing compound	9	40	0.0366	Rv0467,Rv0560c,Rv1221,Rv3130c,Rv3371,Rv3526,Rv3530c,Rv3568c,Rv3740c
response to hormone	4	7	0.0372	Rv0560c,Rv3502c,Rv3548c,Rv3559c
cellular catabolic process	20	143	0.0398	Rv0468,Rv1130,Rv1542c,Rv1832,Rv2029c,Rv2780,Rv3502c,Rv3516,Rv3534c,Rv3535c,Rv3543c,Rv3544c,Rv3546,Rv3548c,Rv3556c,Rv3559c,Rv3567c,Rv3568c,Rv3569c,Rv3570c
response to external stimulus	20	144	0.0410	Rv0146,Rv0467,Rv0468,Rv0560c,Rv0824c,Rv1129c,Rv1221,Rv1285,Rv1542c,Rv1738,Rv1818c,Rv2007c,Rv2031c,Rv2032,Rv2626c,Rv2824c,Rv2873,Rv2930,Rv2938,Rv3515c
daunorubicin transport	3	3	0.0410	Rv2936,Rv2937,Rv2938
doxorubicin transport	3	3	0.0410	Rv2936,Rv2937,Rv2938
organic cyclic compound catabolic process	13	77	0.0438	Rv2029c,Rv3504,Rv3505,Rv3526,Rv3537,Rv3543c,Rv3544c,Rv3545c,Rv3546,Rv3567c,Rv3568c,Rv3570c,Rv3573c

## Sheet: KEGG path of unique DOWN UT127
KEGG pathways significantly associated with downregulated genes of M. tuberculosis UT127 upon hSMs infection
#term ID	term description	observed gene count	background gene count	false discovery rate	matching proteins in your network (IDs)	matching proteins in your network (labels)
mtu00190	Oxidative phosphorylation	14	48	0.00030	Rv1552,Rv1553,Rv3145,Rv3147,Rv3148,Rv3149,Rv3150,Rv3151,Rv3152,Rv3153,Rv3154,Rv3156,Rv3157,Rv3158	frdA,frdB,nuoA,nuoC,nuoD,nuoE,nuoF,nuoG,nuoH,nuoI,nuoJ,nuoL,nuoM,nuoN
mtu02010	ABC transporters	13	77	0.0381	Rv0167,Rv0168,Rv0169,Rv0170,Rv0171,Rv0172,Rv0173,Rv0174,Rv3494c,Rv3496c,Rv3497c,Rv3498c,Rv3500c	lprK,mce1A,mce1B,mce1C,mce1D,mce1F,mce4B,mce4C,mce4D,mce4F,yrbE1A,yrbE1B,yrbE4B
