# Supplementary material for: Dual RNA Sequencing of Mycobacterium tuberculosis-Infected Human Splenic Macrophages Reveals a Strain-Dependent Host–Pathogen Response to Infection
Source: Int J Mol Sci. 2022 Feb 4;23(3):1803. doi: 10.3390/ijms23031803 (PMC8836425; doi:10.3390/ijms23031803)
Supplement: Supplementary file 1 [file ijms-23-01803-s001.zip › ijms-1491819-supplementary/Supplementary Table S7. Assigned values for the host-pathogen genome-scale model.xlsx]

## Sheet: Mapped genes
Mapped differential expressed genes of hSMs and Mtb strains into the host-pathogen genome-scale model
model.genes	UT127_log2FC	UT127_FDR	UT205_Log2FC	UT205_FDR
HGNC_549	NA	NA	NA	NA
HGNC_550	NA	NA	NA	NA
HGNC_80	-2.75	0.0198	-2.32	0.0482
HGNC_2602	NA	NA	NA	NA
HGNC_2548	0.754	0.0782	0.675	0.121
HGNC_4187	NA	NA	NA	NA
HGNC_6694	NA	NA	NA	NA
HGNC_2606	1.81	1.64e-05	1.63	0.000111
HGNC_21481	NA	NA	NA	NA
HGNC_28335	NA	NA	NA	NA
HGNC_30866	-0.758	0.00346	-0.65	0.0134
HGNC_6535	0.568	0.234	0.509	0.295
HGNC_6541	-1.32	3.69e-05	-1.21	0.000184
HGNC_6544	NA	NA	NA	NA
HGNC_10922	0.809	0.000127	0.599	0.00547
HGNC_10924	-0.37	0.264	-0.457	0.163
HGNC_10928	1.03	0.0229	1.06	0.02
HGNC_11030	NA	NA	NA	NA
HGNC_18168	NA	NA	NA	NA
HGNC_21350	-0.0741	0.814	-0.105	0.736
HGNC_2898	0.313	0.144	0.316	0.142
HGNC_2911	0.264	0.197	0.193	0.364
HGNC_8124	0.901	0.000946	0.943	0.000558
HGNC_14411	NA	NA	NA	NA
HGNC_2228	-1.16	7.62e-06	-1.15	1.1e-05
HGNC_405	NA	NA	NA	NA
HGNC_409	NA	NA	NA	NA
HGNC_410	-2.01	3.12e-15	-1.87	2.16e-13
HGNC_411	NA	NA	NA	NA
HGNC_23	-1.21	0.0373	-1.17	0.0456
HGNC_4021	-0.539	0.0927	-0.423	0.199
HGNC_4796	-0.859	0.00899	-0.621	0.0661
HGNC_23408	0.168	0.757	0.37	0.457
HGNC_2719	NA	NA	NA	NA
HGNC_4908	0.64	0.0623	0.725	0.0342
HGNC_6833	-0.949	0.242	-0.954	0.244
HGNC_6834	NA	NA	NA	NA
HGNC_123	-0.496	0.0526	-0.439	0.0917
HGNC_124	-2.95	3.02e-15	-2.74	1.86e-13
HGNC_125	-0.356	0.712	-0.51	0.591
HGNC_29609	-0.896	0.209	-0.713	0.33
HGNC_10982	0.246	0.471	0.357	0.281
HGNC_10983	-0.687	0.00329	-0.69	0.00326
HGNC_4432	-0.211	0.516	-0.0181	0.962
HGNC_4433	-0.174	0.467	-0.0864	0.741
HGNC_406	-0.975	0.0612	-0.848	0.109
HGNC_11453	-2.1	2.51e-06	-1.76	7.54e-05
HGNC_11454	NA	NA	NA	NA
HGNC_11455	NA	NA	NA	NA
HGNC_51	2.07	1.93e-09	1.83	1.03e-07
HGNC_10937	-1.65	0.00567	-1.38	0.0214
HGNC_553	NA	NA	NA	NA
HGNC_404	-0.122	0.779	-0.037	0.939
HGNC_407	-0.494	0.417	-0.454	0.46
HGNC_6059	6.47	9.86e-12	6.68	3.51e-12
HGNC_10934	NA	NA	NA	NA
HGNC_10935	NA	NA	NA	NA
HGNC_3791	NA	NA	NA	NA
HGNC_3795	NA	NA	NA	NA
HGNC_18149	NA	NA	NA	NA
HGNC_21298	-0.56	0.101	-0.414	0.241
HGNC_79	NA	NA	NA	NA
HGNC_412	-1.15	4.34e-07	-1.08	2.4e-06
HGNC_18761	0.759	0.0318	0.87	0.0135
HGNC_11042	NA	NA	NA	NA
HGNC_11044	NA	NA	NA	NA
HGNC_11045	-0.779	0.136	-0.606	0.259
HGNC_11046	NA	NA	NA	NA
HGNC_94	-2.21	4.26e-09	-1.98	1.27e-07
HGNC_4803	-0.782	0.00191	-0.809	0.00137
HGNC_83	-0.89	0.000887	-0.794	0.0033
HGNC_93	-0.942	0.000637	-0.909	0.00105
HGNC_4801	-0.391	0.118	-0.379	0.132
HGNC_82	0.963	7.22e-05	1.04	1.78e-05
HGNC_84	1.14	1.03e-05	1.08	3.72e-05
HGNC_85	0.0115	0.995	0.374	0.588
HGNC_15814	-1.73	6.59e-14	-1.45	4.4e-10
HGNC_16091	0.286	0.547	0.69	0.116
HGNC_24723	NA	NA	NA	NA
HGNC_95	0.342	0.304	0.25	0.471
HGNC_9959	-1.43	3.06e-07	-1.38	7.36e-07
HGNC_19980	0.149	0.673	-0.0369	0.929
HGNC_17174	-0.221	0.432	0.035	0.916
HGNC_8907	-0.269	0.4	-0.463	0.131
HGNC_8966	0.865	0.00464	0.582	0.0707
HGNC_108	NA	NA	NA	NA
HGNC_10936	NA	NA	NA	NA
HGNC_115	0.766	0.00151	0.776	0.00137
HGNC_19237	-0.929	1.56e-05	-1.03	1.71e-06
HGNC_16140	-0.402	0.182	-0.521	0.0805
HGNC_10933	-1.14	8.53e-06	-1.08	2.39e-05
HGNC_89	-0.286	0.359	-0.191	0.56
HGNC_91	0.0933	0.832	0.249	0.529
HGNC_21497	-0.0525	0.833	-0.14	0.544
HGNC_21597	0.672	0.00273	0.657	0.00356
HGNC_30211	1.8	3.51e-05	1.78	5.11e-05
HGNC_87	-0.505	0.0375	-0.514	0.0349
HGNC_90	-2.53	3.89e-14	-2.44	3.03e-13
HGNC_6186	-0.144	0.644	-0.024	0.95
HGNC_24436	NA	NA	NA	NA
HGNC_119	-0.129	0.652	-0.192	0.491
HGNC_3594	1.53	1.04e-06	1.49	2.2e-06
HGNC_177	NA	NA	NA	NA
HGNC_117	-0.639	0.0211	-0.66	0.0174
HGNC_6115	0.971	0.000576	0.929	0.00106
HGNC_118	0.238	0.324	0.273	0.254
HGNC_120	-1.76	0.00544	-1.55	0.0153
HGNC_122	-1.49	1.34e-09	-1.38	1.9e-08
HGNC_1421	-1.14	0.000473	-0.823	0.0133
HGNC_2631	NA	NA	NA	NA
HGNC_179	-0.253	0.606	-0.548	0.234
HGNC_180	-1.63	0.000174	-1.76	5.73e-05
HGNC_21385	0.0336	0.944	-0.112	0.778
HGNC_186	1.75	0.00494	1.8	0.00388
HGNC_11004	NA	NA	NA	NA
HGNC_23096	-0.558	0.0902	-0.448	0.184
HGNC_20091	NA	NA	NA	NA
HGNC_361	NA	NA	NA	NA
HGNC_362	-0.229	0.466	-0.214	0.507
HGNC_365	NA	NA	NA	NA
HGNC_363	-0.586	0.295	-0.765	0.165
HGNC_17376	-1.16	4.92e-07	-1.09	2.67e-06
HGNC_457	-1.5	0.00378	-1.58	0.00236
HGNC_21285	NA	NA	NA	NA
HGNC_232	NA	NA	NA	NA
HGNC_233	NA	NA	NA	NA
HGNC_234	-1.03	0.00282	-0.971	0.00517
HGNC_235	0.965	0.132	1.21	0.0557
HGNC_236	NA	NA	NA	NA
HGNC_237	NA	NA	NA	NA
HGNC_238	-0.241	0.423	-0.137	0.673
HGNC_239	NA	NA	NA	NA
HGNC_240	0.637	0.0978	0.683	0.0755
HGNC_257	-0.312	0.302	-0.205	0.521
HGNC_11003	-0.964	0.0522	-0.676	0.187
HGNC_11001	NA	NA	NA	NA
HGNC_11002	NA	NA	NA	NA
HGNC_16484	0.402	0.423	0.199	0.715
HGNC_8052	-1.02	0.00038	-1.07	0.000201
HGNC_8056	1.23	6.88e-07	1.4	1.48e-08
HGNC_1667	3.24	0.0121	4	0.00256
HGNC_626	-1.76	2.52e-12	-1.75	3.32e-12
HGNC_18540	NA	NA	NA	NA
HGNC_2328	0.592	0.122	0.664	0.0823
HGNC_2329	NA	NA	NA	NA
HGNC_2330	-0.314	0.125	-0.254	0.228
HGNC_8603	0.0231	0.937	0.0573	0.837
HGNC_8604	0.721	0.117	0.66	0.157
HGNC_291	0.739	0.127	0.82	0.085
HGNC_20093	NA	NA	NA	NA
HGNC_292	0.158	0.536	-0.00183	0.999
HGNC_13528	NA	NA	NA	NA
HGNC_15629	-1.12	1.66e-05	-1.12	1.78e-05
HGNC_15683	NA	NA	NA	NA
HGNC_15685	-2.18	3.06e-06	-1.64	0.000381
HGNC_18811	-0.605	0.533	-0.899	0.344
HGNC_21727	0.583	0.161	0.551	0.192
HGNC_24139	-1.88	1.87e-09	-1.87	2.51e-09
HGNC_18407	NA	NA	NA	NA
HGNC_20880	0.125	0.618	0.0354	0.899
HGNC_20885	0.461	0.172	0.513	0.127
HGNC_20886	-0.85	0.0184	-0.859	0.0174
HGNC_25193	-1.43	0.0718	-0.628	0.46
HGNC_324	-0.605	0.0435	-0.452	0.146
HGNC_325	-1.85	2.46e-08	-1.74	1.51e-07
HGNC_326	-0.176	0.569	-0.13	0.689
HGNC_9722	0.306	0.429	0.325	0.404
HGNC_327	-1.15	2.34e-05	-1.16	2.2e-05
HGNC_343	-0.558	0.00779	-0.527	0.0128
HGNC_344	0.514	0.0612	0.442	0.114
HGNC_4878	-0.859	0.00103	-0.848	0.00128
HGNC_4879	-0.985	0.0069	-0.952	0.00949
HGNC_794	2.51	7.49e-20	2.46	4.78e-19
HGNC_8587	0.738	0.0654	0.602	0.142
HGNC_10980	NA	NA	NA	NA
HGNC_10981	-0.872	0.00221	-0.862	0.0026
HGNC_14430	NA	NA	NA	NA
HGNC_387	NA	NA	NA	NA
HGNC_10943	0.59	0.278	0.721	0.181
HGNC_10942	0.245	0.51	0.0956	0.814
HGNC_11026	0.547	0.0557	0.497	0.0866
HGNC_11058	NA	NA	NA	NA
HGNC_9457	-1.04	3.62e-06	-1.01	7.71e-06
HGNC_396	0.864	0.0191	0.699	0.0631
HGNC_397	NA	NA	NA	NA
HGNC_4188	NA	NA	NA	NA
HGNC_18062	-0.926	0.117	-0.426	0.505
HGNC_4552	NA	NA	NA	NA
HGNC_18762	NA	NA	NA	NA
HGNC_11047	NA	NA	NA	NA
HGNC_11057	2.57	1.14e-20	2.44	7.76e-19
HGNC_11060	NA	NA	NA	NA
HGNC_11061	NA	NA	NA	NA
HGNC_13447	0.545	0.336	0.413	0.483
HGNC_13448	0.966	0.0362	0.843	0.0713
HGNC_13557	NA	NA	NA	NA
HGNC_14679	NA	NA	NA	NA
HGNC_27960	NA	NA	NA	NA
HGNC_29437	NA	NA	NA	NA
HGNC_18044	NA	NA	NA	NA
HGNC_18070	NA	NA	NA	NA
HGNC_16354	NA	NA	NA	NA
HGNC_249	NA	NA	NA	NA
HGNC_250	NA	NA	NA	NA
HGNC_251	NA	NA	NA	NA
HGNC_252	NA	NA	NA	NA
HGNC_253	-1.65	3.24e-16	-1.62	1.29e-15
HGNC_255	NA	NA	NA	NA
HGNC_256	NA	NA	NA	NA
HGNC_28697	-0.711	0.0368	-0.589	0.0902
HGNC_380	-1.41	2.28e-08	-1.46	8.19e-09
HGNC_15472	-0.203	0.778	-0.454	0.503
HGNC_402	-2.41	0.0229	-2.23	0.0363
HGNC_403	-1.53	2.57e-08	-1.43	2.2e-07
HGNC_877	0.452	0.36	0.528	0.283
HGNC_437	NA	NA	NA	NA
HGNC_438	NA	NA	NA	NA
HGNC_439	NA	NA	NA	NA
HGNC_441	NA	NA	NA	NA
HGNC_429	NA	NA	NA	NA
HGNC_430	NA	NA	NA	NA
HGNC_433	NA	NA	NA	NA
HGNC_434	-0.26	0.654	-0.029	0.961
HGNC_435	0.916	0.236	0.953	0.219
HGNC_381	-1.32	0.0163	-1.23	0.0266
HGNC_389	-2.07	1.72e-13	-1.91	9.51e-12
HGNC_451	NA	NA	NA	NA
HGNC_23657	0.508	0.114	0.631	0.0468
HGNC_20661	-1.32	1.62e-05	-1.32	1.7e-05
HGNC_468	NA	NA	NA	NA
HGNC_469	1.44	1.39e-11	1.42	3.55e-11
HGNC_470	2.24	1.3e-16	2.11	5.81e-15
HGNC_500	2.32	6.61e-05	2.15	0.000217
HGNC_11025	NA	NA	NA	NA
HGNC_11067	NA	NA	NA	NA
HGNC_474	NA	NA	NA	NA
HGNC_475	NA	NA	NA	NA
HGNC_476	NA	NA	NA	NA
HGNC_477	NA	NA	NA	NA
HGNC_478	0.263	0.574	0.348	0.438
HGNC_8049	-1.07	0.0189	-0.916	0.0458
HGNC_10999	NA	NA	NA	NA
HGNC_29957	NA	NA	NA	NA
HGNC_11064	1.44	2.09e-07	1.46	1.55e-07
HGNC_663	NA	NA	NA	NA
HGNC_664	NA	NA	NA	NA
HGNC_746	-0.429	0.127	-0.46	0.102
HGNC_758	NA	NA	NA	NA
HGNC_10985	-0.918	0.079	-0.318	0.573
HGNC_22921	NA	NA	NA	NA
HGNC_713	-0.931	0.0336	-0.926	0.0354
HGNC_735	-0.842	0.00228	-0.773	0.00546
HGNC_10973	0.334	0.26	0.331	0.269
HGNC_10974	NA	NA	NA	NA
HGNC_16448	-2.49	1.61e-07	-2.4	4.62e-07
HGNC_753	-0.796	0.352	-0.8	0.354
HGNC_1424	1.35	9.61e-06	1.28	3.02e-05
HGNC_10939	NA	NA	NA	NA
HGNC_10940	3.58	0.000358	3.35	0.000804
HGNC_10941	1	0.000177	1.07	6.57e-05
HGNC_10944	NA	NA	NA	NA
HGNC_10945	NA	NA	NA	NA
HGNC_3363	0.413	0.255	0.466	0.197
HGNC_3364	NA	NA	NA	NA
HGNC_3365	NA	NA	NA	NA
HGNC_3367	0.491	0.125	0.879	0.00409
HGNC_3368	-1.06	3.41e-06	-0.931	4.74e-05
HGNC_24860	NA	NA	NA	NA
HGNC_13213	NA	NA	NA	NA
HGNC_14247	-1.26	7.36e-08	-1.18	5.24e-07
HGNC_18799	0.317	0.337	0.235	0.496
HGNC_8016	-0.214	0.598	-0.187	0.653
HGNC_823	-0.85	0.00026	-0.778	0.00092
HGNC_830	-0.2	0.422	-0.152	0.557
HGNC_833	-0.712	0.00711	-0.736	0.00552
HGNC_837	0.221	0.484	0.259	0.412
HGNC_838	-2.02	1.98e-13	-2.02	2.77e-13
HGNC_840	-1.07	1.94e-06	-1.05	3.19e-06
HGNC_841	-1.04	1.71e-05	-1.06	1.35e-05
HGNC_842	-1.31	3.68e-11	-1.22	8.22e-10
HGNC_843	-1.46	1.64e-12	-1.34	9.84e-11
HGNC_845	-1.5	2.69e-09	-1.44	1.46e-08
HGNC_846	-0.724	0.0133	-0.542	0.0715
HGNC_847	-0.522	0.074	-0.459	0.122
HGNC_848	-0.659	0.0468	-0.646	0.0532
HGNC_850	-0.244	0.453	-0.264	0.419
HGNC_11647	-0.33	0.226	-0.387	0.153
HGNC_13527	-1.63	6.05e-11	-1.6	1.47e-10
HGNC_13724	-1.63	6.33e-10	-1.59	1.94e-09
HGNC_16832	-1.52	2.03e-06	-1.45	6.26e-06
HGNC_18125	NA	NA	NA	NA
HGNC_18264	NA	NA	NA	NA
HGNC_18265	NA	NA	NA	NA
HGNC_18303	-0.853	0.000653	-0.82	0.00113
HGNC_8	NA	NA	NA	NA
HGNC_851	-0.619	0.0114	-0.641	0.00898
HGNC_853	NA	NA	NA	NA
HGNC_854	-0.0402	0.882	-0.0151	0.957
HGNC_855	NA	NA	NA	NA
HGNC_856	-1.15	3.91e-08	-1.2	1.03e-08
HGNC_857	-1.12	1.13e-06	-1.05	5.33e-06
HGNC_861	-2.06	8.75e-19	-2.02	3.71e-18
HGNC_862	NA	NA	NA	NA
HGNC_863	-1.93	3.24e-13	-1.89	1.08e-12
HGNC_864	-0.773	0.00367	-0.884	0.000878
HGNC_10990	-1.72	0.0128	-1.5	0.0315
HGNC_10991	0.0703	0.821	0.0996	0.745
HGNC_10992	0.487	0.0422	0.4	0.102
HGNC_1664	-1.32	0.000392	-1.08	0.00401
HGNC_7898	NA	NA	NA	NA
HGNC_6827	0.0295	0.93	0.0283	0.933
HGNC_6826	0.106	0.779	0.0617	0.876
HGNC_918	-1.91	0.00422	-1.7	0.0111
HGNC_919	-1.91	7.76e-05	-1.79	0.000218
HGNC_15684	1.46	8.02e-05	1.22	0.00114
HGNC_11018	NA	NA	NA	NA
HGNC_964	NA	NA	NA	NA
HGNC_1027	0.507	0.176	0.664	0.0691
HGNC_18294	-0.223	0.438	-0.191	0.517
HGNC_10959	NA	NA	NA	NA
HGNC_53	NA	NA	NA	NA
HGNC_54	0.827	0.206	0.851	0.195
HGNC_10961	NA	NA	NA	NA
HGNC_1062	-0.896	0.000364	-0.72	0.00476
HGNC_1063	-2.3	5.1e-15	-2.24	3.06e-14
HGNC_8959	-0.167	0.594	-0.054	0.872
HGNC_1096	-0.619	0.0281	-0.612	0.0303
HGNC_1122	-1.37	3.42e-05	-1.15	0.000583
HGNC_4976	-0.309	0.253	-0.195	0.497
HGNC_11041	0.579	0.0696	0.586	0.0675
HGNC_16266	NA	NA	NA	NA
HGNC_6831	-0.528	0.12	-0.477	0.167
HGNC_11863	-1.34	0.0117	-1.13	0.0359
HGNC_890	-1.18	0.00204	-0.924	0.0169
HGNC_3149	-0.203	0.682	-0.0431	0.942
HGNC_3247	-0.164	0.779	0.0381	0.956
HGNC_13398	0.0272	0.95	0.156	0.663
HGNC_5213	-1.13	6.94e-06	-1.05	3.22e-05
HGNC_10545	-1.06	2.4e-05	-1.02	5.73e-05
HGNC_814	2.65	4.46e-06	2.5	1.43e-05
HGNC_815	1.87	0.0701	1.72	0.0984
HGNC_816	NA	NA	NA	NA
HGNC_817	0.925	0.36	0.959	0.345
HGNC_14639	NA	NA	NA	NA
HGNC_55	0.575	0.0152	0.47	0.053
HGNC_56	0.471	0.179	0.598	0.0838
HGNC_1516	-1.64	2.91e-06	-1.48	2.51e-05
HGNC_11068	0.163	0.57	0.356	0.184
HGNC_11069	NA	NA	NA	NA
HGNC_11070	NA	NA	NA	NA
HGNC_18871	0.795	0.00229	0.83	0.00147
HGNC_24861	0.322	0.272	0.521	0.0655
HGNC_28906	NA	NA	NA	NA
HGNC_4056	NA	NA	NA	NA
HGNC_1548	-1.28	2.51e-08	-1.08	2.93e-06
HGNC_1769	-1.53	6.54e-08	-1.39	1.03e-06
HGNC_1800	0.81	0.0868	0.731	0.127
HGNC_1801	-0.648	0.0233	-0.483	0.101
HGNC_17852	-1.59	1.97e-10	-1.53	1.05e-09
HGNC_24289	-0.0832	0.777	-0.123	0.669
HGNC_19256	-0.96	4.48e-05	-0.896	0.000154
HGNC_2205	0.434	0.0467	0.321	0.154
HGNC_10921	1.6	0.000117	1.62	0.000102
HGNC_16815	NA	NA	NA	NA
HGNC_8754	0.4	0.141	0.561	0.0348
HGNC_8755	NA	NA	NA	NA
HGNC_10956	NA	NA	NA	NA
HGNC_10905	NA	NA	NA	NA
HGNC_10906	NA	NA	NA	NA
HGNC_24288	NA	NA	NA	NA
HGNC_1937	-0.52	0.0459	-0.431	0.106
HGNC_1938	NA	NA	NA	NA
HGNC_14025	NA	NA	NA	NA
HGNC_10966	NA	NA	NA	NA
HGNC_10969	0.444	0.188	0.447	0.189
HGNC_11459	NA	NA	NA	NA
HGNC_13886	NA	NA	NA	NA
HGNC_13887	NA	NA	NA	NA
HGNC_29	0.937	0.253	0.8	0.34
HGNC_17579	0.0551	0.881	0.0789	0.826
HGNC_17432	NA	NA	NA	NA
HGNC_1936	-1.77	0.0393	-1.87	0.0298
HGNC_18355	-0.385	0.369	-0.191	0.68
HGNC_10917	NA	NA	NA	NA
HGNC_23089	NA	NA	NA	NA
HGNC_10979	-2.27	2.08e-14	-2.12	7.71e-13
HGNC_1995	NA	NA	NA	NA
HGNC_1996	NA	NA	NA	NA
HGNC_31736	NA	NA	NA	NA
HGNC_1991	4.76	1.8e-26	4.43	1.32e-23
HGNC_1994	NA	NA	NA	NA
HGNC_8818	NA	NA	NA	NA
HGNC_14472	-0.13	0.632	0.0153	0.961
HGNC_16148	-1.15	5.53e-06	-1.02	6.14e-05
HGNC_11021	-0.398	0.341	-0.203	0.646
HGNC_18290	-0.42	0.144	-0.254	0.404
HGNC_10986	-0.248	0.422	-0.335	0.27
HGNC_1864	-0.0808	0.838	-0.148	0.695
HGNC_18175	-0.711	0.0753	-0.695	0.0849
HGNC_20233	-0.428	0.18	-0.632	0.0428
HGNC_2244	-0.883	0.00244	-0.731	0.0133
HGNC_17973	0.744	0.136	0.564	0.274
HGNC_4203	-1.61	4.68e-06	-0.988	0.00541
HGNC_4205	NA	NA	NA	NA
HGNC_2321	-0.0479	0.903	-0.057	0.885
HGNC_11055	-0.412	0.588	-0.817	0.255
HGNC_2342	-1.08	0.000375	-0.834	0.00672
HGNC_10968	1.17	0.0363	0.861	0.135
HGNC_2366	-0.609	0.0336	-0.415	0.159
HGNC_2422	0.471	0.0248	0.467	0.0271
HGNC_2519	2.29	1.54e-15	2.12	1.49e-13
HGNC_2520	-0.979	0.00487	-0.695	0.0496
HGNC_12582	-1.09	0.000257	-0.957	0.0015
HGNC_12585	-0.491	0.0561	-0.488	0.0593
HGNC_12586	-0.433	0.124	-0.575	0.0381
HGNC_12587	-1.19	1.22e-09	-1.2	1.27e-09
HGNC_12590	-1.69	2.56e-09	-1.59	2.23e-08
HGNC_2265	-0.599	0.0247	-0.527	0.0519
HGNC_2267	-0.327	0.158	-0.372	0.107
HGNC_2269	-2.1	7.84e-11	-2.06	2.23e-10
HGNC_2277	-0.311	0.221	-0.339	0.182
HGNC_2279	NA	NA	NA	NA
HGNC_2280	-0.892	0.000141	-0.778	0.00101
HGNC_2285	-1.3	0.000149	-1.29	0.000186
HGNC_2288	-0.976	0.0014	-1.02	0.000902
HGNC_2291	-0.732	0.0624	-0.756	0.055
HGNC_2292	-1.49	1.03e-08	-1.43	4.52e-08
HGNC_2294	-1.83	4.63e-13	-1.73	9.34e-12
HGNC_24381	NA	NA	NA	NA
HGNC_24382	NA	NA	NA	NA
HGNC_2579	-0.902	4.82e-05	-0.906	4.78e-05
HGNC_29594	-1.98	8.51e-16	-2.03	2.09e-16
HGNC_30862	-0.959	0.0106	-0.818	0.0319
HGNC_30863	-1.7	3.48e-09	-1.51	1.63e-07
HGNC_7427	6.88	2.36e-18	7.07	5.9e-19
HGNC_16232	NA	NA	NA	NA
HGNC_2287	NA	NA	NA	NA
HGNC_2289	-1.89	2.64e-15	-1.82	3.01e-14
HGNC_24380	NA	NA	NA	NA
HGNC_7419	3.91	9.37e-13	3.93	8.43e-13
HGNC_7421	5.96	1.76e-22	6.19	1.5e-23
HGNC_7422	3.08	6.88e-16	3.07	1.05e-15
HGNC_1795	NA	NA	NA	NA
HGNC_11063	0.994	0.0237	0.942	0.0337
HGNC_11066	1.84	0.00267	1.68	0.00624
HGNC_2501	NA	NA	NA	NA
HGNC_11059	2.67	5.03e-05	2.36	0.00034
HGNC_1550	NA	NA	NA	NA
HGNC_23087	1.74	0.0133	1.69	0.0168
HGNC_13203	NA	NA	NA	NA
HGNC_1712	0.236	0.828	0.661	0.506
HGNC_12562	0.662	0.00767	0.637	0.011
HGNC_14859	-0.495	0.106	-0.369	0.247
HGNC_18170	-0.731	0.00348	-0.658	0.0092
HGNC_27015	-0.717	0.422	0.625	0.494
HGNC_16270	NA	NA	NA	NA
HGNC_2849	0.458	0.273	0.329	0.451
HGNC_2850	NA	NA	NA	NA
HGNC_2851	0.195	0.539	0.209	0.518
HGNC_2852	0.543	0.152	0.795	0.0319
HGNC_2853	-0.898	0.169	-0.615	0.367
HGNC_2854	1.88	9.5e-09	1.82	3.41e-08
HGNC_2855	NA	NA	NA	NA
HGNC_2856	-0.806	0.0283	-0.674	0.0718
HGNC_2857	-0.58	0.225	-0.492	0.316
HGNC_2671	NA	NA	NA	NA
HGNC_13312	-1.7	6.67e-08	-1.75	2.96e-08
HGNC_16065	-1.19	3.24e-05	-1.12	0.000101
HGNC_4330	0.000657	1	0.00924	0.99
HGNC_2727	-1.64	0.00027	-1.46	0.00122
HGNC_2704	-0.83	0.0455	-0.916	0.0272
HGNC_2710	-0.626	0.00192	-0.6	0.00313
HGNC_10571	-2.41	0.00851	-2.29	0.0125
HGNC_3575	-0.734	0.376	-0.471	0.591
HGNC_3574	-0.898	0.0668	-0.685	0.173
HGNC_16940	-0.406	0.668	-0.12	0.909
HGNC_2843	-0.912	0.000622	-0.824	0.00218
HGNC_4693	-2.16	3.21e-18	-2.09	4.05e-17
HGNC_2858	-0.495	0.0506	-0.552	0.0292
HGNC_11005	0.33	0.694	-0.0571	0.952
HGNC_11007	1.46	0.329	0.892	0.57
HGNC_11009	NA	NA	NA	NA
HGNC_4416	-1.19	1.54e-06	-1.19	1.72e-06
HGNC_2859	-0.832	0.000853	-0.644	0.0112
HGNC_2651	NA	NA	NA	NA
HGNC_2860	-0.92	0.0879	-0.64	0.252
HGNC_13709	0.372	0.204	0.492	0.0866
HGNC_20113	NA	NA	NA	NA
HGNC_10962	-0.908	0.0328	-0.764	0.0774
HGNC_2861	-1.65	0.00344	-1.72	0.00236
HGNC_2867	-0.276	0.585	0.0144	1
HGNC_3013	NA	NA	NA	NA
HGNC_3014	0.744	0.123	0.721	0.139
HGNC_3015	-0.758	0.367	-1.06	0.195
HGNC_9752	0.709	0.0525	0.775	0.0334
HGNC_4249	-1.45	1.71e-08	-1.34	1.75e-07
HGNC_3631	-0.392	0.161	-0.408	0.146
HGNC_2976	0.965	0.00123	0.956	0.00144
HGNC_2977	0.803	0.0248	0.656	0.073
HGNC_2978	1.03	0.0117	0.996	0.0157
HGNC_2979	NA	NA	NA	NA
HGNC_14409	0.696	0.106	0.465	0.302
HGNC_10381	-0.421	0.113	-0.46	0.0827
HGNC_10382	0.0392	0.9	-0.0514	0.866
HGNC_2664	-1.83	3.87e-16	-1.82	6.67e-16
HGNC_2728	-0.461	0.0435	-0.443	0.0546
HGNC_29565	-0.173	0.608	-0.277	0.387
HGNC_23157	-0.0481	0.912	-0.176	0.653
HGNC_23161	-0.529	0.0522	-0.54	0.0481
HGNC_23162	0.259	0.502	0.112	0.793
HGNC_23056	0.436	0.185	0.437	0.188
HGNC_19358	-0.958	0.000149	-1.05	3.5e-05
HGNC_3005	-0.108	0.752	-0.122	0.723
HGNC_3006	-0.445	0.0914	-0.382	0.154
HGNC_3007	-0.593	0.225	-0.587	0.234
HGNC_21063	NA	NA	NA	NA
HGNC_2689	NA	NA	NA	NA
HGNC_11048	NA	NA	NA	NA
HGNC_11049	NA	NA	NA	NA
HGNC_10967	NA	NA	NA	NA
HGNC_29932	-0.128	0.65	-0.125	0.663
HGNC_7529	-0.675	0.0762	-0.627	0.103
HGNC_24269	-1.6	1.75e-12	-1.58	4.43e-12
HGNC_3061	-1.69	1.37e-05	-1.65	2.45e-05
HGNC_3012	-0.621	0.0132	-0.553	0.0295
HGNC_11830	-2.03	0.000135	-1.96	0.000242
HGNC_11831	-1.86	6.8e-14	-1.66	2.62e-11
HGNC_23061	NA	NA	NA	NA
HGNC_7892	-0.61	0.129	-0.958	0.0144
HGNC_3078	-1.39	1.56e-05	-1.31	4.95e-05
HGNC_6176	-1.41	8.55e-07	-1.28	7.49e-06
HGNC_3133	-1.3	1.7e-07	-1.12	8.19e-06
HGNC_3151	-2.03	1.06e-19	-1.97	1.36e-18
HGNC_17	NA	NA	NA	NA
HGNC_10996	NA	NA	NA	NA
HGNC_24622	0.7	0.0986	0.571	0.188
HGNC_3350	-0.886	0.00675	-0.947	0.00385
HGNC_3353	0.281	0.721	0.221	0.784
HGNC_3354	1.4	1.98e-05	1.75	6.97e-08
HGNC_10953	1.28	0.00623	0.663	0.178
HGNC_13819	NA	NA	NA	NA
HGNC_10952	2.53	3.76e-13	2.65	3.93e-14
HGNC_11377	NA	NA	NA	NA
HGNC_3481	-1.23	1.63e-07	-1.26	9.45e-08
HGNC_3482	-1.2	0.00523	-0.976	0.0254
HGNC_3483	-0.802	0.00265	-0.715	0.00798
HGNC_24649	-0.364	0.128	-0.36	0.135
HGNC_25575	-3.62	8.53e-06	-2.82	0.000364
HGNC_19661	NA	NA	NA	NA
HGNC_3825	-0.655	0.0827	-0.627	0.0987
HGNC_4019	-0.56	0.114	-0.461	0.203
HGNC_3570	-0.306	0.25	-0.33	0.216
HGNC_16496	NA	NA	NA	NA
HGNC_3569	0.86	0.0241	0.87	0.0233
HGNC_3571	1.65	9.11e-07	1.34	6.95e-05
HGNC_24174	NA	NA	NA	NA
HGNC_16526	0.897	0.00346	0.661	0.0355
HGNC_88	NA	NA	NA	NA
HGNC_10606	-1.39	2.12e-10	-1.27	7.91e-09
HGNC_92	-0.418	0.208	-0.385	0.254
HGNC_14601	-1.12	0.000117	-1.11	0.000149
HGNC_2703	-1.34	5.63e-06	-1.3	1.35e-05
HGNC_2753	-0.782	0.00123	-0.678	0.00557
HGNC_2754	-0.539	0.231	-0.692	0.121
HGNC_14416	NA	NA	NA	NA
HGNC_15829	0.641	0.324	0.765	0.236
HGNC_21308	1.28	0.00015	1.32	0.000102
HGNC_10995	-1.7	1.83e-10	-1.6	2.06e-09
HGNC_10997	0.606	0.0983	0.647	0.0778
HGNC_10998	-0.371	0.106	-0.301	0.199
HGNC_414	-0.779	0.0538	-0.768	0.0587
HGNC_417	NA	NA	NA	NA
HGNC_418	-0.677	0.474	-0.788	0.405
HGNC_3606	0.73	0.188	0.828	0.134
HGNC_3607	NA	NA	NA	NA
HGNC_8872	NA	NA	NA	NA
HGNC_8873	-1.1	0.000936	-0.82	0.0152
HGNC_8874	1.35	0.0121	1.16	0.0328
HGNC_8875	-0.53	0.169	-0.132	0.768
HGNC_3647	-1.32	2.6e-08	-1.14	1.91e-06
HGNC_29500	-0.449	0.163	-0.353	0.289
HGNC_24671	-0.702	0.00608	-0.769	0.00261
HGNC_3824	-0.436	0.143	-0.499	0.0924
HGNC_11006	NA	NA	NA	NA
HGNC_11010	-2.82	8.37e-15	-2.56	1.39e-12
HGNC_13445	NA	NA	NA	NA
HGNC_13812	-1.56	0.00099	-1.56	0.00102
HGNC_14239	-0.468	0.483	-0.0113	1
HGNC_22146	NA	NA	NA	NA
HGNC_23155	NA	NA	NA	NA
HGNC_3974	NA	NA	NA	NA
HGNC_7437	NA	NA	NA	NA
HGNC_26777	1.37	0.00322	1.27	0.00678
HGNC_3978	NA	NA	NA	NA
HGNC_7432	1.55	0.000419	1.62	0.000245
HGNC_21055	1.61	1.2e-08	1.42	6.4e-07
HGNC_4008	-0.75	0.000375	-0.718	0.000707
HGNC_4006	-1.36	0.0104	-1.25	0.0193
HGNC_3700	-0.271	0.269	-0.221	0.382
HGNC_3579	-1.91	3.37e-18	-1.91	3.44e-18
HGNC_4012	NA	NA	NA	NA
HGNC_4014	NA	NA	NA	NA
HGNC_4020	NA	NA	NA	NA
HGNC_23159	-0.5	0.111	-0.633	0.0414
HGNC_924	3.2	5.07e-13	3.23	3.77e-13
HGNC_925	-1.56	7.7e-06	-1.37	8.63e-05
HGNC_926	-0.49	0.0847	-0.531	0.0609
HGNC_928	0.304	0.502	0.368	0.414
HGNC_4455	-3.02	0.00262	-2.33	0.0194
HGNC_4456	0.25	0.369	0.229	0.42
HGNC_21526	-0.347	0.223	-0.391	0.166
HGNC_4417	-2.2	5.81e-20	-2.17	2.96e-19
HGNC_4795	0.703	0.212	0.759	0.177
HGNC_4057	0.388	0.241	0.374	0.265
HGNC_4061	-0.356	0.189	-0.304	0.273
HGNC_4136	NA	NA	NA	NA
HGNC_4122	0.141	0.656	0.186	0.553
HGNC_4298	-0.654	0.0272	-0.612	0.0409
HGNC_7758	-1.35	4.53e-06	-1.34	5.74e-06
HGNC_9251	0.11	0.802	0.188	0.658
HGNC_4115	-0.147	0.658	-0.0871	0.803
HGNC_4118	-1.72	6.31e-09	-1.7	9.85e-09
HGNC_4119	-0.497	0.0866	-0.52	0.0731
HGNC_24290	NA	NA	NA	NA
HGNC_24292	1.18	3.86e-06	1.13	9.75e-06
HGNC_17198	1.12	2.86e-08	1.06	1.67e-07
HGNC_24291	-1.48	0.0216	-1	0.13
HGNC_24293	NA	NA	NA	NA
HGNC_19873	-0.534	0.0375	-0.366	0.169
HGNC_19875	-0.782	0.00331	-0.656	0.0152
HGNC_19877	-0.846	0.059	-0.553	0.236
HGNC_21531	NA	NA	NA	NA
HGNC_22946	-0.37	0.754	-0.634	0.582
HGNC_23242	NA	NA	NA	NA
HGNC_4123	-1.29	9.65e-08	-1.14	2.99e-06
HGNC_4124	0.0916	0.819	0.25	0.502
HGNC_4125	NA	NA	NA	NA
HGNC_4126	NA	NA	NA	NA
HGNC_4127	NA	NA	NA	NA
HGNC_4128	-0.204	0.717	-0.255	0.651
HGNC_4129	0.833	0.000105	0.836	0.000105
HGNC_4130	NA	NA	NA	NA
HGNC_4131	NA	NA	NA	NA
HGNC_4135	-0.761	0.0523	-0.563	0.159
HGNC_17978	-0.287	0.392	-0.425	0.192
HGNC_930	-1.05	6.27e-05	-0.992	0.000161
HGNC_12527	-0.0226	0.966	-0.0706	0.885
HGNC_13444	NA	NA	NA	NA
HGNC_11036	NA	NA	NA	NA
HGNC_11037	NA	NA	NA	NA
HGNC_7043	3.01	0.000131	3	0.000141
HGNC_24864	NA	NA	NA	NA
HGNC_4141	-0.874	0.0113	-0.833	0.0166
HGNC_4163	0.693	0.0059	0.573	0.0254
HGNC_318	-0.829	0.00682	-0.785	0.011
HGNC_4177	-0.431	0.0755	-0.389	0.115
HGNC_20460	0.835	0.0132	0.657	0.0567
HGNC_408	-1.78	5.2e-05	-1.38	0.00177
HGNC_7179	-0.974	0.016	-0.912	0.0256
HGNC_4208	NA	NA	NA	NA
HGNC_4313	NA	NA	NA	NA
HGNC_473	NA	NA	NA	NA
HGNC_42	NA	NA	NA	NA
HGNC_4204	0.441	0.134	0.58	0.0444
HGNC_20197	-0.627	0.121	-0.433	0.303
HGNC_4241	0.683	0.00988	0.569	0.0351
HGNC_4242	3.84	6.78e-09	3.53	9.78e-08
HGNC_12390	-0.542	0.0499	-0.544	0.05
HGNC_4248	-1.58	1.62e-05	-1.51	4.38e-05
HGNC_21705	-1.24	0.00214	-1.04	0.0109
HGNC_4699	-0.14	0.571	-0.0583	0.83
HGNC_4700	NA	NA	NA	NA
HGNC_4706	0.858	0.0164	0.892	0.0128
HGNC_4707	NA	NA	NA	NA
HGNC_4260	NA	NA	NA	NA
HGNC_10850	-2.37	3.87e-06	-1.98	9.85e-05
HGNC_10852	-0.0379	0.915	-0.0932	0.78
HGNC_4296	-1.01	0.00541	-1.1	0.00256
HGNC_4180	-0.827	0.0268	-0.888	0.0174
HGNC_4696	0.7	0.0396	0.662	0.0539
HGNC_5322	-1.6	0.000686	-1.18	0.0135
HGNC_17855	-1.05	6.04e-05	-1.14	1.24e-05
HGNC_29270	-0.227	0.496	-0.245	0.464
HGNC_3512	0.477	0.524	1.02	0.124
HGNC_3513	-0.255	0.456	-0.214	0.547
HGNC_921	NA	NA	NA	NA
HGNC_922	NA	NA	NA	NA
HGNC_923	-1.32	4.07e-08	-1.28	1.25e-07
HGNC_7632	-0.84	0.0111	-0.735	0.0287
HGNC_20779	NA	NA	NA	NA
HGNC_7680	0.579	0.055	0.687	0.0218
HGNC_7681	NA	NA	NA	NA
HGNC_7682	NA	NA	NA	NA
HGNC_2995	1.44	1.82e-09	1.37	1.1e-08
HGNC_3516	-0.981	0.0106	-0.862	0.0263
HGNC_3518	-0.192	0.57	-0.032	0.935
HGNC_3515	NA	NA	NA	NA
HGNC_11011	3.83	3.75e-12	3.85	3.42e-12
HGNC_13446	-0.602	0.091	-0.493	0.176
HGNC_18067	NA	NA	NA	NA
HGNC_18301	NA	NA	NA	NA
HGNC_11038	0.502	0.333	0.242	0.668
HGNC_23091	NA	NA	NA	NA
HGNC_28750	NA	NA	NA	NA
HGNC_321	0.811	0.00663	0.91	0.0023
HGNC_21016	NA	NA	NA	NA
HGNC_4341	-0.916	0.00795	-0.652	0.0663
HGNC_9723	-0.687	0.0206	-0.606	0.0441
HGNC_9725	-0.739	0.0691	-0.685	0.0959
HGNC_9726	NA	NA	NA	NA
HGNC_4311	0.322	0.643	0.284	0.691
HGNC_4312	-0.336	0.38	-0.489	0.189
HGNC_4335	-0.841	8.45e-05	-0.872	4.79e-05
HGNC_4336	0.00252	1	0.0124	0.982
HGNC_29570	NA	NA	NA	NA
HGNC_4331	1.77	2.87e-05	1.56	0.00023
HGNC_9238	-0.386	0.335	-0.494	0.206
HGNC_4189	-0.553	0.041	-0.555	0.0402
HGNC_16703	NA	NA	NA	NA
HGNC_16704	NA	NA	NA	NA
HGNC_20151	NA	NA	NA	NA
HGNC_10988	NA	NA	NA	NA
HGNC_19954	0.821	0.0435	0.765	0.0624
HGNC_19708	-2.34	3.42e-06	-2.05	4.2e-05
HGNC_4175	-0.711	0.138	-0.822	0.0846
HGNC_4570	-0.789	7.25e-05	-0.774	0.000107
HGNC_4289	0.979	0.0474	0.838	0.0953
HGNC_4291	NA	NA	NA	NA
HGNC_14177	-1.61	8.05e-08	-1.44	1.67e-06
HGNC_4805	-0.413	0.0843	-0.372	0.125
HGNC_11056	NA	NA	NA	NA
HGNC_11051	NA	NA	NA	NA
HGNC_4369	0.7	0.116	0.874	0.0453
HGNC_4376	-0.165	0.773	0.837	0.0714
HGNC_4377	-1.25	1.97e-07	-1.17	1.19e-06
HGNC_4378	0.272	0.239	0.243	0.302
HGNC_8891	0.0728	0.847	0.138	0.703
HGNC_4415	NA	NA	NA	NA
HGNC_24865	-0.119	0.79	-0.202	0.638
HGNC_27168	-1.6	0.0446	-1.37	0.0901
HGNC_28157	-0.335	0.193	-0.266	0.314
HGNC_23213	0.555	0.0783	0.35	0.297
HGNC_18858	-0.222	0.635	-0.36	0.415
HGNC_26046	-0.662	0.0772	-0.655	0.0825
HGNC_4623	-0.717	0.018	-0.602	0.0508
HGNC_4553	-2.19	8.96e-16	-2.05	5.74e-14
HGNC_4554	NA	NA	NA	NA
HGNC_4556	-1.8	4.63e-11	-1.69	8.56e-10
HGNC_9352	-1.28	1.27e-05	-1.23	2.67e-05
HGNC_9353	-0.998	0.0411	-0.995	0.0436
HGNC_4555	-1.26	0.18	-0.884	0.364
HGNC_4558	NA	NA	NA	NA
HGNC_4559	-1.02	0.0988	-0.881	0.161
HGNC_9354	-1.67	1.41e-10	-1.65	2.31e-10
HGNC_4624	-0.493	0.0317	-0.525	0.0221
HGNC_4250	-0.865	0.0284	-0.764	0.0567
HGNC_4193	3.03	4.1e-06	3.38	4.16e-07
HGNC_4684	NA	NA	NA	NA
HGNC_4685	0.724	0.156	0.8	0.116
HGNC_4686	NA	NA	NA	NA
HGNC_4687	0.758	0.228	0.597	0.359
HGNC_4688	NA	NA	NA	NA
HGNC_4689	NA	NA	NA	NA
HGNC_4691	NA	NA	NA	NA
HGNC_7943	0.283	0.834	0.375	0.779
HGNC_7944	NA	NA	NA	NA
HGNC_4212	NA	NA	NA	NA
HGNC_5157	0.825	0.042	0.847	0.0366
HGNC_1368	NA	NA	NA	NA
HGNC_1371	-0.597	0.712	-1.29	0.404
HGNC_1372	NA	NA	NA	NA
HGNC_1373	0.158	0.769	0.0809	0.886
HGNC_1374	NA	NA	NA	NA
HGNC_1375	NA	NA	NA	NA
HGNC_1380	NA	NA	NA	NA
HGNC_1381	NA	NA	NA	NA
HGNC_1383	NA	NA	NA	NA
HGNC_14914	NA	NA	NA	NA
HGNC_8967	-0.373	0.126	-0.324	0.191
HGNC_26031	-0.397	0.174	-0.167	0.606
HGNC_633	NA	NA	NA	NA
HGNC_634	NA	NA	NA	NA
HGNC_637	NA	NA	NA	NA
HGNC_638	NA	NA	NA	NA
HGNC_642	NA	NA	NA	NA
HGNC_7103	NA	NA	NA	NA
HGNC_25985	0.819	0.000268	0.715	0.00169
HGNC_8962	-0.192	0.592	-0.277	0.426
HGNC_30596	-0.284	0.599	-0.289	0.583
HGNC_14937	-0.61	0.0218	-0.543	0.0441
HGNC_14938	0.0468	0.856	0.022	0.936
HGNC_15791	0.134	0.679	0.12	0.72
HGNC_4446	-1.35	5.34e-05	-1.35	5.87e-05
HGNC_8965	-0.798	0.00119	-0.7	0.00484
HGNC_4799	-0.148	0.701	0.0593	0.888
HGNC_4800	-0.474	0.161	-0.422	0.219
HGNC_4818	NA	NA	NA	NA
HGNC_4819	NA	NA	NA	NA
HGNC_4820	NA	NA	NA	NA
HGNC_25223	-1.18	0.00125	-1.19	0.00122
HGNC_11027	NA	NA	NA	NA
HGNC_11028	-0.159	0.635	-0.264	0.411
HGNC_11029	NA	NA	NA	NA
HGNC_11035	NA	NA	NA	NA
HGNC_11033	1.49	5.84e-12	1.25	1.01e-08
HGNC_23302	NA	NA	NA	NA
HGNC_4195	NA	NA	NA	NA
HGNC_4922	0.767	0.00495	0.719	0.00899
HGNC_4923	1.09	0.0308	0.862	0.0956
HGNC_4925	-0.442	0.145	-0.445	0.145
HGNC_4907	-0.863	0.0108	-0.714	0.0386
HGNC_4806	0.4	0.445	0.772	0.104
HGNC_4855	NA	NA	NA	NA
HGNC_6469	1.25	0.00214	1.19	0.00356
HGNC_819	NA	NA	NA	NA
HGNC_820	NA	NA	NA	NA
HGNC_4982	2.25	1.26e-08	2.25	1.29e-08
HGNC_5006	0.468	0.0484	0.433	0.0711
HGNC_5007	0.827	0.00105	0.889	0.000433
HGNC_5008	NA	NA	NA	NA
HGNC_21359	NA	NA	NA	NA
HGNC_5005	-1.65	2.4e-10	-1.63	3.69e-10
HGNC_5013	-1.18	0.0247	-1.38	0.00841
HGNC_5014	-1.42	3.54e-11	-1.34	4.24e-10
HGNC_10818	1.41	5.18e-09	1.37	1.39e-08
HGNC_5208	2.18	0.0534	2.08	0.0672
HGNC_5209	NA	NA	NA	NA
HGNC_3554	NA	NA	NA	NA
HGNC_5210	NA	NA	NA	NA
HGNC_5211	NA	NA	NA	NA
HGNC_5212	NA	NA	NA	NA
HGNC_5215	-0.944	0.0173	-0.814	0.0428
HGNC_5217	NA	NA	NA	NA
HGNC_5218	NA	NA	NA	NA
HGNC_18324	-1.6	3.55e-09	-1.58	5.45e-09
HGNC_30259	NA	NA	NA	NA
HGNC_10984	-0.436	0.339	-0.316	0.503
HGNC_12517	NA	NA	NA	NA
HGNC_12518	1.25	0.0111	1.19	0.0168
HGNC_12519	-0.393	0.632	-0.592	0.46
HGNC_21065	NA	NA	NA	NA
HGNC_5384	0.984	1.7e-05	0.979	2.07e-05
HGNC_5385	-0.509	0.0332	-0.467	0.0538
HGNC_5386	0.546	0.0108	0.53	0.0142
HGNC_5382	-2.21	1.01e-12	-1.99	1.23e-10
HGNC_5383	-0.954	3.43e-05	-0.831	0.000352
HGNC_5391	1.39	0.00501	1.45	0.0034
HGNC_976	-0.296	0.229	-0.397	0.0995
HGNC_977	-0.797	0.00187	-0.773	0.00261
HGNC_9225	-0.61	0.12	-0.477	0.235
HGNC_6052	-0.821	0.00254	-0.73	0.00789
HGNC_6053	0.111	0.778	-0.0116	0.979
HGNC_15956	-0.109	0.763	-0.0117	0.98
HGNC_23487	NA	NA	NA	NA
HGNC_5387	-0.887	0.00105	-0.852	0.00176
HGNC_11449	-0.376	0.221	-0.438	0.152
HGNC_11450	-0.672	0.0104	-0.694	0.00834
HGNC_11448	-0.596	0.0207	-0.501	0.0562
HGNC_28577	-1.73	0.0202	-1.26	0.0963
HGNC_19119	NA	NA	NA	NA
HGNC_10913	-0.0553	0.909	-0.0196	0.97
HGNC_10914	0.632	0.0281	0.583	0.0454
HGNC_10915	1.48	4.3e-07	1.56	9.95e-08
HGNC_13818	NA	NA	NA	NA
HGNC_6315	-1.26	0.0242	-0.946	0.0971
HGNC_6381	0.328	0.52	0.326	0.529
HGNC_1564	-0.824	0.105	-0.642	0.227
HGNC_17929	NA	NA	NA	NA
HGNC_17123	-0.155	0.677	-0.111	0.774
HGNC_20728	0.545	0.0377	0.583	0.0261
HGNC_26516	2.03	5.19e-05	0.92	0.0942
HGNC_643	0.754	0.0322	0.705	0.0472
HGNC_6530	NA	NA	NA	NA
HGNC_18057	NA	NA	NA	NA
HGNC_4323	-2.12	1.38e-20	-2.03	5.46e-19
HGNC_6708	1.58	2.58e-06	1.55	3.86e-06
HGNC_15449	NA	NA	NA	NA
HGNC_2014	NA	NA	NA	NA
HGNC_9035	0.159	0.76	0.224	0.662
HGNC_17804	NA	NA	NA	NA
HGNC_1848	NA	NA	NA	NA
HGNC_18590	-3.34	0.000201	-2.29	0.00904
HGNC_6619	NA	NA	NA	NA
HGNC_6677	0.475	0.219	0.402	0.31
HGNC_17038	-0.582	0.0346	-0.506	0.0711
HGNC_17934	NA	NA	NA	NA
HGNC_6622	NA	NA	NA	NA
HGNC_6623	-2.28	0.0172	-2.23	0.02
HGNC_9155	NA	NA	NA	NA
HGNC_9156	NA	NA	NA	NA
HGNC_10547	0.522	0.0568	0.528	0.0552
HGNC_6710	-1.55	4.01e-06	-1.45	1.85e-05
HGNC_6719	NA	NA	NA	NA
HGNC_7063	-0.725	0.00301	-0.645	0.00887
HGNC_7064	-0.957	0.000157	-0.947	0.0002
HGNC_10761	0.61	0.00378	0.52	0.0151
HGNC_11479	-0.85	0.0103	-0.888	0.00738
HGNC_13726	1.66	1.14e-08	1.57	8.1e-08
HGNC_14129	-1.5	1.78e-06	-1.01	0.00134
HGNC_17287	-0.577	0.162	-0.704	0.0857
HGNC_20263	-0.246	0.452	-0.253	0.445
HGNC_24650	1.32	1.22e-10	1.33	9.84e-11
HGNC_24948	2.46	1.15e-24	2.34	1.96e-22
HGNC_29489	-0.464	0.0856	-0.351	0.206
HGNC_30412	-0.342	0.18	-0.18	0.512
HGNC_6824	0.229	0.418	0.211	0.465
HGNC_6825	1.29	2.49e-05	1.26	4.59e-05
HGNC_7044	-0.244	0.515	-0.23	0.547
HGNC_7047	-1.08	2.11e-06	-1.06	3.87e-06
HGNC_7048	-0.643	0.0553	-0.641	0.0575
HGNC_7046	NA	NA	NA	NA
HGNC_7049	-0.121	0.717	-0.111	0.744
HGNC_7045	-0.131	0.601	-0.159	0.521
HGNC_4643	-1.09	3.37e-05	-0.801	0.00257
HGNC_4065	-0.344	0.416	-0.329	0.442
HGNC_4139	0.728	0.000438	0.759	0.000249
HGNC_22923	-0.761	0.00102	-0.767	0.000968
HGNC_22932	-0.202	0.644	-0.5	0.217
HGNC_6823	-0.901	0.000137	-0.787	0.000971
HGNC_7216	-0.925	0.000143	-1.02	2.72e-05
HGNC_6936	0.218	0.532	0.0584	0.885
HGNC_6937	0.313	0.226	0.289	0.272
HGNC_7150	-0.011	0.987	0.0209	0.963
HGNC_29622	-0.729	0.0364	-0.89	0.00985
HGNC_7223	-2.29	3.1e-09	-1.94	4.42e-07
HGNC_17836	NA	NA	NA	NA
HGNC_6970	-1.37	5.57e-06	-1.32	1.21e-05
HGNC_6971	0.754	0.000846	0.724	0.00144
HGNC_6984	-0.0124	0.969	-0.0506	0.86
HGNC_6983	-0.974	0.0226	-0.78	0.0742
HGNC_6985	-0.755	0.0281	-0.658	0.0596
HGNC_2595	NA	NA	NA	NA
HGNC_2596	NA	NA	NA	NA
HGNC_2597	1.22	0.0297	1.21	0.0326
HGNC_2621	NA	NA	NA	NA
HGNC_9208	-0.897	0.0164	-0.862	0.022
HGNC_6903	NA	NA	NA	NA
HGNC_6904	1.73	1.58e-09	1.72	2.22e-09
HGNC_6905	-1.01	4.15e-05	-0.962	0.000111
HGNC_7468	0.403	0.111	0.439	0.0824
HGNC_7530	-1.26	3.6e-06	-0.934	0.000656
HGNC_24862	0.414	0.158	0.447	0.127
HGNC_4138	1.42	9.3e-07	1.38	2.32e-06
HGNC_941	-0.456	0.0335	-0.483	0.0243
HGNC_20739	0.0994	0.812	-0.0258	0.959
HGNC_11503	1.27	1.71e-08	1.3	9.76e-09
HGNC_21474	0.619	0.0706	0.811	0.0154
HGNC_6076	-0.392	0.342	-0.357	0.394
HGNC_6077	-0.168	0.527	0.00318	0.994
HGNC_6079	-0.62	0.0383	-0.123	0.725
HGNC_6080	0.119	0.701	0.163	0.594
HGNC_8956	NA	NA	NA	NA
HGNC_6071	0.795	0.0392	0.768	0.049
HGNC_14897	0.346	0.376	0.247	0.55
HGNC_6178	NA	NA	NA	NA
HGNC_6179	0.164	0.77	0.22	0.693
HGNC_6050	-0.723	0.00204	-0.732	0.00183
HGNC_6051	-3.13	1.42e-08	-2.86	1.85e-07
HGNC_7449	-1.57	3.86e-08	-1.48	2.28e-07
HGNC_7450	-0.44	0.113	-0.473	0.0883
HGNC_29821	-1.17	0.0789	-1.51	0.0232
HGNC_6074	0.457	0.0851	0.468	0.0782
HGNC_6075	1.99	0.000803	1.79	0.00282
HGNC_19080	0.033	0.96	0.252	0.601
HGNC_6821	-0.252	0.459	-0.217	0.535
HGNC_6822	-0.0357	0.901	-0.0424	0.881
HGNC_16732	-0.521	0.213	-0.652	0.116
HGNC_7526	0.356	0.22	0.475	0.0959
HGNC_18210	NA	NA	NA	NA
HGNC_23248	NA	NA	NA	NA
HGNC_7413	-0.14	0.739	-0.175	0.674
HGNC_7434	0.394	0.178	0.399	0.175
HGNC_7436	0.211	0.396	0.291	0.23
HGNC_31865	0.281	0.357	0.109	0.747
HGNC_24337	-0.435	0.0928	-0.264	0.335
HGNC_17194	NA	NA	NA	NA
HGNC_20371	-1.04	0.00167	-1.17	0.00045
HGNC_20372	-2.17	5.32e-23	-2.03	2.79e-20
HGNC_23987	-1.21	3.21e-07	-1.1	3.91e-06
HGNC_30242	NA	NA	NA	NA
HGNC_7455	6.72	3.62e-16	7.01	5.12e-17
HGNC_7456	7.53	1.37e-14	7.78	4.21e-15
HGNC_7458	6.93	5.12e-22	7.16	7.14e-23
HGNC_7459	7.61	2.23e-14	7.85	7.24e-15
HGNC_7460	7.17	1.57e-14	7.34	6.81e-15
HGNC_7461	6.78	5.31e-13	6.85	4.06e-13
HGNC_7462	4.32	5.14e-14	4.3	8.59e-14
HGNC_7683	-1.48	9.4e-08	-1.46	1.7e-07
HGNC_7684	-0.191	0.465	-0.158	0.56
HGNC_7685	-2.2	1.28e-15	-2.03	1.73e-13
HGNC_7686	-1.58	8.99e-10	-1.53	3.32e-09
HGNC_7687	-1.7	1.36e-09	-1.72	9.78e-10
HGNC_7688	-1.17	1.46e-05	-0.989	0.000266
HGNC_7690	-0.668	0.0137	-0.654	0.0166
HGNC_7691	NA	NA	NA	NA
HGNC_7692	-0.489	0.079	-0.392	0.17
HGNC_7693	-0.95	0.000133	-0.829	0.00098
HGNC_7694	-1.48	1.01e-09	-1.5	8.46e-10
HGNC_7695	-1.2	0.000591	-1.17	0.000912
HGNC_7696	-1.1	3.7e-06	-1.06	8.75e-06
HGNC_7697	-1.96	1.17e-17	-1.91	9.05e-17
HGNC_7698	-1.37	1.03e-05	-1.33	2.02e-05
HGNC_7699	-0.824	0.0023	-0.784	0.00399
HGNC_7700	-1.74	2.56e-10	-1.72	4.17e-10
HGNC_7701	-1.23	0.00346	-1.26	0.0029
HGNC_7702	-1.44	1.34e-10	-1.45	1.12e-10
HGNC_7703	-0.342	0.323	-0.343	0.331
HGNC_7704	-0.118	0.656	-0.256	0.303
HGNC_7705	-0.989	8e-05	-0.806	0.00149
HGNC_7706	-0.385	0.32	-0.357	0.368
HGNC_7707	-0.415	0.0898	-0.366	0.141
HGNC_7708	0.284	0.303	0.267	0.341
HGNC_7710	-0.705	0.00398	-0.708	0.00397
HGNC_7711	-1.24	1.64e-06	-1.29	7.6e-07
HGNC_7712	-1.53	2.48e-09	-1.41	3.8e-08
HGNC_7713	-0.109	0.731	0.0366	0.917
HGNC_7714	-1.43	2.54e-11	-1.4	7.73e-11
HGNC_7715	-1.35	8.4e-09	-1.4	2.36e-09
HGNC_7716	-0.87	9.77e-06	-0.811	4.18e-05
HGNC_7717	2.21	2.02e-05	2.08	6.02e-05
HGNC_7719	0.0461	0.889	0.0326	0.923
HGNC_29831	-0.494	0.0272	-0.268	0.259
HGNC_29832	-0.364	0.0834	-0.431	0.039
HGNC_7631	-0.503	0.0413	-0.432	0.0854
HGNC_11034	-0.375	0.473	-0.381	0.471
HGNC_13811	3.61	0.00427	3.68	0.00385
HGNC_11040	NA	NA	NA	NA
HGNC_11071	2.04	1.05e-06	2.04	1.21e-06
HGNC_11072	-3	5.56e-06	-2.74	2.99e-05
HGNC_11073	NA	NA	NA	NA
HGNC_11077	NA	NA	NA	NA
HGNC_11078	NA	NA	NA	NA
HGNC_10912	NA	NA	NA	NA
HGNC_10975	0.479	0.228	0.908	0.0161
HGNC_10976	NA	NA	NA	NA
HGNC_10977	NA	NA	NA	NA
HGNC_10978	NA	NA	NA	NA
HGNC_19721	0.364	0.262	0.307	0.357
HGNC_28777	-0.778	0.00881	-0.765	0.0105
HGNC_14573	0.564	0.0832	0.603	0.0636
HGNC_20461	-0.113	0.819	-0.1	0.849
HGNC_20567	-0.921	0.00215	-0.834	0.00591
HGNC_7849	-0.333	0.523	-0.407	0.43
HGNC_7850	NA	NA	NA	NA
HGNC_7851	-1.77	2.63e-06	-1.63	1.37e-05
HGNC_7852	-2.56	7.16e-07	-2.41	3.1e-06
HGNC_10006	NA	NA	NA	NA
HGNC_14572	NA	NA	NA	NA
HGNC_10910	NA	NA	NA	NA
HGNC_10911	0.347	0.178	0.389	0.131
HGNC_20989	NA	NA	NA	NA
HGNC_17877	-0.0174	0.967	0.043	0.907
HGNC_16789	NA	NA	NA	NA
HGNC_30092	2.78	0.000777	2.21	0.00738
HGNC_23287	-1.45	7.55e-07	-1.32	6.84e-06
HGNC_7861	NA	NA	NA	NA
HGNC_9160	NA	NA	NA	NA
HGNC_7876	NA	NA	NA	NA
HGNC_10963	2.12	5.73e-06	2.21	2.11e-06
HGNC_23614	NA	NA	NA	NA
HGNC_17144	-0.287	0.428	-0.348	0.334
HGNC_17818	NA	NA	NA	NA
HGNC_17820	-0.038	0.949	0.658	0.161
HGNC_8021	3.03	0.000862	2.62	0.00403
HGNC_8022	-0.00349	0.994	0.153	0.597
HGNC_8918	NA	NA	NA	NA
HGNC_15769	NA	NA	NA	NA
HGNC_4678	NA	NA	NA	NA
HGNC_14073	NA	NA	NA	NA
HGNC_799	2.55	1.73e-14	2.38	6.47e-13
HGNC_800	NA	NA	NA	NA
HGNC_801	NA	NA	NA	NA
HGNC_804	1.94	5.09e-06	1.9	8.61e-06
HGNC_805	NA	NA	NA	NA
HGNC_806	0.0255	0.922	0.0144	0.957
HGNC_808	2.42	0.0692	2.77	0.0379
HGNC_10856	NA	NA	NA	NA
HGNC_8512	NA	NA	NA	NA
HGNC_18606	NA	NA	NA	NA
HGNC_8527	0.657	0.234	0.742	0.178
HGNC_2698	-0.359	0.183	-0.379	0.159
HGNC_986	NA	NA	NA	NA
HGNC_987	-0.7	0.136	-0.523	0.281
HGNC_12563	-0.304	0.309	-0.309	0.303
HGNC_8149	-0.311	0.485	-0.00638	0.996
HGNC_8109	-0.615	0.013	-0.572	0.0222
HGNC_8091	-1.33	8.43e-06	-1.34	7.63e-06
HGNC_10993	NA	NA	NA	NA
HGNC_10994	0.73	0.00523	0.694	0.00835
HGNC_3018	NA	NA	NA	NA
HGNC_2637	NA	NA	NA	NA
HGNC_2605	-1.52	6.82e-06	-1.39	3.97e-05
HGNC_2608	NA	NA	NA	NA
HGNC_2610	NA	NA	NA	NA
HGNC_2625	NA	NA	NA	NA
HGNC_2632	NA	NA	NA	NA
HGNC_2593	NA	NA	NA	NA
HGNC_2640	NA	NA	NA	NA
HGNC_18857	NA	NA	NA	NA
HGNC_2645	NA	NA	NA	NA
HGNC_2646	NA	NA	NA	NA
HGNC_25846	-0.702	0.14	-0.783	0.0954
HGNC_9721	NA	NA	NA	NA
HGNC_8574	0.0478	0.86	-0.0555	0.838
HGNC_8575	-1.25	4.23e-09	-1.16	6.13e-08
HGNC_8576	-2.09	8.34e-10	-2.17	2.35e-10
HGNC_8579	-0.835	0.00101	-0.703	0.00624
HGNC_9040	-0.0742	0.784	-0.0529	0.849
HGNC_16872	-0.584	0.226	-0.349	0.497
HGNC_13542	-1.23	0.185	-0.201	0.858
HGNC_9067	0.86	0.0842	0.67	0.189
HGNC_9068	1.31	4.2e-07	1.36	1.59e-07
HGNC_9081	0.37	0.183	0.436	0.115
HGNC_9082	1.33	0.156	1.09	0.259
HGNC_9083	0.669	0.043	0.711	0.0318
HGNC_8636	-0.81	0.0214	-0.744	0.037
HGNC_45	0.473	0.443	0.525	0.397
HGNC_8772	NA	NA	NA	NA
HGNC_8773	NA	NA	NA	NA
HGNC_8774	NA	NA	NA	NA
HGNC_8775	0.543	0.173	0.555	0.165
HGNC_8776	NA	NA	NA	NA
HGNC_8777	0.778	0.38	0.845	0.343
HGNC_8778	NA	NA	NA	NA
HGNC_8779	-0.754	0.0804	-0.649	0.139
HGNC_8780	2.17	4.42e-08	1.96	8.07e-07
HGNC_8781	3.25	3.7e-05	3.29	3.25e-05
HGNC_8782	NA	NA	NA	NA
HGNC_8783	0.62	0.313	0.5	0.43
HGNC_8791	0.534	0.0968	0.461	0.159
HGNC_8792	NA	NA	NA	NA
HGNC_8793	0.338	0.321	0.441	0.187
HGNC_8794	NA	NA	NA	NA
HGNC_8784	NA	NA	NA	NA
HGNC_8785	NA	NA	NA	NA
HGNC_8786	-2.33	0.000135	-2.19	0.000365
HGNC_8787	NA	NA	NA	NA
HGNC_8788	-1.34	6.09e-06	-1.23	3.76e-05
HGNC_8789	NA	NA	NA	NA
HGNC_8790	NA	NA	NA	NA
HGNC_8795	NA	NA	NA	NA
HGNC_2896	-0.298	0.196	-0.234	0.326
HGNC_8806	-0.174	0.495	-0.0754	0.787
HGNC_8807	NA	NA	NA	NA
HGNC_8808	-1.69	1.54e-12	-1.58	5.04e-11
HGNC_30260	-0.689	0.0393	-0.562	0.0993
HGNC_13531	-0.607	0.0449	-0.413	0.187
HGNC_8724	NA	NA	NA	NA
HGNC_8725	-0.0134	0.976	-0.128	0.729
HGNC_121	0.206	0.457	0.0861	0.776
HGNC_8756	-1.86	1.63e-10	-1.61	2.93e-08
HGNC_8830	-1.23	8.67e-06	-1.23	1.02e-05
HGNC_8876	-0.798	0.00125	-0.765	0.0021
HGNC_8877	-0.645	0.0498	-0.622	0.0602
HGNC_8878	0.306	0.343	0.298	0.361
HGNC_8923	-1.08	0.0956	-0.937	0.153
HGNC_17890	-1.79	0.00415	-1.93	0.00213
HGNC_9592	NA	NA	NA	NA
HGNC_17822	-0.303	0.269	-0.245	0.388
HGNC_9599	NA	NA	NA	NA
HGNC_4458	0.154	0.665	0.144	0.692
HGNC_9603	NA	NA	NA	NA
HGNC_8896	-0.674	0.0248	-0.756	0.0117
HGNC_8898	NA	NA	NA	NA
HGNC_8903	-1.16	1.34e-05	-1.03	0.000118
HGNC_1093	-0.888	0.000536	-0.72	0.00539
HGNC_8888	-1.57	1.52e-08	-1.5	6.75e-08
HGNC_8889	NA	NA	NA	NA
HGNC_8905	-1.51	2.61e-06	-1.36	2.31e-05
HGNC_8906	-0.231	0.558	-0.218	0.586
HGNC_30029	0.528	0.0992	0.371	0.266
HGNC_26965	-0.457	0.18	-0.292	0.418
HGNC_9604	0.964	0.0531	1.04	0.0367
HGNC_9605	6.56	2.11e-06	5.91	1.2e-05
HGNC_30521	-0.844	0.0515	-0.747	0.0906
HGNC_6692	1.4	1.22e-05	1.44	6.73e-06
HGNC_11573	NA	NA	NA	NA
HGNC_8582	NA	NA	NA	NA
HGNC_17027	-0.783	0.071	-1.16	0.00629
HGNC_8940	-0.752	0.00206	-0.652	0.00826
HGNC_11504	0.792	0.0705	0.826	0.0598
HGNC_8994	1.54	1.62e-13	1.45	4.11e-12
HGNC_8995	NA	NA	NA	NA
HGNC_8996	0.501	0.11	0.496	0.116
HGNC_30031	-0.0591	0.88	-0.00374	0.994
HGNC_8983	0.73	0.00103	0.822	0.000212
HGNC_8984	0.874	0.000152	0.907	8.83e-05
HGNC_16977	-2.54	1.78e-23	-2.46	3.3e-22
HGNC_30035	0.55	0.0722	0.525	0.0891
HGNC_8975	0.24	0.411	0.202	0.501
HGNC_8976	1.03	0.0457	0.751	0.159
HGNC_8977	0.204	0.502	0.418	0.146
HGNC_8978	0.317	0.378	0.26	0.484
HGNC_8979	0.773	0.00328	0.678	0.0108
HGNC_8980	NA	NA	NA	NA
HGNC_8981	-0.299	0.716	-0.0847	0.925
HGNC_8108	0.16	0.648	0.177	0.613
HGNC_15917	0.23	0.724	0.185	0.789
HGNC_17175	NA	NA	NA	NA
HGNC_19218	NA	NA	NA	NA
HGNC_26462	-0.136	0.851	0.0011	1
HGNC_29037	NA	NA	NA	NA
HGNC_29185	NA	NA	NA	NA
HGNC_9055	1.02	0.00466	1.08	0.00291
HGNC_9056	0.777	0.00118	0.711	0.00326
HGNC_9059	NA	NA	NA	NA
HGNC_9060	-1.7	0.00013	-1.34	0.00278
HGNC_9061	NA	NA	NA	NA
HGNC_9062	NA	NA	NA	NA
HGNC_9063	0.85	0.102	0.652	0.222
HGNC_9065	-0.084	0.842	0.215	0.58
HGNC_9066	0.336	0.19	0.403	0.113
HGNC_8971	0.45	0.044	0.382	0.0941
HGNC_8972	-0.163	0.802	0.211	0.74
HGNC_8973	NA	NA	NA	NA
HGNC_23785	1.27	1.14e-06	1.04	7.18e-05
HGNC_8974	0.0779	0.775	0.0401	0.889
HGNC_14135	-0.565	0.052	-0.477	0.108
HGNC_3046	-1.07	0.00159	-0.692	0.0476
HGNC_8957	-0.592	0.205	-0.791	0.0855
HGNC_8960	-0.654	0.022	-0.609	0.0339
HGNC_8964	-1.01	0.00183	-0.893	0.0067
HGNC_10989	-1.03	1.69e-06	-1.05	1.16e-06
HGNC_10929	NA	NA	NA	NA
HGNC_10930	NA	NA	NA	NA
HGNC_10931	NA	NA	NA	NA
HGNC_10932	NA	NA	NA	NA
HGNC_11019	NA	NA	NA	NA
HGNC_11020	NA	NA	NA	NA
HGNC_10946	0.602	0.0805	0.257	0.494
HGNC_10947	0.157	0.641	0.122	0.728
HGNC_18554	-1.23	8.2e-05	-1.05	0.000939
HGNC_24791	NA	NA	NA	NA
HGNC_30040	NA	NA	NA	NA
HGNC_9031	NA	NA	NA	NA
HGNC_9036	NA	NA	NA	NA
HGNC_9038	NA	NA	NA	NA
HGNC_9039	-0.415	0.35	-0.106	0.847
HGNC_13414	NA	NA	NA	NA
HGNC_9029	NA	NA	NA	NA
HGNC_9030	NA	NA	NA	NA
HGNC_9033	NA	NA	NA	NA
HGNC_17718	-0.864	0.000297	-0.864	0.000312
HGNC_23400	-0.621	0.0381	-0.569	0.0605
HGNC_23401	-0.996	5.36e-06	-0.877	6.96e-05
HGNC_26212	-0.602	0.0128	-0.717	0.00289
HGNC_28962	1.07	0.00108	0.955	0.00388
HGNC_9114	0.901	0.0909	1.05	0.0472
HGNC_9115	0.422	0.152	0.383	0.2
HGNC_9141	0.487	0.215	0.419	0.301
HGNC_17269	NA	NA	NA	NA
HGNC_18360	-0.565	0.0879	-0.603	0.0686
HGNC_17313	0.202	0.455	0.172	0.537
HGNC_12705	0.267	0.789	0.203	0.844
HGNC_12706	-0.419	0.61	-0.405	0.624
HGNC_16431	NA	NA	NA	NA
HGNC_15894	-0.226	0.387	0.0322	0.918
HGNC_19365	-0.245	0.343	-0.222	0.399
HGNC_19366	0.089	0.748	0.125	0.646
HGNC_8598	NA	NA	NA	NA
HGNC_30042	-1.22	0.00102	-1.31	0.000466
HGNC_9226	0.263	0.461	0.188	0.618
HGNC_9228	0.45	0.416	0.821	0.114
HGNC_9229	-0.458	0.361	-0.476	0.345
HGNC_9230	NA	NA	NA	NA
HGNC_28883	-1.39	6.75e-05	-1.44	3.85e-05
HGNC_28107	-0.604	0.0726	-0.603	0.0746
HGNC_25686	-1.58	8.51e-13	-1.64	1.25e-13
HGNC_7218	-0.909	0.222	-0.283	0.745
HGNC_8863	0.42	0.306	0.335	0.43
HGNC_11458	NA	NA	NA	NA
HGNC_17325	NA	NA	NA	NA
HGNC_8546	0.305	0.353	0.189	0.587
HGNC_8547	-0.237	0.474	-0.35	0.278
HGNC_8548	-0.0203	0.955	-0.086	0.792
HGNC_10955	NA	NA	NA	NA
HGNC_11054	-3.07	0.00549	-2.83	0.0101
HGNC_9462	-0.671	0.0468	-0.608	0.075
HGNC_9463	NA	NA	NA	NA
HGNC_9465	-0.737	0.026	-0.675	0.044
HGNC_8999	-0.0823	0.824	-0.176	0.618
HGNC_19129	-2.67	0.00738	-2.6	0.00919
HGNC_9577	-1.4	0.000166	-1.4	0.000171
HGNC_9587	-0.819	3.59e-05	-0.751	0.000168
HGNC_15463	0.418	0.223	0.471	0.168
HGNC_15919	-1.73	3.67e-10	-1.57	1.29e-08
HGNC_18431	-1.54	1.84e-05	-1.37	0.000153
HGNC_19748	-2.46	3.35e-08	-2.35	1.38e-07
HGNC_9689	-1.17	0.00124	-1.09	0.00284
HGNC_8819	-1.31	5.05e-07	-1.28	8.8e-07
HGNC_9020	NA	NA	NA	NA
HGNC_9021	-0.311	0.393	-0.309	0.402
HGNC_12576	0.925	0.00614	0.449	0.211
HGNC_4626	NA	NA	NA	NA
HGNC_4632	4.42	0.0562	4.43	0.0574
HGNC_4638	-2.16	2.09e-15	-2.12	8.38e-15
HGNC_30324	-0.779	0.000852	-0.862	0.000227
HGNC_29674	NA	NA	NA	NA
HGNC_9940	NA	NA	NA	NA
HGNC_14423	NA	NA	NA	NA
HGNC_17964	-0.643	0.0634	-0.497	0.163
HGNC_19975	-0.256	0.669	-0.0541	0.936
HGNC_19977	NA	NA	NA	NA
HGNC_19978	0.271	0.677	0.191	0.789
HGNC_19979	-0.781	0.00691	-0.68	0.0197
HGNC_30311	NA	NA	NA	NA
HGNC_24887	-0.759	0.0555	-0.517	0.216
HGNC_30650	NA	NA	NA	NA
HGNC_9919	-1.79	0.0261	-1.39	0.0863
HGNC_9920	NA	NA	NA	NA
HGNC_9922	NA	NA	NA	NA
HGNC_16187	NA	NA	NA	NA
HGNC_10451	-0.514	0.181	-0.455	0.244
HGNC_10452	-0.0618	0.947	-0.111	0.903
HGNC_17296	-1.27	2.24e-09	-1.13	1.11e-07
HGNC_26057	-0.975	0.0339	-0.973	0.0352
HGNC_10293	-0.533	0.0294	-0.609	0.0124
HGNC_10297	1.1	0.00288	0.959	0.0102
HGNC_10862	1.08	0.0232	0.859	0.0779
HGNC_10863	0.163	0.641	0.19	0.586
HGNC_10864	1.27	0.00127	1.56	7.79e-05
HGNC_10866	0.554	0.206	0.151	0.768
HGNC_10860	-0.295	0.514	-0.103	0.837
HGNC_17223	-0.224	0.739	-0.503	0.428
HGNC_5193	-0.171	0.564	-0.332	0.233
HGNC_5389	-0.274	0.373	-0.121	0.722
HGNC_19419	NA	NA	NA	NA
HGNC_5194	0.405	0.713	0.189	0.878
HGNC_5200	NA	NA	NA	NA
HGNC_5195	-3.14	4.43e-05	-3.31	1.85e-05
HGNC_14178	NA	NA	NA	NA
HGNC_5196	NA	NA	NA	NA
HGNC_5198	5.96	7.07e-12	5.79	2.36e-11
HGNC_17422	0.646	0.00987	0.546	0.032
HGNC_17423	-0.0919	0.825	0.31	0.407
HGNC_21755	-1.78	0.00578	-1.17	0.0689
HGNC_24464	-0.284	0.641	-0.0765	0.925
HGNC_714	1.14	1.61e-05	1.2	6.17e-06
HGNC_1970	2.01	2.17e-15	1.77	3.29e-12
HGNC_1972	NA	NA	NA	NA
HGNC_1973	NA	NA	NA	NA
HGNC_6938	NA	NA	NA	NA
HGNC_1969	NA	NA	NA	NA
HGNC_1971	3.51	1.48e-11	2.8	5.59e-08
HGNC_13817	0.0407	0.933	-0.0951	0.842
HGNC_19133	NA	NA	NA	NA
HGNC_19134	NA	NA	NA	NA
HGNC_5201	-1.8	1.49e-10	-1.53	5.11e-08
HGNC_4422	-0.207	0.46	-0.191	0.505
HGNC_17366	NA	NA	NA	NA
HGNC_26309	-1.22	0.000591	-1.03	0.00399
HGNC_5028	-0.468	0.352	-0.596	0.228
HGNC_17720	-0.874	0.000366	-0.834	0.00073
HGNC_11184	-1.35	1.95e-07	-1.38	9.78e-08
HGNC_22204	0.345	0.336	0.375	0.295
HGNC_18161	NA	NA	NA	NA
HGNC_19685	0.1	0.723	0.188	0.481
HGNC_19686	1.74	2.07e-06	1.73	2.66e-06
HGNC_10916	NA	NA	NA	NA
HGNC_11065	-0.116	0.744	-0.185	0.591
HGNC_11277	-0.232	0.292	-0.226	0.31
HGNC_11278	-0.321	0.223	-0.2	0.475
HGNC_16253	NA	NA	NA	NA
HGNC_3465	-1.11	5.76e-06	-1.08	1.02e-05
HGNC_10817	-0.304	0.262	-0.26	0.352
HGNC_21328	NA	NA	NA	NA
HGNC_7759	NA	NA	NA	NA
HGNC_10872	-0.363	0.246	-0.261	0.425
HGNC_11240	0.0794	0.822	-0.0664	0.853
HGNC_18859	0.308	0.381	0.507	0.129
HGNC_14240	NA	NA	NA	NA
HGNC_23764	NA	NA	NA	NA
HGNC_32949	0.411	0.103	0.493	0.0479
HGNC_11120	-0.875	0.00251	-0.75	0.0105
HGNC_11121	-0.922	0.0288	-1.02	0.016
HGNC_29799	-0.0719	0.877	-0.0497	0.918
HGNC_14467	NA	NA	NA	NA
HGNC_14468	NA	NA	NA	NA
HGNC_14469	NA	NA	NA	NA
HGNC_14471	-1.5	0.00104	-1.42	0.00205
HGNC_15827	NA	NA	NA	NA
HGNC_11177	-0.0671	0.822	-0.0692	0.816
HGNC_11296	0.617	0.0384	0.671	0.024
HGNC_11179	-1.85	2.25e-11	-1.78	1.36e-10
HGNC_11181	NA	NA	NA	NA
HGNC_11180	2.59	2.11e-06	2.46	6.65e-06
HGNC_11257	-1.68	2.3e-05	-1.53	0.000127
HGNC_11123	-0.416	0.205	-0.522	0.107
HGNC_11279	1.02	3.56e-06	1.03	2.94e-06
HGNC_3629	-0.286	0.231	-0.188	0.457
HGNC_11284	-0.758	0.00405	-0.65	0.015
HGNC_11285	NA	NA	NA	NA
HGNC_19	NA	NA	NA	NA
HGNC_11050	NA	NA	NA	NA
HGNC_18080	0.654	0.0021	0.609	0.0045
HGNC_10867	-2.16	3.64e-06	-1.67	0.000348
HGNC_19342	NA	NA	NA	NA
HGNC_19343	NA	NA	NA	NA
HGNC_23364	-0.342	0.509	-0.0709	0.906
HGNC_10869	NA	NA	NA	NA
HGNC_17827	NA	NA	NA	NA
HGNC_11425	-0.773	0.129	-0.681	0.188
HGNC_10680	0.232	0.28	0.239	0.268
HGNC_10681	-1.38	1.6e-09	-1.31	1.13e-08
HGNC_10682	0.0606	0.876	0.17	0.637
HGNC_10683	-1.75	4.82e-11	-1.66	5.61e-10
HGNC_11460	-0.346	0.205	-0.0479	0.885
HGNC_11559	-1.34	5.81e-05	-1.35	5.48e-05
HGNC_11052	0.126	0.802	0.0734	0.888
HGNC_20324	0.128	0.736	-0.00647	0.989
HGNC_8646	-1.7	4.94e-10	-1.54	1.74e-08
HGNC_7863	-0.262	0.254	-0.21	0.376
HGNC_18987	1	0.00749	1.16	0.00183
HGNC_10938	-0.184	0.692	-0.373	0.397
HGNC_10691	-2.51	0.00162	-2.18	0.00609
HGNC_30404	-0.558	0.0812	-0.445	0.174
HGNC_26160	0.255	0.633	0.31	0.557
HGNC_10923	NA	NA	NA	NA
HGNC_11834	-0.154	0.648	-0.117	0.739
HGNC_11835	NA	NA	NA	NA
HGNC_25313	NA	NA	NA	NA
HGNC_17358	-0.822	0.00189	-0.718	0.00735
HGNC_3148	0.431	0.318	0.427	0.328
HGNC_12441	0.821	0.256	0.989	0.168
HGNC_18308	-0.559	0.0326	-0.517	0.051
HGNC_12009	-1.44	0.00012	-1.43	0.000146
HGNC_12437	-0.774	0.0304	-0.934	0.00849
HGNC_18155	-0.65	0.0639	-0.524	0.144
HGNC_20667	-0.656	0.163	-0.357	0.469
HGNC_12266	NA	NA	NA	NA
HGNC_26210	0.604	0.561	0.879	0.375
HGNC_12008	NA	NA	NA	NA
HGNC_20692	NA	NA	NA	NA
HGNC_11708	NA	NA	NA	NA
HGNC_27269	NA	NA	NA	NA
HGNC_19660	0.333	0.432	0.427	0.307
HGNC_11609	-1.17	7.47e-05	-1.13	0.000154
HGNC_4116	-1.01	2.34e-05	-0.928	0.000111
HGNC_12457	-0.422	0.272	-0.55	0.146
HGNC_28082	-0.498	0.0622	-0.549	0.0392
HGNC_20266	-0.614	0.0587	-0.671	0.0387
HGNC_11022	-0.00656	0.988	-0.0691	0.815
HGNC_12525	0.757	0.0465	0.539	0.171
HGNC_20800	0.0135	0.972	-0.0383	0.902
HGNC_11023	-0.128	0.762	-0.204	0.621
HGNC_20584	-0.626	0.0142	-0.445	0.0911
HGNC_20799	-1.22	1.23e-05	-1.07	0.000146
HGNC_17729	2.69	1.2e-32	2.6	1.27e-30
HGNC_3356	NA	NA	NA	NA
HGNC_3357	1.59	0.225	1.57	0.236
HGNC_3358	NA	NA	NA	NA
HGNC_6480	NA	NA	NA	NA
HGNC_12524	0.102	0.824	-0.24	0.576
HGNC_12540	NA	NA	NA	NA
HGNC_12531	NA	NA	NA	NA
HGNC_12530	NA	NA	NA	NA
HGNC_12535	NA	NA	NA	NA
HGNC_12536	NA	NA	NA	NA
HGNC_12537	NA	NA	NA	NA
HGNC_12538	NA	NA	NA	NA
HGNC_12539	NA	NA	NA	NA
HGNC_12541	NA	NA	NA	NA
HGNC_12547	NA	NA	NA	NA
HGNC_12554	NA	NA	NA	NA
HGNC_13479	NA	NA	NA	NA
HGNC_12553	NA	NA	NA	NA
HGNC_12592	-1.87	9.16e-16	-1.68	4.19e-13
HGNC_12591	-0.898	0.000249	-0.901	0.000249
HGNC_26444	NA	NA	NA	NA
HGNC_10918	NA	NA	NA	NA
HGNC_10919	NA	NA	NA	NA
HGNC_15938	0.584	0.043	0.516	0.0779
HGNC_1663	0.238	0.774	0.166	0.846
HGNC_12805	NA	NA	NA	NA
HGNC_12839	0.0466	0.937	0.156	0.752
HGNC_15516	-0.0556	0.925	0.0925	0.872
HGNC_15517	-0.801	0.0376	-0.661	0.091
HGNC_18985	-1.16	4.46e-06	-0.902	0.000417
Rv1538c	-0.492	0.622	-0.835	0.0686
Rv3601c	1.63	0.000109	-0.546	0.161
Rv3818	-0.626	0.19	-0.429	0.268
Rv2152c	-1.34	0.00165	-0.72	0.0223
Rv3423c	-0.793	0.21	0.28	0.584
Rv1658	-0.267	0.683	0.356	0.326
Rv3436c	-0.163	0.799	-0.177	0.646
Rv2476c	-0.263	0.529	0.0344	0.984
Rv0337c	-0.769	0.0314	-0.00442	1
Rv3565	0.437	0.816	3.36	5.94e-25
Rv2589	-0.369	0.51	0.0411	1
Rv1338	-0.237	0.824	0.163	0.795
Rv1878	0.288	0.901	0.787	0.121
Rv2220	-0.865	0.00208	-1.49	1.07e-09
Rv2222c	-0.222	0.631	0.26	0.496
Rv2860c	-0.0659	1	0.0604	0.989
Rv3858c	0.789	0.0149	0.846	0.00367
Rv3859c	0.789	0.0055	0.839	0.00202
Rv2780	1.23	7.52e-05	2.12	4.85e-12
Rv2201	-0.894	0.0643	-0.606	0.0733
Rv0357c	-1.22	0.0186	-0.657	0.0631
Rv3602c	0.573	0.35	-0.347	0.39
Rv0234c	-0.204	0.81	0.219	0.599
Rv1731	-0.865	0.0577	-0.444	0.24
Rv3432c	-1.06	0.0959	-0.497	0.226
Rv1595	-0.104	0.885	0.193	0.646
Rv1187	0.816	0.0412	1.88	1.42e-09
Rv2981c	-0.217	0.817	0.24	0.596
Rv0482	0.113	0.983	-0.518	0.419
Rv1315	0.693	0.0959	0.159	0.742
Rv3068c	-0.216	0.937	-0.679	0.128
Rv3332	-0.682	0.366	-0.414	0.547
Rv3793	-0.779	0.0362	-0.671	0.0308
Rv3794	-1.46	1.63e-05	-1.28	3.84e-06
Rv3795	-1.29	0.000518	-0.655	0.0661
Rv3790	-0.698	0.149	-1.16	0.000163
Rv3791	-0.613	0.429	-1.03	0.0104
Rv1525	-0.00952	1	0.0402	1
Rv3265c	0.0895	1	0.227	0.7
Rv3808c	-0.547	0.124	-0.299	0.39
Rv3806c	-0.616	0.29	0.545	0.092
Rv3807c	0.429	0.73	0.852	0.0455
Rv3792	-0.3	0.745	-0.698	0.0695
Rv1302	0.577	0.345	-0.0211	1
Rv2518c	1.24	0.00158	0.838	0.026
Rv0500	-0.433	0.667	0.0159	1
Rv1188	0.532	0.452	1.09	0.00628
Rv2427c	-0.216	0.745	0.122	0.876
Rv2439c	0.682	0.501	1.29	0.00222
Rv1655	-1.72	0.00714	0.407	0.511
Rv1654	-0.84	0.395	0.321	0.649
Rv1653	-1.23	0.038	-0.0269	0.987
Rv2321c	2.2	0.198	1.21	0.35
Rv2322c	1.54	0.21	1.81	0.0149
Rv1656	-2.49	0.0332	0.531	0.422
Rv1652	0.0254	1	-0.0231	1
Rv1659	-0.701	0.357	0.807	0.0239
Rv2747	-0.0278	1	-0.0854	1
Rv1001	0.139	0.984	0.262	0.561
Rv0464c	-0.0369	1	-0.526	0.136
Rv0771	-0.177	1	0.347	0.887
Rv0131c	-0.0936	0.989	-0.147	0.796
Rv0154c	0.0805	0.967	-0.156	0.71
Rv0215c	-0.225	0.994	0.107	0.913
Rv0222	0.159	0.947	0.243	0.685
Rv0231	-1.13	0.00627	-1.93	1.81e-11
Rv0243	-1.8	1.12e-08	-0.168	0.677
Rv0244c	2.24	5.51e-08	1.77	7.81e-06
Rv0271c	-1.24	0.00036	-0.936	0.00137
Rv0400c	-0.687	0.376	-0.103	0.864
Rv0456c	-0.401	0.865	-2.2	7.5e-05
Rv0468	3.47	1.85e-13	2.13	1.69e-06
Rv0632c	-0.408	0.361	-0.303	0.369
Rv0672	-0.0632	0.984	-1.2	6.97e-05
Rv0673	-0.043	1	-0.598	0.211
Rv0675	-0.294	0.819	-1.23	0.00353
Rv0752c	1.29	0.0121	0.109	0.93
Rv0859	0.306	0.58	0.628	0.101
Rv0860	0.595	0.185	0.603	0.143
Rv0873	-0.473	0.195	-0.312	0.358
Rv0905	1.62	4.76e-05	1.03	0.0011
Rv0971c	-0.486	0.955	0.0992	1
Rv0972c	-0.256	0.991	1.04	0.0337
Rv0975c	-0.93	0.653	0.749	0.445
Rv1070c	-1.43	0.0014	-1	0.00248
Rv1071c	-1.41	0.00621	-1.2	0.00146
Rv1074c	-0.932	0.00219	-0.44	0.148
Rv1141c	0.295	0.75	-0.279	0.647
Rv1142c	-0.353	0.653	-0.385	0.35
Rv1323	0.00957	1	0.0893	0.869
Rv1467c	0.594	0.219	-0.616	0.106
Rv1472	1.48	4.2e-06	0.567	0.0792
Rv1679	-2.62	3.67e-06	-0.916	0.0124
Rv1715	0.561	0.994	-0.995	0.505
Rv1912c	-0.0703	1	0.0736	0.947
Rv1933c	NA	NA	NA	NA
Rv1934c	-0.00754	1	-2.41	0.351
Rv1935c	NA	NA	NA	NA
Rv2486	0.684	0.297	0.125	0.94
Rv2500c	0.137	0.903	0.1	0.905
Rv2679	0.113	0.992	0.182	0.761
Rv2724c	0.725	0.0776	-0.0764	0.914
Rv2789c	0.331	0.621	0.728	0.0233
Rv2831	-1.27	0.025	-0.977	0.0128
Rv3039c	-0.58	0.497	-0.275	0.646
Rv3061c	1.28	0.00179	0.628	0.0856
Rv3139	0.387	0.419	1.18	6.63e-05
Rv3140	1.35	0.000581	1.61	6.1e-06
Rv3141	0.883	0.0311	0.72	0.0234
Rv3274c	-1.28	0.00042	-1.14	8.14e-05
Rv3373	-1.81	0.212	-0.956	0.126
Rv3374	-0.738	0.975	-2.21	0.157
Rv3516	-0.0698	1	1.84	3.84e-08
Rv3556c	2.93	1.81e-12	4.58	1.28e-26
Rv3562	0.882	0.271	3.84	1.33e-36
Rv3563	1.14	0.15	3.57	2.47e-28
Rv3564	0.904	0.283	3.97	1.51e-31
Rv3573c	0.972	0.193	1.84	7.07e-07
Rv3761c	-0.122	0.957	-0.53	0.268
Rv3774	-0.608	0.171	-1.09	0.000136
Rv3797	1.28	0.00226	0.723	0.0207
Rv1284	0.244	0.735	-1.27	0.000296
Rv3273	-1	0.00242	-0.436	0.17
Rv3588c	-1.07	0.053	-0.646	0.0762
Rv0368c	-2.01	0.482	-0.717	0.718
Rv0369c	0.196	1	-0.131	1
Rv0370c	-0.252	0.946	0.594	0.541
Rv0371c	-1.01	0.735	-0.512	0.934
Rv0372c	0.822	0.837	-2.12	0.437
Rv0373c	0.0468	1	-0.806	0.0986
Rv0374c	-0.759	1	-0.0608	1
Rv0375c	0.0513	1	0.234	0.911
Rv0376c	0.0818	1	-0.156	0.911
Rv1131	7.48	8.78e-58	7.77	3.96e-73
Rv2967c	-0.757	0.0313	-0.485	0.123
Rv3316	-0.806	0.655	-0.501	0.649
Rv3317	-1.92	0.0597	-0.364	0.629
Rv3318	-1.25	0.00174	-0.795	0.0137
Rv3319	-0.918	0.169	-0.352	0.478
Rv0066c	-0.508	0.302	-0.436	0.258
Rv3339c	-0.532	0.338	-0.104	0.892
Rv0951	0.42	0.364	0.22	0.636
Rv0952	-0.0955	0.947	-0.347	0.35
Rv1240	-0.505	0.34	-0.833	0.0193
Rv1098c	-0.478	0.294	-0.537	0.0856
Rv0889c	0.17	0.894	0.372	0.33
Rv0896	0.0124	1	0.228	0.597
Rv2498c	-0.281	0.719	-0.128	0.853
Rv3075c	-0.512	0.323	0.00503	1
Rv1475c	-0.112	0.862	0.497	0.109
Rv0555	-0.604	0.175	0.226	0.58
Rv1248c	-0.595	0.0454	-0.626	0.0206
Rv0763c	NA	NA	NA	NA
Rv2454c	0.829	0.0429	0.709	0.0695
Rv2455c	0.74	0.0462	0.785	0.0221
Rv2071c	-3.04	0.0364	-1.21	0.104
Rv2208	-0.164	0.996	-0.0265	1
Rv0414c	-0.0783	0.965	-0.906	0.407
Rv0417	-0.482	0.865	-0.366	0.682
Rv0423c	0.288	0.593	-0.418	0.219
Rv0032	-1.61	0.0072	-1.4	0.000439
Rv1569	-0.379	0.717	0.0514	1
Rv3261	-1.34	0.00757	-1.23	0.000379
Rv3262	-0.962	0.121	-1.11	0.00244
Rv0306	-2.17	0.315	-0.505	0.581
Rv2228c	-0.353	0.687	-0.628	0.125
Rv0511	0.184	0.763	1.27	3.71e-05
Rv2847c	0.958	0.107	0.262	0.718
Rv2066	-0.0402	1	0.219	0.599
Rv2977c	-0.362	0.652	-0.478	0.283
Rv0081	6.42	0.000386	4.83	0.00194
Rv0082	4.89	0.00142	4.34	0.00129
Rv0083	3.21	5.13e-09	3.16	6.23e-13
Rv0084	2.04	0.00633	2.14	8.5e-07
Rv0085	2.74	0.00888	3.77	0.000867
Rv0086	2.49	8.66e-07	2.57	1.09e-08
Rv0087	2.38	0.000657	3.53	1.96e-10
Rv0088	0.543	0.268	0.837	0.00373
Rv0422c	-0.152	1	-0.247	0.62
Rv0865	0.536	0.667	-0.0971	0.962
Rv0869c	0.726	0.108	1.09	0.000411
Rv3109	-2.42	0.0343	-2.33	0.00667
Rv3111	NA	NA	NA	NA
Rv3116	-0.326	0.613	-0.635	0.0718
Rv1314c	1.06	0.0769	0.289	0.685
Rv2849c	-0.74	0.368	0.245	0.752
Rv2072c	-0.926	0.432	-0.666	0.344
Rv0866	1.18	0.451	0.932	0.368
Rv3119	-0.808	0.199	-1.19	0.00291
Rv3322c	2.19	0.000525	-0.244	0.604
Rv0391	0.557	0.273	0.847	0.00965
Rv2067c	0.418	0.43	-0.171	0.673
Rv0255c	0.485	0.479	0.786	0.0481
Rv3713	-0.282	0.869	-0.961	0.0283
Rv2453c	0.709	0.286	0.46	0.456
Rv0438c	-0.229	0.916	0.204	0.81
Rv0994	-1.12	0.00632	-1.02	0.000733
Rv1173	-0.231	0.632	0.0591	0.952
Rv1442	0.467	0.267	0.715	0.0197
Rv1570	-1.49	0.153	0.323	0.712
Rv1568	0.932	0.176	0.875	0.0674
Rv1589	-0.549	0.236	-0.575	0.0996
Rv3025c	-0.173	0.805	-0.0836	0.88
Rv3206c	1.84	2.1e-09	1.39	3.46e-06
Rv2848c	0.439	0.664	0.4	0.466
Rv2070c	-0.411	0.92	-0.549	0.703
Rv2062c	-0.747	0.0985	0.0193	1
Rv3567c	0.44	0.71	1.92	2.97e-09
Rv2064	-1.16	0.188	0.232	0.722
Rv2065	0.681	0.529	0.549	0.333
Rv2207	0.746	0.15	0.589	0.108
Rv2231c	-0.506	0.697	-1	0.0809
Rv2236c	-1.07	0.684	-0.772	0.614
Rv0254c	1.11	0.345	-0.595	0.369
Rv1464	0.135	0.92	-0.774	0.0228
Rv1079	-1.48	9.78e-05	-1.96	1.59e-09
Rv3248c	1.6	1.13e-08	1.13	5.58e-05
Rv2467	-0.61	0.132	-0.357	0.307
Rv0848	2.02	2.72e-12	-0.273	0.77
Rv1336	-0.00431	1	0.101	0.909
Rv2334	-1.05	0.00139	-0.469	0.167
Rv2458	-1.47	0.201	-0.199	0.893
Rv0091	0.275	0.891	-0.439	0.427
Rv3341	1.55	5.6e-05	0.737	0.0376
Rv2335	-0.686	0.214	-0.23	0.657
Rv0075	-0.361	0.645	-0.0301	1
Rv3340	1.65	4.39e-07	1.11	0.000306
Rv1133c	-0.84	0.00476	0.0837	0.901
Rv2124c	2.14	1.25e-14	1.54	5.64e-09
Rv1392	2.37	5.5e-17	2.63	6.34e-21
Rv0535	0.739	0.611	0.0869	0.992
Rv0137c	0.781	0.155	0.274	0.685
Rv2932	5.48	1.97e-47	2.45	1.01e-15
Rv2949c	2.96	5.78e-16	1.71	3.73e-07
Rv2930	3.64	1.88e-34	3.02	2.67e-26
Rv2940c	1.95	2.3e-13	1.11	2.24e-05
Rv2933	5.27	6.81e-52	2.59	1.69e-19
Rv2928	0.16	0.934	-1.46	0.000108
Rv2952	0.325	0.568	-0.542	0.128
Rv2931	3.74	8.66e-35	2.78	1.37e-22
Rv2951c	0.46	0.298	-0.176	0.677
Rv2936	2.91	1.46e-17	2.05	1.1e-10
Rv2937	3.23	3.9e-20	2.09	6.29e-13
Rv2938	2.71	6.67e-14	1.7	2.5e-07
Rv2942	0.72	0.0261	1.26	1.16e-05
Rv2945c	1.19	0.0007	-0.0388	0.952
Rv2934	3.8	4.04e-35	2.28	1.34e-16
Rv2953	0.0481	1	-0.407	0.245
Rv1345	2.38	1.39e-11	0.28	0.598
Rv1344	3.87	5.96e-10	0.224	0.949
Rv2935	3.47	4.16e-30	2.61	8.24e-20
Rv2941	0.378	0.317	0.337	0.331
Rv2939	2.55	3.34e-15	1.71	1.38e-08
Rv2946c	1.82	4.38e-10	0.961	0.00078
Rv2947c	1.08	0.018	0.205	0.708
Rv2948c	2.33	1.47e-14	1.1	0.000139
Rv0221	0.524	0.324	0.522	0.17
Rv0895	0.721	0.735	-0.493	0.553
Rv1425	-0.578	0.197	-0.185	0.712
Rv1760	0.286	0.767	-1.65	1
Rv2285	-0.142	0.906	-0.0466	0.971
Rv2484c	-1.52	5.34e-06	-0.723	0.012
Rv3087	-1.66	0.000944	-0.121	0.876
Rv3088	-2.17	7.64e-06	-0.621	0.082
Rv3130c	3.57	9.33e-20	3.88	2.53e-22
Rv3233c	-1.04	0.134	-0.891	0.0361
Rv3234c	-0.707	0.244	-0.16	0.71
Rv3371	1.58	0.000267	1.64	6.43e-05
Rv3480c	-1.05	0.00715	-1.03	0.000324
Rv3734c	-1.64	3.39e-07	-1.75	1.21e-09
Rv3740c	2.12	0.00398	3.28	2.95e-06
Rv2503c	-1.6	0.0372	-0.816	0.144
Rv2504c	-0.869	0.308	-0.58	0.342
Rv3606c	-0.235	0.899	0.478	0.415
Rv3607c	-0.338	1	0.983	0.101
Rv3609c	0.775	0.174	1.38	8.78e-06
Rv3356c	-0.381	0.716	-0.28	0.613
Rv2447c	-0.375	0.516	0.526	0.174
Rv2763c	-1.68	0.00409	-1.18	0.000769
Rv0812	-0.693	0.437	-0.0105	1
Rv1207	-0.71	0.141	-0.0739	0.897
Rv3608c	-0.893	0.125	0.53	0.187
Rv2899c	0.322	0.765	-0.115	0.958
Rv2900c	0.169	0.798	0.479	0.145
Rv0013	-0.0534	1	-0.356	0.339
Rv0363c	-0.522	0.229	-0.173	0.678
Rv3257c	-1.14	0.000371	-0.263	0.47
Rv3308	-0.834	0.204	-0.618	0.157
Rv0727c	-1.69	0.184	-1.99	0.0221
Rv0618	0.42	0.79	0.391	0.657
Rv0619	NA	NA	NA	NA
Rv1512	0.462	0.4	0.16	0.732
Rv0620	-0.623	1	1.52	0.623
Rv0501	0.489	0.194	0.211	0.599
Rv0536	-1.73	0.186	-0.351	0.682
Rv0806c	1.24	0.00885	0.791	0.0358
Rv3634c	0.471	0.51	-0.445	0.297
Rv2855	-0.474	0.459	-1.05	0.00286
Rv0266c	0.868	0.0325	-0.0869	0.88
Rv3704c	0.75	0.0872	0.782	0.0362
Rv2249c	0.342	0.937	0.296	0.845
Rv3302c	-0.523	0.283	-1.92	1.9e-12
Rv3696c	-0.544	0.437	-0.326	0.455
Rv3045	-0.232	0.621	-0.0697	0.887
Rv0458	-1.05	0.011	-1.59	1.06e-06
Rv2858c	-0.0819	1	0.224	0.621
Rv2881c	-0.465	0.346	-0.183	0.686
Rv2746c	-0.172	0.957	-0.0283	1
Rv1822	0.544	0.506	0.105	0.948
Rv0217c	0.206	0.965	-0.0516	1
Rv0220	-0.147	0.81	0.138	0.788
Rv0646c	1.09	0.0053	0.906	0.00227
Rv1076	-3.23	6.11e-11	-1.94	1.28e-08
Rv1104	-0.133	1	-0.413	0.42
Rv1105	-0.159	0.957	0.132	1
Rv1399c	0.234	0.944	0.516	0.34
Rv1400c	0.286	0.866	-0.292	0.584
Rv1426c	-1.45	0.00813	-1.18	0.000767
Rv1497	-1.13	0.000623	0.195	0.646
Rv1755c	NA	NA	NA	NA
Rv1900c	-0.0449	1	0.199	0.645
Rv1923	-0.173	0.821	-0.38	0.267
Rv2045c	-0.616	0.21	-0.25	0.543
Rv2284	-0.377	0.817	-0.281	0.599
Rv2349c	-3.93	1.03e-13	-3.36	2.23e-22
Rv2350c	-4.31	2.35e-19	-3.38	4.77e-25
Rv2351c	-2.5	7.42e-07	-3.03	3.1e-15
Rv2385	0.771	0.508	-1.22	0.0818
Rv2463	-0.28	0.621	0.296	0.519
Rv2485c	-3.6	1.17e-17	-5	1.46e-40
Rv2970c	-0.161	0.859	0.264	0.494
Rv3084	-0.166	1	0.772	0.104
Rv3176c	3.03	1.61e-10	2.77	4.01e-10
Rv3203	-0.0672	1	-0.00556	1
Rv3487c	2.96	1.26e-19	0.535	0.0946
Rv3775	-0.994	0.0985	-0.367	0.388
Rv0317c	-0.414	0.597	0.0932	0.875
Rv2277c	1.84	0.23	-1.4	0.0024
Rv3842c	0.12	0.901	-0.191	0.613
Rv2252	-0.764	0.393	-0.584	0.25
Rv2289	0.179	0.945	-1.31	2.32e-05
Rv0564c	-0.466	0.663	-1.49	0.00282
Rv2982c	0.312	0.764	-0.132	0.886
Rv0437c	-0.648	0.451	0.0213	1
Rv3817	-0.379	0.84	-0.544	0.551
Rv1692	-0.0742	1	0.217	0.799
Rv0728c	-1.27	0.31	-0.958	0.373
Rv2996c	0.176	0.814	-0.135	0.77
Rv1077	-1.84	1.11e-05	-0.912	0.00632
Rv0884c	1.16	0.000997	0.656	0.0384
Rv0505c	-1.56	3.51e-05	-0.23	0.544
Rv3042c	-0.213	0.778	0.315	0.424
Rv2259	0.179	0.856	0.46	0.209
Rv1832	1.04	0.00045	1.66	2.39e-09
Rv3708c	-0.734	0.106	-0.279	0.486
Rv3709c	-0.527	0.211	0.00387	1
Rv1612	-1	0.00344	-0.451	0.182
Rv1613	-0.806	0.0693	0.017	1
Rv1826	-0.363	0.46	-1.06	0.000444
Rv2211c	-0.414	0.405	-0.185	0.693
Rv1294	0.371	0.483	0.918	0.00419
Rv0069c	-0.437	0.498	-0.609	0.115
Rv1295	0.65	0.179	0.919	0.00795
Rv1296	0.872	0.153	1.27	0.000474
Rv0070c	-0.572	0.17	-1.19	0.000116
Rv1093	0.0384	1	0.306	0.413
Rv1559	0.326	0.547	0.327	0.413
Rv0794c	0.383	0.658	0.211	0.654
Rv3303c	-0.122	0.908	-2.59	1.95e-24
Rv2205c	0.207	0.957	-0.499	0.362
Rv0436c	-0.368	0.621	-0.213	0.623
Rv1438	-0.837	0.0999	0.13	0.852
Rv2241	-0.687	0.041	-0.18	0.633
Rv0162c	-0.358	1	-0.248	0.897
Rv0761c	-1.76	6.28e-07	-1.9	2.72e-12
Rv1530	0.556	0.653	-0.21	0.845
Rv1862	-0.335	0.725	0.453	0.282
Rv0211	2.1	8.38e-13	1.4	1.19e-06
Rv1023	-0.66	0.106	-1.01	0.000284
Rv2215	-1.04	0.00053	-0.655	0.0223
Rv2495c	0.588	0.173	0.328	0.404
Rv1437	-1.23	0.000532	-0.279	0.448
Rv0946c	0.00431	1	-0.281	0.496
Rv2029c	1.81	0.315	5.04	6.21e-25
Rv3010c	-0.187	0.876	0.54	0.111
Rv1617	-0.193	0.756	-0.18	0.673
Rv0147	0.367	0.403	0.841	0.00675
Rv0768	2.48	2.08e-09	0.263	0.812
Rv2702	0.0427	1	0.018	1
Rv0650	NA	NA	NA	NA
Rv1436	-0.88	0.00757	-0.601	0.0388
Rv1099c	-0.777	0.0633	-0.879	0.0051
Rv2131c	0.084	0.978	0.447	0.255
Rv0489	0.745	0.155	0.236	0.716
Rv2135c	-0.304	0.836	0.904	0.0393
Rv2419c	0.433	0.718	-0.0983	0.927
Rv3214	0.431	0.564	0.177	0.785
Rv0462	-0.799	0.017	-0.809	0.00518
Rv1127c	0.262	0.766	0.833	0.0143
Rv2641	4.1	7.76e-33	-0.253	0.706
Rv0634c	-0.112	0.925	-0.0562	0.976
Rv2581c	0.169	0.931	0.101	0.934
Rv0467	5.89	8.71e-37	4.95	4.23e-29
Rv1915	0.41	0.388	0.205	0.626
Rv1916	0.0934	0.967	0.0727	0.904
Rv1837c	-0.359	0.287	0.155	0.691
Rv2605c	-0.48	0.438	-0.0929	0.868
Rv1257c	0.315	0.605	0.308	0.43
Rv2964	-0.181	0.94	-0.874	0.0705
Rv0118c	0.471	0.382	-0.45	0.282
Rv1603	-0.0368	1	0.465	0.301
Rv1600	0.243	0.75	0.28	0.562
Rv3772	-0.976	0.214	-0.771	0.0809
Rv1606	0.595	0.637	1.4	0.00234
Rv1602	-0.0116	1	0.207	0.845
Rv1605	0.439	0.587	0.664	0.123
Rv2121c	0.0146	1	-1.94	0.000344
Rv2122c	2.44	0.0549	-1.04	0.43
Rv1599	0.263	0.731	0.952	0.00909
Rv1601	-0.652	0.315	0.167	0.799
Rv0486	0.575	0.257	1.35	7.55e-05
Rv0046c	0.325	0.404	1.23	8.48e-06
Rv1604	0.458	0.564	0.503	0.259
Rv2701c	0.0625	1	0.15	0.978
Rv3293	-0.84	0.0589	-0.179	0.712
Rv3290c	1.17	0.0226	2.47	5.04e-07
Rv2524c	-3.06	1.83e-43	-1.34	2.24e-09
Rv2247	-0.888	0.00115	-1.07	1.22e-05
Rv3280	-0.333	0.434	-0.54	0.0829
Rv3281	0.193	0.784	-0.179	0.683
Rv3285	-0.719	0.0141	-0.608	0.025
Rv3799c	-1.06	4.84e-05	-0.499	0.0781
Rv3667	-0.292	0.712	-0.523	0.198
Rv2496c	0.809	0.0455	0.466	0.225
Rv2497c	0.809	0.0177	0.401	0.239
Rv0035	-2.31	0.000997	-1.53	0.00105
Rv0099	-0.00646	1	-0.158	0.921
Rv0119	-0.139	0.957	-0.553	0.245
Rv0166	-3.35	1.11e-31	-2.89	1.13e-29
Rv0214	0.385	0.718	-0.432	0.437
Rv0270	-0.649	0.039	-0.31	0.34
Rv0404	-0.647	0.204	-0.507	0.155
Rv0551c	0.161	0.993	2.23	7.52e-12
Rv0852	-1.11	0.357	-2.21	0.000385
Rv1058	1.94	2.28e-07	1.55	2.73e-06
Rv1185c	1.46	3.16e-05	0.844	0.014
Rv1193	1.11	0.00282	0.32	0.467
Rv1206	-0.049	1	-0.248	0.497
Rv1427c	-1.31	0.00409	-1.54	1.26e-06
Rv1521	0.0539	0.992	-0.28	0.411
Rv1529	0.542	0.313	-0.0651	0.949
Rv1549	-1.38	0.855	-2	0.194
Rv1550	-2.66	0.00148	-3.12	2.26e-08
Rv1750c	0.59	0.437	0.873	0.0217
Rv1925	-0.24	0.53	0.00589	1
Rv2187	-1.26	5.25e-05	-1.4	2.22e-07
Rv2505c	-1.39	0.153	-1.28	0.028
Rv2590	3.26	1.01e-20	2.94	1.39e-18
Rv2950c	1.95	1.02e-11	1.13	6.63e-05
Rv3089	-1	0.0489	0.0485	0.972
Rv3506	0.555	0.839	1.91	5.58e-05
Rv3513c	NA	NA	NA	NA
Rv3515c	0.578	0.283	1.89	1.03e-09
Rv3561	1.97	1.45e-06	4.16	1.55e-29
Rv3801c	-0.942	0.000116	-0.843	0.000464
Rv3826	0.242	0.704	-0.65	0.0285
Rv2612c	-0.716	0.527	-0.0296	1
Rv3097c	1.84	0.0404	1.53	0.0118
Rv3310	-2.73	1.82e-05	-1.85	3.12e-06
Rv0649	-0.713	1	0.0783	1
Rv2243	-1.47	1.84e-08	-2.61	2.47e-28
Rv2244	-2.44	1.87e-16	-2.62	1.18e-23
Rv3535c	1.41	0.011	2.35	3.67e-11
Rv1180	1.38	0.00102	0.253	0.579
Rv1183	2.37	6.92e-11	1.08	0.00142
Rv1182	1.3	0.000182	0.171	0.685
Rv1181	1.33	4.84e-05	0.302	0.43
Rv1492	0.751	0.145	1.89	2.32e-10
Rv1493	-0.385	0.56	1.2	0.000173
Rv0408	0.0537	1	0.813	0.00705
Rv2182c	0.594	0.0964	0.551	0.0758
Rv2483c	-1.37	0.000209	-1.03	0.000519
Rv2482c	-1.16	0.00228	-0.706	0.0375
Rv1551	-3.36	0.00757	-1.97	0.00358
Rv0973c	0.625	0.495	1.05	0.0197
Rv0974c	0.221	1	0.576	0.458
Rv0183	-1.36	0.0159	-1.04	0.00309
Rv2854	-0.151	1	-0.7	0.24
Rv2048c	0.505	0.192	-0.0318	0.964
Rv3825c	1.94	2.54e-12	0.63	0.0257
Rv2217	-0.0109	1	0.366	0.399
Rv2218	0.0705	0.992	-0.536	0.105
Rv1293	0.596	0.181	0.568	0.0834
Rv2157c	-0.864	0.0207	0.283	0.469
Rv2773c	-0.764	0.207	-0.857	0.0212
Rv0858c	-0.941	0.271	-0.357	0.54
Rv2753c	-0.338	0.465	-0.037	0.949
Rv2726c	0.0254	1	0.149	0.764
Rv1202	-0.309	0.73	-0.29	0.513
Rv1201c	-1.17	0.00888	-0.326	0.394
Rv2531c	0.67	0.0941	0.632	0.0603
Rv0542c	0.554	0.274	0.64	0.0853
Rv0553	-0.631	0.739	0.958	0.18
Rv0548c	0.0314	1	-0.101	0.847
Rv0534c	-0.225	0.914	-0.654	0.202
Rv0562	-0.289	0.598	0.192	0.644
Rv0989c	0.286	0.797	1.18	0.0326
Rv3398c	0.832	0.602	-0.525	0.666
Rv2377c	2.56	0.00024	-2.3	0.0393
Rv2379c	2.42	4.64e-12	-1.06	0.00283
Rv2380c	2.66	4.75e-18	-0.854	0.00366
Rv2381c	2.84	7.62e-20	-1.49	2.94e-06
Rv2382c	3.02	7.75e-14	-1.37	0.00281
Rv2383c	2.42	2.47e-10	-1.8	2.41e-07
Rv2384	1.97	1.57e-05	-1.72	0.00375
Rv1347c	1.8	0.000801	-1.67	0.0038
Rv2386c	3.22	1.16e-23	-1.5	0.000261
Rv3215	-0.83	0.205	-0.811	0.0376
Rv1346	2.54	1.57e-11	-0.682	0.0832
Rv2378c	2.56	6.77e-15	-0.984	0.0254
[truncated: 469 more rows]

## Sheet: Selection of DEGs
model.genes	UT127	UT205
HGNC_549	0	0
HGNC_550	0	0
HGNC_80	-1	-1
HGNC_2602	0	0
HGNC_2548	0	0
HGNC_4187	0	0
HGNC_6694	0	0
HGNC_2606	1	1
HGNC_21481	0	0
HGNC_28335	0	0
HGNC_30866	0	0
HGNC_6535	0	0
HGNC_6541	0	0
HGNC_6544	0	0
HGNC_10922	0	0
HGNC_10924	0	0
HGNC_10928	0	0
HGNC_11030	0	0
HGNC_18168	0	0
HGNC_21350	0	0
HGNC_2898	0	0
HGNC_2911	0	0
HGNC_8124	0	0
HGNC_14411	0	0
HGNC_2228	0	0
HGNC_405	0	0
HGNC_409	0	0
HGNC_410	-1	-1
HGNC_411	0	0
HGNC_23	0	0
HGNC_4021	0	0
HGNC_4796	0	0
HGNC_23408	0	0
HGNC_2719	0	0
HGNC_4908	0	0
HGNC_6833	0	0
HGNC_6834	0	0
HGNC_123	0	0
HGNC_124	-1	-1
HGNC_125	0	0
HGNC_29609	0	0
HGNC_10982	0	0
HGNC_10983	0	0
HGNC_4432	0	0
HGNC_4433	0	0
HGNC_406	0	0
HGNC_11453	-1	-1
HGNC_11454	0	0
HGNC_11455	0	0
HGNC_51	1	1
HGNC_10937	-1	0
HGNC_553	0	0
HGNC_404	0	0
HGNC_407	0	0
HGNC_6059	1	1
HGNC_10934	0	0
HGNC_10935	0	0
HGNC_3791	0	0
HGNC_3795	0	0
HGNC_18149	0	0
HGNC_21298	0	0
HGNC_79	0	0
HGNC_412	0	0
HGNC_18761	0	0
HGNC_11042	0	0
HGNC_11044	0	0
HGNC_11045	0	0
HGNC_11046	0	0
HGNC_94	-1	-1
HGNC_4803	0	0
HGNC_83	0	0
HGNC_93	0	0
HGNC_4801	0	0
HGNC_82	0	0
HGNC_84	0	0
HGNC_85	0	0
HGNC_15814	-1	0
HGNC_16091	0	0
HGNC_24723	0	0
HGNC_95	0	0
HGNC_9959	0	0
HGNC_19980	0	0
HGNC_17174	0	0
HGNC_8907	0	0
HGNC_8966	0	0
HGNC_108	0	0
HGNC_10936	0	0
HGNC_115	0	0
HGNC_19237	0	0
HGNC_16140	0	0
HGNC_10933	0	0
HGNC_89	0	0
HGNC_91	0	0
HGNC_21497	0	0
HGNC_21597	0	0
HGNC_30211	1	1
HGNC_87	0	0
HGNC_90	-1	-1
HGNC_6186	0	0
HGNC_24436	0	0
HGNC_119	0	0
HGNC_3594	1	0
HGNC_177	0	0
HGNC_117	0	0
HGNC_6115	0	0
HGNC_118	0	0
HGNC_120	-1	-1
HGNC_122	0	0
HGNC_1421	0	0
HGNC_2631	0	0
HGNC_179	0	0
HGNC_180	-1	-1
HGNC_21385	0	0
HGNC_186	1	1
HGNC_11004	0	0
HGNC_23096	0	0
HGNC_20091	0	0
HGNC_361	0	0
HGNC_362	0	0
HGNC_365	0	0
HGNC_363	0	0
HGNC_17376	0	0
HGNC_457	-1	-1
HGNC_21285	0	0
HGNC_232	0	0
HGNC_233	0	0
HGNC_234	0	0
HGNC_235	0	0
HGNC_236	0	0
HGNC_237	0	0
HGNC_238	0	0
HGNC_239	0	0
HGNC_240	0	0
HGNC_257	0	0
HGNC_11003	0	0
HGNC_11001	0	0
HGNC_11002	0	0
HGNC_16484	0	0
HGNC_8052	0	0
HGNC_8056	0	0
HGNC_1667	1	1
HGNC_626	-1	-1
HGNC_18540	0	0
HGNC_2328	0	0
HGNC_2329	0	0
HGNC_2330	0	0
HGNC_8603	0	0
HGNC_8604	0	0
HGNC_291	0	0
HGNC_20093	0	0
HGNC_292	0	0
HGNC_13528	0	0
HGNC_15629	0	0
HGNC_15683	0	0
HGNC_15685	-1	-1
HGNC_18811	0	0
HGNC_21727	0	0
HGNC_24139	-1	-1
HGNC_18407	0	0
HGNC_20880	0	0
HGNC_20885	0	0
HGNC_20886	0	0
HGNC_25193	0	0
HGNC_324	0	0
HGNC_325	-1	-1
HGNC_326	0	0
HGNC_9722	0	0
HGNC_327	0	0
HGNC_343	0	0
HGNC_344	0	0
HGNC_4878	0	0
HGNC_4879	0	0
HGNC_794	1	1
HGNC_8587	0	0
HGNC_10980	0	0
HGNC_10981	0	0
HGNC_14430	0	0
HGNC_387	0	0
HGNC_10943	0	0
HGNC_10942	0	0
HGNC_11026	0	0
HGNC_11058	0	0
HGNC_9457	0	0
HGNC_396	0	0
HGNC_397	0	0
HGNC_4188	0	0
HGNC_18062	0	0
HGNC_4552	0	0
HGNC_18762	0	0
HGNC_11047	0	0
HGNC_11057	1	1
HGNC_11060	0	0
HGNC_11061	0	0
HGNC_13447	0	0
HGNC_13448	0	0
HGNC_13557	0	0
HGNC_14679	0	0
HGNC_27960	0	0
HGNC_29437	0	0
HGNC_18044	0	0
HGNC_18070	0	0
HGNC_16354	0	0
HGNC_249	0	0
HGNC_250	0	0
HGNC_251	0	0
HGNC_252	0	0
HGNC_253	-1	-1
HGNC_255	0	0
HGNC_256	0	0
HGNC_28697	0	0
HGNC_380	0	0
HGNC_15472	0	0
HGNC_402	-1	-1
HGNC_403	-1	0
HGNC_877	0	0
HGNC_437	0	0
HGNC_438	0	0
HGNC_439	0	0
HGNC_441	0	0
HGNC_429	0	0
HGNC_430	0	0
HGNC_433	0	0
HGNC_434	0	0
HGNC_435	0	0
HGNC_381	0	0
HGNC_389	-1	-1
HGNC_451	0	0
HGNC_23657	0	0
HGNC_20661	0	0
HGNC_468	0	0
HGNC_469	0	0
HGNC_470	1	1
HGNC_500	1	1
HGNC_11025	0	0
HGNC_11067	0	0
HGNC_474	0	0
HGNC_475	0	0
HGNC_476	0	0
HGNC_477	0	0
HGNC_478	0	0
HGNC_8049	0	0
HGNC_10999	0	0
HGNC_29957	0	0
HGNC_11064	0	0
HGNC_663	0	0
HGNC_664	0	0
HGNC_746	0	0
HGNC_758	0	0
HGNC_10985	0	0
HGNC_22921	0	0
HGNC_713	0	0
HGNC_735	0	0
HGNC_10973	0	0
HGNC_10974	0	0
HGNC_16448	-1	-1
HGNC_753	0	0
HGNC_1424	0	0
HGNC_10939	0	0
HGNC_10940	1	1
HGNC_10941	1	0
HGNC_10944	0	0
HGNC_10945	0	0
HGNC_3363	0	0
HGNC_3364	0	0
HGNC_3365	0	0
HGNC_3367	0	0
HGNC_3368	0	0
HGNC_24860	0	0
HGNC_13213	0	0
HGNC_14247	0	0
HGNC_18799	0	0
HGNC_8016	0	0
HGNC_823	0	0
HGNC_830	0	0
HGNC_833	0	0
HGNC_837	0	0
HGNC_838	-1	-1
HGNC_840	0	0
HGNC_841	0	0
HGNC_842	0	0
HGNC_843	0	0
HGNC_845	-1	0
HGNC_846	0	0
HGNC_847	0	0
HGNC_848	0	0
HGNC_850	0	0
HGNC_11647	0	0
HGNC_13527	-1	-1
HGNC_13724	-1	-1
HGNC_16832	-1	0
HGNC_18125	0	0
HGNC_18264	0	0
HGNC_18265	0	0
HGNC_18303	0	0
HGNC_8	0	0
HGNC_851	0	0
HGNC_853	0	0
HGNC_854	0	0
HGNC_855	0	0
HGNC_856	0	0
HGNC_857	0	0
HGNC_861	-1	-1
HGNC_862	0	0
HGNC_863	-1	-1
HGNC_864	0	0
HGNC_10990	-1	-1
HGNC_10991	0	0
HGNC_10992	0	0
HGNC_1664	0	0
HGNC_7898	0	0
HGNC_6827	0	0
HGNC_6826	0	0
HGNC_918	-1	-1
HGNC_919	-1	-1
HGNC_15684	0	0
HGNC_11018	0	0
HGNC_964	0	0
HGNC_1027	0	0
HGNC_18294	0	0
HGNC_10959	0	0
HGNC_53	0	0
HGNC_54	0	0
HGNC_10961	0	0
HGNC_1062	0	0
HGNC_1063	-1	-1
HGNC_8959	0	0
HGNC_1096	0	0
HGNC_1122	0	0
HGNC_4976	0	0
HGNC_11041	0	0
HGNC_16266	0	0
HGNC_6831	0	0
HGNC_11863	0	0
HGNC_890	0	0
HGNC_3149	0	0
HGNC_3247	0	0
HGNC_13398	0	0
HGNC_5213	0	0
HGNC_10545	0	0
HGNC_814	1	1
HGNC_815	0	0
HGNC_816	0	0
HGNC_817	0	0
HGNC_14639	0	0
HGNC_55	0	0
HGNC_56	0	0
HGNC_1516	-1	0
HGNC_11068	0	0
HGNC_11069	0	0
HGNC_11070	0	0
HGNC_18871	0	0
HGNC_24861	0	0
HGNC_28906	0	0
HGNC_4056	0	0
HGNC_1548	0	0
HGNC_1769	-1	0
HGNC_1800	0	0
HGNC_1801	0	0
HGNC_17852	-1	-1
HGNC_24289	0	0
HGNC_19256	0	0
HGNC_2205	0	0
HGNC_10921	1	1
HGNC_16815	0	0
HGNC_8754	0	0
HGNC_8755	0	0
HGNC_10956	0	0
HGNC_10905	0	0
HGNC_10906	0	0
HGNC_24288	0	0
HGNC_1937	0	0
HGNC_1938	0	0
HGNC_14025	0	0
HGNC_10966	0	0
HGNC_10969	0	0
HGNC_11459	0	0
HGNC_13886	0	0
HGNC_13887	0	0
HGNC_29	0	0
HGNC_17579	0	0
HGNC_17432	0	0
HGNC_1936	-1	-1
HGNC_18355	0	0
HGNC_10917	0	0
HGNC_23089	0	0
HGNC_10979	-1	-1
HGNC_1995	0	0
HGNC_1996	0	0
HGNC_31736	0	0
HGNC_1991	1	1
HGNC_1994	0	0
HGNC_8818	0	0
HGNC_14472	0	0
HGNC_16148	0	0
HGNC_11021	0	0
HGNC_18290	0	0
HGNC_10986	0	0
HGNC_1864	0	0
HGNC_18175	0	0
HGNC_20233	0	0
HGNC_2244	0	0
HGNC_17973	0	0
HGNC_4203	-1	0
HGNC_4205	0	0
HGNC_2321	0	0
HGNC_11055	0	0
HGNC_2342	0	0
HGNC_10968	0	0
HGNC_2366	0	0
HGNC_2422	0	0
HGNC_2519	1	1
HGNC_2520	0	0
HGNC_12582	0	0
HGNC_12585	0	0
HGNC_12586	0	0
HGNC_12587	0	0
HGNC_12590	-1	-1
HGNC_2265	0	0
HGNC_2267	0	0
HGNC_2269	-1	-1
HGNC_2277	0	0
HGNC_2279	0	0
HGNC_2280	0	0
HGNC_2285	0	0
HGNC_2288	0	0
HGNC_2291	0	0
HGNC_2292	0	0
HGNC_2294	-1	-1
HGNC_24381	0	0
HGNC_24382	0	0
HGNC_2579	0	0
HGNC_29594	-1	-1
HGNC_30862	0	0
HGNC_30863	-1	-1
HGNC_7427	1	1
HGNC_16232	0	0
HGNC_2287	0	0
HGNC_2289	-1	-1
HGNC_24380	0	0
HGNC_7419	1	1
HGNC_7421	1	1
HGNC_7422	1	1
HGNC_1795	0	0
HGNC_11063	0	0
HGNC_11066	1	1
HGNC_2501	0	0
HGNC_11059	1	1
HGNC_1550	0	0
HGNC_23087	1	1
HGNC_13203	0	0
HGNC_1712	0	0
HGNC_12562	0	0
HGNC_14859	0	0
HGNC_18170	0	0
HGNC_27015	0	0
HGNC_16270	0	0
HGNC_2849	0	0
HGNC_2850	0	0
HGNC_2851	0	0
HGNC_2852	0	0
HGNC_2853	0	0
HGNC_2854	1	1
HGNC_2855	0	0
HGNC_2856	0	0
HGNC_2857	0	0
HGNC_2671	0	0
HGNC_13312	-1	-1
HGNC_16065	0	0
HGNC_4330	0	0
HGNC_2727	-1	0
HGNC_2704	0	0
HGNC_2710	0	0
HGNC_10571	-1	-1
HGNC_3575	0	0
HGNC_3574	0	0
HGNC_16940	0	0
HGNC_2843	0	0
HGNC_4693	-1	-1
HGNC_2858	0	0
HGNC_11005	0	0
HGNC_11007	0	0
HGNC_11009	0	0
HGNC_4416	0	0
HGNC_2859	0	0
HGNC_2651	0	0
HGNC_2860	0	0
HGNC_13709	0	0
HGNC_20113	0	0
HGNC_10962	0	0
HGNC_2861	-1	-1
HGNC_2867	0	0
HGNC_3013	0	0
HGNC_3014	0	0
HGNC_3015	0	0
HGNC_9752	0	0
HGNC_4249	0	0
HGNC_3631	0	0
HGNC_2976	0	0
HGNC_2977	0	0
HGNC_2978	0	0
HGNC_2979	0	0
HGNC_14409	0	0
HGNC_10381	0	0
HGNC_10382	0	0
HGNC_2664	-1	-1
HGNC_2728	0	0
HGNC_29565	0	0
HGNC_23157	0	0
HGNC_23161	0	0
HGNC_23162	0	0
HGNC_23056	0	0
HGNC_19358	0	0
HGNC_3005	0	0
HGNC_3006	0	0
HGNC_3007	0	0
HGNC_21063	0	0
HGNC_2689	0	0
HGNC_11048	0	0
HGNC_11049	0	0
HGNC_10967	0	0
HGNC_29932	0	0
HGNC_7529	0	0
HGNC_24269	-1	-1
HGNC_3061	-1	-1
HGNC_3012	0	0
HGNC_11830	-1	-1
HGNC_11831	-1	-1
HGNC_23061	0	0
HGNC_7892	0	0
HGNC_3078	0	0
HGNC_6176	0	0
HGNC_3133	0	0
HGNC_3151	-1	-1
HGNC_17	0	0
HGNC_10996	0	0
HGNC_24622	0	0
HGNC_3350	0	0
HGNC_3353	0	0
HGNC_3354	0	1
HGNC_10953	0	0
HGNC_13819	0	0
HGNC_10952	1	1
HGNC_11377	0	0
HGNC_3481	0	0
HGNC_3482	0	0
HGNC_3483	0	0
HGNC_24649	0	0
HGNC_25575	-1	-1
HGNC_19661	0	0
HGNC_3825	0	0
HGNC_4019	0	0
HGNC_3570	0	0
HGNC_16496	0	0
HGNC_3569	0	0
HGNC_3571	1	0
HGNC_24174	0	0
HGNC_16526	0	0
HGNC_88	0	0
HGNC_10606	0	0
HGNC_92	0	0
HGNC_14601	0	0
HGNC_2703	0	0
HGNC_2753	0	0
HGNC_2754	0	0
HGNC_14416	0	0
HGNC_15829	0	0
HGNC_21308	0	0
HGNC_10995	-1	-1
HGNC_10997	0	0
HGNC_10998	0	0
HGNC_414	0	0
HGNC_417	0	0
HGNC_418	0	0
HGNC_3606	0	0
HGNC_3607	0	0
HGNC_8872	0	0
HGNC_8873	0	0
HGNC_8874	0	0
HGNC_8875	0	0
HGNC_3647	0	0
HGNC_29500	0	0
HGNC_24671	0	0
HGNC_3824	0	0
HGNC_11006	0	0
HGNC_11010	-1	-1
HGNC_13445	0	0
HGNC_13812	-1	-1
HGNC_14239	0	0
HGNC_22146	0	0
HGNC_23155	0	0
HGNC_3974	0	0
HGNC_7437	0	0
HGNC_26777	0	0
HGNC_3978	0	0
HGNC_7432	1	1
HGNC_21055	1	0
HGNC_4008	0	0
HGNC_4006	0	0
HGNC_3700	0	0
HGNC_3579	-1	-1
HGNC_4012	0	0
HGNC_4014	0	0
HGNC_4020	0	0
HGNC_23159	0	0
HGNC_924	1	1
HGNC_925	-1	0
HGNC_926	0	0
HGNC_928	0	0
HGNC_4455	-1	-1
HGNC_4456	0	0
HGNC_21526	0	0
HGNC_4417	-1	-1
HGNC_4795	0	0
HGNC_4057	0	0
HGNC_4061	0	0
HGNC_4136	0	0
HGNC_4122	0	0
HGNC_4298	0	0
HGNC_7758	0	0
HGNC_9251	0	0
HGNC_4115	0	0
HGNC_4118	-1	-1
HGNC_4119	0	0
HGNC_24290	0	0
HGNC_24292	0	0
HGNC_17198	0	0
HGNC_24291	0	0
HGNC_24293	0	0
HGNC_19873	0	0
HGNC_19875	0	0
HGNC_19877	0	0
HGNC_21531	0	0
HGNC_22946	0	0
HGNC_23242	0	0
HGNC_4123	0	0
HGNC_4124	0	0
HGNC_4125	0	0
HGNC_4126	0	0
HGNC_4127	0	0
HGNC_4128	0	0
HGNC_4129	0	0
HGNC_4130	0	0
HGNC_4131	0	0
HGNC_4135	0	0
HGNC_17978	0	0
HGNC_930	0	0
HGNC_12527	0	0
HGNC_13444	0	0
HGNC_11036	0	0
HGNC_11037	0	0
HGNC_7043	1	1
HGNC_24864	0	0
HGNC_4141	0	0
HGNC_4163	0	0
HGNC_318	0	0
HGNC_4177	0	0
HGNC_20460	0	0
HGNC_408	-1	0
HGNC_7179	0	0
HGNC_4208	0	0
HGNC_4313	0	0
HGNC_473	0	0
HGNC_42	0	0
HGNC_4204	0	0
HGNC_20197	0	0
HGNC_4241	0	0
HGNC_4242	1	1
HGNC_12390	0	0
HGNC_4248	-1	-1
HGNC_21705	0	0
HGNC_4699	0	0
HGNC_4700	0	0
HGNC_4706	0	0
HGNC_4707	0	0
HGNC_4260	0	0
HGNC_10850	-1	-1
HGNC_10852	0	0
HGNC_4296	0	0
HGNC_4180	0	0
HGNC_4696	0	0
HGNC_5322	-1	0
HGNC_17855	0	0
HGNC_29270	0	0
HGNC_3512	0	0
HGNC_3513	0	0
HGNC_921	0	0
HGNC_922	0	0
HGNC_923	0	0
HGNC_7632	0	0
HGNC_20779	0	0
HGNC_7680	0	0
HGNC_7681	0	0
HGNC_7682	0	0
HGNC_2995	0	0
HGNC_3516	0	0
HGNC_3518	0	0
HGNC_3515	0	0
HGNC_11011	1	1
HGNC_13446	0	0
HGNC_18067	0	0
HGNC_18301	0	0
HGNC_11038	0	0
HGNC_23091	0	0
HGNC_28750	0	0
HGNC_321	0	0
HGNC_21016	0	0
HGNC_4341	0	0
HGNC_9723	0	0
HGNC_9725	0	0
HGNC_9726	0	0
HGNC_4311	0	0
HGNC_4312	0	0
HGNC_4335	0	0
HGNC_4336	0	0
HGNC_29570	0	0
HGNC_4331	1	1
HGNC_9238	0	0
HGNC_4189	0	0
HGNC_16703	0	0
HGNC_16704	0	0
HGNC_20151	0	0
HGNC_10988	0	0
HGNC_19954	0	0
HGNC_19708	-1	-1
HGNC_4175	0	0
HGNC_4570	0	0
HGNC_4289	0	0
HGNC_4291	0	0
HGNC_14177	-1	0
HGNC_4805	0	0
HGNC_11056	0	0
HGNC_11051	0	0
HGNC_4369	0	0
HGNC_4376	0	0
HGNC_4377	0	0
HGNC_4378	0	0
HGNC_8891	0	0
HGNC_4415	0	0
HGNC_24865	0	0
HGNC_27168	-1	0
HGNC_28157	0	0
HGNC_23213	0	0
HGNC_18858	0	0
HGNC_26046	0	0
HGNC_4623	0	0
HGNC_4553	-1	-1
HGNC_4554	0	0
HGNC_4556	-1	-1
HGNC_9352	0	0
HGNC_9353	0	0
HGNC_4555	0	0
HGNC_4558	0	0
HGNC_4559	0	0
HGNC_9354	-1	-1
HGNC_4624	0	0
HGNC_4250	0	0
HGNC_4193	1	1
HGNC_4684	0	0
HGNC_4685	0	0
HGNC_4686	0	0
HGNC_4687	0	0
HGNC_4688	0	0
HGNC_4689	0	0
HGNC_4691	0	0
HGNC_7943	0	0
HGNC_7944	0	0
HGNC_4212	0	0
HGNC_5157	0	0
HGNC_1368	0	0
HGNC_1371	0	0
HGNC_1372	0	0
HGNC_1373	0	0
HGNC_1374	0	0
HGNC_1375	0	0
HGNC_1380	0	0
HGNC_1381	0	0
HGNC_1383	0	0
HGNC_14914	0	0
HGNC_8967	0	0
HGNC_26031	0	0
HGNC_633	0	0
HGNC_634	0	0
HGNC_637	0	0
HGNC_638	0	0
HGNC_642	0	0
HGNC_7103	0	0
HGNC_25985	0	0
HGNC_8962	0	0
HGNC_30596	0	0
HGNC_14937	0	0
HGNC_14938	0	0
HGNC_15791	0	0
HGNC_4446	0	0
HGNC_8965	0	0
HGNC_4799	0	0
HGNC_4800	0	0
HGNC_4818	0	0
HGNC_4819	0	0
HGNC_4820	0	0
HGNC_25223	0	0
HGNC_11027	0	0
HGNC_11028	0	0
HGNC_11029	0	0
HGNC_11035	0	0
HGNC_11033	0	0
HGNC_23302	0	0
HGNC_4195	0	0
HGNC_4922	0	0
HGNC_4923	0	0
HGNC_4925	0	0
HGNC_4907	0	0
HGNC_4806	0	0
HGNC_4855	0	0
HGNC_6469	0	0
HGNC_819	0	0
HGNC_820	0	0
HGNC_4982	1	1
HGNC_5006	0	0
HGNC_5007	0	0
HGNC_5008	0	0
HGNC_21359	0	0
HGNC_5005	-1	-1
HGNC_5013	0	0
HGNC_5014	0	0
HGNC_10818	0	0
HGNC_5208	0	0
HGNC_5209	0	0
HGNC_3554	0	0
HGNC_5210	0	0
HGNC_5211	0	0
HGNC_5212	0	0
HGNC_5215	0	0
HGNC_5217	0	0
HGNC_5218	0	0
HGNC_18324	-1	-1
HGNC_30259	0	0
HGNC_10984	0	0
HGNC_12517	0	0
HGNC_12518	0	0
HGNC_12519	0	0
HGNC_21065	0	0
HGNC_5384	0	0
HGNC_5385	0	0
HGNC_5386	0	0
HGNC_5382	-1	-1
HGNC_5383	0	0
HGNC_5391	0	0
HGNC_976	0	0
HGNC_977	0	0
HGNC_9225	0	0
HGNC_6052	0	0
HGNC_6053	0	0
HGNC_15956	0	0
HGNC_23487	0	0
HGNC_5387	0	0
HGNC_11449	0	0
HGNC_11450	0	0
HGNC_11448	0	0
HGNC_28577	-1	0
HGNC_19119	0	0
HGNC_10913	0	0
HGNC_10914	0	0
HGNC_10915	0	1
HGNC_13818	0	0
HGNC_6315	0	0
HGNC_6381	0	0
HGNC_1564	0	0
HGNC_17929	0	0
HGNC_17123	0	0
HGNC_20728	0	0
HGNC_26516	1	0
HGNC_643	0	0
HGNC_6530	0	0
HGNC_18057	0	0
HGNC_4323	-1	-1
HGNC_6708	1	1
HGNC_15449	0	0
HGNC_2014	0	0
HGNC_9035	0	0
HGNC_17804	0	0
HGNC_1848	0	0
HGNC_18590	-1	-1
HGNC_6619	0	0
HGNC_6677	0	0
HGNC_17038	0	0
HGNC_17934	0	0
HGNC_6622	0	0
HGNC_6623	-1	-1
HGNC_9155	0	0
HGNC_9156	0	0
HGNC_10547	0	0
HGNC_6710	-1	0
HGNC_6719	0	0
HGNC_7063	0	0
HGNC_7064	0	0
HGNC_10761	0	0
HGNC_11479	0	0
HGNC_13726	1	1
HGNC_14129	-1	0
HGNC_17287	0	0
HGNC_20263	0	0
HGNC_24650	0	0
HGNC_24948	1	1
HGNC_29489	0	0
HGNC_30412	0	0
HGNC_6824	0	0
HGNC_6825	0	0
HGNC_7044	0	0
HGNC_7047	0	0
HGNC_7048	0	0
HGNC_7046	0	0
HGNC_7049	0	0
HGNC_7045	0	0
HGNC_4643	0	0
HGNC_4065	0	0
HGNC_4139	0	0
HGNC_22923	0	0
HGNC_22932	0	0
HGNC_6823	0	0
HGNC_7216	0	0
HGNC_6936	0	0
HGNC_6937	0	0
HGNC_7150	0	0
HGNC_29622	0	0
HGNC_7223	-1	-1
HGNC_17836	0	0
HGNC_6970	0	0
HGNC_6971	0	0
HGNC_6984	0	0
HGNC_6983	0	0
HGNC_6985	0	0
HGNC_2595	0	0
HGNC_2596	0	0
HGNC_2597	0	0
HGNC_2621	0	0
HGNC_9208	0	0
HGNC_6903	0	0
HGNC_6904	1	1
HGNC_6905	0	0
HGNC_7468	0	0
HGNC_7530	0	0
HGNC_24862	0	0
HGNC_4138	0	0
HGNC_941	0	0
HGNC_20739	0	0
HGNC_11503	0	0
HGNC_21474	0	0
HGNC_6076	0	0
HGNC_6077	0	0
HGNC_6079	0	0
HGNC_6080	0	0
HGNC_8956	0	0
HGNC_6071	0	0
HGNC_14897	0	0
HGNC_6178	0	0
HGNC_6179	0	0
HGNC_6050	0	0
HGNC_6051	-1	-1
HGNC_7449	-1	0
HGNC_7450	0	0
HGNC_29821	0	-1
HGNC_6074	0	0
HGNC_6075	1	1
HGNC_19080	0	0
HGNC_6821	0	0
HGNC_6822	0	0
HGNC_16732	0	0
HGNC_7526	0	0
HGNC_18210	0	0
HGNC_23248	0	0
HGNC_7413	0	0
HGNC_7434	0	0
HGNC_7436	0	0
HGNC_31865	0	0
HGNC_24337	0	0
HGNC_17194	0	0
HGNC_20371	0	0
HGNC_20372	-1	-1
HGNC_23987	0	0
HGNC_30242	0	0
HGNC_7455	1	1
HGNC_7456	1	1
HGNC_7458	1	1
HGNC_7459	1	1
HGNC_7460	1	1
HGNC_7461	1	1
HGNC_7462	1	1
HGNC_7683	0	0
HGNC_7684	0	0
HGNC_7685	-1	-1
HGNC_7686	-1	-1
HGNC_7687	-1	-1
HGNC_7688	0	0
HGNC_7690	0	0
HGNC_7691	0	0
HGNC_7692	0	0
HGNC_7693	0	0
HGNC_7694	0	-1
HGNC_7695	0	0
HGNC_7696	0	0
HGNC_7697	-1	-1
HGNC_7698	0	0
HGNC_7699	0	0
HGNC_7700	-1	-1
HGNC_7701	0	0
HGNC_7702	0	0
HGNC_7703	0	0
HGNC_7704	0	0
HGNC_7705	0	0
HGNC_7706	0	0
HGNC_7707	0	0
HGNC_7708	0	0
HGNC_7710	0	0
HGNC_7711	0	0
HGNC_7712	-1	0
HGNC_7713	0	0
HGNC_7714	0	0
HGNC_7715	0	0
HGNC_7716	0	0
HGNC_7717	1	1
HGNC_7719	0	0
HGNC_29831	0	0
HGNC_29832	0	0
HGNC_7631	0	0
HGNC_11034	0	0
HGNC_13811	1	1
HGNC_11040	0	0
HGNC_11071	1	1
HGNC_11072	-1	-1
HGNC_11073	0	0
HGNC_11077	0	0
HGNC_11078	0	0
HGNC_10912	0	0
HGNC_10975	0	0
HGNC_10976	0	0
HGNC_10977	0	0
HGNC_10978	0	0
HGNC_19721	0	0
HGNC_28777	0	0
HGNC_14573	0	0
HGNC_20461	0	0
HGNC_20567	0	0
HGNC_7849	0	0
HGNC_7850	0	0
HGNC_7851	-1	-1
HGNC_7852	-1	-1
HGNC_10006	0	0
HGNC_14572	0	0
HGNC_10910	0	0
HGNC_10911	0	0
HGNC_20989	0	0
HGNC_17877	0	0
HGNC_16789	0	0
HGNC_30092	1	1
HGNC_23287	0	0
HGNC_7861	0	0
HGNC_9160	0	0
HGNC_7876	0	0
HGNC_10963	1	1
HGNC_23614	0	0
HGNC_17144	0	0
HGNC_17818	0	0
HGNC_17820	0	0
HGNC_8021	1	1
HGNC_8022	0	0
HGNC_8918	0	0
HGNC_15769	0	0
HGNC_4678	0	0
HGNC_14073	0	0
HGNC_799	1	1
HGNC_800	0	0
HGNC_801	0	0
HGNC_804	1	1
HGNC_805	0	0
HGNC_806	0	0
HGNC_808	0	1
HGNC_10856	0	0
HGNC_8512	0	0
HGNC_18606	0	0
HGNC_8527	0	0
HGNC_2698	0	0
HGNC_986	0	0
HGNC_987	0	0
HGNC_12563	0	0
HGNC_8149	0	0
HGNC_8109	0	0
HGNC_8091	0	0
HGNC_10993	0	0
HGNC_10994	0	0
HGNC_3018	0	0
HGNC_2637	0	0
HGNC_2605	-1	0
HGNC_2608	0	0
HGNC_2610	0	0
HGNC_2625	0	0
HGNC_2632	0	0
HGNC_2593	0	0
HGNC_2640	0	0
HGNC_18857	0	0
HGNC_2645	0	0
HGNC_2646	0	0
HGNC_25846	0	0
HGNC_9721	0	0
HGNC_8574	0	0
HGNC_8575	0	0
HGNC_8576	-1	-1
HGNC_8579	0	0
HGNC_9040	0	0
HGNC_16872	0	0
HGNC_13542	0	0
HGNC_9067	0	0
HGNC_9068	0	0
HGNC_9081	0	0
HGNC_9082	0	0
HGNC_9083	0	0
HGNC_8636	0	0
HGNC_45	0	0
HGNC_8772	0	0
HGNC_8773	0	0
HGNC_8774	0	0
HGNC_8775	0	0
HGNC_8776	0	0
HGNC_8777	0	0
HGNC_8778	0	0
HGNC_8779	0	0
HGNC_8780	1	1
HGNC_8781	1	1
HGNC_8782	0	0
HGNC_8783	0	0
HGNC_8791	0	0
HGNC_8792	0	0
HGNC_8793	0	0
HGNC_8794	0	0
HGNC_8784	0	0
HGNC_8785	0	0
HGNC_8786	-1	-1
HGNC_8787	0	0
HGNC_8788	0	0
HGNC_8789	0	0
HGNC_8790	0	0
HGNC_8795	0	0
HGNC_2896	0	0
HGNC_8806	0	0
HGNC_8807	0	0
HGNC_8808	-1	-1
HGNC_30260	0	0
HGNC_13531	0	0
HGNC_8724	0	0
HGNC_8725	0	0
HGNC_121	0	0
HGNC_8756	-1	-1
HGNC_8830	0	0
HGNC_8876	0	0
HGNC_8877	0	0
HGNC_8878	0	0
HGNC_8923	0	0
HGNC_17890	-1	-1
HGNC_9592	0	0
HGNC_17822	0	0
HGNC_9599	0	0
HGNC_4458	0	0
HGNC_9603	0	0
HGNC_8896	0	0
HGNC_8898	0	0
HGNC_8903	0	0
HGNC_1093	0	0
HGNC_8888	-1	-1
HGNC_8889	0	0
HGNC_8905	-1	0
HGNC_8906	0	0
HGNC_30029	0	0
HGNC_26965	0	0
HGNC_9604	0	0
HGNC_9605	1	1
HGNC_30521	0	0
HGNC_6692	0	0
HGNC_11573	0	0
HGNC_8582	0	0
HGNC_17027	0	0
HGNC_8940	0	0
HGNC_11504	0	0
HGNC_8994	1	0
HGNC_8995	0	0
HGNC_8996	0	0
HGNC_30031	0	0
HGNC_8983	0	0
HGNC_8984	0	0
HGNC_16977	-1	-1
HGNC_30035	0	0
HGNC_8975	0	0
HGNC_8976	0	0
HGNC_8977	0	0
HGNC_8978	0	0
HGNC_8979	0	0
HGNC_8980	0	0
HGNC_8981	0	0
HGNC_8108	0	0
HGNC_15917	0	0
HGNC_17175	0	0
HGNC_19218	0	0
HGNC_26462	0	0
HGNC_29037	0	0
HGNC_29185	0	0
HGNC_9055	0	0
HGNC_9056	0	0
HGNC_9059	0	0
HGNC_9060	-1	0
HGNC_9061	0	0
HGNC_9062	0	0
HGNC_9063	0	0
HGNC_9065	0	0
HGNC_9066	0	0
HGNC_8971	0	0
HGNC_8972	0	0
HGNC_8973	0	0
HGNC_23785	0	0
HGNC_8974	0	0
HGNC_14135	0	0
HGNC_3046	0	0
HGNC_8957	0	0
HGNC_8960	0	0
HGNC_8964	0	0
HGNC_10989	0	0
HGNC_10929	0	0
HGNC_10930	0	0
HGNC_10931	0	0
HGNC_10932	0	0
HGNC_11019	0	0
HGNC_11020	0	0
HGNC_10946	0	0
HGNC_10947	0	0
HGNC_18554	0	0
HGNC_24791	0	0
HGNC_30040	0	0
HGNC_9031	0	0
HGNC_9036	0	0
HGNC_9038	0	0
HGNC_9039	0	0
HGNC_13414	0	0
HGNC_9029	0	0
HGNC_9030	0	0
HGNC_9033	0	0
HGNC_17718	0	0
HGNC_23400	0	0
HGNC_23401	0	0
HGNC_26212	0	0
HGNC_28962	0	0
HGNC_9114	0	0
HGNC_9115	0	0
HGNC_9141	0	0
HGNC_17269	0	0
HGNC_18360	0	0
HGNC_17313	0	0
HGNC_12705	0	0
HGNC_12706	0	0
HGNC_16431	0	0
HGNC_15894	0	0
HGNC_19365	0	0
HGNC_19366	0	0
HGNC_8598	0	0
HGNC_30042	0	0
HGNC_9226	0	0
HGNC_9228	0	0
HGNC_9229	0	0
HGNC_9230	0	0
HGNC_28883	0	0
HGNC_28107	0	0
HGNC_25686	-1	-1
HGNC_7218	0	0
HGNC_8863	0	0
HGNC_11458	0	0
HGNC_17325	0	0
HGNC_8546	0	0
HGNC_8547	0	0
HGNC_8548	0	0
HGNC_10955	0	0
HGNC_11054	-1	-1
HGNC_9462	0	0
HGNC_9463	0	0
HGNC_9465	0	0
HGNC_8999	0	0
HGNC_19129	-1	-1
HGNC_9577	0	0
HGNC_9587	0	0
HGNC_15463	0	0
HGNC_15919	-1	-1
HGNC_18431	-1	0
HGNC_19748	-1	-1
HGNC_9689	0	0
HGNC_8819	0	0
HGNC_9020	0	0
HGNC_9021	0	0
HGNC_12576	0	0
HGNC_4626	0	0
HGNC_4632	0	0
HGNC_4638	-1	-1
HGNC_30324	0	0
HGNC_29674	0	0
HGNC_9940	0	0
HGNC_14423	0	0
HGNC_17964	0	0
HGNC_19975	0	0
HGNC_19977	0	0
HGNC_19978	0	0
HGNC_19979	0	0
HGNC_30311	0	0
HGNC_24887	0	0
HGNC_30650	0	0
HGNC_9919	-1	0
HGNC_9920	0	0
HGNC_9922	0	0
HGNC_16187	0	0
HGNC_10451	0	0
HGNC_10452	0	0
HGNC_17296	0	0
HGNC_26057	0	0
HGNC_10293	0	0
HGNC_10297	0	0
HGNC_10862	0	0
HGNC_10863	0	0
HGNC_10864	0	1
HGNC_10866	0	0
HGNC_10860	0	0
HGNC_17223	0	0
HGNC_5193	0	0
HGNC_5389	0	0
HGNC_19419	0	0
HGNC_5194	0	0
HGNC_5200	0	0
HGNC_5195	-1	-1
HGNC_14178	0	0
HGNC_5196	0	0
HGNC_5198	1	1
HGNC_17422	0	0
HGNC_17423	0	0
HGNC_21755	-1	0
HGNC_24464	0	0
HGNC_714	0	0
HGNC_1970	1	1
HGNC_1972	0	0
HGNC_1973	0	0
HGNC_6938	0	0
HGNC_1969	0	0
HGNC_1971	1	1
HGNC_13817	0	0
HGNC_19133	0	0
HGNC_19134	0	0
HGNC_5201	-1	-1
HGNC_4422	0	0
HGNC_17366	0	0
HGNC_26309	0	0
HGNC_5028	0	0
HGNC_17720	0	0
HGNC_11184	0	0
HGNC_22204	0	0
HGNC_18161	0	0
HGNC_19685	0	0
HGNC_19686	1	1
HGNC_10916	0	0
HGNC_11065	0	0
HGNC_11277	0	0
HGNC_11278	0	0
HGNC_16253	0	0
HGNC_3465	0	0
HGNC_10817	0	0
HGNC_21328	0	0
HGNC_7759	0	0
HGNC_10872	0	0
HGNC_11240	0	0
HGNC_18859	0	0
HGNC_14240	0	0
HGNC_23764	0	0
HGNC_32949	0	0
HGNC_11120	0	0
HGNC_11121	0	0
HGNC_29799	0	0
HGNC_14467	0	0
HGNC_14468	0	0
HGNC_14469	0	0
HGNC_14471	-1	0
HGNC_15827	0	0
HGNC_11177	0	0
HGNC_11296	0	0
HGNC_11179	-1	-1
HGNC_11181	0	0
HGNC_11180	1	1
HGNC_11257	-1	-1
HGNC_11123	0	0
HGNC_11279	0	0
HGNC_3629	0	0
HGNC_11284	0	0
HGNC_11285	0	0
HGNC_19	0	0
HGNC_11050	0	0
HGNC_18080	0	0
HGNC_10867	-1	-1
HGNC_19342	0	0
HGNC_19343	0	0
HGNC_23364	0	0
HGNC_10869	0	0
HGNC_17827	0	0
HGNC_11425	0	0
HGNC_10680	0	0
HGNC_10681	0	0
HGNC_10682	0	0
HGNC_10683	-1	-1
HGNC_11460	0	0
HGNC_11559	0	0
HGNC_11052	0	0
HGNC_20324	0	0
HGNC_8646	-1	-1
HGNC_7863	0	0
HGNC_18987	1	0
HGNC_10938	0	0
HGNC_10691	-1	-1
HGNC_30404	0	0
HGNC_26160	0	0
HGNC_10923	0	0
HGNC_11834	0	0
HGNC_11835	0	0
HGNC_25313	0	0
HGNC_17358	0	0
HGNC_3148	0	0
HGNC_12441	0	0
HGNC_18308	0	0
HGNC_12009	0	0
HGNC_12437	0	0
HGNC_18155	0	0
HGNC_20667	0	0
HGNC_12266	0	0
HGNC_26210	0	0
HGNC_12008	0	0
HGNC_20692	0	0
HGNC_11708	0	0
HGNC_27269	0	0
HGNC_19660	0	0
HGNC_11609	0	0
HGNC_4116	0	0
HGNC_12457	0	0
HGNC_28082	0	0
HGNC_20266	0	0
HGNC_11022	0	0
HGNC_12525	0	0
HGNC_20800	0	0
HGNC_11023	0	0
HGNC_20584	0	0
HGNC_20799	0	0
HGNC_17729	1	1
HGNC_3356	0	0
HGNC_3357	0	0
HGNC_3358	0	0
HGNC_6480	0	0
HGNC_12524	0	0
HGNC_12540	0	0
HGNC_12531	0	0
HGNC_12530	0	0
HGNC_12535	0	0
HGNC_12536	0	0
HGNC_12537	0	0
HGNC_12538	0	0
HGNC_12539	0	0
HGNC_12541	0	0
HGNC_12547	0	0
HGNC_12554	0	0
HGNC_13479	0	0
HGNC_12553	0	0
HGNC_12592	-1	-1
HGNC_12591	0	0
HGNC_26444	0	0
HGNC_10918	0	0
HGNC_10919	0	0
HGNC_15938	0	0
HGNC_1663	0	0
HGNC_12805	0	0
HGNC_12839	0	0
HGNC_15516	0	0
HGNC_15517	0	0
HGNC_18985	0	0
Rv1538c	0	0
Rv3601c	1	0
Rv3818	0	0
Rv2152c	0	0
Rv3423c	0	0
Rv1658	0	0
Rv3436c	0	0
Rv2476c	0	0
Rv0337c	0	0
Rv3565	0	1
Rv2589	0	0
Rv1338	0	0
Rv1878	0	0
Rv2220	0	0
Rv2222c	0	0
Rv2860c	0	0
Rv3858c	0	0
Rv3859c	0	0
Rv2780	0	1
Rv2201	0	0
Rv0357c	0	0
Rv3602c	0	0
Rv0234c	0	0
Rv1731	0	0
Rv3432c	0	0
Rv1595	0	0
Rv1187	0	1
Rv2981c	0	0
Rv0482	0	0
Rv1315	0	0
Rv3068c	0	0
Rv3332	0	0
Rv3793	0	0
Rv3794	0	0
Rv3795	0	0
Rv3790	0	0
Rv3791	0	0
Rv1525	0	0
Rv3265c	0	0
Rv3808c	0	0
Rv3806c	0	0
Rv3807c	0	0
Rv3792	0	0
Rv1302	0	0
Rv2518c	0	0
Rv0500	0	0
Rv1188	0	0
Rv2427c	0	0
Rv2439c	0	0
Rv1655	-1	0
Rv1654	0	0
Rv1653	0	0
Rv2321c	0	0
Rv2322c	0	1
Rv1656	-1	0
Rv1652	0	0
Rv1659	0	0
Rv2747	0	0
Rv1001	0	0
Rv0464c	0	0
Rv0771	0	0
Rv0131c	0	0
Rv0154c	0	0
Rv0215c	0	0
Rv0222	0	0
Rv0231	0	-1
Rv0243	-1	0
Rv0244c	1	1
Rv0271c	0	0
Rv0400c	0	0
Rv0456c	0	-1
Rv0468	1	1
Rv0632c	0	0
Rv0672	0	0
Rv0673	0	0
Rv0675	0	0
Rv0752c	0	0
Rv0859	0	0
Rv0860	0	0
Rv0873	0	0
Rv0905	1	0
Rv0971c	0	0
Rv0972c	0	0
Rv0975c	0	0
Rv1070c	0	-1
Rv1071c	0	0
Rv1074c	0	0
Rv1141c	0	0
Rv1142c	0	0
Rv1323	0	0
Rv1467c	0	0
Rv1472	0	0
Rv1679	-1	0
Rv1715	0	0
Rv1912c	0	0
Rv1933c	0	0
Rv1934c	0	0
Rv1935c	0	0
Rv2486	0	0
Rv2500c	0	0
Rv2679	0	0
Rv2724c	0	0
Rv2789c	0	0
Rv2831	0	0
Rv3039c	0	0
Rv3061c	0	0
Rv3139	0	0
Rv3140	0	1
Rv3141	0	0
Rv3274c	0	0
Rv3373	0	0
Rv3374	0	0
Rv3516	0	1
Rv3556c	1	1
Rv3562	0	1
Rv3563	0	1
Rv3564	0	1
Rv3573c	0	1
Rv3761c	0	0
Rv3774	0	0
Rv3797	0	0
Rv1284	0	0
Rv3273	-1	0
Rv3588c	0	0
Rv0368c	0	0
Rv0369c	0	0
Rv0370c	0	0
Rv0371c	0	0
Rv0372c	0	0
Rv0373c	0	0
Rv0374c	0	0
Rv0375c	0	0
Rv0376c	0	0
Rv1131	1	1
Rv2967c	0	0
Rv3316	0	0
Rv3317	0	0
Rv3318	0	0
Rv3319	0	0
Rv0066c	0	0
Rv3339c	0	0
Rv0951	0	0
Rv0952	0	0
Rv1240	0	0
Rv1098c	0	0
Rv0889c	0	0
Rv0896	0	0
Rv2498c	0	0
Rv3075c	0	0
Rv1475c	0	0
Rv0555	0	0
Rv1248c	0	0
Rv0763c	0	0
Rv2454c	0	0
Rv2455c	0	0
Rv2071c	-1	0
Rv2208	0	0
Rv0414c	0	0
Rv0417	0	0
Rv0423c	0	0
Rv0032	-1	0
Rv1569	0	0
Rv3261	0	0
Rv3262	0	0
Rv0306	0	0
Rv2228c	0	0
Rv0511	0	0
Rv2847c	0	0
Rv2066	0	0
Rv2977c	0	0
Rv0081	1	1
Rv0082	1	1
Rv0083	1	1
Rv0084	1	1
Rv0085	1	1
Rv0086	1	1
Rv0087	1	1
Rv0088	0	0
Rv0422c	0	0
Rv0865	0	0
Rv0869c	0	0
Rv3109	-1	-1
Rv3111	0	0
Rv3116	0	0
Rv1314c	0	0
Rv2849c	0	0
Rv2072c	0	0
Rv0866	0	0
Rv3119	0	0
Rv3322c	1	0
Rv0391	0	0
Rv2067c	0	0
Rv0255c	0	0
Rv3713	0	0
Rv2453c	0	0
Rv0438c	0	0
Rv0994	0	0
Rv1173	0	0
Rv1442	0	0
Rv1570	0	0
Rv1568	0	0
Rv1589	0	0
Rv3025c	0	0
Rv3206c	1	0
Rv2848c	0	0
Rv2070c	0	0
Rv2062c	0	0
Rv3567c	0	1
Rv2064	0	0
Rv2065	0	0
Rv2207	0	0
Rv2231c	0	0
Rv2236c	0	0
Rv0254c	0	0
Rv1464	0	0
Rv1079	0	-1
Rv3248c	1	0
Rv2467	0	0
Rv0848	1	0
Rv1336	0	0
Rv2334	0	0
Rv2458	0	0
Rv0091	0	0
Rv3341	1	0
Rv2335	0	0
Rv0075	0	0
Rv3340	1	0
Rv1133c	0	0
Rv2124c	1	1
Rv1392	1	1
Rv0535	0	0
Rv0137c	0	0
Rv2932	1	1
Rv2949c	1	1
Rv2930	1	1
Rv2940c	1	0
Rv2933	1	1
Rv2928	0	0
Rv2952	0	0
Rv2931	1	1
Rv2951c	0	0
Rv2936	1	1
Rv2937	1	1
Rv2938	1	1
Rv2942	0	0
Rv2945c	0	0
Rv2934	1	1
Rv2953	0	0
Rv1345	1	0
Rv1344	1	0
Rv2935	1	1
Rv2941	0	0
Rv2939	1	1
Rv2946c	1	0
Rv2947c	0	0
Rv2948c	1	0
Rv0221	0	0
Rv0895	0	0
Rv1425	0	0
Rv1760	0	0
Rv2285	0	0
Rv2484c	-1	0
Rv3087	-1	0
Rv3088	-1	0
Rv3130c	1	1
Rv3233c	0	0
Rv3234c	0	0
Rv3371	1	1
Rv3480c	0	0
Rv3734c	-1	-1
Rv3740c	1	1
Rv2503c	-1	0
Rv2504c	0	0
Rv3606c	0	0
Rv3607c	0	0
Rv3609c	0	0
Rv3356c	0	0
Rv2447c	0	0
Rv2763c	-1	0
Rv0812	0	0
Rv1207	0	0
Rv3608c	0	0
Rv2899c	0	0
Rv2900c	0	0
Rv0013	0	0
Rv0363c	0	0
Rv3257c	0	0
Rv3308	0	0
Rv0727c	0	-1
Rv0618	0	0
Rv0619	0	0
Rv1512	0	0
Rv0620	0	0
Rv0501	0	0
Rv0536	0	0
Rv0806c	0	0
Rv3634c	0	0
Rv2855	0	0
Rv0266c	0	0
Rv3704c	0	0
Rv2249c	0	0
Rv3302c	0	-1
Rv3696c	0	0
Rv3045	0	0
Rv0458	0	-1
Rv2858c	0	0
Rv2881c	0	0
Rv2746c	0	0
Rv1822	0	0
Rv0217c	0	0
Rv0220	0	0
Rv0646c	0	0
Rv1076	-1	-1
Rv1104	0	0
Rv1105	0	0
Rv1399c	0	0
Rv1400c	0	0
Rv1426c	0	0
Rv1497	0	0
Rv1755c	0	0
Rv1900c	0	0
Rv1923	0	0
Rv2045c	0	0
Rv2284	0	0
Rv2349c	-1	-1
Rv2350c	-1	-1
Rv2351c	-1	-1
Rv2385	0	0
Rv2463	0	0
Rv2485c	-1	-1
Rv2970c	0	0
Rv3084	0	0
Rv3176c	1	1
Rv3203	0	0
Rv3487c	1	0
Rv3775	0	0
Rv0317c	0	0
Rv2277c	0	0
Rv3842c	0	0
Rv2252	0	0
Rv2289	0	0
Rv0564c	0	0
Rv2982c	0	0
Rv0437c	0	0
Rv3817	0	0
Rv1692	0	0
Rv0728c	0	0
Rv2996c	0	0
Rv1077	-1	0
Rv0884c	0	0
Rv0505c	-1	0
Rv3042c	0	0
Rv2259	0	0
Rv1832	0	1
Rv3708c	0	0
Rv3709c	0	0
Rv1612	-1	0
Rv1613	0	0
Rv1826	0	0
Rv2211c	0	0
Rv1294	0	0
Rv0069c	0	0
Rv1295	0	0
Rv1296	0	0
Rv0070c	0	0
Rv1093	0	0
Rv1559	0	0
Rv0794c	0	0
Rv3303c	0	-1
Rv2205c	0	0
Rv0436c	0	0
Rv1438	0	0
Rv2241	0	0
Rv0162c	0	0
Rv0761c	-1	-1
Rv1530	0	0
Rv1862	0	0
Rv0211	1	0
Rv1023	0	0
Rv2215	0	0
Rv2495c	0	0
Rv1437	0	0
Rv0946c	0	0
Rv2029c	0	1
Rv3010c	0	0
Rv1617	0	0
Rv0147	0	0
Rv0768	1	0
Rv2702	0	0
Rv0650	0	0
Rv1436	0	0
Rv1099c	0	0
Rv2131c	0	0
Rv0489	0	0
Rv2135c	0	0
Rv2419c	0	0
Rv3214	0	0
Rv0462	0	0
Rv1127c	0	0
Rv2641	1	0
Rv0634c	0	0
Rv2581c	0	0
Rv0467	1	1
Rv1915	0	0
Rv1916	0	0
Rv1837c	0	0
Rv2605c	0	0
Rv1257c	0	0
Rv2964	0	0
Rv0118c	0	0
Rv1603	0	0
Rv1600	0	0
Rv3772	0	0
Rv1606	0	0
Rv1602	0	0
Rv1605	0	0
Rv2121c	0	-1
Rv2122c	0	0
Rv1599	0	0
Rv1601	0	0
Rv0486	0	0
Rv0046c	0	0
Rv1604	0	0
Rv2701c	0	0
Rv3293	0	0
Rv3290c	0	1
Rv2524c	-1	0
Rv2247	0	0
Rv3280	0	0
Rv3281	0	0
Rv3285	0	0
Rv3799c	0	0
Rv3667	0	0
Rv2496c	0	0
Rv2497c	0	0
Rv0035	-1	-1
Rv0099	0	0
Rv0119	0	0
Rv0166	-1	-1
Rv0214	0	0
Rv0270	0	0
Rv0404	0	0
Rv0551c	0	1
Rv0852	0	-1
Rv1058	1	1
Rv1185c	0	0
Rv1193	0	0
Rv1206	0	0
Rv1427c	0	-1
Rv1521	0	0
Rv1529	0	0
Rv1549	0	0
Rv1550	-1	-1
Rv1750c	0	0
Rv1925	0	0
Rv2187	0	0
Rv2505c	0	0
Rv2590	1	1
Rv2950c	1	0
Rv3089	-1	0
Rv3506	0	1
Rv3513c	0	0
Rv3515c	0	1
Rv3561	1	1
Rv3801c	0	0
Rv3826	0	0
Rv2612c	0	0
Rv3097c	1	1
Rv3310	-1	-1
Rv0649	0	0
Rv2243	0	-1
Rv2244	-1	-1
Rv3535c	0	1
Rv1180	0	0
Rv1183	1	0
Rv1182	0	0
Rv1181	0	0
Rv1492	0	1
Rv1493	0	0
Rv0408	0	0
Rv2182c	0	0
Rv2483c	0	0
Rv2482c	0	0
Rv1551	-1	-1
Rv0973c	0	0
Rv0974c	0	0
Rv0183	0	0
Rv2854	0	0
Rv2048c	0	0
Rv3825c	1	0
Rv2217	0	0
Rv2218	0	0
Rv1293	0	0
Rv2157c	0	0
Rv2773c	0	0
Rv0858c	0	0
Rv2753c	0	0
Rv2726c	0	0
Rv1202	0	0
Rv1201c	0	0
Rv2531c	0	0
Rv0542c	0	0
Rv0553	0	0
Rv0548c	0	0
Rv0534c	0	0
Rv0562	0	0
Rv0989c	0	0
Rv3398c	0	0
Rv2377c	1	-1
Rv2379c	1	0
Rv2380c	1	0
Rv2381c	1	0
Rv2382c	1	0
Rv2383c	1	-1
Rv2384	1	-1
Rv1347c	1	-1
Rv2386c	1	-1
Rv3215	0	0
Rv1346	1	0
Rv2378c	1	0
Rv1484	0	0
[truncated: 468 more rows]
