# Supplementary material for: Dual RNA Sequencing of Mycobacterium tuberculosis-Infected Human Splenic Macrophages Reveals a Strain-Dependent Host–Pathogen Response to Infection
Source: Int J Mol Sci. 2022 Feb 4;23(3):1803. doi: 10.3390/ijms23031803 (PMC8836425; doi:10.3390/ijms23031803)
Supplement: Supplementary file 1 [file ijms-23-01803-s001.zip › ijms-1491819-supplementary/Supplementary Table S8. Intracellular_sMtb2.0_biomass coefficients.xlsx]

## Sheet: Hoja1
Metabolite name	Metabolite abbreviation	invitro_sMtb2.0_biomass coefficients	intracellular_sMtb2.0_biomass coefficients	Reference
acyl phosphatidylinositol mannoside mannose	AC1PIM1(c,mt)[c]	-0.0024	-0.00126075	Bordbar and Colleagues, 2010
acyl phosphatidylinositol mannoside di-mannose	AC1PIM2(c,mt)[c]	-0.0014	-0.001116	Bordbar and Colleagues, 2010
acyl phosphatidylinositol mannoside hexa-mannose	AC1PIM6(c,mt)[c]	-0.0024	-0.00100125	Bordbar and Colleagues, 2010
di-acyl phosphatidylinositol mannoside di-mannose	AC2PIM2(c,mt)[c]	-0.0024	-0.0009555	Bordbar and Colleagues, 2010
di-acyl phosphatidylinositol mannoside hexa-mannose	AC2PIM6(c,mt)[c]	-0.0024	-0.0009555	Bordbar and Colleagues, 2010
ADP	ADP(c,mt)[c]	57	45	Bordbar and Colleagues, 2010
L-Alanine	ALA(c,mt)[c]	-0.2184	-0.608935	Bordbar and Colleagues, 2010
Amylose monomer	AMYL(c,mt)[c]	-0.2352
arabinogalactan-peptidoglycan large cell wall complex	ARABINOGALACTANPEPTIDOGLYCAN(c,mt)[c]	-0.0017
arabinofuranose-decaprenylphosphate	ARAFDPP(c,mt)[c]	-0.0388
L-Arginine	ARG(c,mt)[c]	-0.1148	-0.180624	Bordbar and Colleagues, 2010
L-Asparagine	ASN(c,mt)[c]	-0.0351	-0.0715485	Bordbar and Colleagues, 2010
L-Aspartate	ASP(c,mt)[c]	-0.0886	-0.180462	Bordbar and Colleagues, 2010
ATP	ATP(c,mt)[c]	-57.03	-45.03	Bordbar and Colleagues, 2010
Biotin	BIOTIN(c,mt)[c]	-2e-06
Branched D-glucan monomer	BRANCHED_GLUCAN(c,mt)[c]	-0.2352
C78-alpha-mycolate-PP	C78MYCOLATEPP(c,mt)[c]	-0.0295
Cardiolipin	CAL(c,mt)[c]	-0.0091
Coenzyme A	COA(c,mt)[c]	-0.0132
B12 Coenzyme	COB12(c,mt)[c]	-1e-05
CTP	CTP(c,mt)[c]	-0.0168
L-Cysteine	CYS(c,mt)[c]	-0.0155	-0.033	Bordbar and Colleagues, 2010
dATP	DATP(c,mt)[c]	-0.0102
dCTP	DCTP(c,mt)[c]	-0.0194
dGTP	DGTP(c,mt)[c]	-0.0194
phthiodiocerol dimycocerosate DIMA membrane associated	DIMAM(c,mt)[c]	-0.0008
phthiodiolone dimycocerosate DIMB membrane associated	DIMBM(c,mt)[c]	-0.0008
Dihydrolipoamide	DLIPO(c,mt)[c]	-0.001
dTTP	DTTP(c,mt)[c]	-0.0102
FAD	FAD(c,mt)[c]	-0.0129
Fe2+	FE2(c,mt)[c]	-0.0008
Fe3+	FE3(c,mt)[c]	-0.0008
Reduced ferredoxin	FERI(c,mt)[c]	-0.0008
Oxidized ferredoxin	FERO(c,mt)[c]	-0.0008
FMN	FMN(c,mt)[c]	-0.0222
GDP-L-fucose	GDPFUC(c,mt)[c]	-0.024
GDP-mannose	GDPMAN(c,mt)[c]	-0.0001
Glycerol	GL(c,mt)[c]	-0.0184
D-Glucose	GLC(c,mt)[c]	-0.4661
L-Glutamine	GLN(c,mt)[c]	-0.1384
L-Glutamate	GLU(c,mt)[c]	-0.1625
Glycine	GLY(c,mt)[c]	-0.158	-0.503712	Bordbar and Colleagues, 2010
GTP	GTP(c,mt)[c]	-0.0168
Water	H2O(c,mt)[c]	-57	-45	Bordbar and Colleagues, 2010
Heme O	HEMEFE2(c,mt)[c]	-0.0008
Heme A	HEMEFE3(c,mt)[c]	-0.0008
L-Histidine	HIS(c,mt)[c]	-0.0343	-0.0609255	Bordbar and Colleagues, 2010
hydroxyphthioceranoyl-CoA	HYDROXYPHTHIOCERANOYLCOA(c,mt)[c]	-0.0064
L-Isoleucine	ILE(c,mt)[c]	-0.0642	-0.131597	Bordbar and Colleagues, 2010
L-Leucine	LEU(c,mt)[c]	-0.1483	-0.307059	Bordbar and Colleagues, 2010
L-Lysine	LYS(c,mt)[c]	-0.0317	-0.058635	Bordbar and Colleagues, 2010
D-Mannose	MAN(c,mt)[c]	-0.1752
Mycobactin with octadecanoyl group	MBTC18ANOYL(c,mt)[c]	-0.0003	-0.0018725	Bordbar and Colleagues, 2010
Mycobactin with octadecenoyl group	MBTC18ENOYL(c,mt)[c]	-0.0003	-0.0018725	Bordbar and Colleagues, 2010
Mycobactin with malonyl group	MBTMAL(c,mt)[c]	-0.0003	-0.0018725	Bordbar and Colleagues, 2010
L-Methionine	MET(c,mt)[c]	-0.0285	-0.0523335	Bordbar and Colleagues, 2010
Molybdopterin	MOLYBDOPTERIN(c,mt)[c]	-0.0008
Menaquinone	MQ(c,mt)[c]	-0.0118
S-Methyl-5-thio-D-ribose 1-phosphate	MTR1P(c,mt)[c]	-0.0035
Mycolipanoate	MYCOLIPANOATE(c,mt)[c]	-0.0001
Mycolipdienoate	MYCOLIPDIENOATE(c,mt)[c]	-0.0002
Mycolipenoate	MYCOLIPENOATE(c,mt)[c]	-0.0004
Mycothiol	MYCOTHIOL(c,mt)[c]	-0.0131
NAD+	NAD(c,mt)[c]	-0.0152
NADP+	NADP(c,mt)[c]	-0.0136
Phosphatidylethanolamine	PE(c,mt)[c]	-0.0036
PENTA-METHYL-TRICONTANOYL-COA	PENTAMETHYLTRICONTANOYLCOA(c,mt)[c]	-0.0001
Phenol-phthiodiocerol dimycocerosate PHDIMA membrane associated	PHDIMAM(c,mt)[c]	-0.003
Phenol-phthiodiolone dimycocerosate PHDIMB membrane associated	PHDIMBM(c,mt)[c]	-0.003
L-Phenylalanine	PHE(c,mt)[c]	-0.0429	-0.072153	Bordbar and Colleagues, 2010
Orthophosphate	PI(c,mt)[c]	57	45	Bordbar and Colleagues, 2010
Guanosine 3-diphosphate 5-triphosphate	PPGPPP(c,mt)[c]	-0.0008
D-Mannosyl-1-phosphoundecaprenol	PPM(c,mt)[c]	-0.0256
L-Proline	PRO(c,mt)[c]	-0.0924	-0.207051	Bordbar and Colleagues, 2010
Pyridoxal phosphate	PYRA5P(c,mt)[c]	-0.000223
Ribose	RIB(c,mt)[c]	-0.0511
S-Adenosyl-L-homocysteine	SAH(c,mt)[c]	0.0347
S-Adenosyl-L-methionine	SAM(c,mt)[c]	-0.0347
L-Serine	SER(c,mt)[c]	-0.0892	-0.215095	Bordbar and Colleagues, 2010
Siroheme	SIROHEME(c,mt)[c]	-0.0008
sulfolipid-1	SL1(c,mt)[c]	-0.0064
Spermidine	SPRMD(c,mt)[c]	-0.0035
Triacylglycerol	TAG(c,mt)[c]	-0.0713
Tetrahydrofolate	THF(c,mt)[c]	-0.0008
Thiamin diphosphate	THIPP(c,mt)[c]	-0.0008
L-Threonine	THR(c,mt)[c]	-0.0917	-0.203568	Bordbar and Colleagues, 2010
alpha,alpha-Trehalose 6-phosphate	TRE6P(c,mt)[c]	-0.0183
alpha,alpha-Trehalose 6-mycolate	TREHALOSEMONOMYCOLATE(c,mt)[c]	-0.0295
L-Tryptophan	TRP(c,mt)[c]	-0.0218	-0.030186	Bordbar and Colleagues, 2010
L-Tyrosine	TYR(c,mt)[c]	-0.0308	-0.047634	Bordbar and Colleagues, 2010
UDP-N-acetylmuramate	UDPNAM(c,mt)[c]	-0.0397
UTP	UTP(c,mt)[c]	-0.0088
L-Valine	VAL(c,mt)[c]	-0.1373	-0.30874	Bordbar and Colleagues, 2010
