# Supplementary material for: Dual RNA Sequencing of Mycobacterium tuberculosis-Infected Human Splenic Macrophages Reveals a Strain-Dependent Host–Pathogen Response to Infection
Source: Int J Mol Sci. 2022 Feb 4;23(3):1803. doi: 10.3390/ijms23031803 (PMC8836425; doi:10.3390/ijms23031803)
Supplement: Supplementary file 1 [file ijms-23-01803-s001.zip › ijms-1491819-supplementary/Supplementary Table S9. Reaction List Flux Balance Analysis.xlsx]

## Sheet: Reaction_List_FVA
Abbreviation	Description	Reaction	GPR	Lower bound	Upper bound	Objective	Subsystem	FVAmin	FVAmax
DM_13_cis_oretn_n_am	13-cis-oxo-retinoic acid demand	13-cis-oretn(n,am) ->	0	0	0	0	Exchange/demand reaction macrophage	0	0
DM_13_cis_retn_n_am	13-cis-retinoate demand	13-cis-retn(n,am) ->	0	0	0	0	Exchange/demand reaction macrophage	0	0
DM_Asn_X_Ser_Thr_ly_am	DM Asn-X-Ser/Thr(ly)	Asn-X-Ser/Thr(l,am) ->	0	0	1000	0	Exchange/demand reaction macrophage	0	200
DM_Ser_Gly_Ala_X_Gly_ly_am	DM Ser-Gly/Ala-X-Gly(ly)	Ser-Gly/Ala-X-Gly(l,am) ->	0	0	1000	0	Exchange/demand reaction macrophage	0	0
DM_Ser_Thr_ly_am	DM Ser/Thr(ly)	Ser/Thr(l,am) ->	0	0	1000	0	Exchange/demand reaction macrophage	0	166.667
DM_atp_c_am	DM atp(c)	atp(c,am) + h2o(c,am) -> adp(c,am) + h(c,am) + pi(c,am)	0	0	1000	0	Exchange/demand reaction macrophage	0	1000
DM_avite1_c_am	alpha-Tocopherol demand	avite1(c,am) ->	0	0	1000	0	Exchange/demand reaction macrophage	0	1000
DM_avite2_c_am	alpha-Tocotrienol demand	avite2(c,am) ->	0	0	1000	0	Exchange/demand reaction macrophage	0	1000
DM_bvite_c_am	beta-tocopherol demand	bvite(c,am) ->	0	0	1000	0	Exchange/demand reaction macrophage	0	1000
DM_datp_m_am	dATP demand	datp(m,am) ->	0	0	1000	0	Exchange/demand reaction macrophage	0	1000
DM_datp_n_am	DM datp(n)	datp(n,am) ->	0	0	1000	0	Exchange/demand reaction macrophage	0	1000
DM_dctp_m_am	dCTP demand	dctp(m,am) ->	0	0	1000	0	Exchange/demand reaction macrophage	0	1000
DM_dctp_n_am	DM dctp(n)	dctp(n,am) ->	0	0	1000	0	Exchange/demand reaction macrophage	0	1000
DM_dgtp_m_am	DM dgtp(m)	dgtp(m,am) ->	0	0	1000	0	Exchange/demand reaction macrophage	0	1000
DM_dgtp_n_am	DM dgtp(n)	dgtp(n,am) ->	0	0	1000	0	Exchange/demand reaction macrophage	0	1000
DM_dsT_antigen_g_am	0	dsT(antigen(g,am) ->	0	0	1000	0	macrophage	0	166.667
DM_dttp_m_am	dTTP demand	dttp(m,am) ->	0	0	1000	0	Exchange/demand reaction macrophage	0	1000
DM_dttp_n_am	DM dttp(n)	dttp(n,am) ->	0	0	1000	0	Exchange/demand reaction macrophage	0	1000
DM_ethamp_r_am	0	ethamp(r,am) ->	0	0	1000	0	macrophage	0	1000
DM_gpi_sig[er]am	0	gpi(sig(r,am) ->	0	0	1000	0	macrophage	0	0
DM_kdn_c_am	0	kdn(c,am) ->	0	0	1000	0	macrophage	0	1000
DM_m_em_3gacpail_prot_hs_r_am	0	m[em,am]3gacpail(prot(hs(r,am) ->	0	0	1000	0	macrophage	0	0
DM_mem2emgacpail_prot_hs_r_am	DM mem2emgacpail prot hs(r)	mem2emgacpail(prot(hs(r,am) ->	0	0	1000	0	Exchange/demand reaction macrophage	0	0
DM_n5m2masn_g_am	DM n5m2masn(g)	n5m2masn(g,am) ->	0	0	1000	0	Exchange/demand reaction macrophage	0	100
DM_oretn_n_am	4-oxo-retonoic acid demand	oretn(n,am) ->	0	0	1000	0	Exchange/demand reaction macrophage	0	0
DM_sTn_antigen_g_am	0	sTn(antigen(g,am) ->	0	0	1000	0	macrophage	0	200
DM_sprm_c_am	DM sprm(c)	sprm(c,am) ->	0	0	1000	0	Exchange/demand reaction macrophage	0	0
DM_yvite_c_am	gamma-Tocopherol demand	yvite(c,am) ->	0	0	1000	0	Exchange/demand reaction macrophage	0	1000
DM_T_antigen_g_am	DM T antigen(g)	T(antigen(g,am) ->	0	0	1000	0	Exchange/demand reaction macrophage	0	166.667
EX_10fthf[e]	10-Formyltetrahydrofolate exchange	10fthf[e] ->	0	0	1000	0	Exchange/demand reaction macrophage	0	500
EX_10fthf5glu[e]	0	10fthf5glu[e] ->	0	0	1000	0	macrophage	-500	1000
EX_10fthf6glu[e]	0	10fthf6glu[e] ->	0	0	1000	0	macrophage	-1000	1000
EX_10fthf7glu[e]	0	10fthf7glu[e] ->	0	0	1000	0	macrophage	-1000	0
EX_11_cis_retfa[e]	fatty acid 11-cis-retinol exchange	11-cis-retfa[e] ->	0	0	1000	0	Exchange/demand reaction macrophage	-1000	1000
EX_13_cis_retnglc[e]	13-cis-retinoyl glucuronide exchange	13-cis-retnglc[e] ->	0	0	1000	0	Exchange/demand reaction macrophage	0	1000
EX_1glyc_hs[e]	1 acyl phosphoglycerol exchange	1glyc(hs[e]) ->	0	0	1000	0	Exchange/demand reaction macrophage	0	1000
EX_1mncam[e]	0	1mncam[e] ->	0	0	1000	0	macrophage	0	1000
EX_2425dhvitd2[e]	24R,25-Dihyoxyvitamin D2 exchange	2425dhvitd2[e] ->	0	0	1000	0	Exchange/demand reaction macrophage	0	1000
EX_2425dhvitd3[e]	24R,25-Dihydroxyvitamin D3 exchange	2425dhvitd3[e] ->	0	0	1000	0	Exchange/demand reaction macrophage	0	1000
EX_24nph[e]	2,4 dihydroxy nitrophenol exchange	24nph[e] ->	0	0	1000	0	Exchange/demand reaction macrophage	0	1000
EX_25hvitd2[e]	25-Hydroxyvitamin D2 exchange	25hvitd2[e] ->	0	0	1000	0	Exchange/demand reaction macrophage	-1000	0
EX_25hvitd3[e]	25-Hydroxyvitamin D3 exchange	25hvitd3[e] ->	0	0	1000	0	Exchange/demand reaction macrophage	-1000	1000
EX_2hb[e]	2-Hydroxybutyrate exchange	2hb[e] ->	0	0	1000	0	Exchange/demand reaction macrophage	-1000	1000
EX_2mcit[e]	2-Methylcitrate exchange	2mcit[e] ->	0	0	1000	0	Exchange/demand reaction macrophage	0	1000
EX_35cgmp[e]	3,5-Cyclic GMP exchange	35cgmp[e] ->	0	0	1000	0	Exchange/demand reaction macrophage	0	1000
EX_3aib[e]	L-3-Amino-isobutanoate exchange	3aib[e] ->	0	0	1000	0	Exchange/demand reaction macrophage	0	1000
EX_3mlda[e]	3-Methylimidazoleacetic acid exchange	3mlda[e] ->	0	0	1000	0	Exchange/demand reaction macrophage	0	1000
EX_4abut[e]	4-Aminobutanoate exchange	4abut[e] ->	0	0	1000	0	Exchange/demand reaction macrophage	-1000	1000
EX_4hdebrisoquine[e]	4 hydroxy debrisoquine exchange	4hdebrisoquine[e] ->	0	0	1000	0	Exchange/demand reaction macrophage	0	1000
EX_4hphac[e]	4-Hydroxyphenylacetate exchange	4hphac[e] ->	0	0	1000	0	Exchange/demand reaction macrophage	0	1000
EX_4mptnl[e]	4-methylpentanal Exchange	4mptnl[e] ->	0	0	1000	0	Exchange/demand reaction macrophage	0	0
EX_4nph[e]	4-Nitrophenol exchange	4nph[e] ->	0	0	1000	0	Exchange/demand reaction macrophage	-1000	0
EX_4nphsf[e]	4-Nitrophenyl sulfate exchange	4nphsf[e] ->	0	0	1000	0	Exchange/demand reaction macrophage	0	1000
EX_4pyrdx[e]	4-Pyridoxate exchange	4pyrdx[e] ->	0	0	1000	0	Exchange/demand reaction macrophage	0	1000
EX_5adtststerone[e]	5alpha-Dihydrotestosterone exchange	5adtststerone[e] ->	0	0	1000	0	Exchange/demand reaction macrophage	-1000	1000
EX_5adtststeroneglc[e]	5alpha-Dihydrotestosterone glucuronide exchange	5adtststeroneglc[e] ->	0	0	1000	0	Exchange/demand reaction macrophage	0	1000
EX_5dhf[e]	0	5dhf[e] ->	0	0	1000	0	macrophage	-500	1000
EX_5fthf[e]	5-Formyltetrahydrofolate exchange	5fthf[e] ->	0	0	1000	0	Exchange/demand reaction macrophage	-1000	0
EX_5htrp[e]	5-Hydroxy-L-tryptophan exchange	5htrp[e] ->	0	0	1000	0	Exchange/demand reaction macrophage	0	1000
EX_5mthf[e]	exchange reaction for 5-Methyltetrahydrofolate	5mthf[e] ->	0	0	1000	0	Exchange/demand reaction macrophage	-1000	1000
EX_5thf[e]	0	5thf[e] ->	0	0	1000	0	macrophage	-500	1000
EX_6dhf[e]	0	6dhf[e] ->	0	0	1000	0	macrophage	-1000	1000
EX_6htststerone[e]	6 beta hydroxy testosterone exchange	6htststerone[e] ->	0	0	1000	0	Exchange/demand reaction macrophage	0	0
EX_6thf[e]	0	6thf[e] ->	0	0	1000	0	macrophage	-1000	1000
EX_7dhf[e]	0	7dhf[e] ->	0	0	1000	0	macrophage	-1000	0
EX_7thf[e]	0	7thf[e] ->	0	0	1000	0	macrophage	-1000	0
EX_9_cis_retfa[e]	fatty acid 9-cis-retinol exchange	9-cis-retfa[e] ->	0	0	1000	0	Exchange/demand reaction macrophage	-1000	1000
EX_CLPND[e]	clupanodonic acid (docosapentaenoic (n-3)) exchange	clpnd[e] ->	0	0	1000	0	Exchange/demand reaction macrophage	-1000	1000
EX_Lcystin[e]	L-Cystine exchange	Lcystin[e] ->	0	0	1000	0	Exchange/demand reaction macrophage	0	0
EX_Rtotal[e]	R total exchange	Rtotal[e] ->	0	0	1000	0	Exchange/demand reaction macrophage	-1000	1000
EX_Rtotal2[e]	0	Rtotal2[e] ->	0	0	1000	0	macrophage	-1000	1000
EX_Rtotal3[e]	0	Rtotal3[e] ->	0	0	1000	0	macrophage	-1000	1000
EX_Tyr_ggn[e]	Tyr-194 of apo-glycogenin protein (primer for glycogen synthesis) exchange	Tyr-ggn[e] ->	0	0	1000	0	Exchange/demand reaction macrophage	0	1000
EX_abt[e]	L-Arabinitol exchange	abt[e] ->	0	0	1000	0	Exchange/demand reaction macrophage	0	1000
EX_ac[e]	Acetate exchange	ac[e] ->	0	0	1000	0	Exchange/demand reaction macrophage	-1000	1000
EX_acac[e]	Acetoacetate exchange	acac[e] ->	0	0	1000	0	Exchange/demand reaction macrophage	-1000	1000
EX_acald[e]	Acetaldehyde exchange	acald[e] ->	0	0	1000	0	Exchange/demand reaction macrophage	-1000	1000
EX_acetone[e]	Acetone exchange	acetone[e] ->	0	0	1000	0	Exchange/demand reaction macrophage	-1000	1000
EX_acgalfucgalacgalfuc12gal14acglcgalgluside_hs[e]	Type IIIA glycolipid exchange	acgalfucgalacgalfuc12gal14acglcgalgluside(hs[e]) ->	0	0	1000	0	Exchange/demand reaction macrophage	0	0
EX_acgalfucgalacgalfucgalacglcgal14acglcgalgluside_hs[e]	Type IIIAb exchange	acgalfucgalacgalfucgalacglcgal14acglcgalgluside(hs[e]) ->	0	0	1000	0	Exchange/demand reaction macrophage	0	0
EX_acgam[e]	0	acgam[e] ->	0	0	1000	0	macrophage	0	1000
EX_ach[e]	Acetylcholine exchange	ach[e] ->	0	0	1000	0	Exchange/demand reaction macrophage	-1000	0
EX_acn13acngalgbside_hs[e]	0	acn13acngalgbside(hs[e]) ->	0	0	1000	0	macrophage	0	0
EX_acn23acngalgbside_hs[e]	0	acn23acngalgbside(hs[e]) ->	0	0	1000	0	macrophage	0	0
EX_acnacngal14acglcgalgluside_hs[e]	0	acnacngal14acglcgalgluside(hs[e]) ->	0	0	1000	0	macrophage	0	0
EX_acnacngalgbside_hs[e]	0	acnacngalgbside(hs[e]) ->	0	0	1000	0	macrophage	0	0
EX_acngalacglcgal14acglcgalgluside_hs[e]	0	acngalacglcgal14acglcgalgluside(hs[e]) ->	0	0	1000	0	macrophage	0	0
EX_ade[e]	Adenine exchange	ade[e] ->	0	0	1000	0	Exchange/demand reaction macrophage	-1000	1000
EX_adn[e]	exchange reaction for Adenosine	adn[e] ->	0	0	1000	0	Exchange/demand reaction macrophage	-1000	1000
EX_adp	0	adp[e] ->	0	0	1000	0	macrophage	-1000	0
EX_adprbp[e]	ADPribose 2-phosphate exchange	adprbp[e] ->	0	0	1000	0	Exchange/demand reaction macrophage	0	1000
EX_adprib[e]	ADPribose exchange	adprib[e] ->	0	0	1000	0	Exchange/demand reaction macrophage	-1000	1000
EX_adrn[e]	adrenic acid exchange	adrn[e] ->	0	0	1000	0	Exchange/demand reaction macrophage	-1000	583.76
EX_adrnl[e]	Adrenaline exchange	adrnl[e] ->	0	0	1000	0	Exchange/demand reaction macrophage	0	1000
EX_aflatoxin[e]	aflatoxin B1 exchange	aflatoxin[e] ->	0	0	1000	0	Exchange/demand reaction macrophage	-1000	0
EX_ahandrostanglc[e]	Etiocholan-3alpha-ol-17-one 3-glucuronide exchange	ahandrostanglc[e] ->	0	0	1000	0	Exchange/demand reaction macrophage	0	0
EX_ak2lgchol_hs[e]	1-alkyl 2-lysoglycerol 3-phosphocholine exchange	ak2lgchol(hs[e]) ->	0	0	1000	0	Exchange/demand reaction macrophage	-1000	1000
EX_akg[e]	2-Oxoglutarate exchange	akg[e] ->	0	0	1000	0	Exchange/demand reaction macrophage	-1000	1000
EX_ala_B[e]	beta-Alanine exchange	ala-B[e] ->	0	0	1000	0	Exchange/demand reaction macrophage	0	0
EX_ala_D[e]	D-Alanine exchange	ala-D[e] ->	0	0	1000	0	Exchange/demand reaction macrophage	-1000	1000
EX_ala_L[e]	exchange reaction for L-alanine	ala-L[e] ->	0	0	1000	0	Exchange/demand reaction macrophage	-1000	1000
EX_aldstrn[e]	Aldosterone exchange	aldstrn[e] ->	0	0	1000	0	Exchange/demand reaction macrophage	0	0
EX_amp[e]	0	amp[e] ->	0	0	1000	0	macrophage	-1000	1000
EX_andrstrn[e]	Androsterone exchange	andrstrn[e] ->	0	0	1000	0	Exchange/demand reaction macrophage	-1000	1000
EX_andrstrnglc[e]	androsterone glucuronide exchange	andrstrnglc[e] ->	0	0	1000	0	Exchange/demand reaction macrophage	0	1000
EX_aqcobal[e]	Aquacob(III)alamin exchange	aqcobal[e] ->	0	-1	1	0	Exchange/demand reaction macrophage	-1000	0
EX_arab_L[e]	L-Arabinose exchange	arab-L[e] ->	0	0	1000	0	Exchange/demand reaction macrophage	-1000	0
EX_arach[e]	exchange reaction for arachidate	arach[e] ->	0	0	1000	0	Exchange/demand reaction macrophage	-1000	500
EX_arachd[e]	nC20:4 exchange	arachd[e] ->	0	0	1000	0	Exchange/demand reaction macrophage	-1000	8.64791e-26
EX_arg_L[e]	L-Arginine exchange	arg-L[e] <=>	0	-0.070285	0.005786	0	Exchange/demand reaction macrophage	-1000	0
EX_ascb_L[e]	L-Ascorbate exchange	ascb-L[e] ->	0	0	1000	0	Exchange/demand reaction macrophage	-1000	1000
EX_asn_L[e]	exchange reaction for L-asparagine	asn-L[e] ->	0	-0.037002	0.005679	0	Exchange/demand reaction macrophage	-1000	1000
EX_asp_D[e]	D-Aspartate exchange	asp-D[e] ->	0	0	1000	0	Exchange/demand reaction macrophage	0	0
EX_asp_L[e]	L-Aspartate exchange	asp-L[e] ->	0	-0.017289	0.016442	0	Exchange/demand reaction macrophage	-1000	0
EX_atp[e]	ATP exchange	atp[e] ->	0	0	1000	0	Exchange/demand reaction macrophage	-1000	0
EX_avite1[e]	alpha-Tocopherol exchange	avite1[e] ->	0	0	1000	0	Exchange/demand reaction macrophage	-1000	0
EX_avite2[e]	alpha-Tocotrienol exchange	avite2[e] ->	0	0	1000	0	Exchange/demand reaction macrophage	-1000	0
EX_bhb[e]	(R)-3-Hydroxybutanoate transport via H+ symport	bhb[e] ->	0	0	1000	0	Exchange/demand reaction macrophage	-0.0087278	1000
EX_bildglcur[e]	Bilirubin beta-diglucuronide exchange	bildglcur[e] ->	0	0	1000	0	Exchange/demand reaction macrophage	0	1000
EX_bilglcur[e]	exchange reaction for blirubin mono-glucuronide	bilglcur[e] ->	0	0	1000	0	Exchange/demand reaction macrophage	-1000	1000
EX_bilirub[e]	Bilirubin exchange	bilirub[e] ->	0	0	1000	0	Exchange/demand reaction macrophage	-1000	1000
EX_biocyt[e]	Biocytin exchange	biocyt[e] ->	0	0	1000	0	Exchange/demand reaction macrophage	-1000	0
EX_btn[e]	Biotin exchange	btn[e] ->	0	-1	0	0	Exchange/demand reaction macrophage	0	1000
EX_but[e]	Butyrate (n-C4:0) exchange	but[e] <=>	0	-0.0038	1000	0	Exchange/demand reaction macrophage	0	0
EX_bvite[e]	beta-tocopherol exchange	bvite[e] ->	0	0	1000	0	Exchange/demand reaction macrophage	-1000	0
EX_bz[e]	Benzoate exchange	bz[e] ->	0	-1	1	0	Exchange/demand reaction macrophage	0	0
EX_ca2[e]	Calcium exchange	ca2[e] <=>	0	-1	1	0	Exchange/demand reaction macrophage	-1000	0
EX_camp[e]	0	camp[e] ->	0	0	1000	0	macrophage	0	1000
EX_cca_d3[e]	0	cca(d3[e]) ->	0	0	1000	0	macrophage	0	0
EX_cgly[e]	Cys-Gly exchange	cgly[e] ->	0	0	1000	0	Exchange/demand reaction macrophage	-1000	1000
EX_chol[e]	exchange reaction for Choline	chol[e] ->	0	-0.004596	0.000521	0	Exchange/demand reaction macrophage	-1000	1000
EX_cholate[e]	exchange reaction for cholate	cholate[e] ->	0	0	1000	0	Exchange/demand reaction macrophage	0	0
EX_chsterol[e]	exchange reaction for cholesterol	chsterol[e] ->	0	0	1	0	Exchange/demand reaction macrophage	0	1000
EX_chtn[e]	chitin exchange	chtn[e] ->	0	0	1000	0	Exchange/demand reaction macrophage	-333.333	0
EX_cit[e]	Citrate exchange	cit[e] ->	0	0	1000	0	Exchange/demand reaction macrophage	-1000	1000
EX_cl[e]	exchange reaction for Chloride	cl[e] <=>	0	-1	1	0	Exchange/demand reaction macrophage	-1000	1.38255e-23
EX_cmp[e]	CMP exchange	cmp[e] ->	0	0	1000	0	Exchange/demand reaction macrophage	-1000	0
EX_co[e]	Carbon monoxide exchange	co[e] ->	0	0	1000	0	Exchange/demand reaction macrophage	-1000	1000
EX_co2[e]	CO2 exchange	co2[e] ->	0	0	1	0	Exchange/demand reaction macrophage	-1000	1000
EX_coumarin[e]	coumarin exchange	coumarin[e] ->	0	0	1000	0	Exchange/demand reaction macrophage	-1000	0
EX_creat[e]	Creatine exchange	creat[e] ->	0	0	1000	0	Exchange/demand reaction macrophage	-1000	1000
EX_crmp_hs[e]	Ceramide 1-phosphate exchange	crmp(hs[e]) ->	0	0	1000	0	Exchange/demand reaction macrophage	0	1000
EX_crn[e]	exchange reaction for L-Carnitine	crn[e] ->	0	0	1000	0	Exchange/demand reaction macrophage	-1.8145e-13	-1.8145e-13
EX_crtsl[e]	cortisol Exchange	crtsl[e] ->	0	0	1000	0	Exchange/demand reaction macrophage	0	0
EX_crtstrn[e]	corticosterone Exchange	crtstrn[e] ->	0	0	1000	0	Exchange/demand reaction macrophage	0	0
EX_crvnc[e]	nC22:6 exchange	crvnc[e] ->	0	0	1000	0	Exchange/demand reaction macrophage	-1000	0
EX_csn[e]	Cytosine exchange	csn[e] ->	0	0	1000	0	Exchange/demand reaction macrophage	0	0
EX_cspg_a[e]	0	cspg(a[e]) ->	0	0	1000	0	macrophage	0	0
EX_cspg_b[e]	0	cspg(b[e]) ->	0	0	1000	0	macrophage	0	0
EX_cspg_c[e]	0	cspg(c[e]) ->	0	0	1000	0	macrophage	0	0
EX_cspg_d[e]	0	cspg(d[e]) ->	0	0	1000	0	macrophage	0	0
EX_cspg_e[e]	0	cspg(e[e]) ->	0	0	1000	0	macrophage	0	0
EX_cyan[e]	Hydrogen cyanide exchange	cyan[e] ->	0	0	1000	0	Exchange/demand reaction macrophage	-1000	0
EX_cys_L[e]	exchange reaction for L-cysteine	cys-L[e] ->	0	-0.608543	0.193094	0	Exchange/demand reaction macrophage	-1000	1000
EX_cytd[e]	exchange reaction for Cytidine	cytd[e] ->	0	0	1000	0	Exchange/demand reaction macrophage	-1000	1000
EX_dad_2[e]	exchange reaction for 2-deoxyadenosine	dad-2[e] ->	0	0	1000	0	Exchange/demand reaction macrophage	-1000	1000
EX_dag_hs[e]	exchange reaction for diglyceride	dag(hs[e]) ->	0	0	1000	0	Exchange/demand reaction macrophage	-1000	1000
EX_dcsptn1[e]	docosa-4,7,10,13,16-pentaenoic acid (n-6) exchange	dcsptn1[e] ->	0	0	1000	0	Exchange/demand reaction macrophage	-606.526	1000
EX_dcyt[e]	exchange reaction for Deoxycytidine	dcyt[e] ->	0	0	1000	0	Exchange/demand reaction macrophage	-1000	1000
EX_debrisoquine[e]	debrisoquine exchange	debrisoquine[e] ->	0	0	1000	0	Exchange/demand reaction macrophage	-1000	0
EX_dgchol[e]	Chenodeoxyglycocholate exchange	dgchol[e] ->	0	0	1000	0	Exchange/demand reaction macrophage	0	0
EX_dgsn[e]	exchange reaction for Deoxyguanosine	dgsn[e] ->	0	0	1000	0	Exchange/demand reaction macrophage	-1000	1000
EX_dhdascb[e]	exchange reaction for dehydroascorbide(1-)	dhdascb[e] ->	0	0	1000	0	Exchange/demand reaction macrophage	-1000	1000
EX_dheas[e]	Dehydroepiandrosterone sulfate exchange	dheas[e] ->	0	0	1000	0	Exchange/demand reaction macrophage	-1000	0
EX_dhf[e]	7,8-Dihydrofolate exchange	dhf[e] ->	0	0	1000	0	Exchange/demand reaction macrophage	0	500
EX_digalsgalside_hs[e]	Digalactosylceramidesulfate exchange	digalsgalside(hs[e]) ->	0	0	1000	0	Exchange/demand reaction macrophage	0	0
EX_din[e]	exchange reaction for Deoxyinosine	din[e] ->	0	0	1000	0	Exchange/demand reaction macrophage	-1000	1000
EX_dlnlcg[e]	dihomo-gamma-linolenic acid (n-6) exchange	dlnlcg[e] ->	0	0	1000	0	Exchange/demand reaction macrophage	-800.512	0
EX_dmhptcrn[e]	2,6 dimethylheptanoyl carnitine exchange	dmhptcrn[e] ->	0	0	1000	0	Exchange/demand reaction macrophage	0	0
EX_dopa[e]	Dopamine exchange	dopa[e] ->	0	0	1000	0	Exchange/demand reaction macrophage	-1000	0
EX_dopasf[e]	Dopamine 3-O-sulfate exchange	dopasf[e] ->	0	0	1000	0	Exchange/demand reaction macrophage	0	1000
EX_drib[e]	Deoxyribose exchange	drib[e] ->	0	0	1000	0	Exchange/demand reaction macrophage	0	1000
EX_duri[e]	exchange reaction for Deoxyuridine	duri[e] ->	0	0	1000	0	Exchange/demand reaction macrophage	-1000	1000
EX_eaflatoxin[e]	8,9 epxoy aflatoxin B1 exchange	eaflatoxin[e] ->	0	0	1000	0	Exchange/demand reaction macrophage	0	1000
EX_ebastine[e]	ebastine exchange	ebastine[e] ->	0	0	1000	0	Exchange/demand reaction macrophage	0	0
EX_ebastineoh[e]	hydroxylated ebastine exchange	ebastineoh[e] ->	0	0	1000	0	Exchange/demand reaction macrophage	0	0
EX_eicostet[e]	eicosatetranoic acid exchange	eicostet[e] ->	0	0	1000	0	Exchange/demand reaction macrophage	-1000	0
EX_elaid[e]	elaidic acid exchange	elaid[e] ->	0	0	1000	0	Exchange/demand reaction macrophage	-1000	1000
EX_estradiol[e]	estradiol exchange	estradiol[e] ->	0	0	1000	0	Exchange/demand reaction macrophage	-1000	1000
EX_estradiolglc[e]	estradiol glucuronide exchange	estradiolglc[e] ->	0	0	1000	0	Exchange/demand reaction macrophage	0	1000
EX_estriolglc[e]	16-Glucuronide-estriol exchange	estriolglc[e] ->	0	0	1000	0	Exchange/demand reaction macrophage	0	0
EX_estroneglc[e]	estrone glucuronide exchange	estroneglc[e] ->	0	0	1000	0	Exchange/demand reaction macrophage	0	1000
EX_estrones[e]	Estrone 3-sulfate exchange	estrones[e] ->	0	0	1000	0	Exchange/demand reaction macrophage	-1000	1000
EX_etoh[e]	Ethanol exchange	etoh[e] ->	0	0	1000	0	Exchange/demand reaction macrophage	-1000	0
EX_fe2[e]	EX_fe2(u)	fe2[e] ->	0	-1	0	0	Exchange/demand reaction macrophage	-1000	0
EX_fol[e]	exchange reaction for Folate	fol[e] ->	0	-4.6e-05	0.000198	0	Exchange/demand reaction macrophage	-1000	0
EX_for[e]	Formate exchange	for[e] ->	0	0	1000	0	Exchange/demand reaction macrophage	0	1000
EX_fru[e]	exchange reaction for D-Fructose	fru[e] ->	0	0	1000	0	Exchange/demand reaction macrophage	-1000	1000
EX_fuc_L[e]	L-Fucose exchange	fuc-L[e] ->	0	0	1000	0	Exchange/demand reaction macrophage	0	1000
EX_fuc13galacglcgal14acglcgalgluside_hs[e]	III3Fuc-nLc6Cer exchange	fuc13galacglcgal14acglcgalgluside(hs[e]) ->	0	0	1000	0	Exchange/demand reaction macrophage	0	0
EX_fuc14galacglcgalgluside_hs[e]	Lea glycolipid exchange	fuc14galacglcgalgluside(hs[e]) ->	0	0	1000	0	Exchange/demand reaction macrophage	0	0
EX_fucacgalfucgalacglcgalgluside_hs[e]	(Gal)2 (GalNAc)1 (Glc)1 (GlcNAc)1 (LFuc)2 (Cer)1 exchange	fucacgalfucgalacglcgalgluside(hs[e]) ->	0	0	1000	0	Exchange/demand reaction macrophage	0	0
EX_fucacngal14acglcgalgluside_hs[e]	IV3-a-NeuAc,III3-a-Fuc-nLc4Cer exchange	fucacngal14acglcgalgluside(hs[e]) ->	0	0	1000	0	Exchange/demand reaction macrophage	0	0
EX_fucacngalacglcgalgluside_hs[e]	0	fucacngalacglcgalgluside(hs[e]) ->	0	0	1000	0	macrophage	0	0
EX_fucfuc12gal14acglcgalgluside_hs[e]	Ley glycolipid exchange	fucfuc12gal14acglcgalgluside(hs[e]) ->	0	0	1000	0	Exchange/demand reaction macrophage	0	0
EX_fucfuc132galacglcgal14acglcgalgluside_hs[e]	V3Fuc,III3Fuc-nLc6Cer exchange	fucfuc132galacglcgal14acglcgalgluside(hs[e]) ->	0	0	1000	0	Exchange/demand reaction macrophage	0	0
EX_fucfucfucgalacglc13galacglcgal14acglcgalgluside_hs[e]	(Gal)4 (Glc)1 (GlcNAc)3 (LFuc)3 (Cer)1 exchange	fucfucfucgalacglc13galacglcgal14acglcgalgluside(hs[e]) ->	0	0	1000	0	Exchange/demand reaction macrophage	0	0
EX_fucfucfucgalacglcgal14acglcgalgluside_hs[e]	(Gal)3 (Glc)1 (GlcNAc)2 (LFuc)3 (Cer)1 exchange	fucfucfucgalacglcgal14acglcgalgluside(hs[e]) ->	0	0	1000	0	Exchange/demand reaction macrophage	0	0
EX_fucfucgalacglcgalgluside_hs[e]	Leb glycolipid exchange	fucfucgalacglcgalgluside(hs[e]) ->	0	0	1000	0	Exchange/demand reaction macrophage	0	0
EX_fucgal14acglcgalgluside_hs[e]	Lacto-N-fucopentaosyl III ceramide exchange	fucgal14acglcgalgluside(hs[e]) ->	0	0	1000	0	Exchange/demand reaction macrophage	0	0
EX_fucgalfucgalacglcgalgluside_hs[e]	(Gal)3 (Glc)1 (GlcNAc)1 (LFuc)2 (Cer)1 exchange	fucgalfucgalacglcgalgluside(hs[e]) ->	0	0	1000	0	Exchange/demand reaction macrophage	0	0
EX_fucgalgbside_hs[e]	fucosyl galactosylgloboside (homo sapiens) exchange	fucgalgbside(hs[e]) ->	0	0	1000	0	Exchange/demand reaction macrophage	0	0
EX_gal[e]	exchange reaction for D-Galactose	gal[e] ->	0	0	1000	0	Exchange/demand reaction macrophage	-1000	1000
EX_galacglcgalgbside_hs[e]	Gal-GlcNAc-Gal globoside (homo sapiens) exchange	galacglcgalgbside(hs[e]) ->	0	0	1000	0	Exchange/demand reaction macrophage	0	0
EX_galfuc12gal14acglcgalgluside_hs[e]	(Gal)3 (Glc)1 (GlcNAc)1 (LFuc)1 (Cer)1 exchange	galfuc12gal14acglcgalgluside(hs[e]) ->	0	0	1000	0	Exchange/demand reaction macrophage	0	0
EX_galfucgalacglcgal14acglcgalgluside_hs[e]	(Gal)4 (Glc)1 (GlcNAc)2 (LFuc)1 (Cer)1 exchange	galfucgalacglcgal14acglcgalgluside(hs[e]) ->	0	0	1000	0	Exchange/demand reaction macrophage	0	0
EX_galgalfucfucgalacglcgalacglcgal14acglcgalgluside_hs[e]	(Gal)6 (Glc)1 (GlcNAc)3 (LFuc)2 (Cer)1 exchange	galgalfucfucgalacglcgalacglcgal14acglcgalgluside(hs[e]) ->	0	0	1000	0	Exchange/demand reaction macrophage	0	0
EX_galgalgalthcrm_hs[e]	Gal-Gal-Gal-Gal-Gal-Glc-Cer (homo sapiens) exchange	galgalgalthcrm(hs[e]) ->	0	0	1000	0	Exchange/demand reaction macrophage	0	0
EX_gam[e]	0	gam[e] ->	0	0	1000	0	macrophage	-1000	0
EX_gbside_hs[e]	globoside (homo sapiens) exchange	gbside(hs[e]) ->	0	0	1000	0	Exchange/demand reaction macrophage	0	-1.30974e-28
EX_gchola[e]	Glycocholate exchange	gchola[e] ->	0	0	1000	0	Exchange/demand reaction macrophage	0	0
EX_gd1b2_hs[e]	0	gd1b2(hs[e]) ->	0	0	1000	0	macrophage	0	0
EX_gd1c_hs[e]	0	gd1c(hs[e]) ->	0	0	1000	0	macrophage	0	0
EX_gdchola[e]	0	gdchola[e] ->	0	0	1000	0	macrophage	0	0
EX_gdp[e]	GDP exchange	gdp[e] ->	0	0	1000	0	Exchange/demand reaction macrophage	-1000	1000
EX_glc[e]	D-Glucose exchange	glc-D[e] <=>	0	-1	0	0	Exchange/demand reaction macrophage	-1000	1000
EX_gln_L[e]	exchange reaction for L-glutamine	gln-L[e] <=>	0	-0.608543	-0.027744	0	Exchange/demand reaction macrophage	-1000	1000
EX_glu_L[e]	L-Glutamate exchange	glu-L[e] ->	0	-0.007645	0.193094	0	Exchange/demand reaction macrophage	-1000	1000
EX_gluala[e]	5-L-Glutamyl-L-alanine exchange	gluala[e] ->	0	0	1000	0	Exchange/demand reaction macrophage	-1000	1000
EX_gly[e]	exchange reaction for Glycine	gly[e] ->	0	-0.011301	0.023408	0	Exchange/demand reaction macrophage	-1000	1000
EX_glyb[e]	Glycine betaine exchange	glyb[e] ->	0	0	1000	0	Exchange/demand reaction macrophage	0	0
EX_glyc[e]	Glycerol exchange	glyc[e] ->	0	0	1000	0	Exchange/demand reaction macrophage	-1000	1000
EX_glyc_S[e]	(S)-Glycerate exchange	glyc-S[e] ->	0	0	1000	0	Exchange/demand reaction macrophage	0	0
EX_glygn2[e]	glycogen, structure 2 (glycogenin-1,6-{7[1,4-Glc], 4[1,4-Glc]}) exchange	glygn2[e] ->	0	0	1000	0	Exchange/demand reaction macrophage	-437.945	0
EX_glygn4[e]	exchange reaction for glycogen, structure 4 (glycogenin-1,6-{2[1,4-Glc], [1,4-Glc]})	glygn4[e] ->	0	0	1000	0	Exchange/demand reaction macrophage	-1000	437.945
EX_glygn5[e]	exchange reaction for glycogen, structure 5 (glycogenin-2[1,4-Glc])	glygn5[e] ->	0	0	1000	0	Exchange/demand reaction macrophage	-1000	1000
EX_gmp[e]	GMP exchange	gmp[e] ->	0	0	1000	0	Exchange/demand reaction macrophage	-1000	1000
EX_gp1c_hs[e]	0	gp1c(hs[e]) ->	0	0	1000	0	macrophage	0	0
EX_gp1calpha_hs[e]	0	gp1calpha(hs[e]) ->	0	0	1000	0	macrophage	0	0
EX_gq1b_hs[e]	0	gq1b(hs[e]) ->	0	0	1000	0	macrophage	0	0
EX_gq1balpha_hs[e]	0	gq1balpha(hs[e]) ->	0	0	1000	0	macrophage	0	0
EX_gsn[e]	exchange reaction for Guanosine	gsn[e] ->	0	0	1000	0	Exchange/demand reaction macrophage	-1000	1000
EX_gt1a_hs[e]	GT1a (homo sapiens) exchange	gt1a(hs[e]) ->	0	0	1000	0	Exchange/demand reaction macrophage	0	0
EX_gthox[e]	Oxidized glutathione exchange	gthox[e] ->	0	0	1000	0	Exchange/demand reaction macrophage	-500	500
EX_gthrd[e]	Reduced glutathione exchange	gthrd[e] ->	0	-2.01051e-07	7.89725e-05	0	Exchange/demand reaction macrophage	-1000	1000
EX_gtp[e]	GTP exchange	gtp[e] ->	0	0	1000	0	Exchange/demand reaction macrophage	-1000	0
EX_gua[e]	Guanine exchange	gua[e] ->	0	0	1000	0	Exchange/demand reaction macrophage	-1000	1000
EX_h[e]	exchange reaction for proton	h[e] <=>	0	-1000	1000	0	Exchange/demand reaction macrophage	-1000	1000
EX_h2o[e]	H2O exchange	h2o[e] <=>	0	-1	1	0	Exchange/demand reaction macrophage	-1000	1000
EX_h2o2[e]	Hydrogen peroxide exchange	h2o2[e] ->	0	0	1000	0	Exchange/demand reaction macrophage	-1000	1000
EX_ha[e]	hyaluronan exchange	ha[e] ->	0	0	1000	0	Exchange/demand reaction macrophage	-500	1000
EX_ha_pre1[e]	hyaluronan biosynthesis, precursor 1 exchange	ha(pre1[e]) ->	0	0	1000	0	Exchange/demand reaction macrophage	-1000	1000
EX_hco3[e]	Bicarbonate exchange	hco3[e] <=>	0	-10	1000	0	Exchange/demand reaction macrophage	-1000	1000
EX_hcoumarin[e]	hydroxy coumarin exchange	hcoumarin[e] ->	0	0	1000	0	Exchange/demand reaction macrophage	0	1000
EX_hdca[e]	Hexadecanoate (n-C16:0) exchange	hdca[e] ->	0	0	1000	0	Exchange/demand reaction macrophage	-1000	1000
EX_hdcea[e]	exchange reaction for Hexadecenoate (n-C16:1)	hdcea[e] ->	0	0	1000	0	Exchange/demand reaction macrophage	-1000	1000
EX_hestratriol[e]	4,17 dihydroxy estradiol exchange	hestratriol[e] ->	0	0	1000	0	Exchange/demand reaction macrophage	0	1000
EX_hexc[e]	hexacosanoate (n-C26:0) exchange	hexc[e] ->	0	0	1000	0	Exchange/demand reaction macrophage	-1000	0
EX_his_L[e]	exchange reaction for L-histidine	his-L[e] <=>	0	-0.608543	0.193094	0	Exchange/demand reaction macrophage	-1000	-3.16818e-26
EX_hista[e]	Histamine exchange	hista[e] ->	0	0	1000	0	Exchange/demand reaction macrophage	-1000	1000
EX_hom_L[e]	L-Homoserine exchange	hom-L[e] ->	0	0	1000	0	Exchange/demand reaction macrophage	0	0
EX_hpdca[e]	heptadecanoate exchange	hpdca[e] ->	0	0	1000	0	Exchange/demand reaction macrophage	0	0
EX_hspg[e]	0	hspg[e] ->	0	0	1000	0	macrophage	0	0
EX_hxan[e]	Hypoxanthine exchange	hxan[e] ->	0	0	1000	0	Exchange/demand reaction macrophage	-1000	1000
EX_i[e]	Iodide exchange	i[e] ->	0	0	1000	0	Exchange/demand reaction macrophage	0	0
EX_idp[e]	IDP exchange	idp[e] ->	0	0	1000	0	Exchange/demand reaction macrophage	-1000	0
EX_ile_L[e]	L-Isoleucine exchange	ile-L[e] <=>	0	-0.043197	-0.002126	0	Exchange/demand reaction macrophage	-1000	2.67646e-29
EX_imp[e]	IMP exchange	imp[e] ->	0	0	1000	0	Exchange/demand reaction macrophage	0	1000
EX_inost[e]	myo-Inositol exchange	inost[e] ->	0	-1	1	0	Exchange/demand reaction macrophage	-0.842901	1000
EX_ins[e]	Inosine exchange	ins[e] ->	0	0	1000	0	Exchange/demand reaction macrophage	-1000	1000
EX_k[e]	K+ exchange	k[e] <=>	0	-1	1	0	Exchange/demand reaction macrophage	-1000	0
EX_ksi[e]	0	ksi[e] ->	0	0	1000	0	macrophage	-1000	14.2857
EX_ksi_deg1[e]	0	ksi(deg1[e]) ->	0	0	1000	0	macrophage	0	1000
EX_ksii_core2[e]	0	ksii(core2[e]) ->	0	0	1000	0	macrophage	-200	41.6667
EX_ksii_core4[e]	0	ksii(core4[e]) ->	0	0	1000	0	macrophage	-166.667	0
EX_lac_D[e]	D-lactate exchange	lac-D[e] ->	0	0	1000	0	Exchange/demand reaction macrophage	0	1000
EX_lac_L[e]	L-Lactate exchange	lac-L[e] ->	0	0	1000	0	Exchange/demand reaction macrophage	-1000	1000
EX_lcts[e]	Lactose exchange	lcts[e] ->	0	0	1000	0	Exchange/demand reaction macrophage	-1000	500
EX_leu_L[e]	L-Leucine exchange	leu-L[e] <=>	0	-0.05223	-0.003955	0	Exchange/demand reaction macrophage	-1000	2.48357e-13
EX_leuktrA4[e]	leukotriene A4 exchange	leuktrA4[e] ->	0	0	1000	0	Exchange/demand reaction macrophage	-1000	1000
EX_leuktrB4[e]	leukotriene B4 exchange	leuktrB4[e] ->	0	0	1000	0	Exchange/demand reaction macrophage	0	1000
EX_leuktrC4[e]	Leukotriene C4 exchange	leuktrC4[e] ->	0	0	1000	0	Exchange/demand reaction macrophage	-1000	1000
EX_leuktrD4[e]	leukotriene D4 exchange	leuktrD4[e] ->	0	0	1000	0	Exchange/demand reaction macrophage	-1000	1000
EX_leuktrE4[e]	leukotriene E4 exchange	leuktrE4[e] ->	0	0	1000	0	Exchange/demand reaction macrophage	-1000	1000
EX_leuktrF4[e]	leukotriene F4 exchange	leuktrF4[e] ->	0	0	1000	0	Exchange/demand reaction macrophage	-1000	1000
EX_lgnc[e]	lignoceric acid exchange	lgnc[e] ->	0	0	1000	0	Exchange/demand reaction macrophage	-500	1000
EX_lipoate[e]	Lipoate exchange	lipoate[e] ->	0	0	1000	0	Exchange/demand reaction macrophage	0	0
EX_lneldc[e]	0	lneldc[e] ->	0	0	1000	0	macrophage	-1000	1000
EX_lnlc[e]	linoleic acid (all cis C18:2) exchange	lnlc[e] ->	0	0	1000	0	Exchange/demand reaction macrophage	-1000	0
EX_lnlnca[e]	alpha-Linolenic acid exchange	lnlnca[e] ->	0	0	1000	0	Exchange/demand reaction macrophage	-1000	0
EX_lnlncg[e]	gamma-linolenic acid exchange	lnlncg[e] ->	0	0	1000	0	Exchange/demand reaction macrophage	-1000	1000
EX_lpchol_hs[e]	exchange reaction for lysophosphatidylcholine	lpchol(hs[e]) ->	0	0	1000	0	Exchange/demand reaction macrophage	-1000	1000
EX_lys_L[e]	L-Lysine exchange	lys-L[e] <=>	0	-0.038469	-0.005086	0	Exchange/demand reaction macrophage	-1000	1000
EX_mag_hs[e]	Monoacylglycerol 2 (homo sapiens) exchange	mag(hs[e]) ->	0	0	1000	0	Exchange/demand reaction macrophage	-1000	1000
EX_malt[e]	Maltose exchange	malt[e] ->	0	0	1000	0	Exchange/demand reaction macrophage	-1000	1000
EX_man[e]	exchange reaction for D-Mannose	man[e] ->	0	0	1000	0	Exchange/demand reaction macrophage	-1000	1000
EX_meoh[e]	methanol exchange	meoh[e] ->	0	0	1000	0	Exchange/demand reaction macrophage	-1000	55.5556
EX_mepi[e]	Metanephrine exchange	mepi[e] ->	0	0	1000	0	Exchange/demand reaction macrophage	0	1000
EX_mercplaccys[e]	0	mercplaccys[e] ->	0	0	1000	0	macrophage	0	1000
EX_met_L[e]	L-Methionine exchange	met-L[e] <=>	0	-0.014031	-0.001399	0	Exchange/demand reaction macrophage	-1000	-5.87963e-14
EX_mthgxl[e]	Methylglyoxal exchange	mthgxl[e] ->	0	0	1000	0	Exchange/demand reaction macrophage	0	1000
EX_n2m2nmasn[e]	N-Acetyl-beta-D-glucosaminyl-1,2-alpha-D-mannosyl-1,3-(N-acetyl-beta-D-glucosaminyl-1,2-alpha-D-mannosyl-1,6)-(N-acetyl-beta-D-glucosaminyl-1,4)-beta-D-mannosyl-1,4-N-acetyl-beta-D-glucosaminyl-R exchange	n2m2nmasn[e] ->	0	0	1000	0	Exchange/demand reaction macrophage	-200	-7.7429e-29
EX_na1[e]	exchange reaction for Sodium	na1[e] <=>	0	-1	1	0	Exchange/demand reaction macrophage	-1000	-1.64606e-13
EX_nac[e]	Nicotinate exchange	nac[e] ->	0	-0.001838	5.7e-05	0	Exchange/demand reaction macrophage	-1000	0
EX_nad[e]	Nicotinamide adenine dinucleotide exchange	nad[e] ->	0	0	1000	0	Exchange/demand reaction macrophage	-1000	0
EX_nadp[e]	Nicotinamide adenine dinucleotide phosphate exchange	nadp[e] ->	0	0	1000	0	Exchange/demand reaction macrophage	-1000	0
EX_ncam[e]	0	ncam[e] ->	0	0	1000	0	macrophage	-1000	1000
EX_nh4[e]	Ammonia exchange	nh4[e] ->	0	-1	0	0	Exchange/demand reaction macrophage	-1000	1000
EX_no[e]	exchange reaction for NO	no[e] ->	0	0	1000	0	Exchange/demand reaction macrophage	-1000	1000
EX_npthl[e]	Naphthalene exchange	npthl[e] ->	0	0	1000	0	Exchange/demand reaction macrophage	-1000	0
EX_nrpphr[e]	Norepinephrine exchange	nrpphr[e] ->	0	0	1000	0	Exchange/demand reaction macrophage	-1000	1000
EX_nrpphrsf[e]	Sulfate derivative of norepinephrine exchange	nrpphrsf[e] ->	0	0	1000	0	Exchange/demand reaction macrophage	0	1000
EX_nrvnc[e]	nervonic acid exchange	nrvnc[e] ->	0	0	1000	0	Exchange/demand reaction macrophage	-583.333	6.05563e-15
EX_o2[e]	exchange reaction for oxugen	o2[e] <=>	0	-0.3066	0	0	Exchange/demand reaction macrophage	-1000	1000
EX_o2s[e]	Superoxide anion exchange	o2s[e] ->	0	0	1000	0	Exchange/demand reaction macrophage	-1000	1000
EX_oagd3_hs[e]	0	oagd3(hs[e]) ->	0	0	1000	0	macrophage	0	0
EX_oagt3_hs[e]	0	oagt3(hs[e]) ->	0	0	1000	0	macrophage	0	4.20133e-29
EX_ocdca[e]	echange reaction for octadecanoate (n-C18:0)	ocdca[e] <=>	0	-0.1	1000	0	Exchange/demand reaction macrophage	-1000	1.54797e-13
EX_ocdcea[e]	octadecenoate (n-C18:1) exchange	ocdcea[e] <=>	0	-0.0192	1000	0	Exchange/demand reaction macrophage	-1000	0
EX_octa[e]	exchange reaction for octanoate (n-C8:0)	octa[e] ->	0	0	1000	0	Exchange/demand reaction macrophage	-1000	0
EX_oh1	0	oh1[e] ->	0	0	1000	0	macrophage	0	0
EX_onpthl[e]	naphthalene epoxide exchange	onpthl[e] ->	0	0	1000	0	Exchange/demand reaction macrophage	0	1000
EX_orn[e]	Ornithine exchange	orn[e] ->	0	0	1000	0	Exchange/demand reaction macrophage	-1000	0
EX_oxa[e]	Oxalate exchange	oxa[e] ->	0	0	1000	0	Exchange/demand reaction macrophage	0	0
EX_paf_hs[e]	1-alkyl 2-acteylglycerol 3-phosphocholine (homo sapiens) exchange	paf(hs[e]) ->	0	0	1000	0	Exchange/demand reaction macrophage	-1000	1000
EX_pchol_hs[e]	Phosphatidylcholine (homo sapiens) exchange	pchol(hs[e]) ->	0	0	1000	0	Exchange/demand reaction macrophage	-1000	1000
EX_pe_hs[e]	exchange reaction for phosphatidylethanolamine	pe(hs[e]) ->	0	0	1000	0	Exchange/demand reaction macrophage	-669.702	1000
EX_peplys[e]	Peptidyl-L-lysine exchange	peplys[e] ->	0	0	1000	0	Exchange/demand reaction macrophage	0	0
EX_pglyc_hs[e]	phosphatidylglycerol (homo sapiens) exchange	pglyc(hs[e]) ->	0	0	1000	0	Exchange/demand reaction macrophage	-1000	1000
EX_phe_L[e]	exchange reaction for L-phenylalanine	phe-L[e] <=>	0	-0.01461	-0.001669	0	Exchange/demand reaction macrophage	-1000	0
EX_pheme[e]	exchange reaction for heme	pheme[e] ->	0	0	1000	0	Exchange/demand reaction macrophage	-1000	0
EX_phyQ[e]	Phylloquinone exchange	phyQ[e] ->	0	0	1000	0	Exchange/demand reaction macrophage	0	0
EX_phyt[e]	phytanic acid exchange	phyt[e] ->	0	0	1000	0	Exchange/demand reaction macrophage	0	0
EX_pi[e]	Phosphate exchange	pi[e] <=>	0	-1	1	0	Exchange/demand reaction macrophage	-1000	1000
EX_pnto_R[e]	(R)-Pantothenate exchange	pnto-R[e] ->	0	-7.5e-05	5e-06	0	Exchange/demand reaction macrophage	-125	0
EX_ppa[e]	Propionate exchange	ppa[e] ->	0	0	1000	0	Exchange/demand reaction macrophage	-1000	0
EX_prgstrn[e]	Progesterone exchange	prgstrn[e] ->	0	0	1000	0	Exchange/demand reaction macrophage	0	0
EX_pro_D[e]	D-Proline exchange	pro-D[e] ->	0	0	1000	0	Exchange/demand reaction macrophage	0	0
EX_pro_L[e]	L-Proline exchange	pro-L[e] ->	0	-0.002389	0.011564	0	Exchange/demand reaction macrophage	-1000	1000
EX_prostgd2[e]	Prostaglandin D2 exchange	prostgd2[e] ->	0	0	1000	0	Exchange/demand reaction macrophage	0	1000
EX_prostge1[e]	Prostaglandin E1 exchange	prostge1[e] ->	0	0	1000	0	Exchange/demand reaction macrophage	0	0
EX_prostge2[e]	Prostaglandin E2 exchange	prostge2[e] ->	0	0	1000	0	Exchange/demand reaction macrophage	-1000	0
EX_prostgf2[e]	Prostaglandin F2alpha exchange	prostgf2[e] ->	0	0	1000	0	Exchange/demand reaction macrophage	0	1000
EX_ps_hs[e]	phosphatidylserine (homo sapiens) exchange	ps(hs[e]) ->	0	0	1000	0	Exchange/demand reaction macrophage	-1000	1000
EX_ptdca[e]	pentadecanoate exchange	ptdca[e] ->	0	0	1000	0	Exchange/demand reaction macrophage	0	0
EX_pydam[e]	0	pydam[e] ->	0	0	1000	0	macrophage	-1000	1000
EX_pydx[e]	exchange reaction for Pyridoxal	pydx[e] ->	0	0	1000	0	Exchange/demand reaction macrophage	-1000	1000
EX_pydxn[e]	exchange reaction for Pyridoxine	pydxn[e] ->	0	-1	1	0	Exchange/demand reaction macrophage	-1000	1000
EX_pyr[e]	Pyruvate exchange	pyr[e] <=>	0	-0.0568	1000	0	Exchange/demand reaction macrophage	-1000	1000
EX_retfa[e]	fatty acid retinol exchange	retfa[e] ->	0	0	1000	0	Exchange/demand reaction macrophage	-1000	1000
EX_retinol[e]	Retinol exchange	retinol[e] ->	0	0	1000	0	Exchange/demand reaction macrophage	-1000	1000
EX_retinol_9_cis[e]	9-cis-retinol exchange	retinol-9-cis[e] ->	0	0	1000	0	Exchange/demand reaction macrophage	0	1000
EX_retinol_cis_11[e]	cis-11-retinol exchange	retinol-cis-11[e] ->	0	0	1000	0	Exchange/demand reaction macrophage	0	1000
EX_retn[e]	Retinoate exchange	retn[e] ->	0	0	1000	0	Exchange/demand reaction macrophage	-1000	1000
EX_retnglc[e]	retinoyl glucuronide exchange	retnglc[e] ->	0	0	1000	0	Exchange/demand reaction macrophage	0	1000
EX_rib_D[e]	exchange reaction for ribose	rib-D[e] ->	0	0	1000	0	Exchange/demand reaction macrophage	-1000	0
EX_ribflv[e]	exchange reaction for Riboflavin	ribflv[e] ->	0	-1	1	0	Exchange/demand reaction macrophage	-3.45872e-29	0
EX_s2l2fn2m2masn[e]	0	s2l2fn2m2masn[e] ->	0	0	1000	0	macrophage	-1000	90.9091
EX_s2l2n2m2masn[e]	0	s2l2n2m2masn[e] ->	0	0	1000	0	macrophage	0	1000
EX_sarcs[e]	Sarcosine exchange	sarcs[e] ->	0	0	1000	0	Exchange/demand reaction macrophage	0	0
EX_sel[e]	Selenate exchange	sel[e] ->	0	0	1000	0	Exchange/demand reaction macrophage	0	0
EX_ser_D[e]	D-Serine exchange	ser-D[e] ->	0	0	1000	0	Exchange/demand reaction macrophage	0	0
EX_ser_L[e]	exchange reaction for L-serine	ser-L[e] ->	0	-0.067881	-0.004097	0	Exchange/demand reaction macrophage	-1000	1000
EX_sl_L[e]	L-sulfolactate exchange	sl-L[e] ->	0	0	1000	0	Exchange/demand reaction macrophage	0	0
EX_so4[e]	Sulfate exchange	so4[e] <=>	0	-1	1	0	Exchange/demand reaction macrophage	-1000	1000
EX_spc_hs[e]	sphingosylphosphorylcholine (homo sapiens) exchange	spc(hs[e]) ->	0	0	1000	0	Exchange/demand reaction macrophage	-1000	1000
EX_sph1p[e]	Sphinganine 1-phosphate exchange	sph1p[e] ->	0	0	1000	0	Exchange/demand reaction macrophage	-1000	1000
EX_sphs1p[e]	Sphingosine 1-phosphate exchange	sphs1p[e] ->	0	0	1000	0	Exchange/demand reaction macrophage	-1000	1000
EX_srtn[e]	Serotonin exchange	srtn[e] ->	0	0	1000	0	Exchange/demand reaction macrophage	0	1000
EX_strch1[e]	starch, structure 1 (1,6-{7[1,4-Glc], 4[1,4-Glc]}) exchange	strch1[e] ->	0	0	1000	0	Exchange/demand reaction macrophage	-437.945	0
EX_strch2[e]	exchange reaction for starch, structure 2 (1,6-{2[1,4-Glc], [1,4-Glc]})	strch2[e] ->	0	0	1000	0	Exchange/demand reaction macrophage	-1000	437.945
EX_strdnc[e]	stearidonic acid exchange	strdnc[e] ->	0	0	1000	0	Exchange/demand reaction macrophage	-1000	1000
EX_succ[e]	Succinate exchange	succ[e] ->	0	0	1000	0	Exchange/demand reaction macrophage	-1000	1000
EX_tag_hs[e]	triacylglycerol (homo sapiens) exchange	tag(hs[e]) ->	0	0	1	0	Exchange/demand reaction macrophage	-1000	1000
EX_tagat_D[e]	D-Tagatose exchange	tagat-D[e] ->	0	0	1000	0	Exchange/demand reaction macrophage	0	0
EX_taur[e]	Taurine exchange	taur[e] ->	0	0	1000	0	Exchange/demand reaction macrophage	0	1000
EX_tchola[e]	Taurocholic acid exchange	tchola[e] ->	0	0	1000	0	Exchange/demand reaction macrophage	0	0
EX_tcynt[e]	Thiocyanate exchange	tcynt[e] ->	0	0	1000	0	Exchange/demand reaction macrophage	0	1000
EX_tdchola[e]	taurochenodeoxycholate exchange	tdchola[e] ->	0	0	1000	0	Exchange/demand reaction macrophage	0	0
EX_tethex3[e]	tetracosahexaenoic acid, n-3 exchange	tethex3[e] ->	0	0	1000	0	Exchange/demand reaction macrophage	-772.96	1000
EX_tetpent3[e]	tetracosapentaenoic acid, n-3 exchange	tetpent3[e] ->	0	0	1000	0	Exchange/demand reaction macrophage	-1000	0
EX_tetpent6[e]	0	tetpent6[e] ->	0	0	1000	0	macrophage	-782.831	0
EX_tettet6[e]	0	tettet6[e] ->	0	0	1000	0	macrophage	-1000	0
EX_thf[e]	5,6,7,8-Tetrahydrofolate exchange	thf[e] ->	0	0	1000	0	Exchange/demand reaction macrophage	-1000	1000
EX_thm[e]	exchange reaction for Thiamin	thm[e] ->	0	-0.000662	0.000497	0	Exchange/demand reaction macrophage	-1000	1000
EX_thmmp[e]	Thiamin monophosphate exchange	thmmp[e] ->	0	0	1000	0	Exchange/demand reaction macrophage	-1000	1000
EX_thmtp[e]	Thiamin triphosphate exchange	thmtp[e] ->	0	0	1000	0	Exchange/demand reaction macrophage	0	1000
EX_thr_L[e]	L-Threonine exchange	thr-L[e] <=>	0	-0.024476	-0.002757	0	Exchange/demand reaction macrophage	-1000	0
EX_thym[e]	Thymine exchange	thym[e] ->	0	0	1000	0	Exchange/demand reaction macrophage	-1000	1000
EX_thymd[e]	Thymidine exchange	thymd[e] ->	0	0	1000	0	Exchange/demand reaction macrophage	-1000	0
EX_thyox_L[e]	L-Thyroxine exchange	thyox-L[e] ->	0	0	1000	0	Exchange/demand reaction macrophage	0	0
EX_tmndnc[e]	timnodonic acid exchange	tmndnc[e] ->	0	0	1000	0	Exchange/demand reaction macrophage	-666.707	1000
EX_tre[e]	Trehalose exchange	tre[e] ->	0	0	1000	0	Exchange/demand reaction macrophage	-1000	0
EX_triodthy[e]	Triiodothyronine exchange	triodthy[e] ->	0	0	1000	0	Exchange/demand reaction macrophage	-1000	-1.49652e-13
EX_triodthysuf[e]	Triiodothyronine sulfate exchange	triodthysuf[e] ->	0	0	1000	0	Exchange/demand reaction macrophage	0	1000
EX_trp_L[e]	L-Tryptophan exchange	trp-L[e] <=>	0	-0.006982	-5.5e-05	0	Exchange/demand reaction macrophage	-1000	0
EX_tststerone[e]	Testosterone exchange	tststerone[e] ->	0	0	1000	0	Exchange/demand reaction macrophage	-1000	1000
EX_tststeroneglc[e]	testosterone glucuronide exchange	tststeroneglc[e] ->	0	0	1000	0	Exchange/demand reaction macrophage	0	1000
EX_tsul[e]	Thiosulfate exchange	tsul[e] ->	0	0	1000	0	Exchange/demand reaction macrophage	-1000	0
EX_ttdca[e]	exchange reaction for tetradecanoate (n-C14:0)	ttdca[e] <=>	0	-0.1	1000	0	Exchange/demand reaction macrophage	-1000	1.55889e-13
EX_txa2[e]	Thromboxane A2 exchange	txa2[e] ->	0	0	1000	0	Exchange/demand reaction macrophage	0	500
EX_tymsf[e]	Tyramine O-sulfate exchange	tymsf[e] ->	0	0	1000	0	Exchange/demand reaction macrophage	0	1000
EX_tyr_L[e]	L-Tyrosine exchange	tyr-L[e] ->	0	-0.021401	-0.002104	0	Exchange/demand reaction macrophage	-1000	1000
EX_udp[e]	UDP exchange	udp[e] ->	0	0	1000	0	Exchange/demand reaction macrophage	-1000	1000
EX_ump[e]	UMP exchange	ump[e] ->	0	0	1000	0	Exchange/demand reaction macrophage	-1000	1000
EX_ura[e]	Uracil exchange	ura[e] ->	0	0	1000	0	Exchange/demand reaction macrophage	-1000	1000
EX_urate[e]	Urate exchange	urate[e] ->	0	0	1000	0	Exchange/demand reaction macrophage	0	0
EX_urea[e]	Urea exchange	urea[e] ->	0	0	1	0	Exchange/demand reaction macrophage	0	1000
EX_uri[e]	exchange reaction for Uridine	uri[e] ->	0	0	1000	0	Exchange/demand reaction macrophage	-1000	1000
EX_utp[e]	UTP exchange	utp[e] ->	0	0	1000	0	Exchange/demand reaction macrophage	-1000	0
EX_vacc[e]	vaccenic acid exchange	vacc[e] ->	0	0	1000	0	Exchange/demand reaction macrophage	-1000	1000
EX_val_L[e]	L-Valine exchange	val-L[e] <=>	0	-0.03152	-0.003558	0	Exchange/demand reaction macrophage	-1000	0
EX_vitd2[e]	Vitamin D2 exchange	vitd2[e] ->	0	0	1000	0	Exchange/demand reaction macrophage	0	0
EX_vitd3[e]	exchange reaction for calctriol	vitd3[e] ->	0	0	1000	0	Exchange/demand reaction macrophage	-1000	55.5556
EX_xolest_hs[e]	0	xolest(hs[e]) ->	0	0	1000	0	macrophage	0	1000
EX_xoltri24[e]	7-alpha,24(S)-Dihydroxycholesterol exchange	xoltri24[e] ->	0	0	1000	0	Exchange/demand reaction macrophage	0	0
EX_xoltri25[e]	7-alpha,25-Dihydroxycholesterol exchange	xoltri25[e] ->	0	0	1000	0	Exchange/demand reaction macrophage	0	0
EX_xoltri27[e]	7-alpha,27-Dihydroxycholesterol exchange	xoltri27[e] ->	0	0	1000	0	Exchange/demand reaction macrophage	0	1000
EX_xylt[e]	exchange reaction for xylitol	xylt[e] ->	0	0	1000	0	Exchange/demand reaction macrophage	-1000	1000
EX_yvite[e]	gamma-Tocopherol exchange	yvite[e] ->	0	0	1000	0	Exchange/demand reaction macrophage	-1000	0
10FTHF5GLUtlam	5-glutamyl-10FTHF transport, lysosomal	10fthf5glu(c,am) -> 10fthf5glu(l,am)	0	0	1000	0	Transport, lysosomal macrophage	0	250
10FTHF5GLUtmam	5-glutamyl-10FTHF transport, mitochondrial	10fthf5glu(m,am) -> 10fthf5glu(c,am)	0	0	1000	0	Transport, mitochondrial macrophage	0	250
10FTHF6GLUtlam	6-glutamyl-10FTHF transport, lysosomal	10fthf6glu(c,am) -> 10fthf6glu(l,am)	0	0	1000	0	Transport, lysosomal macrophage	0	200
10FTHF6GLUtmam	6-glutamyl-10FTHF transport, mitochondrial	10fthf6glu(m,am) -> 10fthf6glu(c,am)	0	0	1000	0	Transport, mitochondrial macrophage	0	200
10FTHF7GLUtlam	7-glutamyl-10FTHF transport, lysosomal	10fthf7glu(c,am) -> 10fthf7glu(l,am)	0	0	1000	0	Transport, lysosomal macrophage	0	166.667
10FTHF7GLUtmam	7-glutamyl-10FTHF transport, mitochondrial	10fthf7glu(m,am) -> 10fthf7glu(c,am)	0	0	1000	0	Transport, mitochondrial macrophage	0	166.667
10FTHFtlam	10-Formyltetrahydrofolate lysosomal transport via diffusion	10fthf(c,am) <=> 10fthf(l,am)	0	-1000	1000	0	Transport, lysosomal macrophage	-250	0
10FTHFtmam	10-Formyltetrahydrofolate mitochondrial transport via diffusion	10fthf(c,am) <=> 10fthf(m,am)	0	-1000	1000	0	Transport, mitochondrial macrophage	-1000	250
13DAMPPOXam	0	13dampp(c,am) + h2o(c,am) + o2(c,am) -> bamppald(c,am) + h2o2(c,am) + nh4(c,am)	(HGNC:550) or (HGNC:80) or (HGNC:549) or (HGNC:549)	0	1000	0	macrophage	0	0
1MNCAMtiam	0	1mncam(c,am) + atp(c,am) + h2o(c,am) -> adp(c,am) + h(c,am) + pi(c,am) + 1mncam[e]	0	0	1000	0	macrophage	0	1000
1a_24_25VITD2Hmam	1-alpha-Vitamin D-24,25-hydroxylase (D2)	2425dhvitd2(m,am) + h(m,am) + nadph(m,am) + o2(m,am) -> 1a2425thvitd2(m,am) + h2o(m,am) + nadp(m,am)	0	0	1000	0	Vitamin D metabolism macrophage	0	0
1a_24_25VITD3Hmam	1-alpha-Vitamin D-24,25-hydroxylase (D3)	2425dhvitd3(m,am) + h(m,am) + nadph(m,am) + o2(m,am) -> 1a2425thvitd3(m,am) + h2o(m,am) + nadp(m,am)	0	0	1000	0	Vitamin D metabolism macrophage	0	0
1a_25VITD2Hmam	1-alpha,24R,25-Vitamin D-hydroxylase (D2)	1a25dhvitd2(m,am) + h(m,am) + nadph(m,am) + o2(m,am) -> 1a2425thvitd2(m,am) + h2o(m,am) + nadp(m,am)	0	0	1000	0	Vitamin D metabolism macrophage	0	0
1a_25VITD3Hmam	1-alpha,24R,25-Vitamin D-hydroxylase (D3)	1a25dhvitd3(m,am) + h(m,am) + nadph(m,am) + o2(m,am) -> 1a2425thvitd3(m,am) + h2o(m,am) + nadp(m,am)	0	0	1000	0	Vitamin D metabolism macrophage	0	0
24_25DHVITD2tam	24,25-Dihydroxyvitamin D2 transport from cytoplasm	2425dhvitd2(c,am) -> 2425dhvitd2[e]	0	0	1000	0	Transport, extracellular macrophage	0	1000
24_25DHVITD2tmam	24,25-Dihydroxyvitamin D2 transport from mitochondria	2425dhvitd2(m,am) -> 2425dhvitd2(c,am)	0	0	1000	0	Transport, mitochondrial macrophage	0	1000
24_25DHVITD3tam	24,25-Dihydroxyvitamin D3 transport from cytoplasm	2425dhvitd3(c,am) -> 2425dhvitd3[e]	0	0	1000	0	Transport, extracellular macrophage	0	1000
24_25DHVITD3tmam	24,25-Dihydroxyvitamin D3 transport from mitochondria	2425dhvitd3(m,am) -> 2425dhvitd3(c,am)	0	0	1000	0	Transport, mitochondrial macrophage	0	1000
24_25VITD2Hmam	24R-Vitamin D-25-hydroxylase (D2)	25hvitd2(m,am) + h(m,am) + nadph(m,am) + o2(m,am) -> 2425dhvitd2(m,am) + h2o(m,am) + nadp(m,am)	(HGNC:2602)	0	1000	0	Vitamin D metabolism macrophage	0	1000
24_25VITD3Hmam	24R-Vitamin D-25-hydroxylase (D3)	25hvitd3(m,am) + h(m,am) + nadph(m,am) + o2(m,am) -> 2425dhvitd3(m,am) + h2o(m,am) + nadp(m,am)	(HGNC:2602)	0	1000	0	Vitamin D metabolism macrophage	0	1000
24NPHteam	xenobiotic transport	24nph[e] <=> 24nph(c,am)	0	-1000	1000	0	Transport, extracellular macrophage	-1000	0
25HVITD2tam	0	25hvitd2(c,am) -> 25hvitd2[e]	0	0	1000	0	macrophage	0	1000
25HVITD2tinam	25-hydroxyvitamin D2 transport in cytoplasm	25hvitd2[e] -> 25hvitd2(c,am)	0	0	1000	0	Transport, extracellular macrophage	0	1000
25HVITD2tin_mam	0	25hvitd2(c,am) -> 25hvitd2(m,am)	0	0	1000	0	macrophage	0	1000
25HVITD2tmam	25-hydroxyvitamin D2 transport from mitochondria	25hvitd2(m,am) -> 25hvitd2(c,am)	0	0	1000	0	Transport, mitochondrial macrophage	0	1000
25HVITD3tam	0	25hvitd3(c,am) -> 25hvitd3[e]	0	0	1000	0	macrophage	0	1000
25HVITD3tinam	vitamin D transport by magalin and cubulin	25hvitd3[e] -> 25hvitd3(c,am)	(HGNC:2548) and (HGNC:4187) and (HGNC:6694)	0	1000	0	Transport, extracellular macrophage	0	1000
25HVITD3tin_mam	0	25hvitd3(c,am) -> 25hvitd3(m,am)	0	0	1000	0	macrophage	0	1000
25HVITD3tmam	25-hydroxyvitamin D3 transport from mitochondria	25hvitd3(m,am) -> 25hvitd3(c,am)	0	0	1000	0	Transport, mitochondrial macrophage	0	1000
25VITD2Hmam	1-alpha-Vitamin D-25-hydroxylase (D2)	25hvitd2(m,am) + h(m,am) + nadph(m,am) + o2(m,am) -> 1a25dhvitd2(m,am) + h2o(m,am) + nadp(m,am)	(HGNC:2606)	0	1000	0	Vitamin D metabolism macrophage	0	0
25VITD3Hmam	1-alpha-Vitamin D-25-hydroxylase (D3)	25hvitd3(m,am) + h(m,am) + nadph(m,am) + o2(m,am) -> 1a25dhvitd3(m,am) + h2o(m,am) + nadp(m,am)	(HGNC:2606)	0	1000	0	Vitamin D metabolism macrophage	0	0
2DR1PPam	2-deoxy-D-ribose 1-phosphate phosphorylase	2dr1p(c,am) + h2o(c,am) -> drib(c,am) + pi(c,am)	0	0	1000	0	Pyrimidine catabolism macrophage	0	1000
2HBOam	2-Hydroxybutyrate:NAD+ oxidoreductase	2hb(c,am) + nad(c,am) <=> 2obut(c,am) + h(c,am) + nadh(c,am)	(HGNC:21481) or (HGNC:28335) or (HGNC:30866) or ((HGNC:6535) and (HGNC:6541)) or (HGNC:6535) or (HGNC:6541) or (HGNC:6544)	-1000	1000	0	Propanoate metabolism macrophage	-1000	1000
2HBt2am	2-hydroxybutyrate cotransport with proton	2hb[e] + h[e] <=> 2hb(c,am) + h(c,am)	(HGNC:10922) or (HGNC:10924) or (HGNC:10928)	-1000	1000	0	Transport, extracellular macrophage	-1000	1000
2HCO3_NAtam	bicarbonate transport (Na/HCO3 1:2 cotransport)	2 hco3[e] + na1[e] <=> 2 hco3(c,am) + na1(c,am)	(HGNC:11030) or (HGNC:18168)	-1000	1000	0	Transport, extracellular macrophage	-1000	1000
2MCITtam	2-methylcitrate transport via diffusion	2mcit(c,am) <=> 2mcit[e]	0	-1000	1000	0	Transport, extracellular macrophage	0	1000
2OXOADOXmam	2-Oxoadipate:lipoamde 2-oxidoreductase(decarboxylating and acceptor-succinylating) (mitochondria)	2oxoadp(m,am) + coa(m,am) + nad(m,am) -> co2(m,am) + glutcoa(m,am) + nadh(m,am)	(HGNC:21350) and (HGNC:2898) and (HGNC:2911) and (HGNC:8124)	0	1000	0	Lysine metabolism macrophage	0	0
2OXOADPTmam	2-oxoadipate shuttle (cytosol/mitochondria)	2oxoadp(c,am) + akg(m,am) <=> akg(c,am) + 2oxoadp(m,am)	(HGNC:14411)	-1000	1000	0	Tryptophan metabolism macrophage	0	0
34DHPHAMTam	0	34dhpha(c,am) + amet(c,am) -> ahcys(c,am) + h(c,am) + homoval(c,am)	(HGNC:2228) or (HGNC:2228)	0	1000	0	macrophage	0	0
34DHPLACOXam	3,4-Dihydroxyphenylacetaldehyde:NAD+ oxidoreductase	34dhpac(c,am) + h2o(c,am) + nad(c,am) -> 34dhpha(c,am) + 2 h(c,am) + nadh(c,am)	(HGNC:405) or (HGNC:409) or (HGNC:410) or (HGNC:411)	0	1000	0	Tyrosine metabolism macrophage	0	1000
34DHPLACOX_NADP_am	3,4-Dihydroxyphenylacetaldehyde:NADP+ oxidoreductase	34dhpac(c,am) + h2o(c,am) + nadp(c,am) <=> 34dhpha(c,am) + 2 h(c,am) + nadph(c,am)	(HGNC:405) or (HGNC:410) or (HGNC:411)	-1000	1000	0	Tyrosine metabolism macrophage	-1000	0
34HPLFMam	3-(4-hydroxyphenyl-)lactate formation	34hpp(m,am) + h(m,am) + nadh(m,am) -> 34hpl(m,am) + nad(m,am)	0	0	1000	0	Ubiquinone synthesis macrophage	0	0
35CGMPtnam	35cGMP nuclear transport	35cgmp(c,am) <=> 35cgmp(n,am)	0	-1000	1000	0	Transport, nuclear macrophage	0	1000
3AIBTmam	L-3-aminoisobutyrate transaminase, mitochondrial	2mop(m,am) + glu-L(m,am) <=> 3aib(m,am) + akg(m,am)	(HGNC:23) or (HGNC:23)	-1000	1000	0	Valine, leucine, and isoleucine metabolism macrophage	0	1000
3AIBtam	3-amino-isobutyrate transport	3aib(c,am) -> 3aib[e]	0	0	1000	0	Transport, extracellular macrophage	0	1000
3AIBtmam	L-3-aminoisobutyrate transaminase, mitochondrial	2mop(m,am) + glu-L(m,am) <=> 3aib(m,am) + akg(m,am)	(HGNC:23) or (HGNC:23)	0	1000	0	Valine, leucine, and isoleucine metabolism macrophage	0	1000
3DPHBH1am	Hydroxylation of 3-Decaprenyl-4-hydroxybenzoate (NADH)	3dphb(m,am) + h(m,am) + nadh(m,am) + o2(m,am) -> 3dpdhb(m,am) + h2o(m,am) + nad(m,am)	0	0	1000	0	Ubiquinone synthesis macrophage	0	0
3DPHBH2am	Hydroxylation of 3-Decaprenyl-4-hydroxybenzoate (NADPH)	3dphb(m,am) + h(m,am) + nadph(m,am) + o2(m,am) -> 3dpdhb(m,am) + h2o(m,am) + nadp(m,am)	0	0	1000	0	Ubiquinone synthesis macrophage	0	0
3DSPHRam	3-Dehydrosphinganine reductase	3dsphgn(c,am) + h(c,am) + nadph(c,am) -> nadp(c,am) + sphgn(c,am)	(HGNC:4021)	0	1000	0	Sphingolipid metabolism macrophage	0	1000
3HAOam	3-hydroxyanthranilate 3,4-dioxygenase	3hanthrn(c,am) + o2(c,am) -> cmusa(c,am) + h(c,am)	(HGNC:4796)	0	1000	0	Tryptophan metabolism macrophage	0	0
3HBCDmam	3-hydroxybutyryl-CoA dehydratase, mitochondrial	b2coa(m,am) + h2o(m,am) <=> 3hbcoa-R(m,am)	(HGNC:23408)	-1000	1000	0	Butanoate metabolism macrophage	0	0
3HBCOAHLmam	3-hydroxyisobutyryl-CoA hydrolase, mitochondrial	3hibutcoa(m,am) + h2o(m,am) -> 3hmp(m,am) + coa(m,am) + h(m,am)	0	0	1000	0	Valine, leucine, and isoleucine metabolism macrophage	0	1000
3HCO3_NAtam	3HCO3_NAt	3 hco3[e] + na1[e] <=> 3 hco3(c,am) + na1(c,am)	(HGNC:11030)	-1000	1000	0	Transport, extracellular macrophage	-1000	1000
3HLYTCLam	3-Hydroxy-L-tyrosine carboxy-lyase	34dhphe(c,am) + h(c,am) -> co2(c,am) + dopa(c,am)	(HGNC:2719)	0	1000	0	Tyrosine metabolism macrophage	0	0
3HPCOAHYDam	3-hydroxyisobutyryl-Coenzyme A hydrolase	3hpcoa(c,am) + h2o(c,am) -> 3hpp(c,am) + coa(c,am) + h(c,am)	(HGNC:4908)	0	1000	0	beta-Alanine metabolism macrophage	0	0
3HXKYNDCLam	3-Hydroxykynurenamine decarboxy-lyase	h(c,am) + hLkynr(c,am) -> 3hxkynam(c,am) + co2(c,am)	(HGNC:2719)	0	1000	0	Tryptophan metabolism macrophage	0	0
3HXKYNOXDAam	3-Hydroxykynurenamine:oxygen oxidoreductase(deaminating)(flavin-containing)	3hxkynam(c,am) + o2(c,am) -> 48dhoxquin(c,am) + h2o2(c,am) + nh4(c,am)	(HGNC:6833) or (HGNC:6834)	0	1000	0	Tryptophan metabolism macrophage	0	0
3M4HDXPACam	3-Methoxy-4-hydroxyphenylacetaldehyde:NAD+ oxidoreductase	3mox4hpac(c,am) + h2o(c,am) + nad(c,am) <=> 2 h(c,am) + homoval(c,am) + nadh(c,am)	(HGNC:405) or (HGNC:409) or (HGNC:410) or (HGNC:411)	-1000	1000	0	Tyrosine metabolism macrophage	0	0
3MLDAtam	3MLDA extracellular transport via diffusion	3mlda(c,am) <=> 3mlda[e]	0	-1000	1000	0	Transport, extracellular macrophage	0	1000
3MOBt2imam	3-methyl-2-oxobutanoate mitochondrial transport via proton symport	3mob(c,am) + h(c,am) -> 3mob(m,am) + h(m,am)	0	0	1000	0	Transport, mitochondrial macrophage	0	1000
3MOPt2imam	3-Methyl-2-oxopentanoate mitochondrial transport via proton symport	3mop(c,am) + h(c,am) -> 3mop(m,am) + h(m,am)	0	0	1000	0	Transport, mitochondrial macrophage	0	1000
3MOX4HOXPGALDOXam	3-Methoxy-4-hydroxyphenylglycolaldehyde:NAD+ oxidoreductase	3m4hpga(c,am) + h2o(c,am) + nad(c,am) -> 3mox4hoxm(c,am) + 2 h(c,am) + nadh(c,am)	(HGNC:405) or (HGNC:409) or (HGNC:410) or (HGNC:411)	0	1000	0	Tyrosine metabolism macrophage	0	1000
3MOX4HOXPGALDOX_NADP_am	3-Methoxy-4-hydroxyphenylglycolaldehyde:NADP+ oxidoreductase	3m4hpga(c,am) + h2o(c,am) + nadp(c,am) <=> 3mox4hoxm(c,am) + 2 h(c,am) + nadph(c,am)	(HGNC:405) or (HGNC:409) or (HGNC:410) or (HGNC:411)	-1000	1000	0	Tyrosine metabolism macrophage	-1000	0
3MOXTYROXam	3-Methoxytyramine:oxygen oxidoreductase (deaminating)	3moxtyr(c,am) + h2o(c,am) + o2(c,am) -> 3mox4hpac(c,am) + h2o2(c,am) + nh4(c,am)	(HGNC:6833) or (HGNC:6834)	0	1000	0	Tyrosine metabolism macrophage	0	0
3NTD7lam	3-nucleotidase (AMP), lysosome	3amp(l,am) + h2o(l,am) -> adn(l,am) + pi(l,am)	(HGNC:123) or (HGNC:124) or (HGNC:125) or (HGNC:29609)	0	1000	0	Purine catabolism macrophage	0	0
3SALAASPmam	cysteinesulfinate-aspartate mitochondrial shuttle	asp-L(c,am) + 3sala(m,am) <=> 3sala(c,am) + asp-L(m,am)	(HGNC:10982) or (HGNC:10983)	-1000	1000	0	Transport, mitochondrial macrophage	0	0
3SALATAiam	3-sulfino-alanine transaminase (irreversible)	3sala(c,am) + akg(c,am) + h(c,am) -> 3snpyr(c,am) + glu-L(c,am)	(HGNC:4432)	0	1000	0	Methionine and cysteine metabolism macrophage	0	0
3SALATAimam	3-sulfino-alanine transaminase (irreversible), mitochondrial	3sala(m,am) + akg(m,am) + h(m,am) -> 3snpyr(m,am) + glu-L(m,am)	(HGNC:4433)	0	1000	0	Methionine and cysteine metabolism macrophage	0	0
41R1H2MAE12BOOXam	4-[(1R)-1-Hydroxy-2-(methylamino)ethyl]-1,2-benzenediol:oxygen oxidoreductase(deaminating)(flavin-containing)	adrnl(c,am) + h2o(c,am) + o2(c,am) -> 34dhmald(c,am) + h2o2(c,am) + mma(c,am)	(HGNC:6833) or (HGNC:6834)	0	1000	0	Tyrosine metabolism macrophage	0	0
41R2A1H12BOOXam	4-[(1R)-2-Amino-1-hydroxyethyl]-1,2-benzenediol:oxygen oxidoreductase(deaminating)(flavin-containing)	h2o(c,am) + nrpphr(c,am) + o2(c,am) -> 34dhmald(c,am) + h2o2(c,am) + nh4(c,am)	(HGNC:6833) or (HGNC:6834)	0	1000	0	Tyrosine metabolism macrophage	0	0
42A12BOOXam	4-(2-Aminoethyl)-1,2-benzenediol:oxygen oxidoreductase(deaminating)(flavin-containing)	dopa(c,am) + h2o(c,am) + o2(c,am) -> 34dhpac(c,am) + h2o2(c,am) + nh4(c,am)	(HGNC:549) or (HGNC:550) or (HGNC:6833) or (HGNC:6834) or (HGNC:80)	0	1000	0	Tyrosine metabolism macrophage	0	0
4ABUTtmam	4-aminobutanoate mitochondrial transport via diffusion	4abut(c,am) <=> 4abut(m,am)	0	-1000	1000	0	Transport, mitochondrial macrophage	-2.39715e-24	1000
4HBZCOAFmam	4-hydroxybenzoyl-CoA formation	coa(m,am) + coucoa(m,am) + h2o(m,am) + nad(m,am) -> 4hbzcoa(m,am) + accoa(m,am) + h(m,am) + nadh(m,am)	0	0	1000	0	Ubiquinone synthesis macrophage	0	0
4HBZFmam	4-hydroxybenzoate formation	4hbzcoa(m,am) + h2o(m,am) -> 4hbz(m,am) + coa(m,am) + h(m,am)	0	0	1000	0	Ubiquinone synthesis macrophage	0	0
4HDEBRISOQUINEteam	xenobiotic transport	4hdebrisoquine[e] <=> 4hdebrisoquine(c,am)	0	-1000	1000	0	Transport, extracellular macrophage	-1000	0
4HGLSDmam	L-4-hydroxyglutamate semialdehyde dehydrogenase, mitochondrial	4hglusa(m,am) + h2o(m,am) + nad(m,am) <=> e4hglu(m,am) + 2 h(m,am) + nadh(m,am)	(HGNC:406)	-1000	1000	0	Arginine and Proline Metabolism macrophage	0	0
4HOXPACDOX_NADP_am	4-Hydroxyphenylacetaldehyde:NADP+ oxidoreductase	4hoxpacd(c,am) + h2o(c,am) + nadp(c,am) <=> 4hphac(c,am) + 2 h(c,am) + nadph(c,am)	(HGNC:405) or (HGNC:409) or (HGNC:410) or (HGNC:411)	-1000	1000	0	Tyrosine metabolism macrophage	0	1000
4MOPt2imam	4-methyl-2-oxopentanoate mitochondrial transport via proton symport	4mop(c,am) + h(c,am) -> 4mop(m,am) + h(m,am)	0	0	1000	0	Transport, mitochondrial macrophage	0	1000
4MPTNLteam	4-methylpentanal transport	4mptnl(c,am) <=> 4mptnl[e]	0	-1000	1000	0	Transport, extracellular macrophage	0	0
4MPTNLtmam	4-methylpentanal transport (mitochondria)	4mptnl(c,am) <=> 4mptnl(m,am)	0	-1000	1000	0	Transport, mitochondrial macrophage	0	0
4MPTNLtram	4-methylpentanal transport (ER)	4mptnl(c,am) <=> 4mptnl(r,am)	0	-1000	1000	0	Transport, endoplasmic reticular macrophage	0	0
4NPHSFteam	xenobiotic transport	4nphsf[e] <=> 4nphsf(c,am)	0	-1000	1000	0	Transport, extracellular macrophage	-1000	0
4NPHSULTam	4-Nitrophenol Sulfotransferase	4nph(c,am) + paps(c,am) -> 4nphsf(c,am) + h(c,am) + pap(c,am)	(HGNC:11453) or (HGNC:11454) or (HGNC:11455)	0	1000	0	Cytochrome metabolism macrophage	0	1000
4NPHteam	xenobiotic transport	4nph[e] <=> 4nph(c,am)	0	-1000	1000	0	Transport, extracellular macrophage	0	1000
4PYRDXam	4-Pyridoxal secretion	4pyrdx(c,am) + atp(c,am) + h2o(c,am) -> adp(c,am) + h(c,am) + pi(c,am) + 4pyrdx[e]	0	0	1000	0	Transport, extracellular macrophage	0	1000
5ADTSTSTERONEGLCteam	glucuronidated compound transport	5adtststeroneglc(c,am) + atp(c,am) + h2o(c,am) -> adp(c,am) + h(c,am) + pi(c,am) + 5adtststeroneglc[e]	(HGNC:51)	0	1000	0	Transport, extracellular macrophage	0	1000
5ADTSTSTERONEGLCtram	glucuronidated compound transport	5adtststeroneglc(c,am) <=> 5adtststeroneglc(r,am)	0	-1000	1000	0	Transport, endoplasmic reticular macrophage	-1000	0
5ADTSTSTERONEteam	5 alpha dihydrotesterone transport	5adtststerone[e] <=> 5adtststerone(c,am)	0	-1000	1000	0	Transport, extracellular macrophage	-1000	1000
5ADTSTSTERONEtram	5 alpha dihydrotesterone intracellular transport	5adtststerone(r,am) <=> 5adtststerone(c,am)	0	-1000	1000	0	Transport, endoplasmic reticular macrophage	-1000	1000
5DHFtlam	5-glutamyl-DHF transport, lysosomal	5dhf(c,am) -> 5dhf(l,am)	0	0	1000	0	Transport, lysosomal macrophage	0	250
5FTHFt2am	5-formyltetrahydrofolate transport via anion exchange	oh1(c,am) + 5fthf[e] <=> 5fthf(c,am) + oh1[e]	(HGNC:10937)	-1000	1000	0	Transport, extracellular macrophage	0	1000
5HLTDLam	5-Hydroxy-L-tryptophan decarboxy-lyase	5htrp(c,am) + h(c,am) -> co2(c,am) + srtn(c,am)	(HGNC:2719)	0	1000	0	Tryptophan metabolism macrophage	0	1000
5HOXINDACTO2OXam	5-Hydroxyindoleacetaldehyde:oxygen oxidoreductase	5hoxindact(c,am) + h2o(c,am) + o2(c,am) -> 5hoxindoa(c,am) + h(c,am) + h2o2(c,am)	(HGNC:553)	0	1000	0	Tryptophan metabolism macrophage	0	0
5HOXINDACTOXmam	5-Hydroxyindoleacetaldehyde:NAD+ oxidoreductase (mito)	5hoxindact(c,am) + h2o(c,am) + nad(c,am) -> 5hoxindoa(c,am) + 2 h(c,am) + nadh(c,am)	(HGNC:404) or (HGNC:406) or (HGNC:407)	0	1000	0	Tryptophan metabolism macrophage	0	0
5HOXINOXDAam	5-Hydroxytryptamine:oxygen oxidoreductase(deaminating)(flavin-containing)	h2o(c,am) + o2(c,am) + srtn(c,am) -> 5hoxindact(c,am) + h2o2(c,am) + nh4(c,am)	(HGNC:6833) or (HGNC:6834)	0	1000	0	Tryptophan metabolism macrophage	0	0
5HTRPDOXam	5-Hydroxy-L-tryptophan:oxygen 2,3-dioxygenase (indole-decyclizing)	5htrp(c,am) + o2(c,am) -> 5hoxnfkyn(c,am)	(HGNC:6059)	0	1000	0	Tryptophan metabolism macrophage	0	0
5HTRPVESSECam	5-hydroxy-L-tryptophan secretion via secretory vesicle (ATP driven)	3 5htrp(c,am) + 2 atp(c,am) + 2 h2o(c,am) -> 2 adp(c,am) + 2 h(c,am) + 2 pi(c,am) + 3 5htrp[e]	(HGNC:10934) or (HGNC:10935)	0	1000	0	Transport, extracellular macrophage	0	333.333
5HXKYNDCLam	5-Hydroxykynurenamine decarboxy-lyase	5hxkyn(c,am) + h(c,am) -> 5hxkynam(c,am) + co2(c,am)	(HGNC:2719)	0	1000	0	Tryptophan metabolism macrophage	0	0
5HXKYNOXDAam	5-Hydroxykynurenamine:oxygen oxidoreductase(deaminating)(flavin-containing)	5hxkynam(c,am) + o2(c,am) -> 46dhoxquin(c,am) + h2o2(c,am) + nh4(c,am)	(HGNC:6833) or (HGNC:6834)	0	1000	0	Tryptophan metabolism macrophage	0	0
5MTHFtam	0	5mthf[e] <=> 5mthf(c,am)	(HGNC:3791) or (HGNC:3791) or (HGNC:3791) or (HGNC:3791) or (HGNC:3795) or (HGNC:3791) or (HGNC:3791)	-1000	1000	0	macrophage	-1000	1000
5MTHFt2am	5-methyltetrahydrofolate transport via anion exchange	oh1(c,am) + 5mthf[e] <=> 5mthf(c,am) + oh1[e]	(HGNC:10937)	-1000	1000	0	Transport, extracellular macrophage	-1000	1000
5THFtlam	5-glutamyl-THF transport, lysosomal	5thf(c,am) -> 5thf(l,am)	0	0	1000	0	Transport, lysosomal macrophage	0	250
5THFtmam	5-glutamyl-THF transport,m mitochondrial	5thf(m,am) -> 5thf(c,am)	0	0	1000	0	Transport, mitochondrial macrophage	0	250
6DHFtlam	6-glutamyl-DHF transport, lysosomal	6dhf(c,am) -> 6dhf(l,am)	0	0	1000	0	Transport, lysosomal macrophage	0	200
6DHFtmam	6-glutamyl-DHF transport,m mitochondrial	6dhf(m,am) -> 6dhf(c,am)	0	0	1000	0	Transport, mitochondrial macrophage	0	200
6HTSTSTERONEteam	hydroxylated testosterone transport	6htststerone(c,am) <=> 6htststerone[e]	0	-1000	1000	0	Transport, extracellular macrophage	0	0
6THFtlam	6-glutamyl-THF transport, lysosomal	6thf(c,am) -> 6thf(l,am)	0	0	1000	0	Transport, lysosomal macrophage	0	200
6THFtmam	6-glutamyl-THF transport,m mitochondrial	6thf(m,am) -> 6thf(c,am)	0	0	1000	0	Transport, mitochondrial macrophage	0	200
7DHCHSTEROLtram	cholesterol precursor intracellular transport	7dhchsterol(r,am) <=> 7dhchsterol(c,am)	0	-1000	1000	0	Transport, endoplasmic reticular macrophage	-1000	55.5556
7DHFtlam	7-glutamyl-DHF transport, lysosomal	7dhf(c,am) -> 7dhf(l,am)	0	0	1000	0	Transport, lysosomal macrophage	0	166.667
7DHFtmam	7-glutamyl-DHF transport,m mitochondrial	7dhf(m,am) -> 7dhf(c,am)	0	0	1000	0	Transport, mitochondrial macrophage	0	166.667
7THFtlam	7-glutamyl-THF transport, lysosomal	7thf(c,am) -> 7thf(l,am)	0	0	1000	0	Transport, lysosomal macrophage	0	166.667
7THFtmam	7-glutamyl-THF transport,m mitochondrial	7thf(m,am) -> 7thf(c,am)	0	0	1000	0	Transport, mitochondrial macrophage	0	166.667
A4GALTcam	Lactosylceramide 4-alpha-galactosyltransferase	galgluside(hs(c,am) + udpgal(c,am) -> h(c,am) + thcrm(hs(c,am) + udp(c,am)	(HGNC:18149)	0	1000	0	Sphingolipid metabolism macrophage	0	0
A4GALTgam	Lactosylceramide 4-alpha-galactosyltransferase	galgluside(hs(g,am) + udpgal(g,am) -> h(g,am) + thcrm(hs(g,am) + udp(g,am)	(HGNC:18149)	0	1000	0	Sphingolipid metabolism macrophage	0	0
AACOATam	Acetoacetyl-CoA:acetate CoA-transferase	acac(c,am) + atp(c,am) + coa(c,am) <=> aacoa(c,am) + amp(c,am) + ppi(c,am)	(HGNC:21298)	-1000	1000	0	Propanoate metabolism macrophage	-0.74371	1000
ABO1gam	ABO blood group (transferase A, alpha 1-3-N-acetylgalactosaminyltransferase; transferase B, alpha 1-3-galactosyltransferase)	fucgalacglcgalgluside(hs(g,am) + udpacgal(g,am) -> acgalfucgalacglcgalgluside(hs(g,am) + h(g,am) + udp(g,am)	(HGNC:79)	0	1000	0	Blood group synthesis macrophage	0	0
ABO2gam	ABO blood group (transferase A, alpha 1-3-N-acetylgalactosaminyltransferase; transferase B, alpha 1-3-galactosyltransferase)	fucgalacglcgalgluside(hs(g,am) + udpgal(g,am) -> galfucgalacglcgalgluside(hs(g,am) + h(g,am) + udp(g,am)	(HGNC:79)	0	1000	0	Blood group synthesis macrophage	0	0
ABO3gam	ABO blood group (transferase A, alpha 1-3-N-acetylgalactosaminyltransferase; transferase B, alpha 1-3-galactosyltransferase)	fuc12gal14acglcgalgluside(hs(g,am) + udpgal(g,am) -> galfuc12gal14acglcgalgluside(hs(g,am) + h(g,am) + udp(g,am)	(HGNC:79)	0	1000	0	Blood group synthesis macrophage	0	0
ABO4gam	ABO blood group (transferase A, alpha 1-3-N-acetylgalactosaminyltransferase; transferase B, alpha 1-3-galactosyltransferase)	fuc12gal14acglcgalgluside(hs(g,am) + udpacgal(g,am) -> acgalfuc12gal14acglcgalgluside(hs(g,am) + h(g,am) + udp(g,am)	(HGNC:79)	0	1000	0	Blood group synthesis macrophage	0	0
ABO5gam	ABO blood group (transferase A, alpha 1-3-N-acetylgalactosaminyltransferase; transferase B, alpha 1-3-galactosyltransferase)	fucgalacgalfuc12gal14acglcgalgluside(hs(g,am) + udpacgal(g,am) -> acgalfucgalacgalfuc12gal14acglcgalgluside(hs(g,am) + h(g,am) + udp(g,am)	(HGNC:79)	0	1000	0	Blood group synthesis macrophage	0	0
ABO6gam	ABO blood group (transferase A, alpha 1-3-N-acetylgalactosaminyltransferase; transferase B, alpha 1-3-galactosyltransferase)	fucgalacglcgal14acglcgalgluside(hs(g,am) + udpacgal(g,am) -> acgalfucgalacglcgal14acglcgalgluside(hs(g,am) + h(g,am) + udp(g,am)	(HGNC:79)	0	1000	0	Blood group synthesis macrophage	0	0
ABO7gam	ABO blood group (transferase A, alpha 1-3-N-acetylgalactosaminyltransferase; transferase B, alpha 1-3-galactosyltransferase)	fucgalacgalfucgalacglcgal14acglcgalgluside(hs(g,am) + udpacgal(g,am) -> acgalfucgalacgalfucgalacglcgal14acglcgalgluside(hs(g,am) + h(g,am) + udp(g,am)	(HGNC:79)	0	1000	0	Blood group synthesis macrophage	0	0
ABO8gam	ABO blood group (transferase A, alpha 1-3-N-acetylgalactosaminyltransferase; transferase B, alpha 1-3-galactosyltransferase)	fucgalacglcgal14acglcgalgluside(hs(g,am) + udpgal(g,am) -> galfucgalacglcgal14acglcgalgluside(hs(g,am) + h(g,am) + udp(g,am)	(HGNC:79)	0	1000	0	Blood group synthesis macrophage	0	0
ABO9gam	ABO blood group (transferase A, alpha 1-3-N-acetylgalactosaminyltransferase; transferase B, alpha 1-3-galactosyltransferase)	fucfucgalacglcgalacglcgal14acglcgalgluside(hs(g,am) + 2 udpgal(g,am) -> galgalfucfucgalacglcgalacglcgal14acglcgalgluside(hs(g,am) + 2 h(g,am) + 2 udp(g,am)	(HGNC:79)	0	1000	0	Blood group synthesis macrophage	0	0
ABTArmam	4-aminobutyrate transaminase, reversible (mitochondrial)	4abut(m,am) + akg(m,am) <=> glu-L(m,am) + sucsal(m,am)	(HGNC:23)	-1000	1000	0	Glutamate metabolism macrophage	-2.39715e-24	1000
ABTDam	L-arabinitol 4-dehydrogenase	abt(c,am) + nad(c,am) <=> h(c,am) + nadh(c,am) + xylu-L(c,am)	0	-1000	1000	0	Pentose phosphate pathway macrophage	-1000	1000
ABTtiam	L-arabinitol transport via passive diffusion	abt(c,am) -> abt[e]	0	0	1000	0	Transport, extracellular macrophage	0	1000
ABUTDam	Aminobutyraldehyde dehydrogenase	4abutn(c,am) + h2o(c,am) + nad(c,am) -> 4abut(c,am) + 2 h(c,am) + nadh(c,am)	(HGNC:412)	0	1000	0	beta-Alanine metabolism macrophage	0	1000
ABUTt2ram	4-aminobutyrate reversible transport in via proton symport	4abut[e] + h[e] <=> 4abut(c,am) + h(c,am)	(HGNC:18761)	-1000	1000	0	Transport, extracellular macrophage	-1000	1000
ABUTt2rLam	4-aminobutyrate reversible transport in via proton symport (lysosome)	4abut(l,am) + h(l,am) <=> 4abut(c,am) + h(c,am)	(HGNC:18761)	-1000	1000	0	Transport, lysosomal macrophage	0	0
ABUTt4_2_ram	4-aminobutyrate reversible transport in via sodium symport (1:2)	4abut[e] + 2 na1[e] <=> 4abut(c,am) + 2 na1(c,am)	(HGNC:11042) or (HGNC:11044) or (HGNC:11045) or (HGNC:11046)	-1000	1000	0	Transport, extracellular macrophage	-1000	1000
ACACT1ram	acetyl-CoA C-acetyltransferase	2 accoa(c,am) -> aacoa(c,am) + coa(c,am)	(HGNC:94)	-1000	0.74371	0	Tryptophan metabolism macrophage	-1000	0.74371
ACACT10mam	acetyl-CoA C-acetyltransferase, mitochondrial	2maacoa(m,am) + coa(m,am) <=> accoa(m,am) + ppcoa(m,am)	(HGNC:4803) or (HGNC:83) or (HGNC:93)	-1000	1000	0	Valine, leucine, and isoleucine metabolism macrophage	0	0
ACACT1rmam	acetyl-CoA C-acetyltransferase, mitochondrial	2 accoa(m,am) <=> aacoa(m,am) + coa(m,am)	((HGNC:4801) and (HGNC:4803)) or (HGNC:93)	-1000	1000	0	Tryptophan metabolism macrophage	-1.7113	1000
ACACT1xam	acetyl-CoA C-acetyltransferase, mitochondrial	2 accoa(x,am) -> aacoa(x,am) + coa(x,am)	(HGNC:94)	0	0.74371	0	Cholesterol metabolism macrophage	0	0
ACACT4pam	acetyl-CoA C-acetyltransferase (octanoyl-CoA), peroxisomal	3odcoa(x,am) + coa(x,am) -> accoa(x,am) + occoa(x,am)	(HGNC:82)	0	1000	0	Fatty acid oxidation macrophage	0	0
ACACT5pam	acetyl-CoA C-acyltransferase (decanoyl-CoA), peroxisomal	3oddcoa(x,am) + coa(x,am) -> accoa(x,am) + dcacoa(x,am)	(HGNC:82)	0	1000	0	Fatty acid oxidation macrophage	0	0
ACACT6pam	acetyl-CoA C-acetyltransferase (dodecanoyl), peroxisomal	3otdcoa(x,am) + coa(x,am) -> accoa(x,am) + ddcacoa(x,am)	(HGNC:82)	0	1000	0	Fatty acid oxidation macrophage	0	0
ACACT7pam	acetyl-CoA acyltransferase (tetradecanoyl-CoA), peroxisomal	3ohdcoa(x,am) + coa(x,am) -> accoa(x,am) + tdcoa(x,am)	(HGNC:82)	0	1000	0	Fatty acid oxidation macrophage	0	0
ACACT8pam	acetyl-CoA acyltransferase (hexadecanoyl-CoA), peroxisomal	3ohodcoa(x,am) + coa(x,am) -> accoa(x,am) + pmtcoa(x,am)	(HGNC:82)	0	1000	0	Fatty acid oxidation macrophage	0	0
ACACT9pam	acetyl-CoA acyltransferase (tetracosanoyl-CoA), peroxisomal	3ohxccoa(x,am) + coa(x,am) -> accoa(x,am) + ttccoa(x,am)	(HGNC:82)	0	1000	0	Fatty acid oxidation macrophage	0	0
ACACt2am	acetoacetate transport via proton symport	acac[e] + h[e] <=> acac(c,am) + h(c,am)	(HGNC:10922) or (HGNC:10928)	-1000	1000	0	Transport, extracellular macrophage	-1000	1000
ACACt2mam	Acetoacetate mitochondrial transport via H+ symport	acac(c,am) + h(c,am) <=> acac(m,am) + h(m,am)	(HGNC:10922)	-1000	1000	0	Transport, mitochondrial macrophage	-1000	1000
ACACtxam	acetoacetate intracellular transport unknown mechanism	acac(c,am) <=> acac(x,am)	0	-1000	1000	0	Transport, peroxisomal macrophage	-1000	0
ACALDtam	acetaldehyde reversible transport	acald[e] <=> acald(c,am)	0	-1000	1000	0	Transport, extracellular macrophage	-1000	1000
ACALDtmam	acetaldehyde mitochondrial diffusion	acald(m,am) <=> acald(c,am)	0	-1000	1000	0	Transport, mitochondrial macrophage	-1000	0
ACALDtram	acetaldehyde reversible transport (ER)	acald(r,am) <=> acald(c,am)	0	-1000	1000	0	Transport, endoplasmic reticular macrophage	0	0
ACALDtxam	acetaldehyde peroxisomal diffusion	acald(x,am) <=> acald(c,am)	0	-1000	1000	0	Transport, peroxisomal macrophage	0	1000
ACCOACam	acetyl-CoA carboxylase	accoa(c,am) + atp(c,am) + hco3(c,am) -> adp(c,am) + h(c,am) + malcoa(c,am) + pi(c,am)	(HGNC:84) or (HGNC:84) or (HGNC:84) and (HGNC:85) or (HGNC:84) and (HGNC:85) or (HGNC:84) or (HGNC:85) and (HGNC:84) or (HGNC:84) and (HGNC:85) or (HGNC:84) or (HGNC:84) and (HGNC:85) or (HGNC:84)	0	1000	0	Fatty acid oxidation macrophage	0	1000
ACCOACmam	Acetyl-Coa carboxylase, beta isoform	accoa(m,am) + atp(m,am) + hco3(m,am) -> adp(m,am) + h(m,am) + malcoa(m,am) + pi(m,am)	(HGNC:85)	0	1000	0	Fatty acid oxidation macrophage	0	1000
ACCOALam	acetate-CoA ligase (ADP-forming)	atp(c,am) + coa(c,am) + ppa(c,am) -> adp(c,am) + pi(c,am) + ppcoa(c,am)	(HGNC:15814)	0	1000	0	Propanoate metabolism macrophage	0	1000
ACCOALmam	acetate-CoA ligase (AMP-forming)	atp(m,am) + coa(m,am) + ppa(m,am) -> amp(m,am) + ppcoa(m,am) + ppi(m,am)	(HGNC:16091) or (HGNC:24723)	0	1000	0	Propanoate metabolism macrophage	0	0
ACCOAgtam	acetyl-coa transport	accoa(c,am) <=> accoa(g,am)	(HGNC:95)	-1000	1000	0	Transport, extracellular macrophage	6.00396e-29	-2.47591e-29
ACCOAtnam	acetyl-CoA transport, nuclear	accoa(c,am) <=> accoa(n,am)	0	-1000	1000	0	Transport, nuclear macrophage	0	0
ACCOAtram	acetyl-coa transport	accoa(c,am) <=> accoa(r,am)	(HGNC:95)	-1000	1000	0	Transport, endoplasmic reticular macrophage	0	0
ACETONEt2am	acetone transport via proton symport	acetone[e] + h[e] <=> acetone(c,am) + h(c,am)	(HGNC:10922) or (HGNC:10924) or (HGNC:10928)	-1000	1000	0	Transport, extracellular macrophage	-1000	1000
ACETONEt2mam	acetone mitochondrial transport via proton symport	acetone(c,am) + h(c,am) <=> acetone(m,am) + h(m,am)	(HGNC:10922)	-1000	1000	0	Transport, mitochondrial macrophage	-1000	0
ACGAGBSIDEtgam	acgagbside hs intracellular transport	acgagbside(hs(c,am) <=> acgagbside(hs(g,am)	0	-1000	1000	0	Transport, golgi apparatus macrophage	1.30759e-28	0
ACGAGBSIDEtlam	acgagbside hs intracellular transport	acgagbside(hs(c,am) <=> acgagbside(hs(l,am)	0	-1000	1000	0	Transport, lysosomal macrophage	0	-1.30759e-28
ACGALFUCGALACGALFUC12GAL14ACGLCGALGLUSIDEteam	blood group intracellular transport	acgalfucgalacgalfuc12gal14acglcgalgluside(hs[e]) <=> acgalfucgalacgalfuc12gal14acglcgalgluside(hs(c,am)	0	-1000	1000	0	Transport, extracellular macrophage	0	0
ACGALFUCGALACGALFUC12GAL14ACGLCGALGLUSIDEtgam	blood group intracellular transport	acgalfucgalacgalfuc12gal14acglcgalgluside(hs(g,am) <=> acgalfucgalacgalfuc12gal14acglcgalgluside(hs(c,am)	0	-1000	1000	0	Transport, golgi apparatus macrophage	0	0
ACGALFUCGALACGALFUCGALACGLCGAL14ACGLCGALGLUSIDEteam	blood group intracellular transport	acgalfucgalacgalfucgalacglcgal14acglcgalgluside(hs[e]) <=> acgalfucgalacgalfucgalacglcgal14acglcgalgluside(hs(c,am)	0	-1000	1000	0	Transport, extracellular macrophage	0	0
ACGALFUCGALACGALFUCGALACGLCGAL14ACGLCGALGLUSIDEtgam	blood group intracellular transport	acgalfucgalacgalfucgalacglcgal14acglcgalgluside(hs(g,am) <=> acgalfucgalacgalfucgalacglcgal14acglcgalgluside(hs(c,am)	0	-1000	1000	0	Transport, golgi apparatus macrophage	0	0
ACGALtlyam	N-acetyl-galactosamine lysosomal efflux	acgal(l,am) -> acgal(c,am)	0	0	1000	0	Transport, lysosomal macrophage	0	0
ACGAM2Eam	0	acgam(c,am) <=> acmana(c,am)	(HGNC:9959)	-1000	1000	0	macrophage	-166.667	181.818
ACGAM6PSiam	0	accoa(c,am) + gam6p(c,am) -> acgam6p(c,am) + coa(c,am) + h(c,am)	(HGNC:19980)	0	1000	0	macrophage	0	1000
ACGAMKam	0	acgam(c,am) + atp(c,am) -> acgam6p(c,am) + adp(c,am) + h(c,am)	(HGNC:17174)	0	1000	0	macrophage	0	1000
ACGAMPMam	0	acgam6p(c,am) <=> acgam1p(c,am)	(HGNC:8907)	-1000	1000	0	macrophage	-3.04736e-26	1000
ACGAMtlyam	0	acgam(l,am) -> acgam(c,am)	0	0	1000	0	macrophage	0	1000
ACGPIDam	N-acetylglucosaminylphosphatidylinositol deacetylase	acgpail(hs(c,am) + h2o(c,am) -> ac(c,am) + gpail(hs(c,am)	(HGNC:8966)	0	1000	0	Phosphatidylinositol phosphate metabolism macrophage	0	0
ACHEeam	Acetylcholinesterase	ach[e] + h2o[e] -> ac[e] + chol[e] + h[e]	(HGNC:108)	0	1000	0	Glycerophospholipid metabolism macrophage	0	1000
ACHVESSECam	Acetylcholine secretion via secretory vesicle (ATP driven)	3 ach(c,am) + 2 atp(c,am) + 2 h2o(c,am) -> 2 adp(c,am) + 2 h(c,am) + 2 pi(c,am) + 3 ach[e]	(HGNC:10936)	0	1000	0	Transport, extracellular macrophage	0	0
ACITLam	ATP-Citrate lyase	atp(c,am) + cit(c,am) + coa(c,am) -> accoa(c,am) + adp(c,am) + oaa(c,am) + pi(c,am)	(HGNC:115)	0	1000	0	Citric acid cycle macrophage	0	1000
ACN13ACNGALGBSIDEteam	acn13acngalgbside hs transport	acn13acngalgbside(hs(c,am) <=> acn13acngalgbside(hs[e])	0	-1000	1000	0	Transport, extracellular macrophage	0	0
ACN13ACNGALGBSIDEtgam	acn13acngalgbside hs intracellular transport	acn13acngalgbside(hs(c,am) <=> acn13acngalgbside(hs(g,am)	0	-1000	1000	0	Transport, golgi apparatus macrophage	0	0
ACN23ACNGALGBSIDEteam	acn23acngalgbside transport	acn23acngalgbside(hs(c,am) <=> acn23acngalgbside(hs[e])	0	-1000	1000	0	Transport, extracellular macrophage	0	0
ACN23ACNGALGBSIDEtgam	acn23acngalgbside intracellular transport	acn23acngalgbside(hs(c,am) <=> acn23acngalgbside(hs(g,am)	0	-1000	1000	0	Transport, golgi apparatus macrophage	0	0
ACNACNGAL14ACGLCGALGLUSIDEteam	blood group intracellular transport	acnacngal14acglcgalgluside(hs[e]) <=> acnacngal14acglcgalgluside(hs(c,am)	0	-1000	1000	0	Transport, extracellular macrophage	0	0
ACNACNGAL14ACGLCGALGLUSIDEtgam	blood group intracellular transport	acnacngal14acglcgalgluside(hs(g,am) <=> acnacngal14acglcgalgluside(hs(c,am)	0	-1000	1000	0	Transport, golgi apparatus macrophage	0	0
ACNACNGALGBSIDEteam	acnacngalgbside hs transport	acnacngalgbside(hs(c,am) <=> acnacngalgbside(hs[e])	0	-1000	1000	0	Transport, extracellular macrophage	0	0
ACNACNGALGBSIDEtgam	acnacngalgbside hs intracellular transport	acnacngalgbside(hs(c,am) <=> acnacngalgbside(hs(g,am)	0	-1000	1000	0	Transport, golgi apparatus macrophage	0	0
ACNAM9PLam	0	acmanap(c,am) + h2o(c,am) + pep(c,am) -> acnamp(c,am) + pi(c,am)	(HGNC:19237)	0	1000	0	macrophage	0	1000
ACNAM9PL2am	0	h2o(c,am) + man6p(c,am) + pep(c,am) -> kdnp(c,am) + pi(c,am)	(HGNC:19237)	0	1000	0	macrophage	0	1000
ACNAMPHam	0	acnamp(c,am) + h2o(c,am) -> acnam(c,am) + pi(c,am)	(HGNC:16140) or (HGNC:124) or (HGNC:29609)	0	1000	0	macrophage	0	1000
ACNAMltam	0	acnam(c,am) + h(c,am) <=> acnam(l,am) + h(l,am)	(HGNC:10933)	-1000	1000	0	macrophage	-200	0
ACNAMtnam	0	acnam(c,am) -> acnam(n,am)	0	0	1000	0	macrophage	0	333.333
ACNGALACGLCGAL14ACGLCGALGLUSIDEteam	blood group intracellular transport	acngalacglcgal14acglcgalgluside(hs[e]) <=> acngalacglcgal14acglcgalgluside(hs(c,am)	0	-1000	1000	0	Transport, extracellular macrophage	0	0
ACNGALACGLCGAL14ACGLCGALGLUSIDEtgam	blood group intracellular transport	acngalacglcgal14acglcgalgluside(hs(g,am) <=> acngalacglcgal14acglcgalgluside(hs(c,am)	0	-1000	1000	0	Transport, golgi apparatus macrophage	0	0
ACNMLram	N-Acetylneuraminate lyase (reversible)	acnam(c,am) <=> acmana(c,am) + pyr(c,am)	0	-1000	1000	0	Aminosugar metabolism macrophage	-181.818	1000
ACOAD10mam	acyl-CoA dehydrogenase (2-methylbutanoyl-CoA), mitochondrial	2mbcoa(m,am) + fad(m,am) -> 2mb2coa(m,am) + fadh2(m,am)	(HGNC:89) or (HGNC:91)	0	1000	0	Valine, leucine, and isoleucine metabolism macrophage	0	0
ACOAD1fmam	acyl-CoA dehydrogenase (butanoyl-CoA), mitochondrial	btcoa(m,am) + fad(m,am) -> b2coa(m,am) + fadh2(m,am)	(HGNC:21497) or (HGNC:21597) or (HGNC:30211) or (HGNC:87) or (HGNC:89) or (HGNC:90) or (HGNC:91)	0	1000	0	Butanoate metabolism macrophage	0	0
ACOAD8mam	acyl-CoA dehydrogenase (isovaleryl-CoA), mitochondrial	fad(m,am) + ivcoa(m,am) -> 3mb2coa(m,am) + fadh2(m,am)	(HGNC:6186)	0	1000	0	Valine, leucine, and isoleucine metabolism macrophage	0	1000
ACOAD9mam	acyl-CoA dehydrogenase (isobutyryl-CoA), mitochondrial	fad(m,am) + ibcoa(m,am) -> 2mp2coa(m,am) + fadh2(m,am)	(HGNC:87) or (HGNC:89)	0	1000	0	Valine, leucine, and isoleucine metabolism macrophage	0	1000
ACOAHiam	acetyl-CoA hydrolase	accoa(c,am) + h2o(c,am) -> ac(c,am) + coa(c,am) + h(c,am)	(HGNC:24436)	0	1000	0	Pyruvate metabolism macrophage	0	1000
ACOAO7pam	acyl-CoA oxidase (hexadecanoyl-CoA), peroxisomal	o2(x,am) + pmtcoa(x,am) -> h2o2(x,am) + hdd2coa(x,am)	(HGNC:119)	0	1000	0	Fatty acid oxidation macrophage	0	1000
ACOATAam	Acetyl-CoA ACP transacylase	ACP(c,am) + accoa(c,am) <=> acACP(c,am) + coa(c,am)	(HGNC:3594)	-1000	1000	0	Fatty acid oxidation macrophage	0	0
ACODAam	acetylornithine deacetylase	acorn(c,am) + h2o(c,am) -> ac(c,am) + orn(c,am)	(HGNC:177)	0	1000	0	Urea cycle macrophage	0	0
ACONTam	aconitase	cit(c,am) <=> icit(c,am)	(HGNC:117) or (HGNC:6115)	-1000	1000	0	Citric acid cycle macrophage	0	1000
ACONTmam	Aconitate hydratase	cit(m,am) <=> icit(m,am)	(HGNC:117) or (HGNC:118)	-1000	1000	0	Citric acid cycle macrophage	-1000	1000
ACOX22xam	acyl-Coenzyme A oxidase 2, branched chain	dhcholoylcoa(x,am) + fadh2(x,am) + 0.5 o2(x,am) -> fad(x,am) + thcholoylcoa(x,am)	(HGNC:120)	0	1000	0	Bile acid synthesis macrophage	0	0
ACOX2xam	acyl-Coenzyme A oxidase 2, branched chain	cholcoas(x,am) + fadh2(x,am) + o2(x,am) -> cholcoads(x,am) + fad(x,am) + 2 h2o(x,am)	(HGNC:120)	0	1000	0	Bile acid synthesis macrophage	0	0
ACP1_FMN_am	acid phosphatase (FMN)	fmn(c,am) + h2o(c,am) -> pi(c,am) + ribflv(c,am)	(HGNC:122) or (HGNC:124) or (HGNC:125) or (HGNC:29609)	0	1000	0	Vitamin B2 metabolism macrophage	0	1000
ACRNtmam	O-acetylcarnintine transport into mitochondria via diffusion	acrn(c,am) -> acrn(m,am)	(HGNC:1421)	0	1000	0	Transport, mitochondrial macrophage	0	1000
ACSam	acetyl-CoA synthetase	ac(c,am) + atp(c,am) + coa(c,am) -> accoa(c,am) + amp(c,am) + ppi(c,am)	(HGNC:15814) or (HGNC:21298)	0	1000	0	Glycolysis/gluconeogenesis macrophage	0	1000
ACS2am	acetyl-CoA synthase (propionate)	atp(c,am) + coa(c,am) + ppa(c,am) -> amp(c,am) + ppcoa(c,am) + ppi(c,am)	(HGNC:15814) or (HGNC:21298)	0	1000	0	Propanoate metabolism macrophage	0	1000
ACSmam	acetyl-CoA synthetase	ac(m,am) + atp(m,am) + coa(m,am) -> accoa(m,am) + amp(m,am) + ppi(m,am)	(HGNC:16091)	0	1000	0	Glycolysis/gluconeogenesis macrophage	0	1000
ACTLMOam	acetol monooxygenase	acetol(c,am) + h(c,am) + nadph(c,am) + o2(c,am) -> 2 h2o(c,am) + mthgxl(c,am) + nadp(c,am)	(HGNC:2631)	0	1000	0	Pyruvate metabolism macrophage	0	1000
ACTNMOam	acetone monooxygenase	acetone(c,am) + h(c,am) + nadph(c,am) + o2(c,am) -> acetol(c,am) + h2o(c,am) + nadp(c,am)	(HGNC:2631)	0	1000	0	Pyruvate metabolism macrophage	0	1000
ACYPam	acylphosphatase	13dpg(c,am) + h2o(c,am) -> 3pg(c,am) + h(c,am) + pi(c,am)	(HGNC:179) or (HGNC:180) or (HGNC:21385)	0	1000	0	Glycolysis/gluconeogenesis macrophage	0	1000
ACt2mam	acetate mitochondrial transport via proton symport	ac(c,am) + h(c,am) <=> ac(m,am) + h(m,am)	0	-1000	1000	0	Transport, mitochondrial macrophage	-1000	1000
ACt2ram	acetate reversible transport via proton symport	ac[e] + h[e] <=> ac(c,am) + h(c,am)	0	-1000	1000	0	Transport, extracellular macrophage	-1000	1000
ACtgam	acetate transport, Golgi apparatus	ac(c,am) <=> ac(g,am)	0	-1000	1000	0	Transport, golgi apparatus macrophage	0	0
ADAam	Adenosine deaminase	adn(c,am) + h(c,am) + h2o(c,am) -> ins(c,am) + nh4(c,am)	(HGNC:186)	0	1000	0	Purine catabolism macrophage	0	1000
ADAeam	Adenosine deaminase, extracellular	adn[e] + h[e] + h2o[e] -> ins[e] + nh4[e]	(HGNC:186)	0	1000	0	Purine catabolism macrophage	0	1000
ADCimam	Acetoacetate decarboxylation (irreversible), mitochondrial	acac(m,am) + h(m,am) -> acetone(m,am) + co2(m,am)	0	0	1000	0	Propanoate metabolism macrophage	0	1000
ADEtam	adenine reversible transport, cytosol	ade[e] <=> ade(c,am)	(HGNC:11004)	-1000	1000	0	Transport, extracellular macrophage	-1000	1000
ADEtlam	adenine facilated transport from lysosome	ade(l,am) <=> ade(c,am)	(HGNC:23096)	-1000	1000	0	Transport, lysosomal macrophage	0	0
ADHAPtxam	intracellular transport (peroxisome)	adhap(hs(c,am) <=> adhap(hs(x,am)	0	-1000	1000	0	Transport, peroxisomal macrophage	0	0
ADK1am	adenylate kinase	amp(c,am) + atp(c,am) <=> 2 adp(c,am)	(HGNC:20091) or (HGNC:361) or (HGNC:362) or (HGNC:365)	-1000	1000	0	Nucleotide interconversion macrophage	-1000	1000
ADK1mam	adenylate kinase, mitochondrial	amp(m,am) + atp(m,am) <=> 2 adp(m,am)	(HGNC:362) or (HGNC:363)	-1000	1000	0	Nucleotide interconversion macrophage	-1000	1000
ADK3am	adentylate kinase (GTP)	amp(c,am) + gtp(c,am) <=> adp(c,am) + gdp(c,am)	(HGNC:365)	-1000	1000	0	Nucleotide interconversion macrophage	-1000	1000
ADK3mam	adentylate kinase (GTP)	amp(m,am) + gtp(m,am) <=> adp(m,am) + gdp(m,am)	(HGNC:17376)	-1000	1000	0	Nucleotide interconversion macrophage	-1000	1000
ADKdam	adenylate kinase (d form)	damp(c,am) + datp(c,am) <=> 2 dadp(c,am)	(HGNC:365)	-1000	1000	0	Nucleotide interconversion macrophage	-3.80328e-13	1000
ADMDCam	adenosylmethionine decarboxylase	amet(c,am) + h(c,am) -> ametam(c,am) + co2(c,am)	(HGNC:457)	0	1000	0	Arginine and Proline Metabolism macrophage	0	0
ADNCYCam	adenylate cyclase	atp(c,am) -> camp(c,am) + ppi(c,am)	(HGNC:21285) or (HGNC:232) or (HGNC:233) or (HGNC:234) or (HGNC:235) or (HGNC:236) or (HGNC:237) or (HGNC:238) or (HGNC:239) or (HGNC:240)	0	1000	0	Nucleotide interconversion macrophage	0	1000
ADNK1am	adenosine kinase	adn(c,am) + atp(c,am) -> adp(c,am) + amp(c,am) + h(c,am)	(HGNC:257)	0	1000	0	Nucleotide interconversion macrophage	0	1000
ADNK1mam	adenosine kinase, mitochondrial	adn(m,am) + atp(m,am) -> adp(m,am) + amp(m,am) + h(m,am)	0	0	1000	0	Nucleotide interconversion macrophage	0	1000
ADNtam	adenosine facilated transport in cytosol	adn[e] <=> adn(c,am)	(HGNC:11003) or (HGNC:11004)	-1000	1000	0	Transport, extracellular macrophage	-1000	1000
ADNt4am	adenosine transport (Na/Adn cotransport)	adn[e] + na1[e] -> adn(c,am) + na1(c,am)	(HGNC:11001) or (HGNC:11002) or (HGNC:16484)	0	1000	0	Transport, extracellular macrophage	0	1000
ADNt5am	0	adn[e] + 2 na1[e] -> adn(c,am) + 2 na1(c,am)	0	0	1000	0	macrophage	0	1000
ADNtlam	adenosine facilated transport from lysosome	adn(l,am) <=> adn(c,am)	(HGNC:23096)	-1000	1000	0	Transport, lysosomal macrophage	0	0
ADNtmam	adenosine facilated transport in mitochondria	adn(c,am) <=> adn(m,am)	(HGNC:11003)	-1000	1000	0	Transport, mitochondrial macrophage	0	1000
ADPGLCam	ADPglucose diphosphatase	adpglc(c,am) + h2o(c,am) -> amp(c,am) + g1p(c,am) + 2 h(c,am)	(HGNC:8052)	0	1000	0	Nucleotide interconversion macrophage	0	0
ADPMANam	ADPmannose diphosphatase	adpman(c,am) + h2o(c,am) -> amp(c,am) + 2 h(c,am) + man1p(c,am)	(HGNC:8052)	0	1000	0	Nucleotide interconversion macrophage	0	0
ADPRDPam	ADPribose diphosphatase	adprib(c,am) + h2o(c,am) -> amp(c,am) + 2 h(c,am) + r5p(c,am)	(HGNC:8052)	0	1000	0	Nucleotide interconversion macrophage	0	1000
ADPRDPmam	ADPribose diphosphatase (mitochondrial)	adprib(m,am) + h2o(m,am) -> amp(m,am) + 2 h(m,am) + r5p(m,am)	(HGNC:8056)	0	1000	0	Nucleotide interconversion macrophage	0	0
ADPRIBtam	ADPribose transport	adprib[e] -> adprib(c,am)	(HGNC:1667)	0	1000	0	Transport, extracellular macrophage	0	1000
ADPTam	adenine phosphoribosyltransferase	ade(c,am) + prpp(c,am) -> amp(c,am) + ppi(c,am)	(HGNC:626)	0	1000	0	Nucleotide salvage pathway macrophage	0	1000
ADPtxam	ADP transporter, peroxisomal	adp(c,am) <=> adp(x,am)	0	-1000	1000	0	Transport, peroxisomal macrophage	-1000	0
ADRNCOAtxam	fatty acid intracellular transport	adrncoa(c,am) <=> adrncoa(x,am)	0	-1000	1000	0	Transport, peroxisomal macrophage	-583.76	1000
ADRNCPT1am	carnitine O-palmitoyltransferase	adrncoa(c,am) + crn(c,am) -> adrncrn(c,am) + coa(c,am)	(HGNC:18540) or (HGNC:2328) or (HGNC:2329)	0	0.039987	0	Fatty acid oxidation macrophage	0	0.039987
ADRNCPT2am	carnitine transferase	adrncrn(m,am) + coa(m,am) -> adrncoa(m,am) + crn(m,am)	(HGNC:2330)	0	1000	0	Fatty acid oxidation macrophage	0	0.039987
ADRNCRNtam	transport into the mitochondria (carnitine)	adrncrn(c,am) -> adrncrn(m,am)	(HGNC:1421)	0	1000	0	Fatty acid oxidation macrophage	0	0.039987
ADRNLPVESSECam	Adrenaline secretion via secretory vesicle (ATP driven)	3 adrnl(c,am) + 2 atp(c,am) + 2 h2o(c,am) -> 2 adp(c,am) + 2 h(c,am) + 2 pi(c,am) + 3 adrnl[e]	(HGNC:10934) or (HGNC:10935)	0	1000	0	Transport, extracellular macrophage	0	333.333
ADRNtam	fatty acid transport via diffusion	adrn[e] <=> adrn(c,am)	0	-1000	1000	0	Transport, extracellular macrophage	-1000	1000
ADSELKam	adenylyl-selenate kinase	adsel(c,am) + atp(c,am) -> 3padsel(c,am) + adp(c,am) + h(c,am)	(HGNC:8603) or (HGNC:8604)	0	1000	0	Selenoamino acid metabolism macrophage	0	0
ADSKam	adenylyl-sulfate kinase	aps(c,am) + atp(c,am) -> adp(c,am) + h(c,am) + paps(c,am)	(HGNC:8603) or (HGNC:8604)	0	1000	0	Nucleotide interconversion macrophage	0	1000
ADSL1am	adenylosuccinate lyase	dcamp(c,am) -> amp(c,am) + fum(c,am)	(HGNC:291)	0	1000	0	Nucleotide interconversion macrophage	0	1000
ADSL2am	adenylosuccinate lyase	25aics(c,am) -> aicar(c,am) + fum(c,am)	(HGNC:291)	0	1000	0	Purine synthesis macrophage	0	1000
ADSSam	adenylosuccinate synthase	asp-L(c,am) + gtp(c,am) + imp(c,am) -> dcamp(c,am) + gdp(c,am) + 2 h(c,am) + pi(c,am)	(HGNC:20093) or (HGNC:292)	0	1000	0	Nucleotide interconversion macrophage	0	1000
AFLATOXINteam	xenobiotic transport	aflatoxin[e] <=> aflatoxin(c,am)	0	-1000	1000	0	Transport, extracellular macrophage	0	1000
AG13T10gam	N-acetyllactosaminide beta-1,3-N-acetylglucosaminyltransferase, Golgi apparatus	ksi(pre18(g,am) + uacgam(g,am) -> h(g,am) + ksi(pre19(g,am) + udp(g,am)	(HGNC:15683) or (HGNC:15629) or (HGNC:15685) or (HGNC:21727) or (HGNC:24139) or (HGNC:18811) or (HGNC:24139) or (HGNC:13528) or (HGNC:15629)	0	1000	0	Keratan sulfate synthesis macrophage	0	14.2857
AG13T11gam	N-acetyllactosaminide beta-1,3-N-acetylglucosaminyltransferase, Golgi apparatus	ksi(pre21(g,am) + uacgam(g,am) -> h(g,am) + ksi(pre22(g,am) + udp(g,am)	(HGNC:15683) or (HGNC:24139) or (HGNC:15685) or (HGNC:21727) or (HGNC:24139) or (HGNC:18811) or (HGNC:13528) or (HGNC:15629) or (HGNC:15629)	0	1000	0	Keratan sulfate synthesis macrophage	0	14.2857
AG13T12gam	N-acetyllactosaminide beta-1,3-N-acetylglucosaminyltransferase, Golgi apparatus	ksi(pre24(g,am) + uacgam(g,am) -> h(g,am) + ksi(pre25(g,am) + udp(g,am)	(HGNC:15683) or (HGNC:24139) or (HGNC:15685) or (HGNC:21727) or (HGNC:24139) or (HGNC:18811) or (HGNC:13528) or (HGNC:15629) or (HGNC:15629)	0	1000	0	Keratan sulfate synthesis macrophage	0	14.2857
AG13T13gam	N-acetyllactosaminide beta-1,3-N-acetylglucosaminyltransferase, Golgi apparatus	ksi(pre27(g,am) + uacgam(g,am) -> h(g,am) + ksi(pre28(g,am) + udp(g,am)	(HGNC:15683) or (HGNC:24139) or (HGNC:15685) or (HGNC:21727) or (HGNC:24139) or (HGNC:18811) or (HGNC:13528) or (HGNC:15629) or (HGNC:15629)	0	1000	0	Keratan sulfate synthesis macrophage	0	14.2857
AG13T14gam	N-acetyllactosaminide beta-1,3-N-acetylglucosaminyltransferase, Golgi apparatus	ksi(pre30(g,am) + uacgam(g,am) -> h(g,am) + ksi(pre31(g,am) + udp(g,am)	(HGNC:15683) or (HGNC:24139) or (HGNC:15685) or (HGNC:21727) or (HGNC:24139) or (HGNC:18811) or (HGNC:13528) or (HGNC:15629) or (HGNC:15629)	0	1000	0	Keratan sulfate synthesis macrophage	0	14.2857
AG13T15gam	N-acetyllactosaminide beta-1,3-N-acetylglucosaminyltransferase, Golgi apparatus	ksi(pre33(g,am) + uacgam(g,am) -> h(g,am) + ksi(pre34(g,am) + udp(g,am)	(HGNC:15683) or (HGNC:24139) or (HGNC:15685) or (HGNC:21727) or (HGNC:24139) or (HGNC:18811) or (HGNC:13528) or (HGNC:15629) or (HGNC:15629)	0	1000	0	Keratan sulfate synthesis macrophage	0	14.2857
AG13T16gam	N-acetyllactosaminide beta-1,3-N-acetylglucosaminyltransferase, Golgi apparatus	ksii(core4(pre2(g,am) + uacgam(g,am) -> h(g,am) + ksii(core4(pre3(g,am) + udp(g,am)	(HGNC:15683) or (HGNC:15629) or (HGNC:15685) or (HGNC:21727) or (HGNC:24139) or (HGNC:18811) or (HGNC:24139) or (HGNC:15629) or (HGNC:13528)	0	1000	0	Keratan sulfate synthesis macrophage	0	0
AG13T17gam	N-acetyllactosaminide beta-1,3-N-acetylglucosaminyltransferase, Golgi apparatus	ksii(core4(pre4(g,am) + uacgam(g,am) -> h(g,am) + ksii(core4(pre5(g,am) + udp(g,am)	(HGNC:15629) or (HGNC:15685) or (HGNC:15629) or (HGNC:24139) or (HGNC:18811) or (HGNC:24139) or (HGNC:21727) or (HGNC:15683) or (HGNC:13528)	0	1000	0	Keratan sulfate synthesis macrophage	0	0
AG13T18gam	N-acetyllactosaminide beta-1,3-N-acetylglucosaminyltransferase, Golgi apparatus	ksii(core4(pre7(g,am) + uacgam(g,am) -> h(g,am) + ksii(core4(pre8(g,am) + udp(g,am)	(HGNC:15629) or (HGNC:15685) or (HGNC:15629) or (HGNC:24139) or (HGNC:18811) or (HGNC:24139) or (HGNC:21727) or (HGNC:15683) or (HGNC:13528)	0	1000	0	Keratan sulfate synthesis macrophage	0	0
AG13T1gam	N-acetyllactosaminide beta-1,3-N-acetylglucosaminyltransferase, Golgi apparatus	ksii(core2(pre2(g,am) + uacgam(g,am) -> h(g,am) + ksii(core2(pre3(g,am) + udp(g,am)	(HGNC:15685) or (HGNC:15629) or (HGNC:18811) or (HGNC:24139) or (HGNC:24139) or (HGNC:21727) or (HGNC:13528) or (HGNC:15629) or (HGNC:15683)	0	1000	0	Keratan sulfate synthesis macrophage	0	41.6667
AG13T2gam	N-acetyllactosaminide beta-1,3-N-acetylglucosaminyltransferase, Golgi apparatus	ksii(core2(pre4(g,am) + uacgam(g,am) -> h(g,am) + ksii(core2(pre5(g,am) + udp(g,am)	(HGNC:15683) or (HGNC:24139) or (HGNC:15685) or (HGNC:21727) or (HGNC:24139) or (HGNC:18811) or (HGNC:13528) or (HGNC:15629) or (HGNC:15629)	0	1000	0	Keratan sulfate synthesis macrophage	0	41.6667
AG13T3gam	N-acetyllactosaminide beta-1,3-N-acetylglucosaminyltransferase, Golgi apparatus	ksii(core2(pre7(g,am) + uacgam(g,am) -> h(g,am) + ksii(core2(pre8(g,am) + udp(g,am)	(HGNC:13528) or (HGNC:15685) or (HGNC:24139) or (HGNC:15629) or (HGNC:15683) or (HGNC:24139) or (HGNC:15629) or (HGNC:18811) or (HGNC:21727)	0	1000	0	Keratan sulfate synthesis macrophage	0	41.6667
AG13T4gam	N-acetyllactosaminide beta-1,3-N-acetylglucosaminyltransferase, Golgi apparatus	ksi(pre1(g,am) + uacgam(g,am) -> h(g,am) + ksi(pre2(g,am) + udp(g,am)	(HGNC:15685) or (HGNC:15629) or (HGNC:18811) or (HGNC:13528) or (HGNC:24139) or (HGNC:21727) or (HGNC:24139) or (HGNC:15629) or (HGNC:15683)	0	1000	0	Keratan sulfate synthesis macrophage	0	14.2857
AG13T5gam	N-acetyllactosaminide beta-1,3-N-acetylglucosaminyltransferase, Golgi apparatus	ksi(pre3(g,am) + uacgam(g,am) -> h(g,am) + ksi(pre4(g,am) + udp(g,am)	(HGNC:15683) or (HGNC:24139) or (HGNC:15685) or (HGNC:21727) or (HGNC:24139) or (HGNC:18811) or (HGNC:13528) or (HGNC:15629) or (HGNC:15629)	0	1000	0	Keratan sulfate synthesis macrophage	0	14.2857
AG13T6gam	N-acetyllactosaminide beta-1,3-N-acetylglucosaminyltransferase, Golgi apparatus	ksi(pre6(g,am) + uacgam(g,am) -> h(g,am) + ksi(pre7(g,am) + udp(g,am)	(HGNC:15683) or (HGNC:24139) or (HGNC:15685) or (HGNC:21727) or (HGNC:24139) or (HGNC:18811) or (HGNC:13528) or (HGNC:15629) or (HGNC:15629)	0	1000	0	Keratan sulfate synthesis macrophage	0	14.2857
AG13T7gam	N-acetyllactosaminide beta-1,3-N-acetylglucosaminyltransferase, Golgi apparatus	ksi(pre9(g,am) + uacgam(g,am) -> h(g,am) + ksi(pre10(g,am) + udp(g,am)	(HGNC:15683) or (HGNC:24139) or (HGNC:15685) or (HGNC:21727) or (HGNC:24139) or (HGNC:18811) or (HGNC:13528) or (HGNC:15629) or (HGNC:15629)	0	1000	0	Keratan sulfate synthesis macrophage	0	14.2857
AG13T8gam	N-acetyllactosaminide beta-1,3-N-acetylglucosaminyltransferase, Golgi apparatus	ksi(pre12(g,am) + uacgam(g,am) -> h(g,am) + ksi(pre13(g,am) + udp(g,am)	(HGNC:15683) or (HGNC:24139) or (HGNC:15685) or (HGNC:21727) or (HGNC:24139) or (HGNC:18811) or (HGNC:13528) or (HGNC:15629) or (HGNC:15629)	0	1000	0	Keratan sulfate synthesis macrophage	0	14.2857
AG13T9gam	N-acetyllactosaminide beta-1,3-N-acetylglucosaminyltransferase, Golgi apparatus	ksi(pre15(g,am) + uacgam(g,am) -> h(g,am) + ksi(pre16(g,am) + udp(g,am)	(HGNC:21727) or (HGNC:15683) or (HGNC:13528) or (HGNC:24139) or (HGNC:15629) or (HGNC:24139) or (HGNC:15629) or (HGNC:15685) or (HGNC:18811)	0	1000	0	Keratan sulfate synthesis macrophage	0	14.2857
AGLPCam	alkyl acylglycerol phosphocholine transferase	ak2g(hs(c,am) + cdpchol(c,am) -> ak2gchol(hs(c,am) + cmp(c,am) + h(c,am) + h2o(c,am)	0	0	1000	0	Glycerophospholipid metabolism macrophage	0	0
AGLPEDam	alkyl acyl glycerophosphoethanolamine desaturase	ak2gpe(hs(c,am) + h(c,am) + nadph(c,am) + o2(c,am) -> dak2gpe(hs(c,am) + 2 h2o(c,am) + nadp(c,am)	0	0	1000	0	Glycerophospholipid metabolism macrophage	0	0
AGLPETam	alkyl acylglycerol phosphoethanolamine transferase	ak2g(hs(c,am) + cdpea(c,am) + h(c,am) -> ak2gpe(hs(c,am) + cmp(c,am) + h2o(c,am)	0	0	1000	0	Glycerophospholipid metabolism macrophage	0	0
AGLPHam	alkyl glycerol phosphate hydrolase	ak2gp(hs(c,am) + h2o(c,am) -> ak2g(hs(c,am) + pi(c,am)	0	0	1000	0	Glycerophospholipid metabolism macrophage	0	0
AGLPRam	alkyl glycerol phosphate reductase	akdhap(hs(c,am) + h(c,am) + nadph(c,am) -> akgp(hs(c,am) + nadp(c,am)	0	0	1000	0	Glycerophospholipid metabolism macrophage	0	0
AGLPTam	alkyl glycerol phosphate acyltransferase	Rtotal2(c,am) + akgp(hs(c,am) + h(c,am) -> ak2gp(hs(c,am) + h2o(c,am)	0	0	1000	0	Glycerophospholipid metabolism macrophage	0	0
AGMTmam	agmatinase (m)	agm(m,am) + h2o(m,am) -> ptrc(m,am) + urea(m,am)	(HGNC:18407)	0	1000	0	Arginine and Proline Metabolism macrophage	0	0
AGPAT1am	1-acylglycerol-3-phosphate O-acyltransferase 1	Rtotal2coa(c,am) + alpa(hs(c,am) -> coa(c,am) + pa(hs(c,am)	(HGNC:20880) or (HGNC:20885) or (HGNC:20886) or (HGNC:25193) or (HGNC:324) or (HGNC:325) or (HGNC:326)	0	1000	0	Triacylglycerol synthesis macrophage	0	1000
AGPRimam	N-acetyl-g-glutamyl-phosphate reductase, irreversible, mitochondrial	acg5p(m,am) + h(m,am) + nadph(m,am) -> acg5sa(m,am) + nadp(m,am) + pi(m,am)	(HGNC:9722)	0	1000	0	Urea cycle macrophage	0	0
AGPSxam	0	adhap(hs(x,am) + alkylR1oh(x,am) -> Rtotal(x,am) + akdhap(hs(x,am) + h(x,am)	(HGNC:327)	0	1000	0	macrophage	0	0
AGPexam	alkyl glycerol phosphate transport	akdhap(hs(c,am) <=> akdhap(hs(x,am)	0	-1000	1000	0	Transport, peroxisomal macrophage	0	0
AHANDROSTANGLCteam	glucuronidated compound transport	ahandrostanglc(c,am) + atp(c,am) + h2o(c,am) -> adp(c,am) + h(c,am) + pi(c,am) + ahandrostanglc[e]	(HGNC:51)	0	1000	0	Transport, extracellular macrophage	0	0
AHANDROSTANGLCtram	glucuronidated compound transport	ahandrostanglc(c,am) <=> ahandrostanglc(r,am)	0	-1000	1000	0	Transport, endoplasmic reticular macrophage	0	0
AHCam	adenosylhomocysteinase	ahcys(c,am) + h2o(c,am) <=> adn(c,am) + hcys-L(c,am)	(HGNC:343) or (HGNC:344)	-1000	1000	0	Methionine and cysteine metabolism macrophage	-5.87963e-14	1000
AHCYStnam	S-adenosyl-L-homocysteine nuclear transport	ahcys(c,am) <=> ahcys(n,am)	0	-1000	1000	0	Transport, nuclear macrophage	0	0
AHCYStram	S-Adenosyl-L-homocysteine intracellular diffusion	ahcys(c,am) <=> ahcys(r,am)	0	-1000	1000	0	Transport, endoplasmic reticular macrophage	-1000	0
AHEXASE2lyam	beta-N-acetylhexosaminidase, lysosomal	3 h2o(l,am) + n2m2nmn(l,am) -> 3 acgam(l,am) + m2mn(l,am)	((HGNC:4878) and (HGNC:4879)) or (HGNC:4878) or (HGNC:4879)	0	1000	0	N-glycan degradation macrophage	0	200
AHEXASElyam	beta-N-acetylhexosaminidase, lysosomal	2 h2o(l,am) + n2m2mn(l,am) -> 2 acgam(l,am) + m2mn(l,am)	((HGNC:4878) and (HGNC:4879)) or (HGNC:4878) or (HGNC:4879)	0	1000	0	N-glycan degradation macrophage	0	0
AICARTam	phosphoribosylaminoimidazolecarboxamide formyltransferase	10fthf(c,am) + aicar(c,am) <=> fprica(c,am) + thf(c,am)	(HGNC:794)	-1000	1000	0	Purine synthesis macrophage	0	1000
AIRCram	0	air(c,am) + co2(c,am) <=> 5aizc(c,am) + h(c,am)	(HGNC:8587)	-1000	1000	0	macrophage	0	1000
AK2LGCHOLtam	1-alkyl 2-acylglycerol 3-phosphocholine transport	ak2lgchol(hs[e]) <=> ak2lgchol(hs(c,am)	0	-1000	1000	0	Transport, extracellular macrophage	-1000	1000
AKGDmam	2-oxoglutarate dehydrogenase	akg(m,am) + coa(m,am) + nad(m,am) -> co2(m,am) + nadh(m,am) + succoa(m,am)	(HGNC:21350) and (HGNC:2898) and (HGNC:2911) and (HGNC:8124)	0	0.46424	0	Citric acid cycle macrophage	0	0.46424
AKGMALtmam	alpha-ketoglutarate/malate transporter	mal-L(c,am) + akg(m,am) <=> akg(c,am) + mal-L(m,am)	(HGNC:10980) or (HGNC:10981)	-1000	1000	0	Transport, mitochondrial macrophage	-1000	1000
AKGt4_3am	AKG transport via sodium symport	akg[e] + 3 na1[e] <=> akg(c,am) + 3 na1(c,am)	(HGNC:14430)	-1000	1000	0	Transport, extracellular macrophage	-1000	1000
AKGtpam	AKG transporter, peroxisome	akg(c,am) <=> akg(x,am)	0	-1000	1000	0	Transport, peroxisomal macrophage	0	0
AKR1C41am	aldo-keto reductase family 1, member C4 (chlordecone reductase; 3-alpha hydroxysteroid dehydrogenase, type I; dihydrodiol dehydrogenase 4)	h(c,am) + nadh(c,am) + xol7ah(c,am) -> nad(c,am) + xol7ah2(c,am)	(HGNC:387)	0	1000	0	Bile acid synthesis macrophage	0	0
AKR1C42am	aldo-keto reductase family 1, member C4 (chlordecone reductase; 3-alpha hydroxysteroid dehydrogenase, type I; dihydrodiol dehydrogenase 4)	h(c,am) + nadh(c,am) + xoldioloneh(c,am) -> nad(c,am) + xoltriol(c,am)	(HGNC:387)	0	1000	0	Bile acid synthesis macrophage	0	0
ALAASNNaExam	L-alanine/L-asparagine Na-dependent exchange (Ala-L in)	asn-L(c,am) + ala-L[e] + na1[e] -> ala-L(c,am) + na1(c,am) + asn-L[e]	(HGNC:10943)	0	1000	0	Transport, extracellular macrophage	0	1000
ALACYSNaExam	L-alanine/L-cysteine Na-dependent exchange (Ala-L in)	cys-L(c,am) + ala-L[e] + na1[e] -> ala-L(c,am) + na1(c,am) + cys-L[e]	(HGNC:10942) or (HGNC:10943)	0	1000	0	Transport, extracellular macrophage	0	1000
ALADGLNexRam	L-alanine/glutamine reversible exchange	gln-L(c,am) + ala-D[e] <=> ala-D(c,am) + gln-L[e]	(HGNC:11026) and (HGNC:11058)	-1000	1000	0	Transport, extracellular macrophage	-1000	1000
ALADGLYexRam	D-alanine/glycine reversible exchange	gly(c,am) + ala-D[e] <=> ala-D(c,am) + gly[e]	(HGNC:11026) and (HGNC:11058)	-1000	1000	0	Transport, extracellular macrophage	-1000	1000
ALAGLNNaExam	L-alanine/L-glutamine Na-dependent exchange (Ala-L in)	gln-L(c,am) + ala-L[e] + na1[e] -> ala-L(c,am) + na1(c,am) + gln-L[e]	(HGNC:10943)	0	1000	0	Transport, extracellular macrophage	0	1000
ALAGLNexRam	L-alanine/glutamine reversible exchange	gln-L(c,am) + ala-L[e] <=> ala-L(c,am) + gln-L[e]	(HGNC:11026) and (HGNC:11058)	-1000	1000	0	Transport, extracellular macrophage	-1000	1000
ALAGLYexRam	L-alanine/glycine reversible exchange	gly(c,am) + ala-L[e] <=> ala-L(c,am) + gly[e]	(HGNC:11026) and (HGNC:11058)	-1000	1000	0	Transport, extracellular macrophage	-1000	1000
ALARam	alanine racemase	ala-L(c,am) <=> ala-D(c,am)	(HGNC:9457)	-1000	1000	0	Alanine and aspartate metabolism macrophage	-1000	1000
ALASERNaExam	L-alanine/L-serine Na-dependent exchange (Ala-L in)	ser-L(c,am) + ala-L[e] + na1[e] -> ala-L(c,am) + na1(c,am) + ser-L[e]	(HGNC:10942) or (HGNC:10943)	0	1000	0	Transport, extracellular macrophage	0	1000
ALASmam	5-aminolevulinate synthase	gly(m,am) + h(m,am) + succoa(m,am) -> 5aop(m,am) + co2(m,am) + coa(m,am)	(HGNC:396) or (HGNC:397) or (HGNC:4188)	0	1000	0	Glycine, serine, alanine and threonine metabolism macrophage	0	0
ALATA_Lam	L-alanine transaminase	akg(c,am) + ala-L(c,am) <=> glu-L(c,am) + pyr(c,am)	(HGNC:18062) or (HGNC:4552)	-0.2096	1000	0	Glutamate metabolism macrophage	-0.2096	1000
ALATHRNaExam	L-alanine/L-threonine Na-dependent exchange (Ala-L in)	thr-L(c,am) + ala-L[e] + na1[e] -> ala-L(c,am) + na1(c,am) + thr-L[e]	(HGNC:10942) or (HGNC:10943)	0	1000	0	Transport, extracellular macrophage	0	1000
ALAt2ram	L-alanine reversible transport via proton symport	ala-L[e] + h[e] <=> ala-L(c,am) + h(c,am)	(HGNC:18761) or (HGNC:18762)	-1000	1000	0	Transport, extracellular macrophage	-1000	1000
ALAt2rLam	L-alanine reversible transport via proton symport (lysosome)	ala-L(l,am) + h(l,am) <=> ala-L(c,am) + h(c,am)	(HGNC:18761)	-1000	1000	0	Transport, lysosomal macrophage	0	0
ALAt4am	Alanine-Sodium symporter	ala-L[e] + na1[e] -> ala-L(c,am) + na1(c,am)	(HGNC:11047) or (HGNC:11057) or (HGNC:11060) or (HGNC:11061) or (HGNC:13447) or (HGNC:13448) or ((HGNC:13557) and (HGNC:27960)) or (HGNC:14679) or ((HGNC:27960) and (HGNC:29437))	0	1000	0	Transport, extracellular macrophage	0	1000
ALAtN1am	Alanine transport (Na, H coupled)	h(c,am) + ala-L[e] + 2 na1[e] <=> ala-L(c,am) + 2 na1(c,am) + h[e]	(HGNC:18044) or (HGNC:18070)	-1000	1000	0	Transport, extracellular macrophage	-1000	1000
ALCD1am	alcohol dehydrogenase (methanol)	meoh(c,am) + nad(c,am) <=> fald(c,am) + h(c,am) + nadh(c,am)	(HGNC:16354) or ((HGNC:249) and (HGNC:250)) or ((HGNC:249) and (HGNC:251)) or (HGNC:249) or ((HGNC:250) and (HGNC:251)) or (HGNC:250) or (HGNC:251) or (HGNC:252) or (HGNC:253) or (HGNC:255) or (HGNC:256) or (HGNC:28697)	-1000	1000	0	Miscellaneous macrophage	-1000	1000
ALCD21_Dam	0	12ppd-R(c,am) + nad(c,am) -> h(c,am) + lald-D(c,am) + nadh(c,am)	(HGNC:252) or (HGNC:28697) or (HGNC:250) or (HGNC:253) or (HGNC:256) or (HGNC:250 and HGNC:249) or (HGNC:249) or (HGNC:255) or (HGNC:16354) or (HGNC:250 and HGNC:251) or (HGNC:251 and HGNC:249) or (HGNC:28697) or (HGNC:251)	0	1000	0	macrophage	0	1000
ALCD21_Lam	alcohol dehydrogenase (L-1,2-propanediol)	12ppd-S(c,am) + nad(c,am) -> h(c,am) + lald-L(c,am) + nadh(c,am)	(HGNC:16354) or ((HGNC:249) and (HGNC:250)) or ((HGNC:249) and (HGNC:251)) or (HGNC:249) or ((HGNC:250) and (HGNC:251)) or (HGNC:250) or (HGNC:251) or (HGNC:252) or (HGNC:253) or (HGNC:255) or (HGNC:256) or (HGNC:28697)	0	1000	0	Pyruvate metabolism macrophage	0	1000
ALCD22_Dam	0	lald-D(c,am) + nad(c,am) -> h(c,am) + mthgxl(c,am) + nadh(c,am)	(HGNC:251) or (HGNC:16354) or (HGNC:251 and HGNC:249) or (HGNC:252) or (HGNC:255) or (HGNC:28697) or (HGNC:250 and HGNC:249) or (HGNC:253) or (HGNC:249) or (HGNC:250) or (HGNC:28697) or (HGNC:256) or (HGNC:250 and HGNC:251)	0	1000	0	macrophage	0	1000
ALCD22_Lam	alcohol dehydrogenase (L-lactaldehyde)	lald-L(c,am) + nad(c,am) -> h(c,am) + mthgxl(c,am) + nadh(c,am)	(HGNC:16354) or ((HGNC:249) and (HGNC:250)) or ((HGNC:249) and (HGNC:251)) or (HGNC:249) or ((HGNC:250) and (HGNC:251)) or (HGNC:250) or (HGNC:251) or (HGNC:252) or (HGNC:253) or (HGNC:255) or (HGNC:256) or (HGNC:28697)	0	1000	0	Pyruvate metabolism macrophage	0	1000
ALCD2yfam	alcohol dehydrogenase (ethanol, NADP), forward reaction	etoh(c,am) + nadp(c,am) -> acald(c,am) + h(c,am) + nadph(c,am)	(HGNC:380)	0	1000	0	Glycolysis/gluconeogenesis macrophage	0	1000
ALDD20xam	aldehyde dehydrogenase (indole-3-acetaldehyde, NAD)	h2o(c,am) + id3acald(c,am) + nad(c,am) -> 2 h(c,am) + ind3ac(c,am) + nadh(c,am)	(HGNC:15472) or (HGNC:402) or (HGNC:403) or (HGNC:412) or (HGNC:877)	0	1000	0	Tryptophan metabolism macrophage	0	0
ALDD20xmam	aldehyde dehydrogenase (indole-3-acetaldehyde, NAD), mitochondrial	h2o(m,am) + id3acald(m,am) + nad(m,am) -> 2 h(m,am) + ind3ac(m,am) + nadh(m,am)	(HGNC:404) or (HGNC:406) or (HGNC:407)	0	1000	0	Tryptophan metabolism macrophage	0	0
ALDD21am	aldehyde dehydrogenase (pristanal, NAD)	h2o(c,am) + nad(c,am) + pristanal(c,am) -> 2 h(c,am) + nadh(c,am) + prist(c,am)	(HGNC:403)	0	1000	0	Fatty acid oxidation macrophage	0	0
ALDD2xam	aldehyde dehydrogenase (acetaldehyde, NAD)	acald(c,am) + h2o(c,am) + nad(c,am) -> ac(c,am) + 2 h(c,am) + nadh(c,am)	(HGNC:15472) or (HGNC:402) or (HGNC:403) or (HGNC:405) or (HGNC:407) or (HGNC:409) or (HGNC:410) or (HGNC:411) or (HGNC:412) or (HGNC:877)	0	1000	0	Glycolysis/gluconeogenesis macrophage	0	1000
ALDD2xmam	aldehyde dehydrogenase (acetylaldehyde, NAD), mitochondrial	acald(m,am) + h2o(m,am) + nad(m,am) -> ac(m,am) + 2 h(m,am) + nadh(m,am)	(HGNC:404) or (HGNC:407)	0	1000	0	Glycolysis/gluconeogenesis macrophage	0	1000
ALDD2yam	aldehyde dehydrogenase (acetaldehyde, NADP)	acald(c,am) + h2o(c,am) + nadp(c,am) -> ac(c,am) + 2 h(c,am) + nadph(c,am)	(HGNC:15472) or (HGNC:403) or (HGNC:405) or (HGNC:407) or (HGNC:410) or (HGNC:411) or (HGNC:412)	0	1000	0	Glycolysis/gluconeogenesis macrophage	0	1000
ALDSTRNteam	aldosterone transport	aldstrn(c,am) <=> aldstrn[e]	0	-1000	1000	0	Transport, extracellular macrophage	0	0
ALKPam	alkaline phosphatase	dhap(c,am) + h2o(c,am) -> dha(c,am) + pi(c,am)	(HGNC:437) or (HGNC:438) or (HGNC:439) or (HGNC:441)	0	1000	0	Glycerophospholipid metabolism macrophage	0	0
ALOX12am	Arachidonate 12-lipoxygenase	arachd(c,am) + o2(c,am) -> 12HPET(c,am)	(HGNC:429)	0	1000	0	Eicosanoid metabolism macrophage	0	0
ALOX12Ram	Arachidonate 12-lipoxygenase R	arachd(c,am) + o2(c,am) -> 12RHPET(c,am)	(HGNC:430)	0	1000	0	Eicosanoid metabolism macrophage	0	0
ALOX15am	Arachidonate 15-lipoxygenase	arachd(c,am) + o2(c,am) -> 15HPET(c,am)	(HGNC:433) or (HGNC:434)	0	1000	0	Eicosanoid metabolism macrophage	0	0
ALOX5am	Arachidonate 5-lipoxygenase	arachd(c,am) + o2(c,am) -> 5HPET(c,am)	(HGNC:435)	0	1000	0	Eicosanoid metabolism macrophage	0	1000
ALOX52am	Arachidonate 5-lipoxygenase	5HPET(c,am) -> h2o(c,am) + leuktrA4(c,am)	(HGNC:435)	0	1000	0	Eicosanoid metabolism macrophage	0	1000
ALRam	0	h2o(c,am) + mthgxl(c,am) + nadp(c,am) -> 2 h(c,am) + nadph(c,am) + pyr(c,am)	0	0	1000	0	macrophage	0	1000
ALR2am	aldose reductase (methylglyoxal)	h(c,am) + mthgxl(c,am) + nadph(c,am) -> acetol(c,am) + nadp(c,am)	(HGNC:380) or (HGNC:381) or (HGNC:389)	0	1000	0	Pyruvate metabolism macrophage	0	1000
ALR3am	aldose reductase (acetol)	acetol(c,am) + h(c,am) + nadph(c,am) -> 12ppd-S(c,am) + nadp(c,am)	(HGNC:380) or (HGNC:381) or (HGNC:389)	0	1000	0	Pyruvate metabolism macrophage	0	1000
AM6SADam	0	am6sa(c,am) + h2o(c,am) + nad(c,am) -> amuco(c,am) + 2 h(c,am) + nadh(c,am)	0	0	1000	0	macrophage	0	0
AMACR2pam	0	dhcholestancoa(x,am) + 0.5 o2(x,am) -> dhcholoylcoa(x,am) + h2o(x,am)	(HGNC:451) or (HGNC:451)	0	1000	0	macrophage	0	0
AMACR2ram	0	dhcholestancoa(r,am) + 0.5 o2(r,am) -> dhcholoylcoa(r,am) + h2o(r,am)	(HGNC:451) or (HGNC:451)	0	1000	0	macrophage	0	0
AMACRpam	0	cholcoar(x,am) -> cholcoas(x,am)	(HGNC:451) or (HGNC:451)	0	1000	0	macrophage	0	0
AMACRram	0	cholcoar(r,am) -> cholcoas(r,am)	(HGNC:451) or (HGNC:451)	0	1000	0	macrophage	0	0
AMANKam	0	acmana(c,am) + atp(c,am) -> acmanap(c,am) + adp(c,am) + h(c,am)	(HGNC:23657) or (HGNC:17174)	0	1000	0	macrophage	0	1000
AMCOXOam	0	amuco(c,am) + h(c,am) + h2o(c,am) + nadph(c,am) -> 2oxoadp(c,am) + nadp(c,am) + nh4(c,am)	0	0	1000	0	macrophage	0	0
AMETram	0	amet(c,am) <=> amet(r,am)	0	-1000	1000	0	macrophage	0	1000
AMETt2mam	0	amet(c,am) + ahcys(m,am) <=> ahcys(c,am) + amet(m,am)	(HGNC:20661) or (HGNC:20661) or (HGNC:20661)	-1000	1000	0	macrophage	0	1000
AMETtnam	0	amet(c,am) <=> amet(n,am)	0	-1000	1000	0	macrophage	0	0
AMPDAam	0	amp(c,am) + h(c,am) + h2o(c,am) -> imp(c,am) + nh4(c,am)	(HGNC:469) or (HGNC:468) or (HGNC:469) or (HGNC:470) or (HGNC:469)	0	1000	0	macrophage	0	1000
AMPTASECGam	0	cgly(c,am) + h2o(c,am) -> cys-L(c,am) + gly(c,am)	(HGNC:500)	0	1000	0	macrophage	0	1000
AMPTASECGeam	0	cgly[e] + h2o[e] -> cys-L[e] + gly[e]	(HGNC:500)	0	1000	0	macrophage	0	1000
AMPtpam	0	amp(c,am) <=> amp(x,am)	0	-1000	1000	0	macrophage	0	0
AMPtram	0	amp(c,am) <=> amp(r,am)	0	-1000	1000	0	macrophage	0	0
AMY1eam	0	8 h2o[e] + strch1[e] -> 8 glc-D[e] + strch2[e]	(HGNC:11026) or (HGNC:478) or (HGNC:476) or (HGNC:474) or (HGNC:475) or (HGNC:11025 and HGNC:11067) or (HGNC:474) or (HGNC:477)	0	1000	0	macrophage	0	437.945
AMY2eam	0	glygn2[e] + 8 h2o[e] -> 8 glc-D[e] + glygn4[e]	(HGNC:11026) or (HGNC:478) or (HGNC:476) or (HGNC:474) or (HGNC:475) or (HGNC:11025 and HGNC:11067) or (HGNC:474) or (HGNC:477)	0	1000	0	macrophage	0	437.945
ANDRSTRNGLCteam	glucuronidated compound transport	andrstrnglc(c,am) + atp(c,am) + h2o(c,am) -> adp(c,am) + h(c,am) + pi(c,am) + andrstrnglc[e]	(HGNC:51)	0	1000	0	Transport, extracellular macrophage	0	1000
ANDRSTRNGLCtram	glucuronidated compound transport (ER)	andrstrnglc(c,am) <=> andrstrnglc(r,am)	0	-1000	1000	0	Transport, endoplasmic reticular macrophage	-1000	0
ANDRSTRNteam	androsterone transport	andrstrn[e] <=> andrstrn(c,am)	0	-1000	1000	0	Transport, extracellular macrophage	-1000	1000
ANDRSTRNtram	androsterone intracellular transport	andrstrn(r,am) <=> andrstrn(c,am)	0	-1000	1000	0	Transport, endoplasmic reticular macrophage	-1000	1000
AP4AH1am	Ap4A hydrolase, asymmetrically	ap4a(c,am) + h2o(c,am) -> amp(c,am) + atp(c,am) + 2 h(c,am)	(HGNC:8049)	0	1000	0	Nucleotide interconversion macrophage	0	0
APAT2rmam	3-Aminopropanoate:2-oxoglutarate aminotransferase (m)	akg(m,am) + ala-B(m,am) <=> glu-L(m,am) + msa(m,am)	(HGNC:23)	-1000	1000	0	beta-Alanine metabolism macrophage	0	0
APRTO2am	N-acetylputrescine: oxygen oxireductase (deaminating)	aprut(c,am) + h2o(c,am) + o2(c,am) -> h2o2(c,am) + n4abutn(c,am) + nh4(c,am)	(HGNC:6833) or (HGNC:6834)	0	1000	0	Arginine and Proline Metabolism macrophage	0	0
AQCOBALtam	Aquacob(III)alamin uptake	aqcobal[e] -> aqcobal(c,am)	0	0	1000	0	Transport, extracellular macrophage	0	1000
ARAB_Ltam	L-arabinoase extracellular transport	arab-L[e] <=> arab-L(c,am)	0	-1000	1000	0	Transport, extracellular macrophage	0	1000
ARABRam	arabinose reductase	arab-L(c,am) + h(c,am) + nadph(c,am) -> abt(c,am) + nadp(c,am)	(HGNC:380) or (HGNC:381) or (HGNC:389)	0	1000	0	Pentose phosphate pathway macrophage	0	1000
ARACHCOAtxam	fatty acid intracellular transport	arachcoa(c,am) <=> arachcoa(x,am)	0	-1000	1000	0	Transport, peroxisomal macrophage	-500	1000
ARACHCPT1am	carnitine acyltransferase I	arachcoa(c,am) + crn(c,am) -> arachcrn(c,am) + coa(c,am)	(HGNC:18540) or (HGNC:2328) or (HGNC:2329)	0	1000	0	Fatty acid oxidation macrophage	0	300.512
ARACHCPT2am	carnitine acyltransferase II	arachcrn(m,am) + coa(m,am) -> arachcoa(m,am) + crn(m,am)	(HGNC:2330)	0	1000	0	Fatty acid oxidation macrophage	0	300.512
ARACHCRNtam	carnitine/acylcarnitine translocase	arachcrn(c,am) -> arachcrn(m,am)	(HGNC:1421)	0	1000	0	Fatty acid oxidation macrophage	0	300.512
ARACHDCOAtxam	fatty acid intracellular transport	arachdcoa(c,am) <=> arachdcoa(x,am)	0	-1000	1000	0	Transport, peroxisomal macrophage	-586.014	0
ARACHDt2am	fatty acid transport via diffusion	arachd[e] <=> arachd(c,am)	(HGNC:10999)	-1000	1000	0	Transport, extracellular macrophage	-1000	1000
ARACHDtram	intracellular transport	arachd(c,am) <=> arachd(r,am)	0	-1000	1000	0	Transport, endoplasmic reticular macrophage	0	500
ARACHtam	arachidate transport by FAT	arach[e] <=> arach(c,am)	0	-1000	1000	0	Transport, extracellular macrophage	-1000	1000
ARGDCmam	arginine decarboxylase (m)	arg-L(m,am) + h(m,am) -> agm(m,am) + co2(m,am)	(HGNC:29957)	0	1000	0	Arginine and Proline Metabolism macrophage	0	0
ARGLYSexam	Arginine/Lysine exchanger (Arg in)	lys-L(c,am) + arg-L[e] -> arg-L(c,am) + lys-L[e]	(HGNC:11026) and (HGNC:11064)	0	1000	0	Transport, extracellular macrophage	0	1000
ARGNam	arginase	arg-L(c,am) + h2o(c,am) -> orn(c,am) + urea(c,am)	(HGNC:663) or (HGNC:664)	0	1000	0	Urea cycle macrophage	0	1000
ARGNmam	arginase (m)	arg-L(m,am) + h2o(m,am) -> orn(m,am) + urea(m,am)	(HGNC:664)	0	1000	0	Urea cycle macrophage	0	1000
ARGSLam	argininosuccinate lyase	argsuc(c,am) <=> arg-L(c,am) + fum(c,am)	(HGNC:746)	-1000	1000	0	Alanine and aspartate metabolism macrophage	0	1000
ARGSSam	argininosuccinate synthase	asp-L(c,am) + atp(c,am) + citr-L(c,am) -> amp(c,am) + argsuc(c,am) + h(c,am) + ppi(c,am)	(HGNC:758)	0	1000	0	Alanine and aspartate metabolism macrophage	0	1000
ARGt4am	L-arginine transport in via sodium symport	arg-L[e] + na1[e] -> arg-L(c,am) + na1(c,am)	(HGNC:11047)	0	1000	0	Transport, extracellular macrophage	0	1000
ARGtiDFam	L-arginine transport via diffusion (extracellular to cytosol)	arg-L[e] -> arg-L(c,am)	(HGNC:11057) or (HGNC:11060) or (HGNC:11061) or (HGNC:14679)	0	1000	0	Transport, extracellular macrophage	0	1000
ARGtmam	arginine mitochondrial transport via ornithine carrier	arg-L(c,am) + h(m,am) <=> h(c,am) + arg-L(m,am)	(HGNC:10985) or (HGNC:22921)	-1000	1000	0	Transport, mitochondrial macrophage	0	1000
ARSAam	Arylsulfatase A	h2o(l,am) + sgalside(hs(l,am) -> galside(hs(l,am) + h(l,am) + so4(l,am)	(HGNC:713)	0	1000	0	Sphingolipid metabolism macrophage	0	0
ARTCOAL1am	0	Rtotal(c,am) + coa(c,am) <=> Rtotalcoa(c,am)	0	-1000	1000	0	macrophage	-1000	1000
ARTCOAL2am	0	Rtotal2(c,am) + coa(c,am) <=> Rtotal2coa(c,am)	0	-1000	1000	0	macrophage	-1000	1000
ARTCOAL3am	R group coenzyme a ligase	Rtotal3(c,am) + coa(c,am) <=> Rtotal3coa(c,am)	0	-1000	1000	0	R group synthesis macrophage	-1000	1000
ARTFR11am	0	pmtcoa(c,am) -> R1coa(hs(c,am)	0	0	1000	0	macrophage	0	1000
ARTFR12am	R group artificial flux (C16:1)	hdcoa(c,am) + fadh2(m,am) -> R1coa(hs(c,am) + fad(m,am)	0	0	1000	0	R group synthesis macrophage	0	1000
ARTFR13am	0	tdcoa(c,am) -> 0.875 R1coa(hs(c,am)	0	0	1000	0	macrophage	0	1000
ARTFR202am	0	lnlncacoa(c,am) + 2 fadh2(m,am) + h(m,am) + nadph(m,am) -> 1.125 R2coa(hs(c,am) + 2 fad(m,am) + nadp(m,am)	0	0	1000	0	macrophage	0	1000
ARTFR203am	0	lnlncgcoa(c,am) + 2 fadh2(m,am) + h(m,am) + nadph(m,am) -> 1.125 R2coa(hs(c,am) + 2 fad(m,am) + nadp(m,am)	0	0	1000	0	macrophage	0	1000
ARTFR204am	0	strdnccoa(c,am) + 2 fadh2(m,am) + 2 h(m,am) + 2 nadph(m,am) -> 1.125 R2coa(hs(c,am) + 2 fad(m,am) + 2 nadp(m,am)	0	0	1000	0	macrophage	0	1000
ARTFR205am	0	dlnlcgcoa(c,am) + 2 fadh2(m,am) + h(m,am) + nadph(m,am) -> 1.25 R2coa(hs(c,am) + 2 fad(m,am) + nadp(m,am)	0	0	1000	0	macrophage	0	500
ARTFR206am	0	arachdcoa(c,am) + 2 fadh2(m,am) + 2 h(m,am) + 2 nadph(m,am) -> 1.25 R2coa(hs(c,am) + 2 fad(m,am) + 2 nadp(m,am)	0	0	1000	0	macrophage	0	500
ARTFR207am	R group artificial flux	arachcoa(c,am) -> 1.25 R2coa(hs(c,am)	0	0	1000	0	R group synthesis macrophage	0	500
ARTFR208am	0	tmndnccoa(c,am) + 3 fadh2(m,am) + 2 h(m,am) + 2 nadph(m,am) -> 1.25 R2coa(hs(c,am) + 3 fad(m,am) + 2 nadp(m,am)	0	0	1000	0	macrophage	0	500
ARTFR209am	0	adrncoa(c,am) + 2 fadh2(m,am) + 2 h(m,am) + 2 nadph(m,am) -> 1.375 R2coa(hs(c,am) + 2 fad(m,am) + 2 nadp(m,am)	0	0	1000	0	macrophage	0	333.333
ARTFR210am	0	lnlccoa(c,am) + fadh2(m,am) + h(m,am) + nadph(m,am) -> 1.125 R2coa(hs(c,am) + fad(m,am) + nadp(m,am)	0	0	1000	0	macrophage	0	1000
ARTFR211am	0	clpndcoa(c,am) + 3 fadh2(m,am) + 2 h(m,am) + 2 nadph(m,am) -> 1.375 R2coa(hs(c,am) + 3 fad(m,am) + 2 nadp(m,am)	0	0	1000	0	macrophage	0	333.333
ARTFR212am	0	dcsptn1coa(c,am) + 3 fadh2(m,am) + 2 h(m,am) + 2 nadph(m,am) -> 1.375 R2coa(hs(c,am) + 3 fad(m,am) + 2 nadp(m,am)	0	0	1000	0	macrophage	0	333.333
ARTFR213am	0	c226coa(c,am) + 3 fadh2(m,am) + 3 h(m,am) + 3 nadph(m,am) -> 1.375 R2coa(hs(c,am) + 3 fad(m,am) + 3 nadp(m,am)	0	0	1000	0	macrophage	0	333.333
ARTFR31am	R group artificial flux	stcoa(c,am) -> 1.125 R3coa(hs(c,am)	0	0	1000	0	R group synthesis macrophage	0	888.889
ARTFR32am	0	odecoa(c,am) + fadh2(m,am) -> 1.125 R3coa(hs(c,am) + fad(m,am)	0	0	1000	0	macrophage	0	888.889
ARTFR33am	0	vacccoa(c,am) + fadh2(m,am) -> 1.125 R3coa(hs(c,am) + fad(m,am)	0	0	1000	0	macrophage	0	888.889
ARTFR34am	0	lneldccoa(c,am) + 2 fadh2(m,am) -> 1.125 R3coa(hs(c,am) + 2 fad(m,am)	0	0	1000	0	macrophage	0	888.889
ARTFR41am	0	hdcoa(c,am) + fadh2(m,am) -> R4coa(hs(c,am) + fad(m,am)	0	0	1000	0	macrophage	0	1000
ARTFR42am	0	odecoa(c,am) + fadh2(m,am) -> 1.125 R4coa(hs(c,am) + fad(m,am)	0	0	1000	0	macrophage	0	944.444
ARTFR43am	0	vacccoa(c,am) + fadh2(m,am) -> 1.125 R4coa(hs(c,am) + fad(m,am)	0	0	1000	0	macrophage	0	944.444
ARTFR44am	0	lneldccoa(c,am) + 2 fadh2(m,am) -> 1.125 R4coa(hs(c,am) + 2 fad(m,am)	0	0	1000	0	macrophage	0	944.444
ARTFR45am	0	nrvnccoa(c,am) + fadh2(m,am) -> 1.5 R4coa(hs(c,am) + fad(m,am)	0	0	1000	0	macrophage	0	250
ARTFR46am	0	od2coa(c,am) + fadh2(m,am) -> 1.125 R4coa(hs(c,am) + fad(m,am)	0	0	1000	0	macrophage	0	944.444
ARTFR61am	0	hdd2coa(c,am) + fadh2(m,am) -> R6coa(hs(c,am) + fad(m,am)	0	0	1000	0	macrophage	0	1000
ARTPLM1am	0	Rtotalcoa(c,am) <=> pmtcoa(c,am)	0	-1000	1000	0	macrophage	-1000	1000
ARTPLM1mam	0	Rtotalcoa(m,am) <=> pmtcoa(m,am)	0	-1000	1000	0	macrophage	9.85203e-26	375.639
ARTPLM2am	0	Rtotal2coa(c,am) <=> pmtcoa(c,am)	0	-1000	1000	0	macrophage	-1000	1000
ARTPLM2mam	0	Rtotal2coa(m,am) <=> pmtcoa(m,am)	0	-1000	1000	0	macrophage	0	375.639
ARTPLM3am	R group to palmitate conversion	Rtotal3coa(c,am) <=> pmtcoa(c,am)	0	-1000	1000	0	R group synthesis macrophage	-1000	1000
ARTPLM3mam	R group to palmitate conversion	Rtotal3coa(m,am) <=> pmtcoa(m,am)	0	-1000	1000	0	R group synthesis macrophage	0	375.639
ASAH1am	N-acylsphingosine amidohydrolase	crm(hs(l,am) + h2o(l,am) -> Rtotal(l,am) + sphings(l,am)	(HGNC:735)	0	1000	0	Sphingolipid metabolism macrophage	0	750
ASCBOXam	ascorbic acid oxidase	ascb-L(c,am) + 2 h(c,am) + 2 o2s(c,am) -> dhdascb(c,am) + 2 h2o2(c,am)	0	0	1000	0	Vitamin C metabolism macrophage	0	1000
ASCBtam	L-ascorbate transport via facilitated diffusion	ascb-L[e] <=> ascb-L(c,am)	0	-1000	1000	0	Transport, extracellular macrophage	-1000	1000
ASCBt4am	L-ascorbate transport via proton symport	ascb-L[e] + na1[e] <=> ascb-L(c,am) + na1(c,am)	(HGNC:10973) or (HGNC:10974)	-1000	1000	0	Transport, extracellular macrophage	-1000	1000
ASNALANaExam	L-alanine/L-asparagine Na-dependent exchange (Asn-L in)	ala-L(c,am) + asn-L[e] + na1[e] -> asn-L(c,am) + na1(c,am) + ala-L[e]	(HGNC:10943)	0	1000	0	Transport, extracellular macrophage	0	1000
ASNCYSNaExam	L-cysteine/L-asparagine Na-dependent exchange (Asn-L in)	cys-L(c,am) + asn-L[e] + na1[e] -> asn-L(c,am) + na1(c,am) + cys-L[e]	(HGNC:10943)	0	1000	0	Transport, extracellular macrophage	0	1000
ASNGLNNaExam	L-glutamine/L-asparagine Na-dependent exchange (Asn-L in)	gln-L(c,am) + asn-L[e] + na1[e] -> asn-L(c,am) + na1(c,am) + gln-L[e]	(HGNC:10943)	0	1000	0	Transport, extracellular macrophage	0	1000
ASNNmam	L-asparaginase (mitochondrial)	asn-L(m,am) + h2o(m,am) -> asp-L(m,am) + nh4(m,am)	(HGNC:16448)	0	1000	0	Alanine and aspartate metabolism macrophage	0	1000
ASNS1am	asparagine synthase (glutamine-hydrolysing)	asp-L(c,am) + atp(c,am) + gln-L(c,am) + h2o(c,am) -> amp(c,am) + asn-L(c,am) + glu-L(c,am) + h(c,am) + ppi(c,am)	(HGNC:753)	0	1000	0	Alanine and aspartate metabolism macrophage	0	1000
ASNSERNaExam	L-serine/L-asparagine Na-dependent exchange (Asn-L in)	ser-L(c,am) + asn-L[e] + na1[e] -> asn-L(c,am) + na1(c,am) + ser-L[e]	(HGNC:10943)	0	1000	0	Transport, extracellular macrophage	0	1000
ASNTHRNaExam	L-threonine/L-asparagine Na-dependent exchange (Asn-L in)	thr-L(c,am) + asn-L[e] + na1[e] -> asn-L(c,am) + na1(c,am) + thr-L[e]	(HGNC:10943)	0	1000	0	Transport, extracellular macrophage	0	1000
ASNt4am	L-asparagine transport in via sodium symport	asn-L[e] + na1[e] -> asn-L(c,am) + na1(c,am)	(HGNC:11047) or (HGNC:13447) or (HGNC:13448) or ((HGNC:13557) and (HGNC:27960)) or (HGNC:14679) or ((HGNC:27960) and (HGNC:29437))	0	1000	0	Transport, extracellular macrophage	0	1000
ASNtN1am	Asparagine transport (Na, H coupled)	h(c,am) + asn-L[e] + 2 na1[e] <=> asn-L(c,am) + 2 na1(c,am) + h[e]	(HGNC:18044) or (HGNC:18070)	-1000	1000	0	Transport, extracellular macrophage	-1000	1000
ASNtmam	L-asparagine transport, mitochondrial	asn-L(c,am) -> asn-L(m,am)	0	0	1000	0	Transport, mitochondrial macrophage	0	1000
ASPCTram	aspartate carbamoyltransferase (reversible)	asp-L(c,am) + cbp(c,am) <=> cbasp(c,am) + h(c,am) + pi(c,am)	(HGNC:1424)	-1000	1000	0	Pyrimidine synthesis macrophage	0	1000
ASPDt6am	D-aspartate transport via Na, H symport and K antiport	k(c,am) + asp-D[e] + h[e] + 3 na1[e] -> asp-D(c,am) + h(c,am) + 3 na1(c,am) + k[e]	(HGNC:10939) or (HGNC:10940) or (HGNC:10941) or (HGNC:10944) or (HGNC:10945)	0	1000	0	Transport, extracellular macrophage	0	0
ASPDxtam	D-aspartate transport, peroxisomal	asp-D(x,am) <=> asp-D(c,am)	0	-1000	1000	0	Transport, peroxisomal macrophage	0	0
ASPGLUmam	aspartate-glutamate mitochondrial shuttle	glu-L(c,am) + h(c,am) + asp-L(m,am) <=> asp-L(c,am) + glu-L(m,am) + h(m,am)	(HGNC:10982) or (HGNC:10983)	-1000	1000	0	Transport, mitochondrial macrophage	-5.8697	1000
ASPTAam	aspartate transaminase	akg(c,am) + asp-L(c,am) <=> glu-L(c,am) + oaa(c,am)	(HGNC:4432)	-1000	5.8697	0	Alanine and aspartate metabolism macrophage	-1000	5.8697
ASPTAmam	0	akg(m,am) + asp-L(m,am) <=> glu-L(m,am) + oaa(m,am)	(HGNC:4433)	-1000	5.8697	0	macrophage	-21.495	5.8697
ASPt6am	L-aspartate transport via Na, H symport and K antiport	k(c,am) + asp-L[e] + h[e] + 3 na1[e] -> asp-L(c,am) + h(c,am) + 3 na1(c,am) + k[e]	(HGNC:10939) or (HGNC:10940) or (HGNC:10941) or (HGNC:10944) or (HGNC:10945)	0	1000	0	Transport, extracellular macrophage	0	1000
ATP1teram	ADP/ATP transporter, endoplasmic reticulum	atp(c,am) + adp(r,am) <=> adp(c,am) + atp(r,am)	0	-1000	1000	0	Transport, endoplasmic reticular macrophage	0	0
ATP2teram	AMP/ATP transporter, endoplasmic reticulum	atp(c,am) + amp(r,am) <=> amp(c,am) + atp(r,am)	0	-1000	1000	0	Transport, endoplasmic reticular macrophage	0	0
ATPH1eam	ATP diphosphohydrolase	atp[e] + 2 h2o[e] -> amp[e] + 2 h[e] + 2 pi[e]	(HGNC:3363) or (HGNC:3364) or (HGNC:3365) or (HGNC:3367) or (HGNC:3368)	0	1000	0	Nucleotide interconversion macrophage	0	1000
ATPH2eam	ATP diphosphohydrolase	adp[e] + h2o[e] -> amp[e] + h[e] + pi[e]	(HGNC:24860) or (HGNC:3363) or (HGNC:3364) or (HGNC:3365) or (HGNC:3367) or (HGNC:3368)	0	1000	0	Nucleotide interconversion macrophage	0	1000
ATPS4mam	ATP synthase (four protons for one ATP)	4 h(c,am) + adp(m,am) + pi(m,am) -> atp(m,am) + 3 h(m,am) + h2o(m,am)	((HGNC:13213) and (HGNC:14247) and (HGNC:18799) and (HGNC:8016) and (HGNC:823) and (HGNC:830) and (HGNC:833) and (HGNC:837) and (HGNC:838) and (HGNC:840) and (HGNC:842) and (HGNC:845) and (HGNC:846) and (HGNC:847) and (HGNC:848) and (HGNC:850)) or ((HGNC:14247) and (HGNC:8016) and (HGNC:823) and (HGNC:830) and (HGNC:833) and (HGNC:837) and (HGNC:838) and (HGNC:840) and (HGNC:841) and (HGNC:845) a…	0	1000	0	Oxidative phosphorylation macrophage	0	1000
ATPaselam	V-type ATPase, H+ transporting, lysosomal	atp(c,am) + 3 h(c,am) + h2o(c,am) -> adp(c,am) + pi(c,am) + 4 h(l,am)	((HGNC:11647) and (HGNC:13527) and (HGNC:13724) and (HGNC:16832) and (HGNC:18125) and (HGNC:18264) and (HGNC:18265) and (HGNC:18303) and (HGNC:851) and (HGNC:853) and (HGNC:855) and (HGNC:861) and (HGNC:863)) or ((HGNC:11647) and (HGNC:13527) and (HGNC:13724) and (HGNC:16832) and (HGNC:18125) and (HGNC:18264) and (HGNC:18265) and (HGNC:18303) and (HGNC:851) and (HGNC:854) and (HGNC:855) and (HGNC…	0	1000	0	Transport, lysosomal macrophage	0	250
ATPtmam	ADP/ATP transporter, mitochondrial	adp(c,am) + atp(m,am) -> atp(c,am) + adp(m,am)	(HGNC:10990) or (HGNC:10991) or (HGNC:10992)	0	1000	0	Transport, mitochondrial macrophage	0	1000
ATPtnam	ATP diffusion in nucleus	atp(c,am) <=> atp(n,am)	0	-1000	1000	0	Transport, nuclear macrophage	4.21111e-14	500
ATPtxam	ATP transporter, peroxisomal	atp(c,am) <=> atp(x,am)	0	-1000	1000	0	Transport, peroxisomal macrophage	0	1000
AVITE1tam	vitamin E transport by SCARB1	avite1[e] -> avite1(c,am)	(HGNC:1664) and (HGNC:7898)	0	1000	0	Transport, extracellular macrophage	0	1000
AVITE2tam	alpha-tocotrienol (Vit. E) transport	avite2[e] -> avite2(c,am)	0	0	1000	0	Transport, extracellular macrophage	0	1000
A_MANASEam	alpha-mannosidase	2 h2o(c,am) + m2mn(c,am) -> 2 man(c,am) + mn(c,am)	(HGNC:6827)	0	1000	0	N-glycan degradation macrophage	0	0
A_MANASElyam	alpha-mannosidase, lysosomal	2 h2o(l,am) + m2mn(l,am) -> 2 man(l,am) + mn(l,am)	(HGNC:6826)	0	1000	0	N-glycan degradation macrophage	0	200
Asn_X_Ser_Thrtram	Asn-X-Ser/Thr transport (from ER to lysosome)	Asn-X-Ser/Thr(r,am) <=> Asn-X-Ser/Thr(l,am)	0	-1000	1000	0	Transport, endoplasmic reticular macrophage	-111.111	-7.8886e-29
B3GALT3gam	Beta-1,3-galactosyltransferase 3	thcrm(hs(g,am) + udpacgal(g,am) -> gbside(hs(g,am) + h(g,am) + udp(g,am)	(HGNC:918)	0	1000	0	Sphingolipid metabolism macrophage	0	0
B3GALT41gam	Beta-1,3-galactosyltransferase 4	ga2(hs(g,am) + udpgal(g,am) -> ga1(hs(g,am) + h(g,am) + udp(g,am)	(HGNC:919)	0	1000	0	Sphingolipid metabolism macrophage	0	0
B3GALT42gam	Beta-1,3-galactosyltransferase 4	gm2(hs(g,am) + udpgal(g,am) -> gm1(hs(g,am) + h(g,am) + udp(g,am)	(HGNC:919)	0	1000	0	Sphingolipid metabolism macrophage	0	0
B3GALT43gam	Beta-1,3-galactosyltransferase 4	gd2(hs(g,am) + udpgal(g,am) -> gd1b(hs(g,am) + h(g,am) + udp(g,am)	(HGNC:919)	0	1000	0	Sphingolipid metabolism macrophage	0	0
B3GALT44gam	Beta-1,3-galactosyltransferase 4	gt2(hs(g,am) + udpgal(g,am) -> gt1c(hs(g,am) + h(g,am) + udp(g,am)	(HGNC:919)	0	1000	0	Sphingolipid metabolism macrophage	0	0
B3GNT11gam	UDP-GlcNAc:betaGal beta-1,3-N-acetylglucosaminyltransferase 1	gal14acglcgalgluside(hs(g,am) + uacgam(g,am) -> acglcgal14acglcgalgluside(hs(g,am) + h(g,am) + udp(g,am)	(HGNC:15629)	0	1000	0	Blood group synthesis macrophage	0	0
B3GNT12gam	UDP-GlcNAc:betaGal beta-1,3-N-acetylglucosaminyltransferase 1	galacglcgal14acglcgalgluside(hs(g,am) + uacgam(g,am) -> acglc13galacglcgal14acglcgalgluside(hs(g,am) + h(g,am) + udp(g,am)	(HGNC:15629)	0	1000	0	Blood group synthesis macrophage	0	0
B3GNT51gam	UDP-GlcNAc:betaGal beta-1,3-N-acetylglucosaminyltransferase 5	galgluside(hs(g,am) + uacgam(g,am) -> acglcgalgluside(hs(g,am) + h(g,am) + udp(g,am)	(HGNC:15684)	0	1000	0	Blood group synthesis macrophage	0	0
BALAVECSECam	B-alanine secretion via secretory vesicle (ATP driven)	3 ala-B(c,am) + atp(c,am) + h2o(c,am) -> adp(c,am) + h(c,am) + pi(c,am) + 3 ala-B[e]	(HGNC:11018)	0	1000	0	Transport, extracellular macrophage	0	0
BALAtmram	Beta-alanine reversible mitochondrial transport (diffusion)	ala-B(c,am) <=> ala-B(m,am)	0	-1000	1000	0	Transport, mitochondrial macrophage	0	0
BAMPPALDOXam	0	bamppald(c,am) + h2o(c,am) + nad(c,am) -> ala-B(c,am) + 2 h(c,am) + nadh(c,am)	(HGNC:15472) or (HGNC:877) or (HGNC:402) or (HGNC:403) or (HGNC:15472) or (HGNC:412) or (HGNC:15472)	0	1000	0	macrophage	0	0
BAMPPALDOXmam	0	bamppald(m,am) + h2o(m,am) + nad(m,am) -> ala-B(m,am) + 2 h(m,am) + nadh(m,am)	(HGNC:406) or (HGNC:404) or (HGNC:406) or (HGNC:407)	0	1000	0	macrophage	0	0
BBHOXam	4-Trimethylammoniobutanoate,2-oxoglutarate:oxygen oxidoreductase (3-hydroxylating)	4tmeabutn(c,am) + akg(c,am) + o2(c,am) -> co2(c,am) + crn(c,am) + succ(c,am)	(HGNC:964)	0	1000	0	Lysine metabolism macrophage	0	0
BDHmam	(R)-3-Hydroxybutanoate:NAD+ oxidoreductase	bhb(m,am) + nad(m,am) <=> acac(m,am) + h(m,am) + nadh(m,am)	(HGNC:1027)	-1000	0.0087278	0	Butanoate metabolism macrophage	-1000	0.0087278
BDMT_Lam	0	0.1 chito2pdol(L(c,am) + gdpmann(c,am) -> gdp(c,am) + h(c,am) + 0.1 mpdol(L(c,am)	(HGNC:18294)	0	1000	0	macrophage	0	111.111
BDMT_Uam	GDPmannose:chitobiosyldiphosphodolichol beta-D-mannosyltransferase (uterus)	0.1 chito2pdol(U(c,am) + gdpmann(c,am) -> gdp(c,am) + h(c,am) + 0.1 mpdol(U(c,am)	(HGNC:18294)	0	1000	0	N-glycan synthesis macrophage	0	111.111
BETALDHxmam	betaine-aldehyde dehydrogenase, mitochondrial	betald(c,am) + h2o(c,am) + nad(c,am) -> glyb(c,am) + 2 h(c,am) + nadh(c,am)	0	0	1000	0	Glycine, serine, alanine and threonine metabolism macrophage	0	0
BHBtam	(R)-3-Hydroxybutanoate transport via H+ symport	bhb[e] + h[e] <=> bhb(c,am) + h(c,am)	0	-1000	1000	0	Transport, extracellular macrophage	-1000	0.0087278
BHBtmam	(R)-3-Hydroxybutanoate mitochondrial transport via H+ symport	bhb(c,am) + h(c,am) <=> bhb(m,am) + h(m,am)	0	-1000	1000	0	Transport, mitochondrial macrophage	-1000	0.0087278
BILDGLCURtam	bilirubin beta-diglucuronide transport via bicarbonate countertransport	hco3(c,am) + bildglcur[e] <=> bildglcur(c,am) + hco3[e]	(HGNC:10959)	-1000	1000	0	Transport, extracellular macrophage	-1000	1000
BILDGLCURteam	bilirubin beta-diglucuronide transport MDR	atp(c,am) + bildglcur(c,am) + h2o(c,am) -> adp(c,am) + h(c,am) + pi(c,am) + bildglcur[e]	(HGNC:51) or (HGNC:53) or (HGNC:54)	0	1000	0	Transport, extracellular macrophage	0	1000
BILDGLCURtram	glucuronidated compound transport	bildglcur(c,am) <=> bildglcur(r,am)	0	-1000	1000	0	Transport, endoplasmic reticular macrophage	-1000	0
BILGLCURtam	bilirubin monoglucuronide transport via bicarbonate countertransport	hco3(c,am) + bilglcur[e] <=> bilglcur(c,am) + hco3[e]	(HGNC:10959) or (HGNC:10961)	-1000	1000	0	Transport, extracellular macrophage	-1000	1000
BILGLCURteam	bilirubin monoglucuronide transport MDR	atp(c,am) + bilglcur(c,am) + h2o(c,am) -> adp(c,am) + h(c,am) + pi(c,am) + bilglcur[e]	(HGNC:51)	0	1000	0	Transport, extracellular macrophage	0	1000
BILGLCURtram	glucuronidated compound transport	bilglcur(c,am) <=> bilglcur(r,am)	0	-1000	1000	0	Transport, endoplasmic reticular macrophage	-1000	1000
BILIREDam	Nad(p)h biliverdin reductase	biliverd(c,am) + h(c,am) + nadph(c,am) -> bilirub(c,am) + nadp(c,am)	(HGNC:1062) or (HGNC:1063)	0	1000	0	Heme degradation macrophage	0	1000
BILIRUBt2am	bilirubin transport via bicarbonate countertransport	hco3(c,am) + bilirub[e] <=> bilirub(c,am) + hco3[e]	(HGNC:10959)	-1000	1000	0	Transport, extracellular macrophage	-1000	1000
BILIRUBtram	lipid, flip-flop intracellular transport	bilirub(c,am) <=> bilirub(r,am)	0	-1000	1000	0	Transport, endoplasmic reticular macrophage	-1000	1000
BIOCYTtnam	biocytin transport, nuclear	biocyt(c,am) <=> biocyt(n,am)	0	-1000	1000	0	Transport, nuclear macrophage	0	0
BMTer_Lam	0	0.1 dolmanp(L(r,am) + memgacpail(hs(r,am) -> 0.1 dolp(L(r,am) + h(r,am) + m2emgacpail(hs(r,am)	(HGNC:8959)	0	1000	0	macrophage	0	0
BMTer_Uam	B mannosyltransferase, endoplasmic reticulum	0.1 dolmanp(U(r,am) + memgacpail(hs(r,am) -> 0.1 dolp(U(r,am) + h(r,am) + m2emgacpail(hs(r,am)	(HGNC:8959)	0	1000	0	Phosphatidylinositol phosphate metabolism macrophage	0	0
BPNTam	3,5-bisphosphate nucleotidase	h2o(c,am) + pap(c,am) -> amp(c,am) + pi(c,am)	(HGNC:1096)	0	1000	0	Nucleotide interconversion macrophage	0	1000
BPNT2am	3,5-bisphosphate nucleotidase (paps)	h2o(c,am) + paps(c,am) -> aps(c,am) + pi(c,am)	(HGNC:1096)	0	1000	0	Nucleotide interconversion macrophage	0	1000
BTND1am	biotinidase (biotin)	biocyt(c,am) + h2o(c,am) -> btn(c,am) + lys-L(c,am)	(HGNC:1122)	0	1000	0	Biotin metabolism macrophage	0	0
BTND1nam	biotinidase (biotin), nuclear	biocyt(n,am) + h2o(n,am) -> btn(n,am) + lys-L(n,am)	(HGNC:1122)	0	1000	0	Biotin metabolism macrophage	0	0
BTNDeam	biotinidase (biotin), extracellular	biocyt[e] + h2o[e] -> btn[e] + lys-L[e]	(HGNC:1122)	0	1000	0	Biotin metabolism macrophage	0	1000
BTNDmam	biotinidase (biotin), mitochondrial	biocyt(m,am) + h2o(m,am) -> btn(m,am) + lys-L(m,am)	(HGNC:1122)	0	1000	0	Biotin metabolism macrophage	0	0
BTNPLam	holocarboxylase synthestase (biotin protein ligase)	apoC-Lys(c,am) + btamp(c,am) -> amp(c,am) + apoC-Lys(btn(c,am) + h(c,am)	(HGNC:4976)	0	1000	0	Biotin metabolism macrophage	0	0
BTNPLmam	holocarboxylase synthestase (biotin protein ligase), mitochondrial	apoC-Lys(m,am) + btamp(m,am) -> amp(m,am) + apoC-Lys(btn(m,am) + h(m,am)	(HGNC:4976)	0	1000	0	Biotin metabolism macrophage	0	0
BTNt2am	Biotin reversible transport via proton symport	btn[e] + h[e] <=> btn(c,am) + h(c,am)	(HGNC:10922)	-1000	1000	0	Transport, extracellular macrophage	-1000	-1.02032e-26
BTNt2mam	Biotin reversible transport via proton symport, mitochondria	btn(c,am) + h(c,am) <=> btn(m,am) + h(m,am)	(HGNC:10922)	-1000	1000	0	Transport, mitochondrial macrophage	0	0
BTNt3iam	Biotin transport via sodium symport	atp(c,am) + h2o(c,am) + btn[e] + 2 na1[e] -> adp(c,am) + btn(c,am) + h(c,am) + 2 na1(c,am) + pi(c,am)	(HGNC:11041)	0	1000	0	Transport, extracellular macrophage	0	1000
BTNt4iam	Biotin uptake (antiport)	h(c,am) + btn[e] -> btn(c,am) + h[e]	(HGNC:16266)	0	1000	0	Transport, extracellular macrophage	0	1000
BTNtnam	Biotin transport, nuclear	btn(c,am) <=> btn(n,am)	0	-1000	1000	0	Transport, nuclear macrophage	0	0
BUTt2mam	Butyrate mitochondrial transport via proton symport, reversible	but(c,am) + h(c,am) <=> but(m,am) + h(m,am)	(HGNC:10922)	-1000	1000	0	Transport, mitochondrial macrophage	0	0
BUTt2ram	Butyrate transport via proton symport, reversible	but[e] + h[e] <=> but(c,am) + h(c,am)	(HGNC:10922)	-1000	1000	0	Transport, extracellular macrophage	0	0
BVITEtam	beta-Tocopherol (Vit. E) transport	bvite[e] -> bvite(c,am)	0	0	1000	0	Transport, extracellular macrophage	0	1000
BZtam	benzoate transport (diffusion)	bz[e] <=> bz(c,am)	0	-1000	1000	0	Transport, extracellular macrophage	0	0
BZtram	Benzene transporter, endoplasmic reticulum	bz(c,am) <=> bz(r,am)	0	-1000	1000	0	Transport, endoplasmic reticular macrophage	0	0
B_MANNASElyam	beta-mannosidase, lysosomal	h2o(l,am) + mn(l,am) -> acgam(l,am) + man(l,am)	(HGNC:6831)	0	1000	0	N-glycan degradation macrophage	0	200
C14STRram	C-14 sterol reductase	44mctr(r,am) + h(r,am) + nadph(r,am) -> 44mzym(r,am) + nadp(r,am)	(HGNC:11863)	0	1000	0	Cholesterol metabolism macrophage	0	55.5556
C160CPT1am	carnitine acyltransferase I	crn(c,am) + pmtcoa(c,am) -> coa(c,am) + pmtcrn(c,am)	(HGNC:18540) or (HGNC:2328) or (HGNC:2329)	0	0.039987	0	Fatty acid oxidation macrophage	0	0.039987
C160CPT2am	carnitine acyltransferase II	coa(m,am) + pmtcrn(m,am) -> crn(m,am) + pmtcoa(m,am)	(HGNC:2330)	0	1000	0	Fatty acid oxidation macrophage	0	0.039987
C160CRNtam	carnitine/acylcarnitine translocase	pmtcrn(c,am) -> pmtcrn(m,am)	(HGNC:1421)	0	1000	0	Fatty acid oxidation macrophage	0	0.039987
C161CPT1am	production of palmitoleoylcarnitine	crn(c,am) + hdcoa(c,am) -> coa(c,am) + hdcecrn(c,am)	(HGNC:18540) or (HGNC:2328) or (HGNC:2329)	0	0.039987	0	Fatty acid oxidation macrophage	0	0.039987
C161CPT12am	carnitine O-palmitoyltransferase	crn(c,am) + hdd2coa(c,am) -> coa(c,am) + hdd2crn(c,am)	(HGNC:18540) or (HGNC:2328) or (HGNC:2329)	0	0.039987	0	Fatty acid oxidation macrophage	0	0.039987
C161CPT2am	transport of Hexadecenoyl-CoA into mitochondrial matrix	coa(m,am) + hdcecrn(m,am) -> crn(m,am) + hdcoa(m,am)	(HGNC:2330)	0	1000	0	Fatty acid oxidation macrophage	0	0.039987
C161CPT22am	C161 transport into the mitochondria	coa(m,am) + hdd2crn(m,am) -> crn(m,am) + hdd2coa(m,am)	(HGNC:2330)	0	1000	0	Fatty acid oxidation macrophage	0	0.039987
C161CRN2tam	C161 transport into the mitochondria	hdd2crn(c,am) -> hdd2crn(m,am)	(HGNC:1421)	0	1000	0	Fatty acid oxidation macrophage	0	0.039987
C161CRNtam	C161 transport into the mitochondria	hdcecrn(c,am) -> hdcecrn(m,am)	(HGNC:1421)	0	1000	0	Fatty acid oxidation macrophage	0	0.039987
C180CPT1am	carnitine acyltransferase I	crn(c,am) + stcoa(c,am) -> coa(c,am) + stcrn(c,am)	(HGNC:18540) or (HGNC:2328) or (HGNC:2329)	0	1000	0	Fatty acid oxidation macrophage	0	333.902
C180CPT2am	carnitine acyltransferase II	coa(m,am) + stcrn(m,am) -> crn(m,am) + stcoa(m,am)	(HGNC:2330)	0	1000	0	Fatty acid oxidation macrophage	0	333.902
C180CRNtam	carnitine/acylcarnitine translocase	stcrn(c,am) -> stcrn(m,am)	(HGNC:1421)	0	1000	0	Fatty acid oxidation macrophage	0	333.902
C181CPT1am	transport of Octadecenoyl-CoA into mitochondrial matrix	crn(c,am) + odecoa(c,am) -> coa(c,am) + odecrn(c,am)	(HGNC:18540) or (HGNC:2329) or (HGNC:2328) or (HGNC:2329) or (HGNC:2329) or (HGNC:2329)	0	1000	0	Fatty acid oxidation macrophage	0	333.902
C181CPT2am	transport of Octadecenoyl-CoA into mitochondrial matrix	coa(m,am) + odecrn(m,am) -> crn(m,am) + odecoa(m,am)	(HGNC:2330)	0	1000	0	Fatty acid oxidation macrophage	0	333.902
C181CRNtam	0	odecrn(c,am) -> odecrn(m,am)	(HGNC:1421)	0	1000	0	macrophage	0	333.902
C204CPT1am	carnitine C20:4 transferase	arachdcoa(c,am) + crn(c,am) -> arachdcrn(c,am) + coa(c,am)	(HGNC:18540) or (HGNC:2328) or (HGNC:2329)	0	1000	0	Fatty acid oxidation macrophage	0	300.512
C204CPT2am	arachidonic acid transport into the mitochondria	arachdcrn(m,am) + coa(m,am) -> arachdcoa(m,am) + crn(m,am)	(HGNC:2330)	0	1000	0	Fatty acid oxidation macrophage	0	300.512
C204CRNtam	arachidonic acid transport into the mitochondria	arachdcrn(c,am) -> arachdcrn(m,am)	(HGNC:1421)	0	1000	0	Fatty acid oxidation macrophage	0	300.512
C226COAtxam	fatty acid intracellular transport	c226coa(c,am) <=> c226coa(x,am)	0	-1000	1000	0	Transport, peroxisomal macrophage	-606.526	1000
C226CPT1am	carnitine C22:6 transferase	c226coa(c,am) + crn(c,am) -> c226crn(c,am) + coa(c,am)	(HGNC:18540) or (HGNC:2328) or (HGNC:2329)	0	1000	0	Fatty acid oxidation macrophage	0	273.192
C226CPT2am	C226 transport into the mitochondria	c226crn(m,am) + coa(m,am) -> c226coa(m,am) + crn(m,am)	(HGNC:2330)	0	1000	0	Fatty acid oxidation macrophage	0	273.192
C226CRNtam	C226 transport into the mitochondria	c226crn(c,am) -> c226crn(m,am)	0	0	1000	0	Fatty acid oxidation macrophage	0	273.192
C2M26DCOAHLmam	cis-2-Methyl-5-isopropylhexa-2,5-dienoyl-CoA hydro-lyase (m)	c2m26dcoa(m,am) + h2o(m,am) <=> 3h26dm5coa(m,am)	((HGNC:4801) and (HGNC:4803)) or (HGNC:890)	-1000	1000	0	Limonene and pinene degradation macrophage	0	0
C2M26DCOAHLxam	cis-2-Methyl-5-isopropylhexa-2,5-dienoyl-CoA hydro-lyase (x)	c2m26dcoa(x,am) + h2o(x,am) <=> 3h26dm5coa(x,am)	(HGNC:3149) or (HGNC:3247)	-1000	1000	0	Limonene and pinene degradation macrophage	0	0
C3STDH1Pram	C-3 sterol dehydrogenase (4-methylzymosterol)	4mzym(int1(r,am) + nadp(r,am) -> 4mzym(int2(r,am) + co2(r,am) + h(r,am) + nadph(r,am)	(HGNC:13398)	0	1000	0	Cholesterol metabolism macrophage	0	55.5556
C3STDH1ram	C-3 sterol dehydrogenase (4-methylzymosterol)	4mzym(int1(r,am) + nad(r,am) -> 4mzym(int2(r,am) + co2(r,am) + h(r,am) + nadh(r,am)	(HGNC:13398)	0	1000	0	Cholesterol metabolism macrophage	0	55.5556
C3STKR2ram	C-3 sterol keto reductase (zymosterol)	h(r,am) + nadph(r,am) + zym(int2(r,am) -> nadp(r,am) + zymst(r,am)	(HGNC:5213)	0	1000	0	Cholesterol metabolism macrophage	0	55.5556
C4STMO1ram	C-4 sterol methyl oxidase (4,4-dimethylzymosterol)	44mzym(r,am) + 3 h(r,am) + 3 nadph(r,am) + 3 o2(r,am) -> 4mzym(int1(r,am) + 4 h2o(r,am) + 3 nadp(r,am)	(HGNC:10545)	0	1000	0	Cholesterol metabolism macrophage	0	55.5556
C4STMO2Pram	C-4 methyl sterol oxidase	4mzym(int2(r,am) + nadp(r,am) + o2(r,am) -> co2(r,am) + h(r,am) + nadph(r,am) + zym(int2(r,am)	(HGNC:13398)	0	1000	0	Cholesterol metabolism macrophage	0	55.5556
C4STMO2ram	C-4 methyl sterol oxidase	4mzym(int2(r,am) + nad(r,am) + o2(r,am) -> co2(r,am) + h(r,am) + nadh(r,am) + zym(int2(r,am)	(HGNC:10545) or (HGNC:13398)	0	1000	0	Cholesterol metabolism macrophage	0	55.5556
CAATPSam	Ca ATPase	atp(c,am) + 2 ca2(c,am) + h2o(c,am) -> adp(c,am) + pi(c,am) + 2 ca2[e] + h[e]	(HGNC:814) or (HGNC:815) or (HGNC:816) or (HGNC:817)	0	1000	0	Transport, extracellular macrophage	0	1000
CAMPtam	0	atp(c,am) + camp(c,am) + h2o(c,am) -> adp(c,am) + h(c,am) + pi(c,am) + camp[e]	(HGNC:55) or (HGNC:56) or (HGNC:56) or (HGNC:14639)	0	1000	0	macrophage	0	1000
CAT2pam	catalase A, peroxisomal (ethanol)	etoh(x,am) + h2o2(x,am) -> acald(x,am) + 2 h2o(x,am)	(HGNC:1516)	0	1000	0	Glycolysis/gluconeogenesis macrophage	0	1000
CATmam	catalase	2 h2o2(m,am) -> 2 h2o(m,am) + o2(m,am)	(HGNC:1516)	0	1000	0	ROS detoxification macrophage	0	1000
CATpam	catalase A, peroxisomal	2 h2o2(x,am) -> 2 h2o(x,am) + o2(x,am)	(HGNC:1516)	0	1000	0	Miscellaneous macrophage	0	1000
CAt7ram	calcium / sodium antiporter (1:3), reversible	ca2(c,am) + 3 na1[e] <=> 3 na1(c,am) + ca2[e]	(HGNC:11068) or (HGNC:11069) or (HGNC:11070)	-1000	1000	0	Transport, extracellular macrophage	-1000	1000
CBL2ORam	NADH:cob(III)alamine oxidoreductase	2 aqcobal(c,am) + h(c,am) + nadh(c,am) -> 2 cbl2(c,am) + 2 h2o(c,am) + nad(c,am)	0	0	1000	0	Vitamin B12 metabolism macrophage	0	0
CBL2tmam	Cob(II)alamine transport, mitochondrial	cbl2(c,am) -> cbl2(m,am)	(HGNC:18871)	0	1000	0	Transport, mitochondrial macrophage	0	0
CBLATmam	cob(I)alamin adenosyltransferase, mitochondrial	atp(m,am) + cbl1(m,am) + h(m,am) <=> adocbl(m,am) + pppi(m,am)	(HGNC:18871)	-1000	1000	0	Vitamin B12 metabolism macrophage	0	0
CBPPeram	Carbamoyl phosphate phosphotransferase, endoplasmic reticulum	cbp(r,am) + glc-D(r,am) + h(r,am) -> co2(r,am) + g6p(r,am) + nh4(r,am)	(HGNC:24861) or (HGNC:28906) or (HGNC:4056)	0	1000	0	Glycolysis/gluconeogenesis macrophage	0	0
CBPSam	carbamoyl-phosphate synthase (glutamine-hydrolysing)	2 atp(c,am) + gln-L(c,am) + h2o(c,am) + hco3(c,am) -> 2 adp(c,am) + cbp(c,am) + glu-L(c,am) + 2 h(c,am) + pi(c,am)	(HGNC:1424)	0	1000	0	Pyrimidine synthesis macrophage	0	1000
CBPSamam	carbamoyl-phosphate synthase (glutamine-hydrolysing)	2 atp(m,am) + hco3(m,am) + nh4(m,am) -> 2 adp(m,am) + cbp(m,am) + 2 h(m,am) + pi(m,am)	(HGNC:1424)	0	1000	0	Pyrimidine synthesis macrophage	0	1000
CBPteram	carbamoyl phosphate transport, endoplasmic reticulum	cbp(c,am) + pi(c,am) + ppi(c,am) <=> cbp(r,am) + pi(r,am) + ppi(r,am)	0	-1000	1000	0	Transport, endoplasmic reticular macrophage	0	0
CBR1am	Carbonyl reductase [NADPH] 1	h(c,am) + nadph(c,am) + prostg1(c,am) -> nadp(c,am) + prostge1(c,am)	(HGNC:1548)	0	1000	0	Eicosanoid metabolism macrophage	0	0
CBR2am	Carbonyl reductase [NADPH] 1	h(c,am) + nadph(c,am) + prostge2(c,am) -> nadp(c,am) + prostgf2(c,am)	(HGNC:1548)	0	1000	0	Eicosanoid metabolism macrophage	0	1000
CCA_D3tam	0	cca(d3(c,am) -> cca(d3[e])	0	0	1000	0	macrophage	0	0
CDIPTram	phosphatidylinositol synthase (Homo sapiens)	cdpdag(hs(c,am) + inost(c,am) <=> cmp(c,am) + h(c,am) + pail(hs(c,am)	(HGNC:1769)	-1000	1000	0	Glycerophospholipid metabolism macrophage	0	1000
CDPDAGtmam	intracellular transport	cdpdag(hs(c,am) <=> cdpdag(hs(m,am)	0	-1000	1000	0	Transport, mitochondrial macrophage	-333.333	0
CDSam	phosphatidate cytidylyltransferase	ctp(c,am) + h(c,am) + pa(hs(c,am) -> cdpdag(hs(c,am) + ppi(c,am)	(HGNC:1800) or (HGNC:1801)	0	1000	0	Glycerophospholipid metabolism macrophage	0	1000
CDSmam	phosphatidate cytidylyltransferase	ctp(m,am) + h(m,am) + pa(hs(m,am) -> cdpdag(hs(m,am) + ppi(m,am)	(HGNC:1800) or (HGNC:1801)	0	1000	0	Glycerophospholipid metabolism macrophage	0	333.333
CEPTCam	choline phosphotransferase	cdpchol(c,am) + dag(hs(c,am) -> cmp(c,am) + h(c,am) + pchol(hs(c,am)	(HGNC:17852) or (HGNC:24289)	0	1000	0	Glycerophospholipid metabolism macrophage	0	1000
CEPTEam	ethanolamine phosphotransferase	cdpea(c,am) + dag(hs(c,am) -> cmp(c,am) + h(c,am) + pe(hs(c,am)	(HGNC:24289)	0	1000	0	Glycerophospholipid metabolism macrophage	0	1000
CERKam	Ceramide kinase	atp(c,am) + crm(hs(c,am) -> adp(c,am) + crmp(hs(c,am) + h(c,am)	(HGNC:19256)	0	1000	0	Sphingolipid metabolism macrophage	0	1000
CERT1gtam	ceramide transport protein	crm(hs(c,am) <=> crm(hs(g,am)	(HGNC:2205)	-1000	1000	0	Transport, golgi apparatus macrophage	-1000	0
CERT1rtam	ceramide transport protein	crm(hs(c,am) <=> crm(hs(r,am)	(HGNC:2205)	-1000	1000	0	Transport, endoplasmic reticular macrophage	0	1000
CERT2gtam	ceramide transport protein	gluside(hs(c,am) <=> gluside(hs(g,am)	(HGNC:2205)	-1000	1000	0	Transport, golgi apparatus macrophage	0	0
CERT2rtam	ceramide transport protein	gluside(hs(c,am) <=> gluside(hs(r,am)	(HGNC:2205)	-1000	1000	0	Transport, endoplasmic reticular macrophage	-1000	0
CGLYt3_2_am	Cys-Gly transport in via proton symport	cgly[e] + 2 h[e] -> cgly(c,am) + 2 h(c,am)	(HGNC:10921)	0	1000	0	Transport, extracellular macrophage	0	1000
CGMPtam	cGMP transport (ATP-dependent)	35cgmp(c,am) + atp(c,am) + h2o(c,am) -> adp(c,am) + h(c,am) + pi(c,am) + 35cgmp[e]	(HGNC:14639) or (HGNC:55) or (HGNC:56)	0	1000	0	Transport, extracellular macrophage	0	1000
CHLPam	choline phosphate phosphatase	cholp(c,am) + h2o(c,am) -> chol(c,am) + pi(c,am)	(HGNC:16815)	0	1000	0	Glycerophospholipid metabolism macrophage	0	1000
CHLPCTDam	choline phosphate cytididyltransferase	cholp(c,am) + ctp(c,am) + h(c,am) -> cdpchol(c,am) + ppi(c,am)	(HGNC:8754) or (HGNC:8755)	0	1000	0	Glycerophospholipid metabolism macrophage	0	1000
CHLtmam	choline transport via diffusion (cytosol to mitochondria)	chol(c,am) <=> chol(m,am)	0	-1000	1000	0	Transport, mitochondrial macrophage	-333.333	0
CHOLATEtam	cholate transport via bicarbonate countertransport	hco3(c,am) + cholate[e] <=> cholate(c,am) + hco3[e]	(HGNC:10956) or (HGNC:10959)	-1000	1000	0	Transport, extracellular macrophage	-1000	8.32364e-26
CHOLATEt2am	cholate transport via sodium cotransport	cholate[e] + 2 na1[e] -> cholate(c,am) + 2 na1(c,am)	(HGNC:10905) or (HGNC:10906)	0	1000	0	Transport, extracellular macrophage	0	1000
CHOLD2mam	choline dehydrogenase (FAD acceptor), mitochondrial	chol(m,am) + fad(m,am) -> betald(m,am) + fadh2(m,am)	(HGNC:24288)	0	1000	0	Glycine, serine, alanine and threonine metabolism macrophage	0	0
CHOLKam	Choline kinase	atp(c,am) + chol(c,am) -> adp(c,am) + cholp(c,am) + h(c,am)	(HGNC:1937) or (HGNC:1938)	0	1000	0	Glycerophospholipid metabolism macrophage	0	1000
CHOLPtgam	choline phosphate intracellular transport	cholp(c,am) <=> cholp(g,am)	0	-1000	1000	0	Transport, golgi apparatus macrophage	-1000	0
CHOLPtlam	choline phosphate intracellular transport	cholp(c,am) <=> cholp(l,am)	0	-1000	1000	0	Transport, lysosomal macrophage	-750	-2.18396e-30
CHOLt4am	choline, sodium cotransport	chol[e] + na1[e] <=> chol(c,am) + na1(c,am)	(HGNC:14025)	-1000	1000	0	Transport, extracellular macrophage	-1000	1000
CHOLtgam	choline intracellular transport	chol(g,am) <=> chol(c,am)	0	-1000	1000	0	Transport, golgi apparatus macrophage	0	1000
CHOLtnam	Choline transport, nuclear through pores	chol(c,am) <=> chol(n,am)	0	-1000	1000	0	Transport, nuclear macrophage	0	0
CHOLtram	choline intracellular transport	chol(r,am) <=> chol(c,am)	0	-1000	1000	0	Transport, endoplasmic reticular macrophage	0	1000
CHOLtuam	Choline uniport	chol[e] <=> chol(c,am)	(HGNC:10966) or (HGNC:10969)	-1000	1000	0	Transport, extracellular macrophage	-1000	1000
CHSTEROLSULTam	steroid sulfotransferase	chsterol(c,am) + paps(c,am) -> chsterols(c,am) + h(c,am) + pap(c,am)	(HGNC:11455) or (HGNC:11459)	0	1000	0	Steroid metabolism macrophage	0	1000
CHSTEROLtam	cholesterol efflux (ATP depedent)	atp(c,am) + chsterol(c,am) + h2o(c,am) -> adp(c,am) + h(c,am) + pi(c,am) + chsterol[e]	((HGNC:13886) and (HGNC:13887)) or (HGNC:29)	0	1000	0	Transport, extracellular macrophage	0	1000
CHSTEROLt1am	cholesterol intracellular transport	chsterol(l,am) <=> chsterol(m,am)	(HGNC:17579)	-1000	1000	0	Transport, mitochondrial macrophage	0	0
CHSTEROLt2am	cholesterol intracellular transport	chsterol(r,am) <=> chsterol(m,am)	0	-1000	1000	0	Transport, mitochondrial macrophage	0	1000
CHSTEROLt3am	cholesterol intracellular transport	chsterol(c,am) <=> chsterol(m,am)	0	-1000	1000	0	Transport, mitochondrial macrophage	-1000	0
CHSTEROLtgam	cholesterol efflux (ATP depedent), golgi	atp(c,am) + h2o(c,am) + chsterol(g,am) -> adp(c,am) + chsterol(c,am) + h(c,am) + pi(c,am)	(HGNC:29)	0	1000	0	Transport, golgi apparatus macrophage	0	0
CHTNASEam	chitinase	chtn(c,am) + 2 h2o(c,am) -> 3 acgam(c,am)	(HGNC:17432) or (HGNC:1936)	0	1000	0	Aminosugar metabolism macrophage	0	0
CHTNASEeam	chitinase, extracellular	chtn[e] + 2 h2o[e] -> 3 acgam[e]	(HGNC:17432)	0	1000	0	Aminosugar metabolism macrophage	0	333.333
CITLam	Citrate lyase	cit(c,am) -> ac(c,am) + oaa(c,am)	(HGNC:18355) or (HGNC:18355)	0	1000	0	Citric acid cycle macrophage	0	1000
CITRtmam	citrulline mitochondrial transport via proton antiport	citr-L(m,am) <=> citr-L(c,am)	(HGNC:22921) or (HGNC:10985)	-1000	1000	0	Transport, mitochondrial macrophage	-1000	1000
CITt4_2am	citrate transport via sodium symport	cit[e] + 2 na1[e] <=> cit(c,am) + 2 na1(c,am)	(HGNC:10917)	-1000	1000	0	Transport, extracellular macrophage	-1000	1000
CITt4_4am	citrate transport via sodium symport	cit[e] + 4 na1[e] <=> cit(c,am) + 4 na1(c,am)	(HGNC:23089)	-1000	1000	0	Transport, extracellular macrophage	-1000	1000
CITtamam	0	cit(c,am) + mal-L(m,am) <=> mal-L(c,am) + cit(m,am)	(HGNC:10979)	-1000	1000	0	macrophage	-1000	1000
CITtbmam	citrate transport, mitochondrial	cit(c,am) + pep(m,am) <=> pep(c,am) + cit(m,am)	(HGNC:10979)	-1000	1000	0	Transport, mitochondrial macrophage	0	0.37278
CKam	ATP Creatine kinase	atp(m,am) + creat(m,am) <=> adp(m,am) + pcreat(m,am)	(HGNC:1995) or (HGNC:1996) or (HGNC:31736)	-1000	1000	0	Urea cycle macrophage	0	1000
CKcam	ATP Creatine kinase (c)	atp(c,am) + creat(c,am) <=> adp(c,am) + pcreat(c,am)	((HGNC:1991) and (HGNC:1994)) or (HGNC:1991) or (HGNC:1994)	-1000	1000	0	Urea cycle macrophage	-1000	0
CLFORtexam	chloride transport via formate countertransport	2 for(c,am) + cl[e] -> cl(c,am) + 2 for[e]	(HGNC:8818)	0	1000	0	Transport, extracellular macrophage	0	500
CLFORtex2am	0	for(c,am) + 2 cl[e] -> 2 cl(c,am) + for[e]	0	0	1000	0	macrophage	0	1000
CLHCO3tex2am	chloride transport via bicarbonate countertransport (2:1)	hco3(c,am) + 2 cl[e] -> 2 cl(c,am) + hco3[e]	(HGNC:14472)	0	1000	0	Transport, extracellular macrophage	0	1000
CLHCOtexam	0	2 hco3(c,am) + cl[e] -> cl(c,am) + 2 hco3[e]	0	0	1000	0	macrophage	0	1000
CLI2texam	chloride transport via iodide countertransport	2 i(c,am) + cl[e] -> cl(c,am) + 2 i[e]	(HGNC:8818)	0	1000	0	Transport, extracellular macrophage	0	1000
CLOHtex2am	chloride transport via hydroxide countertransport (2:1)	oh1(c,am) + 2 cl[e] -> 2 cl(c,am) + oh1[e]	(HGNC:14472)	0	1000	0	Transport, extracellular macrophage	0	1000
CLOXAtex2am	chloride transport via oxalate countertransport (2:1)	oxa(c,am) + 2 cl[e] -> 2 cl(c,am) + oxa[e]	(HGNC:14472)	0	1000	0	Transport, extracellular macrophage	0	1000
CLPNDCOAtxam	fatty acid intracellular transport	clpndcoa(c,am) <=> clpndcoa(x,am)	0	-1000	1000	0	Transport, peroxisomal macrophage	-1000	1000
CLPNDCPT1am	carnitine O-palmitoyltransferase	clpndcoa(c,am) + crn(c,am) -> clpndcrn(c,am) + coa(c,am)	(HGNC:18540) or (HGNC:2328) or (HGNC:2329)	0	0.039987	0	Fatty acid oxidation macrophage	0	0
CLPNDCPT2am	carnitine transferase	clpndcrn(m,am) + coa(m,am) -> clpndcoa(m,am) + crn(m,am)	(HGNC:2330)	0	1000	0	Fatty acid oxidation macrophage	0	0
CLPNDCRNtam	transport into the mitochondria (carnitine)	clpndcrn(c,am) -> clpndcrn(m,am)	(HGNC:1421)	0	1000	0	Fatty acid oxidation macrophage	0	0
CLPNDtam	fatty acid transport via diffusion	clpnd[e] <=> clpnd(c,am)	0	-1000	1000	0	Transport, extracellular macrophage	-1000	1000
CLS_hsam	cardiolipin synthase (homo sapiens)	cdpdag(hs(c,am) + pglyc(hs(c,am) -> clpn(hs(c,am) + cmp(c,am) + h(c,am)	(HGNC:16148)	0	1000	0	Glycerophospholipid metabolism macrophage	0	0
CMPACNAtgam	CMP-Sia Golgi transport via CMP antiport	cmpacna(c,am) + cmp(g,am) <=> cmp(c,am) + cmpacna(g,am)	(HGNC:11021)	-1000	1000	0	Transport, golgi apparatus macrophage	0	333.333
CMPACNAtnam	CMP-Sia nuclear export	cmpacna(n,am) -> cmpacna(c,am)	0	0	1000	0	Transport, nuclear macrophage	0	333.333
CMPSASam	CMP sialic acid synthase	acnam(c,am) + ctp(c,am) -> cmpacna(c,am) + ppi(c,am)	(HGNC:18290)	0	1000	0	Aminosugar metabolism macrophage	0	333.333
CMPSASnam	CMP sialic acid synthase, nuclear	acnam(n,am) + ctp(n,am) -> cmpacna(n,am) + ppi(n,am)	(HGNC:18290)	0	1000	0	Aminosugar metabolism macrophage	0	333.333
CO2tam	CO2 transporter via diffusion	co2[e] <=> co2(c,am)	0	-1000	1000	0	Transport, extracellular macrophage	-1000	1000
CO2teram	CO2 endoplasmic reticular transport via diffusion	co2(c,am) <=> co2(r,am)	0	-1000	1000	0	Transport, endoplasmic reticular macrophage	-111.111	0
CO2tgam	CO2 Golgi transport	co2(c,am) <=> co2(g,am)	0	-1000	1000	0	Transport, golgi apparatus macrophage	0	0
CO2tmam	CO2 transport (diffusion), mitochondrial	co2(c,am) <=> co2(m,am)	0	-1000	1000	0	Transport, mitochondrial macrophage	-1000	1000
CO2tnam	CO2 nuclear transport via diffusion	co2(n,am) <=> co2(c,am)	0	-1000	1000	0	Transport, nuclear macrophage	0	0
CO2tpam	CO2 peroxisomal transport	co2(c,am) <=> co2(x,am)	0	-1000	1000	0	Transport, peroxisomal macrophage	-333.333	0
COAtgam	CoA transport in Golgi via diffusion	coa(c,am) <=> coa(g,am)	0	-1000	1000	0	Transport, golgi apparatus macrophage	2.10067e-29	-6.00396e-29
COAtlam	CoA transport in lysosome via diffusion	coa(c,am) <=> coa(l,am)	0	-1000	1000	0	Transport, lysosomal macrophage	0	0
COAtmam	CoA transporter	coa(c,am) <=> coa(m,am)	(HGNC:10986)	-1000	1000	0	Transport, mitochondrial macrophage	-1000	1000
COAtnam	coenzyme A transport, nuclear	coa(c,am) <=> coa(n,am)	0	-1000	1000	0	Transport, nuclear macrophage	0	0
COAtpam	coenzyme A transport, peroxisomal	coa(c,am) <=> coa(x,am)	0	-1000	1000	0	Transport, peroxisomal macrophage	-1000	1.17135e-26
COAtram	COA transporter, endoplasmic reticulum	coa(c,am) <=> coa(r,am)	0	-1000	1000	0	Transport, endoplasmic reticular macrophage	0	0
COKECBESram	Carboxylesterase (cocaine) (er)	coke(r,am) + h2o(r,am) -> bz(r,am) + egme(r,am) + h(r,am)	(HGNC:1864)	0	1000	0	Alkaloid synthesis macrophage	0	0
COQ3mam	methyltransferase COQ3	2dpmhobq(m,am) + amet(m,am) -> ahcys(m,am) + h(m,am) + q10(m,am)	(HGNC:18175)	0	1000	0	Ubiquinone synthesis macrophage	0	0
COQ5mam	Ubiquinone biosynthesis methyltransferase COQ5	2dp6mobq(m,am) + amet(m,am) -> 2dp6mobq(me(m,am) + ahcys(m,am) + h(m,am)	0	0	1000	0	Ubiquinone synthesis macrophage	0	0
COQ6mam	Ubiquinone biosynthesis monooxgenase COQ6	2dp6mep(m,am) + o2(m,am) -> 2dp6mobq(m,am) + h2o(m,am)	(HGNC:20233)	0	1000	0	Ubiquinone synthesis macrophage	0	0
COQ7mam	Ubiquinone biosynthesis COQ7	2dp6mobq(me(m,am) + h(m,am) + nadph(m,am) + o2(m,am) -> 2dpmhobq(m,am) + h2o(m,am) + nadp(m,am)	(HGNC:2244)	0	1000	0	Ubiquinone synthesis macrophage	0	0
CORE2GTgam	Core 2 acetylglucosaminyltransferase, Golgi apparatus	T(antigen(g,am) + uacgam(g,am) -> core2(g,am) + h(g,am) + udp(g,am)	(HGNC:17973) or (HGNC:4203) or (HGNC:4205)	0	1000	0	O-glycan synthesis macrophage	0	41.6667
CORE6GTgam	Core 6 beta-GlcNAc-transferase A, Golgi apparatus	Tn(antigen(g,am) + uacgam(g,am) -> core6(g,am) + h(g,am) + udp(g,am)	(HGNC:4203)	0	1000	0	O-glycan synthesis macrophage	0	0
COUCOAFmam	p-coumaroyl-CoA formation	T4hcinnm(m,am) + atp(m,am) + coa(m,am) -> amp(m,am) + coucoa(m,am) + ppi(m,am)	0	0	1000	0	Ubiquinone synthesis macrophage	0	0
COUMARINteam	xenobiotic transport	coumarin[e] <=> coumarin(c,am)	0	-1000	1000	0	Transport, extracellular macrophage	0	1000
COtam	CO transporter via diffusion	co(c,am) <=> co[e]	0	-1000	1000	0	Transport, extracellular macrophage	-1000	1000
CPCTDTXam	choline-phosphate cytidylyltransferase	ctp(c,am) + h(c,am) + ntm2amep(c,am) -> cmpntm2amep(c,am) + ppi(c,am)	(HGNC:8754) or (HGNC:8755)	0	1000	0	Glycerophospholipid metabolism macrophage	0	0
CPPPGOam	coproporphyrinogen oxidase (O2 required)	cpppg3(c,am) + 2 h(c,am) + o2(c,am) -> 2 co2(c,am) + 2 h2o(c,am) + pppg9(c,am)	(HGNC:2321)	0	1000	0	Heme synthesis macrophage	0	0
CREATt4_2_ram	Creatine transport (sodium symport) (2:1)	creat[e] + 2 na1[e] <=> creat(c,am) + 2 na1(c,am)	(HGNC:11055)	-1000	1000	0	Transport, extracellular macrophage	-1000	1000
CREATtmdiffiram	Creatine transport to/from mitochondria via diffusion	creat(c,am) -> creat(m,am)	0	0	1000	0	Urea cycle macrophage	0	1000
CRMPteam	crmp hs transport	crmp(hs(c,am) <=> crmp(hs[e])	0	-1000	1000	0	Transport, extracellular macrophage	0	1000
CRNCAR3tpam	carnitine-propcarnitine carrier, peroxisomal	crn(c,am) + pcrn(x,am) -> pcrn(c,am) + crn(x,am)	0	0	1000	0	Transport, peroxisomal macrophage	0	0
CRNCARtpam	carnitine-acetylcarnitine carrier, peroxisomal	crn(c,am) + acrn(x,am) -> acrn(c,am) + crn(x,am)	(HGNC:2342)	0	1000	0	Transport, peroxisomal macrophage	0	1000
CRNtam	L-carnitine reversible transport	crn[e] <=> crn(c,am)	(HGNC:10969)	-1000	1000	0	Transport, extracellular macrophage	-1000	1000
CRNtHaam	L-carnitine outward transport (H+ antiport)	crn(c,am) + h[e] -> h(c,am) + crn[e]	(HGNC:10968)	0	1000	0	Transport, extracellular macrophage	0	1000
CRNtimam	L-carnitine transport out of mitochondria via diffusion	crn(m,am) -> crn(c,am)	(HGNC:1421)	0	1000	0	Transport, mitochondrial macrophage	1.08654e-28	1000
CRNtuIRam	0	crn[e] -> crn(c,am)	0	0	1000	0	macrophage	0	1000
CRNtuNaam	L-carnitine inward transport by Na+ symport	crn[e] + na1[e] -> crn(c,am) + na1(c,am)	(HGNC:10969)	0	1000	0	Transport, extracellular macrophage	0	1000
CRNtxam	carnitine transport peroxisome to mitochondria	dmnoncrn(x,am) <=> dmnoncrn(m,am)	0	-1000	1000	0	Transport, peroxisomal macrophage	0	0
CRTSLtam	cortisol transport	crtsl[e] <=> crtsl(c,am)	0	-1000	1000	0	Transport, extracellular macrophage	0	0
CRTSLtmam	cortisol intracellular transport	crtsl(c,am) <=> crtsl(m,am)	0	-1000	1000	0	Transport, mitochondrial macrophage	0	0
CRTSLtram	cortisol intracellular transport	crtsl(c,am) <=> crtsl(r,am)	0	-1000	1000	0	Transport, endoplasmic reticular macrophage	0	0
CRTSTRNtam	corticosterone transport	crtstrn[e] <=> crtstrn(c,am)	0	-1000	1000	0	Transport, extracellular macrophage	0	0
CRTSTRNtmam	corticosterone intracellular transport	crtstrn(c,am) <=> crtstrn(m,am)	0	-1000	1000	0	Transport, mitochondrial macrophage	0	0
CRTSTRNtram	corticosterone intracellular transport	crtstrn(c,am) <=> crtstrn(r,am)	0	-1000	1000	0	Transport, endoplasmic reticular macrophage	0	0
CRVNCtram	fatty acid transport via diffusion	crvnc[e] <=> crvnc(c,am)	0	-1000	1000	0	Transport, extracellular macrophage	-1000	1000
CSNATram	carnitine O-acetyltransferase	accoa(c,am) + crn(c,am) -> acrn(c,am) + coa(c,am)	(HGNC:2342)	-1000	1000	0	Fatty acid oxidation macrophage	-1000	1000
CSNAT2mam	carnitine O-aceyltransferase, mitochondrial	coa(m,am) + pcrn(m,am) <=> crn(m,am) + ppcoa(m,am)	(HGNC:2342)	-1000	1000	0	Fatty acid oxidation macrophage	0	0
CSNAT2xam	carnitine dimethyl nonanoyl transferase, revsible, peroxisomal	crn(x,am) + dmnoncoa(x,am) <=> coa(x,am) + dmnoncrn(x,am)	(HGNC:2342) or (HGNC:2366)	-1000	1000	0	Fatty acid oxidation macrophage	0	0
CSNAT3xam	carnitine O-aceyltransferase, peroxisomal	crn(x,am) + ppcoa(x,am) <=> coa(x,am) + pcrn(x,am)	(HGNC:2342)	-1000	1000	0	Fatty acid oxidation macrophage	0	0
CSNATeram	carnitine O-acetyltransferase, endolasmic reticulum	accoa(r,am) + crn(r,am) <=> acrn(r,am) + coa(r,am)	(HGNC:2342)	-1000	1000	0	Fatty acid oxidation macrophage	0	0
CSNATmam	carnitine O-aceyltransferase, mitochondrial	acrn(m,am) + coa(m,am) <=> accoa(m,am) + crn(m,am)	(HGNC:2342)	-1000	1000	0	Fatty acid oxidation macrophage	0	1000
CSNATpam	carnitine O-acetyltransferase, reverse direction, peroxisomal	accoa(x,am) + crn(x,am) <=> acrn(x,am) + coa(x,am)	(HGNC:2342)	-1000	1000	0	Fatty acid oxidation macrophage	5.11928e-25	1000
CSNtam	cytosine transport via facilated diffusion	csn[e] <=> csn(c,am)	(HGNC:11004)	-1000	1000	0	Transport, extracellular macrophage	0	0
CSPG_Atam	chondroitin sulfate A transport, golgi to extracellular	cspg(a(g,am) -> cspg(a[e])	0	0	1000	0	Transport, extracellular macrophage	0	0
CSPG_Atlyam	chondroitin sulfate A transport, extracellular to lysosome	cspg(a[e]) -> cspg(a(l,am)	0	0	1000	0	Transport, lysosomal macrophage	0	0
CSPG_Btam	chondroitin sulfate B transport, golgi to extracellular	cspg(b(g,am) -> cspg(b[e])	0	0	1000	0	Transport, extracellular macrophage	0	0
CSPG_Btlyam	chondroitin sulfate B transport, extracellular to lysosome	cspg(b[e]) -> cspg(b(l,am)	0	0	1000	0	Transport, lysosomal macrophage	0	0
CSPG_Ctam	chondroitin sulfate C transport, golgi to extracellular	cspg(c(g,am) -> cspg(c[e])	0	0	1000	0	Transport, extracellular macrophage	0	0
CSPG_Ctlyam	chondroitin sulfate C transport, extracellular to lysosome	cspg(c[e]) -> cspg(c(l,am)	0	0	1000	0	Transport, lysosomal macrophage	0	0
CSPG_Dtam	chondroitin sulfate D transport, golgi to extracellular	cspg(d(g,am) -> cspg(d[e])	0	0	1000	0	Transport, extracellular macrophage	0	0
CSPG_Dtlyam	chondroitin sulfate D transport, extracellular to lysosome	cspg(d[e]) -> cspg(d(l,am)	0	0	1000	0	Transport, lysosomal macrophage	0	0
CSPG_Etam	chondroitin sulfate E transport, golgi to extracellular	cspg(e(g,am) -> cspg(e[e])	0	0	1000	0	Transport, extracellular macrophage	0	0
CSPG_Etlyam	chondroitin sulfate E transport, extracellular to lysosome	cspg(e[e]) -> cspg(e(l,am)	0	0	1000	0	Transport, lysosomal macrophage	0	0
CSmam	citrate synthase	accoa(m,am) + h2o(m,am) + oaa(m,am) -> cit(m,am) + coa(m,am) + h(m,am)	(HGNC:2422)	0	5.1159	0	Citric acid cycle macrophage	0	5.1159
CTPS1am	CTP synthase (NH3)	atp(c,am) + nh4(c,am) + utp(c,am) -> adp(c,am) + ctp(c,am) + 2 h(c,am) + pi(c,am)	(HGNC:2519) or (HGNC:2520)	0	1000	0	Nucleotide interconversion macrophage	0	1000
CTPS2am	CTP synthase (glutamine)	atp(c,am) + gln-L(c,am) + h2o(c,am) + utp(c,am) -> adp(c,am) + ctp(c,am) + glu-L(c,am) + 2 h(c,am) + pi(c,am)	(HGNC:2519) or (HGNC:2520)	0	1000	0	Pyrimidine synthesis macrophage	0	1000
CTPtnam	CTP diffusion in nucleus	ctp(c,am) <=> ctp(n,am)	0	-1000	1000	0	Transport, nuclear macrophage	2.95744e-13	333.333
CYANSTmam	0	cyan(m,am) + tsul(m,am) -> h(m,am) + so3(m,am) + tcynt(m,am)	0	0	1000	0	macrophage	0	1000
CYANtam	Cyanide transport via diffusion (extracellular to cytosol)	cyan[e] <=> cyan(c,am)	0	-1000	1000	0	Transport, extracellular macrophage	0	1000
CYANtmam	Cyanide transport via diffusion (mitochondrial)	cyan(c,am) <=> cyan(m,am)	0	-1000	1000	0	Transport, mitochondrial macrophage	0	1000
CYOOm2am	cytochrome c oxidase, mitochondrial Complex IV	4 focytC(m,am) + 8 h(m,am) + o2(m,am) -> 4 h(c,am) + 4 ficytC(m,am) + 2 h2o(m,am)	((HGNC:12582) and (HGNC:12585) and (HGNC:12586) and (HGNC:12587) and (HGNC:12590) and (HGNC:2265) and (HGNC:2267) and (HGNC:2269) and (HGNC:2277) and (HGNC:2279) and (HGNC:2280) and (HGNC:2285) and (HGNC:2288) and (HGNC:2291) and (HGNC:2292) and (HGNC:2294) and (HGNC:24381) and (HGNC:24382) and (HGNC:2579) and (HGNC:29594) and (HGNC:30862) and (HGNC:30863) and (HGNC:7427)) or ((HGNC:12582) and (H…	0	1000	0	Oxidative phosphorylation macrophage	0	1000
CYOOm3am	cytochrome c oxidase, mitochondrial Complex IV	4 focytC(m,am) + 7.92 h(m,am) + o2(m,am) -> 4 h(c,am) + 4 ficytC(m,am) + 1.96 h2o(m,am) + 0.02 o2s(m,am)	(HGNC:16232) and (HGNC:2265) and (HGNC:2267) and (HGNC:2269) and (HGNC:2277) and (HGNC:2279) and (HGNC:2280) and (HGNC:2285) and (HGNC:2287) and (HGNC:2288) and (HGNC:2289) and (HGNC:2291) and (HGNC:2292) and (HGNC:2294) and (HGNC:24380) and (HGNC:24381) and (HGNC:24382) and (HGNC:7419) and (HGNC:7421) and (HGNC:7422)	0	0	0	Oxidative phosphorylation macrophage	0	0
CYOR_u10mam	ubiquinol-6 cytochrome c reductase, Complex III	2 ficytC(m,am) + 2 h(m,am) + q10h2(m,am) -> 4 h(c,am) + 2 focytC(m,am) + q10(m,am)	(HGNC:12582) and (HGNC:12585) and (HGNC:12586) and (HGNC:12587) and (HGNC:12590) and (HGNC:2579) and (HGNC:29594) and (HGNC:30862) and (HGNC:30863) and (HGNC:7427)	0	1000	0	Oxidative phosphorylation macrophage	0	1000
CYSALANaExam	L-alanine/L-cysteine Na-dependent exchange (Cys-L in)	ala-L(c,am) + cys-L[e] + na1[e] -> cys-L(c,am) + na1(c,am) + ala-L[e]	(HGNC:10942) or (HGNC:10943)	0	1000	0	Transport, extracellular macrophage	0	1000
CYSAMOam	cysteine oxidase	cysam(c,am) + o2(c,am) -> 2 h(c,am) + hyptaur(c,am)	(HGNC:1795)	0	1000	0	Taurine and hypotaurine metabolism macrophage	0	1000
CYSASNNaExam	L-cysteine/L-asparagine Na-dependent exchange (Cys-L in)	asn-L(c,am) + cys-L[e] + na1[e] -> cys-L(c,am) + na1(c,am) + asn-L[e]	(HGNC:10943)	0	1000	0	Transport, extracellular macrophage	0	1000
CYSGLNNaExam	L-cysteine/L-glutamine Na-dependent exchange (Cys-L in)	gln-L(c,am) + cys-L[e] + na1[e] -> cys-L(c,am) + na1(c,am) + gln-L[e]	(HGNC:10943)	0	1000	0	Transport, extracellular macrophage	0	1000
CYSGLUexRam	L-cysteine/L-glutamine reversible exchanger	gln-L(c,am) + cys-L[e] <=> cys-L(c,am) + gln-L[e]	((HGNC:11026) and (HGNC:11058)) or ((HGNC:11026) and (HGNC:11063))	-1000	1000	0	Transport, extracellular macrophage	-1000	1000
CYSGLYexRam	L-cysteine/glycine reversible exchanger	cys-L(c,am) + gly[e] -> gly(c,am) + cys-L[e]	((HGNC:11026) and (HGNC:11058)) or ((HGNC:11026) and (HGNC:11066))	-1000	1000	0	Transport, extracellular macrophage	-1000	1000
CYSSERNaExam	L-serine/L-cysteine Na-dependent exchange (Cys-L in)	ser-L(c,am) + cys-L[e] + na1[e] -> cys-L(c,am) + na1(c,am) + ser-L[e]	(HGNC:10942) or (HGNC:10943)	0	1000	0	Transport, extracellular macrophage	0	1000
CYSTAam	cysteine transaminase	akg(c,am) + cys-L(c,am) <=> glu-L(c,am) + mercppyr(c,am)	(HGNC:4432)	-1000	1000	0	Methionine and cysteine metabolism macrophage	0	1000
CYSTAmam	0	akg(m,am) + cys-L(m,am) <=> glu-L(m,am) + mercppyr(m,am)	(HGNC:4433)	-1000	1000	0	macrophage	0	0
CYSTGLam	cystathionine g-lyase	cyst-L(c,am) + h2o(c,am) -> 2obut(c,am) + cys-L(c,am) + nh4(c,am)	(HGNC:2501)	0	1000	0	Methionine and cysteine metabolism macrophage	0	1000
CYSTGLUexam	L-cystine/L-glutamate exchanger	glu-L(c,am) + Lcystin[e] -> Lcystin(c,am) + glu-L[e]	(HGNC:11026) and (HGNC:11059)	0	1000	0	Transport, extracellular macrophage	0	0
CYSTHRNaExam	L-cysteine/L-threonine Na-dependent exchange (Cys-L in)	thr-L(c,am) + cys-L[e] + na1[e] -> cys-L(c,am) + na1(c,am) + thr-L[e]	(HGNC:10942) or (HGNC:10943)	0	1000	0	Transport, extracellular macrophage	0	1000
CYSTSam	cystathionine beta-synthase	hcys-L(c,am) + ser-L(c,am) -> cyst-L(c,am) + h2o(c,am)	(HGNC:1550)	0	1000	0	Methionine and cysteine metabolism macrophage	0	1000
CYSTSERexam	L-cystine/glycine exchanger (cystine in)	ser-L(c,am) + Lcystin[e] -> Lcystin(c,am) + ser-L[e]	(HGNC:11025) and (HGNC:11067)	0	1000	0	Transport, extracellular macrophage	0	0
CYSt4am	0	cys-L[e] + na1[e] -> cys-L(c,am) + na1(c,am)	(HGNC:11047) or (HGNC:13448) or ((HGNC:27960 and HGNC:29437) or (HGNC:13557))	0	1000	0	macrophage	0	1000
CYStecam	L-cysteine transport via diffusion (extracellular to cytosol)	cys-L[e] <=> cys-L(c,am)	(HGNC:23087)	-1000	1000	0	Transport, extracellular macrophage	-1000	1000
CYTDam	cytidine deaminase	cytd(c,am) + h(c,am) + h2o(c,am) -> nh4(c,am) + uri(c,am)	(HGNC:1712) or (HGNC:13203)	0	1000	0	Pyrimidine catabolism macrophage	0	1000
CYTDK1am	ATPcytidine 5-phosphotransferase	atp(c,am) + cytd(c,am) -> adp(c,am) + cmp(c,am) + h(c,am)	(HGNC:12562) or (HGNC:14859)	0	1000	0	Nucleotide interconversion macrophage	0	1000
CYTDK2mam	cytidine kinase (ATP), mitochondrial	atp(m,am) + cytd(m,am) -> adp(m,am) + cmp(m,am) + h(m,am)	0	0	1000	0	Nucleotide interconversion macrophage	0	333.333
CYTDnam	cytidine deaminase, nuclear	cytd(n,am) + h(n,am) + h2o(n,am) -> nh4(n,am) + uri(n,am)	(HGNC:13203)	0	1000	0	Nucleotide interconversion macrophage	0	1000
CYTDtam	cytidine facilated transport in cytosol	cytd[e] <=> cytd(c,am)	(HGNC:11003) or (HGNC:11004)	-1000	1000	0	Transport, extracellular macrophage	-1000	1000
CYTDt4am	cytidine transport in via sodium symport	cytd[e] + na1[e] -> cytd(c,am) + na1(c,am)	(HGNC:11001) or (HGNC:16484)	0	1000	0	Transport, extracellular macrophage	0	1000
CYTDt5am	0	cytd[e] + 2 na1[e] -> cytd(c,am) + 2 na1(c,am)	0	0	1000	0	macrophage	0	1000
CYTDtlam	Cytidine facilated transport from lysosome	cytd(l,am) <=> cytd(c,am)	(HGNC:23096)	-1000	1000	0	Transport, lysosomal macrophage	0	0
CYTDtmam	cytidine facilated transport in mitochondria	cytd(c,am) <=> cytd(m,am)	(HGNC:11003)	-1000	1000	0	Transport, mitochondrial macrophage	0	333.333
CYTDtnam	cytidine transport in nucleus	cytd(c,am) <=> cytd(n,am)	0	-1000	1000	0	Transport, nuclear macrophage	0	1000
CYTK1am	cytidylate kinase (CMP)	atp(c,am) + cmp(c,am) <=> adp(c,am) + cdp(c,am)	(HGNC:18170)	-1000	1000	0	Nucleotide interconversion macrophage	-1000	1000
CYTK10am	cytidylate kinase (CMP,dGTP)	cmp(c,am) + dgtp(c,am) <=> cdp(c,am) + dgdp(c,am)	(HGNC:18170)	-1000	1000	0	Nucleotide interconversion macrophage	-1000	1000
CYTK10nam	cytidylate kinase (CMP,dGTP),nuclear	cmp(n,am) + dgtp(n,am) <=> cdp(n,am) + dgdp(n,am)	(HGNC:18170)	-1000	1000	0	Nucleotide interconversion macrophage	-1000	1000
CYTK11am	cytidylate kinase (dCMP,dGTP)	dcmp(c,am) + dgtp(c,am) <=> dcdp(c,am) + dgdp(c,am)	(HGNC:18170)	-1000	1000	0	Nucleotide interconversion macrophage	-1000	1000
CYTK11nam	cytidylate kinase (dCMP,dGTP),nuclear	dcmp(n,am) + dgtp(n,am) <=> dcdp(n,am) + dgdp(n,am)	(HGNC:18170)	-1000	1000	0	Nucleotide interconversion macrophage	-1000	1000
CYTK12am	cytidylate kinase (dCMP,dCTP)	dcmp(c,am) + dctp(c,am) <=> 2 dcdp(c,am)	(HGNC:18170)	-1000	1000	0	Nucleotide interconversion macrophage	-1000	1000
CYTK12nam	cytidylate kinase (dCMP,dCTP),nuclear	dcmp(n,am) + dctp(n,am) <=> 2 dcdp(n,am)	(HGNC:18170)	-1000	1000	0	Nucleotide interconversion macrophage	-1000	1000
CYTK13am	cytidylate kinase (dCMP,dATP)	datp(c,am) + dcmp(c,am) <=> dadp(c,am) + dcdp(c,am)	(HGNC:18170)	-1000	1000	0	Nucleotide interconversion macrophage	-1000	1000
CYTK13nam	cytidylate kinase (dCMP,dATP),nuclear	datp(n,am) + dcmp(n,am) <=> dadp(n,am) + dcdp(n,am)	(HGNC:18170)	-1000	1000	0	Nucleotide interconversion macrophage	-1000	1000
CYTK14am	cytidylate kinase (dCMP,UTP)	dcmp(c,am) + utp(c,am) <=> dcdp(c,am) + udp(c,am)	(HGNC:18170)	-1000	1000	0	Nucleotide interconversion macrophage	-1000	1000
CYTK14nam	cytidylate kinase (dCMP,CTP),nuclear	dcmp(n,am) + utp(n,am) <=> dcdp(n,am) + udp(n,am)	(HGNC:18170)	-1000	1000	0	Nucleotide interconversion macrophage	-1000	1000
CYTK1mam	cytidylate kinase (CMP),mitochondrial	atp(m,am) + cmp(m,am) <=> adp(m,am) + cdp(m,am)	(HGNC:27015)	-1000	1000	0	Nucleotide interconversion macrophage	0	333.333
CYTK1nam	cytidylate kinase (CMP),nuclear	atp(n,am) + cmp(n,am) <=> adp(n,am) + cdp(n,am)	(HGNC:18170)	-1000	1000	0	Nucleotide interconversion macrophage	-1000	1000
CYTK2am	cytidylate kinase (dCMP)	atp(c,am) + dcmp(c,am) <=> adp(c,am) + dcdp(c,am)	(HGNC:18170)	-1000	1000	0	Nucleotide interconversion macrophage	-1000	1000
CYTK2nam	cytidylate kinase (dCMP),nuclear	atp(n,am) + dcmp(n,am) <=> adp(n,am) + dcdp(n,am)	(HGNC:18170)	-1000	1000	0	Nucleotide interconversion macrophage	-1000	1000
CYTK3am	cytidylate kinase (CMP)(GTP)	cmp(c,am) + gtp(c,am) <=> cdp(c,am) + gdp(c,am)	(HGNC:365) or (HGNC:365) or (HGNC:18170) or (HGNC:27015)	-1000	1000	0	Nucleotide interconversion macrophage	-1000	1000
CYTK3nam	cytidylate kinase (dCMP,CTP),nuclear	ctp(n,am) + dcmp(n,am) <=> cdp(n,am) + dcdp(n,am)	(HGNC:18170)	-1000	1000	0	Nucleotide interconversion macrophage	-1000	1000
CYTK4am	cytidylate kinase (dCMP)(GTP)	dcmp(c,am) + gtp(c,am) <=> dcdp(c,am) + gdp(c,am)	(HGNC:365) or (HGNC:365) or (HGNC:18170) or (HGNC:27015)	-1000	1000	0	Nucleotide interconversion macrophage	-1000	1000
CYTK4nam	cytidylate kinase (dCMP,GTP),nuclear	dcmp(n,am) + gtp(n,am) <=> dcdp(n,am) + gdp(n,am)	(HGNC:18170)	-1000	1000	0	Nucleotide interconversion macrophage	-1000	1000
CYTK5am	cytidylate kinase (dCMP)	ctp(c,am) + dcmp(c,am) <=> cdp(c,am) + dcdp(c,am)	(HGNC:18170)	-1000	1000	0	Nucleotide interconversion macrophage	-1000	1000
CYTK5nam	cytidylate kinase (CMP),nuclear	cmp(n,am) + gtp(n,am) <=> cdp(n,am) + gdp(n,am)	(HGNC:18170)	-1000	1000	0	Nucleotide interconversion macrophage	-1000	1000
CYTK6am	cytidylate kinase (CMP,CTP)	cmp(c,am) + ctp(c,am) <=> 2 cdp(c,am)	(HGNC:18170)	-1000	1000	0	Nucleotide interconversion macrophage	-1000	1000
CYTK6nam	cytidylate kinase (CMP,CTP),nuclear	cmp(n,am) + ctp(n,am) <=> 2 cdp(n,am)	(HGNC:18170)	-1000	1000	0	Nucleotide interconversion macrophage	-1000	1000
CYTK7am	cytidylate kinase (CMP,UTP)	cmp(c,am) + utp(c,am) <=> cdp(c,am) + udp(c,am)	(HGNC:18170)	-1000	1000	0	Nucleotide interconversion macrophage	-1000	1000
CYTK7nam	cytidylate kinase (CMP,UTP),nuclear	cmp(n,am) + utp(n,am) <=> cdp(n,am) + udp(n,am)	(HGNC:18170)	-1000	1000	0	Nucleotide interconversion macrophage	-1000	1000
CYTK8am	cytidylate kinase (CMP,dATP)	cmp(c,am) + datp(c,am) <=> cdp(c,am) + dadp(c,am)	(HGNC:18170)	-1000	1000	0	Nucleotide interconversion macrophage	-1000	1000
CYTK8nam	cytidylate kinase (CMP,dATP),nuclear	cmp(n,am) + datp(n,am) <=> cdp(n,am) + dadp(n,am)	(HGNC:18170)	-1000	1000	0	Nucleotide interconversion macrophage	-1000	1000
CYTK9am	cytidylate kinase (CMP,dCTP)	cmp(c,am) + dctp(c,am) <=> cdp(c,am) + dcdp(c,am)	(HGNC:18170)	-1000	1000	0	Nucleotide interconversion macrophage	-1000	1000
CYTK9nam	cytidylate kinase (CMP,dCTP),nuclear	cmp(n,am) + dctp(n,am) <=> cdp(n,am) + dcdp(n,am)	(HGNC:18170)	-1000	1000	0	Nucleotide interconversion macrophage	-1000	1000
CytOxe_am	0	focytC(m,am) -> e-(m,am) + ficytC(m,am)	0	0	1000	0	macrophage	0	1000
D_LACt2am	D-lactate transport via proton symport	h[e] + lac-D[e] <=> h(c,am) + lac-D(c,am)	(HGNC:10922) or (HGNC:10924) or (HGNC:10928) or (HGNC:16270)	-1000	1000	0	Transport, extracellular macrophage	-1000	0
D_LACtmam	D-lactate transport, mitochondrial	h(c,am) + lac-D(c,am) <=> h(m,am) + lac-D(m,am)	(HGNC:10922)	-1000	1000	0	Transport, mitochondrial macrophage	0	0
DADAam	Deoxyadenosine deaminase	dad-2(c,am) + h(c,am) + h2o(c,am) -> din(c,am) + nh4(c,am)	(HGNC:186)	0	1000	0	Nucleotide interconversion macrophage	0	1000
DADAeam	Deoxyadenosine deaminase, extracellular	dad-2[e] + h[e] + h2o[e] -> din[e] + nh4[e]	(HGNC:186)	0	1000	0	Nucleotide interconversion macrophage	0	1000
DADNKam	deoxyadenosine kinase	atp(c,am) + dad-2(c,am) -> adp(c,am) + damp(c,am) + h(c,am)	0	0	1000	0	Nucleotide interconversion macrophage	0	1000
DADNt4am	deoxyadenosine transport via diffusion	dad-2[e] <=> dad-2(c,am)	(HGNC:11004)	-1000	1000	0	Transport, extracellular macrophage	-1000	1000
DAGK_hsam	Diacylglycerol phosphate kinase (homo sapiens)	atp(c,am) + dag(hs(c,am) <=> adp(c,am) + h(c,am) + pa(hs(c,am)	(HGNC:2849) or (HGNC:2850) or (HGNC:2851) or (HGNC:2852) or (HGNC:2853) or (HGNC:2854) or (HGNC:2855) or (HGNC:2856) or (HGNC:2857)	-1000	1000	0	Glycerophospholipid metabolism macrophage	-1000	1000
DAGKn_hsam	Diacylglycerol phosphate kinase (homo sapiens)	atp(n,am) + dag(hs(n,am) <=> adp(n,am) + h(n,am) + pa(hs(n,am)	(HGNC:2855) or (HGNC:2857)	-1000	1000	0	Glycerophospholipid metabolism macrophage	0	0
DAG_HSteram	diacylglycerol ER export	dag(hs(r,am) -> dag(hs(c,am)	0	0	1000	0	Transport, endoplasmic reticular macrophage	0	0
DAGtam	diacylglycerol transport	dag(hs[e]) <=> dag(hs(c,am)	0	-1000	1000	0	Transport, extracellular macrophage	-1000	1000
DALAOXxam	D-Alanine Oxidase (x)	ala-D(x,am) + h2o(x,am) + o2(x,am) -> h2o2(x,am) + nh4(x,am) + pyr(x,am)	(HGNC:2671)	0	1000	0	D-alanine metabolism macrophage	0	1000
DALAt2ram	D-alanine transport via proton symport	ala-D[e] + h[e] <=> ala-D(c,am) + h(c,am)	(HGNC:18761)	-1000	1000	0	Transport, extracellular macrophage	-1000	1000
DALAt2rLam	D-alanine transport via proton symport (lysosome)	ala-D(l,am) + h(l,am) <=> ala-D(c,am) + h(c,am)	(HGNC:18761)	-1000	1000	0	Transport, lysosomal macrophage	0	0
DALAxtam	D-Alanine transport to perixosome	ala-D(c,am) -> ala-D(x,am)	0	0	1000	0	D-alanine metabolism macrophage	0	1000
DASCBHam	L-Dehydroascorbate lactonohydrolase	dhdascb(c,am) + h2o(c,am) -> 23doguln(c,am) + h(c,am)	0	0	1000	0	Vitamin C metabolism macrophage	0	0
DASCBRam	dehydroascorbate reductase	dhdascb(c,am) + h(c,am) + nadph(c,am) -> ascb-L(c,am) + nadp(c,am)	(HGNC:16065) or (HGNC:4330) or (HGNC:13312)	0	1000	0	Vitamin C metabolism macrophage	0	1000
DASPO1pam	D-aspartate oxidase, peroxisomal	asp-D(x,am) + h2o(x,am) + o2(x,am) -> h2o2(x,am) + nh4(x,am) + oaa(x,am)	(HGNC:2727)	0	1000	0	Alanine and aspartate metabolism macrophage	0	0
DATPtnam	dATP diffusion in nucleus	datp(c,am) <=> datp(n,am)	0	-1000	1000	0	Transport, nuclear macrophage	0	1000
DCK1nam	Deoxycytidine kinase, nuclear (ATP)	atp(n,am) + dcyt(n,am) <=> adp(n,am) + dcmp(n,am) + h(n,am)	(HGNC:2704)	-1000	1000	0	Nucleotide interconversion macrophage	-1000	1000
DCK2nam	Deoxycytidine kinase, nuclear (UTP)	dcyt(n,am) + utp(n,am) <=> dcmp(n,am) + h(n,am) + udp(n,am)	(HGNC:2704)	-1000	1000	0	Nucleotide interconversion macrophage	-1000	1000
DCMPDAam	dCMP deaminase	dcmp(c,am) + h(c,am) + h2o(c,am) <=> dump(c,am) + nh4(c,am)	(HGNC:2710)	-1000	1000	0	Pyrimidine catabolism macrophage	-1000	1000
DCSPTN1COAtxam	fatty acid intracellular transport	dcsptn1coa(c,am) <=> dcsptn1coa(x,am)	0	-1000	1000	0	Transport, peroxisomal macrophage	-1000	583.76
DCSPTN1CPT1am	carnitine O-palmitoyltransferase	crn(c,am) + dcsptn1coa(c,am) -> coa(c,am) + dcsptn1crn(c,am)	(HGNC:18540) or (HGNC:2328) or (HGNC:2329)	0	0.039987	0	Fatty acid oxidation macrophage	0	0.039987
DCSPTN1CPT2am	carnitine transferase	coa(m,am) + dcsptn1crn(m,am) -> crn(m,am) + dcsptn1coa(m,am)	(HGNC:2330)	0	1000	0	Fatty acid oxidation macrophage	0	0.039987
DCSPTN1CRNtam	transport into the mitochondria (carnitine)	dcsptn1crn(c,am) -> dcsptn1crn(m,am)	(HGNC:1421)	0	1000	0	Fatty acid oxidation macrophage	0	0.039987
DCSPTN1tam	fatty acid transport via diffusion	dcsptn1[e] <=> dcsptn1(c,am)	0	-1000	1000	0	Transport, extracellular macrophage	-1000	606.526
DCTPtnam	dCTP diffusion in nucleus	dctp(c,am) <=> dctp(n,am)	0	-1000	1000	0	Transport, nuclear macrophage	1.91198e-13	1000
DCYTDam	deoxycytidine deaminase	dcyt(c,am) + h(c,am) + h2o(c,am) -> duri(c,am) + nh4(c,am)	(HGNC:1712) or (HGNC:13203)	0	1000	0	Pyrimidine catabolism macrophage	0	1000
DCYTtam	deoxycytidine transport via diffusion	dcyt[e] <=> dcyt(c,am)	(HGNC:11004)	-1000	1000	0	Transport, extracellular macrophage	-1000	1000
DEBRISOQUINEtam	debrisoquine uniport	debrisoquine[e] <=> debrisoquine(c,am)	(HGNC:10966)	-1000	1000	0	Transport, extracellular macrophage	0	1000
DEDOLP1_Lam	0	0.1 dedoldp(L(c,am) + h2o(c,am) -> 0.1 dedolp(L(c,am) + h(c,am) + pi(c,am)	0	0	1000	0	macrophage	0	0
DEDOLP1_Uam	dehydrodolichol diphosphate phosphatase (uterus)	0.1 dedoldp(U(c,am) + h2o(c,am) -> 0.1 dedolp(U(c,am) + h(c,am) + pi(c,am)	0	0	1000	0	N-glycan synthesis macrophage	0	0
DEDOLP2_Lam	0	0.1 dedolp(L(c,am) + h2o(c,am) -> 0.1 dedol(L(c,am) + pi(c,am)	0	0	1000	0	macrophage	0	0
DEDOLP2_Uam	dehydrodolichol phosphate phosphatase (uterus)	0.1 dedolp(U(c,am) + h2o(c,am) -> 0.1 dedol(U(c,am) + pi(c,am)	0	0	1000	0	N-glycan synthesis macrophage	0	0
DEDOLR_Lam	0	0.1 dedol(L(c,am) + h(c,am) + nadph(c,am) -> 0.1 dolichol(L(c,am) + nadp(c,am)	0	0	1000	0	macrophage	0	0
DEDOLR_Uam	dehydrodolichol reductase (uterus)	0.1 dedol(U(c,am) + h(c,am) + nadph(c,am) -> 0.1 dolichol(U(c,am) + nadp(c,am)	0	0	1000	0	N-glycan synthesis macrophage	0	0
DESAT16_2am	palmitoyl-CoA desaturase (n-C16:0CoA -> n-C16:1CoA)	h(c,am) + nadh(c,am) + o2(c,am) + pmtcoa(c,am) -> 2 h2o(c,am) + hdcoa(c,am) + nad(c,am)	(HGNC:10571)	0	1000	0	Fatty acid synthesis macrophage	0	1000
DESAT18_10am	fatty acyl-CoA desaturase (n-C18:2CoA -> n-C18:3CoA)	h(c,am) + lnlncacoa(c,am) + nadh(c,am) + o2(c,am) -> 2 h2o(c,am) + nad(c,am) + strdnccoa(c,am)	(HGNC:3575)	0	1000	0	Fatty acid synthesis macrophage	0	1000
DESAT18_3am	stearoyl-CoA desaturase (n-C18:0CoA -> n-C18:1CoA)	h(c,am) + nadh(c,am) + o2(c,am) + stcoa(c,am) -> 2 h2o(c,am) + nad(c,am) + odecoa(c,am)	(HGNC:10571)	0	1000	0	Fatty acid synthesis macrophage	0	1000
DESAT18_4am	stearoyl-CoA desaturase (n-C18:0CoA -> n-C18:1CoA)	h(c,am) + nadh(c,am) + o2(c,am) + stcoa(c,am) -> 2 h2o(c,am) + nad(c,am) + vacccoa(c,am)	(HGNC:10571)	0	1000	0	Fatty acid synthesis macrophage	0	1000
DESAT18_5am	stearoyl-CoA desaturase (n-C18:0CoA -> n-C18:1CoA)	h(c,am) + nadh(c,am) + o2(c,am) + stcoa(c,am) -> 2 h2o(c,am) + nad(c,am) + od2coa(c,am)	(HGNC:10571)	0	1000	0	Fatty acid synthesis macrophage	0	1000
DESAT18_6am	fatty acyl-CoA desaturase (n-C18:1CoA -> n-C18:2CoA)	h(c,am) + nadh(c,am) + o2(c,am) + odecoa(c,am) -> 2 h2o(c,am) + lneldccoa(c,am) + nad(c,am)	(HGNC:3575)	0	1000	0	Fatty acid synthesis macrophage	0	1000
DESAT18_7am	fatty acyl-CoA desaturase (n-C18:1CoA -> n-C18:2CoA)	h(c,am) + nadh(c,am) + o2(c,am) + vacccoa(c,am) -> 2 h2o(c,am) + lneldccoa(c,am) + nad(c,am)	(HGNC:3575)	0	1000	0	Fatty acid synthesis macrophage	0	1000
DESAT18_8am	fatty acyl-CoA desaturase (n-C18:1CoA -> n-C18:2CoA)	h(c,am) + nadh(c,am) + o2(c,am) + od2coa(c,am) -> 2 h2o(c,am) + lneldccoa(c,am) + nad(c,am)	(HGNC:3575)	0	1000	0	Fatty acid synthesis macrophage	0	1000
DESAT18_9am	fatty acyl-CoA desaturase (n-C18:2CoA -> n-C18:3CoA)	h(c,am) + lnlccoa(c,am) + nadh(c,am) + o2(c,am) -> 2 h2o(c,am) + lnlncgcoa(c,am) + nad(c,am)	(HGNC:3574) or (HGNC:3575)	0	1000	0	Fatty acid synthesis macrophage	0	1000
DESAT20_1am	fatty acyl-CoA desaturase (n-C20:3CoA -> n-C20:4CoA)	dlnlcgcoa(c,am) + h(c,am) + nadh(c,am) + o2(c,am) -> arachdcoa(c,am) + 2 h2o(c,am) + nad(c,am)	(HGNC:3574)	0	1000	0	Fatty acid synthesis macrophage	0	800.512
DESAT20_2am	fatty acyl-CoA desaturase (n-C20:4CoA -> n-C20:5CoA)	eicostetcoa(c,am) + h(c,am) + nadh(c,am) + o2(c,am) -> 2 h2o(c,am) + nad(c,am) + tmndnccoa(c,am)	(HGNC:3574)	0	1000	0	Fatty acid synthesis macrophage	0	1000
DESAT22_1pam	fatty acyl-CoA desaturase (n-C22:4CoA -> n-C22:5CoA)	adrncoa(x,am) + h(x,am) + nadh(x,am) + o2(x,am) -> dcsptn1coa(x,am) + 2 h2o(x,am) + nad(x,am)	0	0	1000	0	Fatty acid synthesis macrophage	0	1000
DESAT22_2pam	fatty acyl-CoA desaturase (n-C22:5CoA -> n-C22:6CoA)	clpndcoa(x,am) + h(x,am) + nadh(x,am) + o2(x,am) -> c226coa(x,am) + 2 h2o(x,am) + nad(x,am)	0	0	1000	0	Fatty acid synthesis macrophage	0	1000
DESAT24_1am	fatty acyl-CoA desaturase (n-C24:5CoA -> n-C24:6CoA)	h(c,am) + nadh(c,am) + o2(c,am) + tetpent3coa(c,am) -> 2 h2o(c,am) + nad(c,am) + tethex3coa(c,am)	(HGNC:3575)	0	1000	0	Fatty acid synthesis macrophage	0	1000
DGATam	diacylglycerol acyltransferase	Rtotal3coa(c,am) + dag(hs(c,am) -> coa(c,am) + tag(hs(c,am)	(HGNC:16940) or (HGNC:2843)	0	1000	0	Triacylglycerol synthesis macrophage	0	1000
DGCHOLteam	bile acid intracellular transport	dgchol[e] <=> dgchol(c,am)	0	-1000	1000	0	Transport, extracellular macrophage	0	0
DGK1am	deoxyguanylate kinase (dGMP:ATP)	atp(c,am) + dgmp(c,am) <=> adp(c,am) + dgdp(c,am)	(HGNC:4693)	-1000	1000	0	Nucleotide interconversion macrophage	-1000	0
DGK2mam	deoxyguanylate kinase (dGMP:dATP) (mitochondrial)	datp(m,am) + dgmp(m,am) <=> dadp(m,am) + dgdp(m,am)	0	-1000	1000	0	Nucleotide interconversion macrophage	0	1000
DGNSKmam	deoxyguanosine kinase	atp(m,am) + dgsn(m,am) -> adp(m,am) + dgmp(m,am) + h(m,am)	(HGNC:2858)	0	1000	0	Nucleotide interconversion macrophage	0	1000
DGSNtam	deoyguanosine transport via diffusion	dgsn[e] <=> dgsn(c,am)	(HGNC:11004)	-1000	1000	0	Transport, extracellular macrophage	-1000	1000
DGSNtmam	deoyguanosine transport in mitochondria	dgsn(c,am) <=> dgsn(m,am)	0	-1000	1000	0	Transport, mitochondrial macrophage	0	1000
DGTPtnam	dGTP diffusion in nucleus	dgtp(c,am) <=> dgtp(n,am)	0	-1000	1000	0	Transport, nuclear macrophage	0	1000
DGULNDam	dehydro-L-gulonate decarboxylase	3dhguln(c,am) + h(c,am) <=> co2(c,am) + xylu-L(c,am)	0	-1000	1000	0	Pentose phosphate pathway macrophage	-2.92358e-14	1000
DHAAt1ram	dehydroascorbate transport (uniport)	dhdascb[e] <=> dhdascb(c,am)	(HGNC:11005) or (HGNC:11007) or (HGNC:11009)	-1000	1000	0	Transport, extracellular macrophage	-1000	1000
DHAPAam	dihydroxyacetone phosphate acyltransferase	Rtotalcoa(c,am) + dhap(c,am) -> adhap(hs(c,am) + coa(c,am)	(HGNC:4416)	0	1000	0	Triacylglycerol synthesis macrophage	0	0
DHAPAxam	dihydroxyacetone phosphate acyltransferase	Rtotalcoa(x,am) + dhap(x,am) -> adhap(hs(x,am) + coa(x,am)	(HGNC:4416)	0	1000	0	Triacylglycerol synthesis macrophage	0	0
DHCHOLESTANATEtmam	lipid, flip-flop intracellular transport	dhcholestanate(m,am) <=> dhcholestanate(x,am)	0	-1000	1000	0	Transport, peroxisomal macrophage	0	0
DHCR241ram	24-dehydrocholesterol reductase [Precursor]	fadh2(r,am) + zymst(r,am) -> fad(r,am) + zymstnl(r,am)	(HGNC:2859)	0	1000	0	Cholesterol metabolism macrophage	0	55.5556
DHCR242ram	24-dehydrocholesterol reductase [Precursor]	chlstol(r,am) + fadh2(r,am) -> fad(r,am) + lthstrl(r,am)	(HGNC:2651) or (HGNC:2859)	0	1000	0	Cholesterol metabolism macrophage	0	55.5556
DHCR243ram	24-dehydrocholesterol reductase [Precursor]	dsmsterol(r,am) + fadh2(r,am) -> chsterol(r,am) + fad(r,am)	(HGNC:2859)	0	1000	0	Cholesterol metabolism macrophage	0	55.5556
DHCR71ram	7-dehydrocholesterol reductase	ddsmsterol(r,am) + h(r,am) + nadph(r,am) -> dsmsterol(r,am) + nadp(r,am)	(HGNC:2860)	0	1000	0	Cholesterol metabolism macrophage	0	55.5556
DHCR72ram	7-dehydrocholesterol reductase	7dhchsterol(r,am) + h(r,am) + nadph(r,am) -> chsterol(r,am) + nadp(r,am)	(HGNC:2860)	0	1000	0	Cholesterol metabolism macrophage	0	1000
DHCRD1am	dihydroceramide desaturase	dhcrm(hs(c,am) + nadp(c,am) -> crm(hs(c,am) + h(c,am) + nadph(c,am)	(HGNC:13709) or (HGNC:13709) or (HGNC:20113)	0	1000	0	Sphingolipid metabolism macrophage	0	1000
DHCRD2am	dihydroceramide desaturase	dhcrm(hs(c,am) + fad(c,am) -> crm(hs(c,am) + fadh2(c,am)	(HGNC:13709) or (HGNC:13709) or (HGNC:20113)	0	1000	0	Sphingolipid metabolism macrophage	0	55.5556
DHDPBMTmam	dihydroxydecaprenylbenzoate methyltransferase	3dpdhb(m,am) + amet(m,am) -> 3dpdhb(me(m,am) + ahcys(m,am) + h(m,am)	(HGNC:18175)	0	1000	0	Ubiquinone synthesis macrophage	0	0
DHEAStam	dehydroepiandrosterone sulfate transport via bicarbonate countertransport	hco3(c,am) + dheas[e] <=> dheas(c,am) + hco3[e]	(HGNC:10956) or (HGNC:10959) or (HGNC:10961) or (HGNC:10962)	-1000	1000	0	Transport, extracellular macrophage	0	1000
DHEAStram	dheas intracellular transport	dheas(r,am) <=> dheas(c,am)	0	-1000	1000	0	Transport, extracellular macrophage	0	0
DHEAtram	Dehydroepiandrosterone transport	dhea(r,am) <=> dhea(c,am)	0	-1000	1000	0	Transport, endoplasmic reticular macrophage	-1000	0
DHFRam	dihydrofolate reductase	dhf(c,am) + h(c,am) + nadph(c,am) <=> nadp(c,am) + thf(c,am)	(HGNC:2861)	-1000	1000	0	Folate metabolism macrophage	-9.52011e-28	1000
DHFtlam	dihydrofolate reversible lysosomal transport	dhf(c,am) <=> dhf(l,am)	0	-1000	1000	0	Transport, lysosomal macrophage	-250	2.45935e-25
DHFtmam	dihydrofolate reversible mitochondrial transport	dhf(c,am) <=> dhf(m,am)	0	-1000	1000	0	Transport, mitochondrial macrophage	0	200
DHORD9am	dihydoorotic acid dehydrogenase (quinone10)	dhor-S(c,am) + q10(m,am) -> orot(c,am) + q10h2(m,am)	(HGNC:2867)	0	1000	0	Pyrimidine synthesis macrophage	0	1000
DHORTSam	dihydroorotase	dhor-S(c,am) + h2o(c,am) <=> cbasp(c,am) + h(c,am)	(HGNC:1424)	-1000	1000	0	Pyrimidine synthesis macrophage	-1000	0
DHPM1am	dihydropyrimidinase (5,6-dihydrouracil)	56dura(c,am) + h2o(c,am) -> cala(c,am) + h(c,am)	(HGNC:3013) or (HGNC:3014) or (HGNC:3015)	0	1000	0	Pyrimidine catabolism macrophage	0	0
DHPRam	6,7-dihydropteridine reductase	dhbpt(c,am) + h(c,am) + nadh(c,am) -> nad(c,am) + thbpt(c,am)	(HGNC:9752)	0	1000	0	Tetrahydrobiopterin metabolism macrophage	0	1000
DHPR2am	6,7-dihydropteridine reduction	5mthf(c,am) + dhbpt(c,am) -> h(c,am) + mlthf(c,am) + thbpt(c,am)	0	0	1000	0	Tetrahydrobiopterin metabolism macrophage	0	1000
DIDPtnam	dIDP nuclear transport	didp(c,am) <=> didp(n,am)	0	-1000	1000	0	Transport, nuclear macrophage	-1000	1000
DIGALSGALSIDEteam	digalsgalside hs transport	digalsgalside(hs(c,am) <=> digalsgalside(hs[e])	0	-1000	1000	0	Transport, extracellular macrophage	0	0
DIGALSIDEtlam	digalside hs intracellular transport	digalside(hs(c,am) <=> digalside(hs(l,am)	0	-1000	1000	0	Transport, lysosomal macrophage	0	0
DINtam	deoxyinosine transport via diffusion	din[e] <=> din(c,am)	(HGNC:11004)	-1000	1000	0	Transport, extracellular macrophage	-1000	1000
DITPtnam	dITP nuclear transport	ditp(c,am) <=> ditp(n,am)	0	-1000	1000	0	Transport, nuclear macrophage	-1000	1000
DLNLCGCPT1am	carnitine O-palmitoyltransferase	crn(c,am) + dlnlcgcoa(c,am) -> coa(c,am) + dlnlcgcrn(c,am)	(HGNC:18540) or (HGNC:2328) or (HGNC:2329)	0	0.039987	0	Fatty acid oxidation macrophage	0	0.039987
DLNLCGCPT2am	carnitine transferase	coa(m,am) + dlnlcgcrn(m,am) -> crn(m,am) + dlnlcgcoa(m,am)	(HGNC:2330)	0	1000	0	Fatty acid oxidation macrophage	0	0.039987
DLNLCGCRNtam	transport into the mitochondria (carnitine)	dlnlcgcrn(c,am) -> dlnlcgcrn(m,am)	(HGNC:1421)	0	1000	0	Fatty acid oxidation macrophage	0	0.039987
DLNLCGtam	fatty acid transport via diffusion	dlnlcg[e] <=> dlnlcg(c,am)	(HGNC:10999)	-1000	1000	0	Transport, extracellular macrophage	0	800.512
DMATTam	dimethylallyltranstransferase	dmpp(c,am) + ipdp(c,am) -> grdp(c,am) + ppi(c,am)	(HGNC:4249)	0	1000	0	Cholesterol metabolism macrophage	0	0
DMATTxam	dimethylallyltranstransferase	dmpp(x,am) + ipdp(x,am) -> grdp(x,am) + ppi(x,am)	(HGNC:3631)	0	1000	0	Cholesterol metabolism macrophage	0	111.111
DMHPTCRNCPT1am	carnitine fatty-acyl transferase	crn(c,am) + dmhptcoa(c,am) <=> coa(c,am) + dmhptcrn(c,am)	0	-1000	1000	0	Fatty acid oxidation macrophage	0	0
DMHPTCRNCPT2am	2,6 dimethylheptanoly CoA carnitine transferase	coa(m,am) + dmhptcrn(m,am) <=> crn(m,am) + dmhptcoa(m,am)	0	-1000	1000	0	Fatty acid oxidation macrophage	0	0
DMHPTCRNtam	2,6 dimethylheptanoyl crn transport	dmhptcrn(c,am) <=> dmhptcrn(m,am)	0	-1000	1000	0	Fatty acid oxidation macrophage	0	0
DMHPTCRNteam	2,6 dimethylheptanoyl carnitine transport	dmhptcrn(c,am) <=> dmhptcrn[e]	0	-1000	1000	0	Transport, extracellular macrophage	0	0
DMNONCRNCPT2am	DMNONCRNCPT2	coa(m,am) + dmnoncrn(m,am) <=> crn(m,am) + dmnoncoa(m,am)	0	-1000	1000	0	Fatty acid oxidation macrophage	0	0
DMNONCRNtam	4,8 dimethylnonanoyl carnitine transport (mitochondria)	dmnoncrn(c,am) <=> dmnoncrn(m,am)	0	-1000	1000	0	Fatty acid oxidation macrophage	0	0
DNADDPam	0	dnad(c,am) + h2o(c,am) -> amp(c,am) + 2 h(c,am) + nicrnt(c,am)	0	0	1000	0	macrophage	0	1000
DNADtnam	dNAD transport, nuclear trhough pore	dnad(c,am) <=> dnad(n,am)	0	-1000	1000	0	Transport, nuclear macrophage	-500	0
DNAMTSEnam	0	dna(n,am) + seasmet(n,am) -> dna5mtc(n,am) + h(n,am) + seahcys(n,am)	(HGNC:2977) or (HGNC:2978) or (HGNC:2977) or (HGNC:2977) or (HGNC:2978) or (HGNC:2979) or (HGNC:2977) or (HGNC:2979) or (HGNC:2979) or (HGNC:2978) or (HGNC:2976) or (HGNC:2977) or (HGNC:2979) or (HGNC:2978) or (HGNC:2977)	0	1000	0	macrophage	0	0
DNAMTnam	0	amet(n,am) + dna(n,am) -> ahcys(n,am) + dna5mtc(n,am) + h(n,am)	(HGNC:2977) or (HGNC:2978) or (HGNC:2976) or (HGNC:2977) or (HGNC:2977) or (HGNC:2978) or (HGNC:2979) or (HGNC:2979) or (HGNC:2979) or (HGNC:2977) or (HGNC:2979) or (HGNC:2977) or (HGNC:2978) or (HGNC:2978) or (HGNC:2977)	0	1000	0	macrophage	0	0
DNDPt10mam	0	dadp(c,am) + dcdp(m,am) -> dcdp(c,am) + dadp(m,am)	(HGNC:14409)	0	1000	0	macrophage	0	1000
DNDPt11mam	0	dadp(c,am) + dgdp(m,am) -> dgdp(c,am) + dadp(m,am)	(HGNC:14409)	0	1000	0	macrophage	0	1000
DNDPt12mam	dADP transport via ADP antiport	dadp(c,am) + adp(m,am) -> adp(c,am) + dadp(m,am)	(HGNC:14409)	0	1000	0	Transport, mitochondrial macrophage	0	1000
DNDPt13mam	dADP transport via ATP antiport	dadp(c,am) + atp(m,am) -> atp(c,am) + dadp(m,am)	(HGNC:14409)	0	1000	0	Transport, mitochondrial macrophage	0	1000
DNDPt14mam	0	dudp(c,am) + dtdp(m,am) -> dtdp(c,am) + dudp(m,am)	(HGNC:14409)	0	1000	0	macrophage	0	1000
DNDPt15mam	0	dudp(c,am) + dgdp(m,am) -> dgdp(c,am) + dudp(m,am)	(HGNC:14409)	0	1000	0	macrophage	0	1000
DNDPt16mam	0	dudp(c,am) + dadp(m,am) -> dadp(c,am) + dudp(m,am)	(HGNC:14409)	0	1000	0	macrophage	0	1000
DNDPt17mam	0	dudp(c,am) + dcdp(m,am) -> dcdp(c,am) + dudp(m,am)	(HGNC:14409)	0	1000	0	macrophage	0	1000
DNDPt18mam	dUDP transport via ADP antiport	dudp(c,am) + adp(m,am) -> adp(c,am) + dudp(m,am)	(HGNC:14409)	0	1000	0	Transport, mitochondrial macrophage	0	1000
DNDPt19mam	dUDP transport via ATP antiport	dudp(c,am) + atp(m,am) -> atp(c,am) + dudp(m,am)	(HGNC:14409)	0	1000	0	Transport, mitochondrial macrophage	0	1000
DNDPt1mam	dATP transport via ADP antiport	datp(c,am) + adp(m,am) -> adp(c,am) + datp(m,am)	(HGNC:14409)	0	1000	0	Transport, mitochondrial macrophage	0	1000
DNDPt20mam	dTDP transport via ATP antiport	dtdp(c,am) + atp(m,am) -> atp(c,am) + dtdp(m,am)	(HGNC:14409)	0	1000	0	Transport, mitochondrial macrophage	0	1000
DNDPt21mam	dTDP transport via ADP antiport	dtdp(c,am) + adp(m,am) -> adp(c,am) + dtdp(m,am)	(HGNC:14409)	0	1000	0	Transport, mitochondrial macrophage	0	1000
DNDPt22mam	dTDP transport via dUDP antiport	dtdp(c,am) + dudp(m,am) -> dudp(c,am) + dtdp(m,am)	(HGNC:14409)	0	1000	0	Transport, mitochondrial macrophage	0	1000
DNDPt23mam	0	dtdp(c,am) + dgdp(m,am) -> dgdp(c,am) + dtdp(m,am)	(HGNC:14409)	0	1000	0	macrophage	0	1000
DNDPt24mam	0	dtdp(c,am) + dadp(m,am) -> dadp(c,am) + dtdp(m,am)	(HGNC:14409)	0	1000	0	macrophage	0	1000
DNDPt25mam	0	dtdp(c,am) + dcdp(m,am) -> dcdp(c,am) + dtdp(m,am)	(HGNC:14409)	0	1000	0	macrophage	0	1000
DNDPt26mam	dCDP transport via dUDP antiport	dcdp(c,am) + dudp(m,am) -> dudp(c,am) + dcdp(m,am)	(HGNC:14409)	0	1000	0	Transport, mitochondrial macrophage	0	1000
DNDPt27mam	dCDP transport via dTDP antiport	dcdp(c,am) + dtdp(m,am) -> dtdp(c,am) + dcdp(m,am)	(HGNC:14409)	0	1000	0	Transport, mitochondrial macrophage	0	1000
DNDPt28mam	0	dcdp(c,am) + dgdp(m,am) -> dgdp(c,am) + dcdp(m,am)	(HGNC:14409)	0	1000	0	macrophage	0	1000
DNDPt29mam	dCDP transport via dADP antiport	dcdp(c,am) + dadp(m,am) -> dadp(c,am) + dcdp(m,am)	(HGNC:14409)	0	1000	0	Transport, mitochondrial macrophage	0	1000
DNDPt2mam	dATP transport via ATP antiport	datp(c,am) + atp(m,am) -> atp(c,am) + datp(m,am)	(HGNC:14409)	0	1000	0	Transport, mitochondrial macrophage	0	1000
DNDPt30mam	dCDP transport via ADP antiport	dcdp(c,am) + adp(m,am) -> adp(c,am) + dcdp(m,am)	(HGNC:14409)	0	1000	0	Transport, mitochondrial macrophage	0	1000
DNDPt31mam	dCDP transport via ATP antiport	dcdp(c,am) + atp(m,am) -> atp(c,am) + dcdp(m,am)	(HGNC:14409)	0	1000	0	Transport, mitochondrial macrophage	0	1000
DNDPt32mam	dGDP transport via ATP antiport	dgdp(c,am) + atp(m,am) -> atp(c,am) + dgdp(m,am)	(HGNC:14409)	0	1000	0	Transport, mitochondrial macrophage	0	1000
DNDPt33mam	dGDP transport via dUDP antiport	dgdp(c,am) + dudp(m,am) -> dudp(c,am) + dgdp(m,am)	(HGNC:14409)	0	1000	0	Transport, mitochondrial macrophage	0	1000
DNDPt34mam	dGDP transport via dTDP antiport	dgdp(c,am) + dtdp(m,am) -> dtdp(c,am) + dgdp(m,am)	(HGNC:14409)	0	1000	0	Transport, mitochondrial macrophage	0	1000
DNDPt35mam	dGDP transport via dADP antiport	dgdp(c,am) + dadp(m,am) -> dadp(c,am) + dgdp(m,am)	(HGNC:14409)	0	1000	0	Transport, mitochondrial macrophage	0	1000
DNDPt36mam	dGDP transport via dCDP antiport	dgdp(c,am) + dcdp(m,am) -> dcdp(c,am) + dgdp(m,am)	(HGNC:14409)	0	1000	0	Transport, mitochondrial macrophage	0	1000
DNDPt37mam	dUTP transport via dTDP antiport	dutp(c,am) + dtdp(m,am) -> dtdp(c,am) + dutp(m,am)	(HGNC:14409)	0	1000	0	Transport, mitochondrial macrophage	0	1000
DNDPt38mam	dUTP transport via dUDP antiport	dutp(c,am) + dudp(m,am) -> dudp(c,am) + dutp(m,am)	(HGNC:14409)	0	1000	0	Transport, mitochondrial macrophage	0	1000
DNDPt39mam	dUTP transport via dGDP antiport	dutp(c,am) + dgdp(m,am) -> dgdp(c,am) + dutp(m,am)	(HGNC:14409)	0	1000	0	Transport, mitochondrial macrophage	0	1000
DNDPt3mam	dATP transport via dCDP antiport	datp(c,am) + dcdp(m,am) -> dcdp(c,am) + datp(m,am)	(HGNC:14409)	0	1000	0	Transport, mitochondrial macrophage	0	1000
DNDPt40mam	dUTP transport via dADP antiport	dutp(c,am) + dadp(m,am) -> dadp(c,am) + dutp(m,am)	(HGNC:14409)	0	1000	0	Transport, mitochondrial macrophage	0	1000
DNDPt41mam	dUTP transport via dCDP antiport	dutp(c,am) + dcdp(m,am) -> dcdp(c,am) + dutp(m,am)	(HGNC:14409)	0	1000	0	Transport, mitochondrial macrophage	0	1000
DNDPt42mam	dUTP transport via ADP antiport	dutp(c,am) + adp(m,am) -> adp(c,am) + dutp(m,am)	(HGNC:14409)	0	1000	0	Transport, mitochondrial macrophage	0	1000
DNDPt43mam	dUTP transport via ATP antiport	dutp(c,am) + atp(m,am) -> atp(c,am) + dutp(m,am)	(HGNC:14409)	0	1000	0	Transport, mitochondrial macrophage	0	1000
DNDPt44mam	dTTP transport via ATP antiport	dttp(c,am) + atp(m,am) -> atp(c,am) + dttp(m,am)	(HGNC:14409)	0	1000	0	Transport, mitochondrial macrophage	0	1000
DNDPt45mam	dTTP transport via ADP antiport	dttp(c,am) + adp(m,am) -> adp(c,am) + dttp(m,am)	(HGNC:14409)	0	1000	0	Transport, mitochondrial macrophage	0	1000
DNDPt46mam	dTTP transport via dUDP antiport	dttp(c,am) + dudp(m,am) -> dudp(c,am) + dttp(m,am)	(HGNC:14409)	0	1000	0	Transport, mitochondrial macrophage	0	1000
DNDPt47mam	dTTP transport via dTDP antiport	dttp(c,am) + dtdp(m,am) -> dtdp(c,am) + dttp(m,am)	(HGNC:14409)	0	1000	0	Transport, mitochondrial macrophage	0	1000
DNDPt48mam	dTTP transport via dGDP antiport	dttp(c,am) + dgdp(m,am) -> dgdp(c,am) + dttp(m,am)	(HGNC:14409)	0	1000	0	Transport, mitochondrial macrophage	0	1000
DNDPt49mam	dTTP transport via dADP antiport	dttp(c,am) + dadp(m,am) -> dadp(c,am) + dttp(m,am)	(HGNC:14409)	0	1000	0	Transport, mitochondrial macrophage	0	1000
DNDPt4mam	dATP transport via dUDP antiport	datp(c,am) + dudp(m,am) -> dudp(c,am) + datp(m,am)	(HGNC:14409)	0	1000	0	Transport, mitochondrial macrophage	0	1000
DNDPt50mam	dTTP transport via dCDP antiport	dttp(c,am) + dcdp(m,am) -> dcdp(c,am) + dttp(m,am)	(HGNC:14409)	0	1000	0	Transport, mitochondrial macrophage	0	1000
DNDPt51mam	dCTP transport via dCDP antiport	dctp(c,am) + dcdp(m,am) -> dcdp(c,am) + dctp(m,am)	(HGNC:14409)	0	1000	0	Transport, mitochondrial macrophage	0	1000
DNDPt52mam	dCTP transport via dUDP antiport	dctp(c,am) + dudp(m,am) -> dudp(c,am) + dctp(m,am)	(HGNC:14409)	0	1000	0	Transport, mitochondrial macrophage	0	1000
DNDPt53mam	dCTP transport via dGDP antiport	dctp(c,am) + dgdp(m,am) -> dgdp(c,am) + dctp(m,am)	(HGNC:14409)	0	1000	0	Transport, mitochondrial macrophage	0	1000
DNDPt54mam	dCTP transport via dADP antiport	dctp(c,am) + dadp(m,am) -> dadp(c,am) + dctp(m,am)	(HGNC:14409)	0	1000	0	Transport, mitochondrial macrophage	0	1000
DNDPt55mam	dCTP transport via ADP antiport	dctp(c,am) + adp(m,am) -> adp(c,am) + dctp(m,am)	(HGNC:14409)	0	1000	0	Transport, mitochondrial macrophage	0	1000
DNDPt56mam	dCTP transport via ATP antiport	dctp(c,am) + atp(m,am) -> atp(c,am) + dctp(m,am)	(HGNC:14409)	0	1000	0	Transport, mitochondrial macrophage	0	1000
DNDPt57mam	dGTP transport via ATP antiport	dgtp(c,am) + atp(m,am) -> atp(c,am) + dgtp(m,am)	(HGNC:14409)	0	1000	0	Transport, mitochondrial macrophage	0	1000
DNDPt58mam	dGTP transport via ADP antiport	dgtp(c,am) + adp(m,am) -> adp(c,am) + dgtp(m,am)	(HGNC:14409)	0	1000	0	Transport, mitochondrial macrophage	0	1000
DNDPt59mam	dGTP transport via dADP antiport	dgtp(c,am) + dadp(m,am) -> dadp(c,am) + dgtp(m,am)	(HGNC:14409)	0	1000	0	Transport, mitochondrial macrophage	0	1000
DNDPt5mam	dATP transport via dTDP antiport	datp(c,am) + dtdp(m,am) -> dtdp(c,am) + datp(m,am)	(HGNC:14409)	0	1000	0	Transport, mitochondrial macrophage	0	1000
DNDPt60mam	dGTP transport via dUDP antiport	dgtp(c,am) + dudp(m,am) -> dudp(c,am) + dgtp(m,am)	(HGNC:14409)	0	1000	0	Transport, mitochondrial macrophage	0	1000
DNDPt61mam	dGTP transport via dTDP antiport	dgtp(c,am) + dtdp(m,am) -> dtdp(c,am) + dgtp(m,am)	(HGNC:14409)	0	1000	0	Transport, mitochondrial macrophage	0	1000
DNDPt62mam	dGTP transport via dGDP antiport	dgtp(c,am) + dgdp(m,am) -> dgdp(c,am) + dgtp(m,am)	(HGNC:14409)	0	1000	0	Transport, mitochondrial macrophage	0	1000
DNDPt63mam	dGTP transport via dCDP antiport	dgtp(c,am) + dcdp(m,am) -> dcdp(c,am) + dgtp(m,am)	(HGNC:14409)	0	1000	0	Transport, mitochondrial macrophage	0	1000
DNDPt6mam	dATP transport via dGDP antiport	datp(c,am) + dgdp(m,am) -> dgdp(c,am) + datp(m,am)	(HGNC:14409)	0	1000	0	Transport, mitochondrial macrophage	0	1000
DNDPt7mam	dATP transport via dADP antiport	datp(c,am) + dadp(m,am) -> dadp(c,am) + datp(m,am)	(HGNC:14409)	0	1000	0	Transport, mitochondrial macrophage	0	1000
DNDPt8mam	dADP transport via dUDP antiport	dadp(c,am) + dudp(m,am) -> dudp(c,am) + dadp(m,am)	(HGNC:14409)	0	1000	0	Transport, mitochondrial macrophage	0	1000
DNDPt9mam	dADP transport via dTDP antiport	dadp(c,am) + dtdp(m,am) -> dtdp(c,am) + dadp(m,am)	(HGNC:14409)	0	1000	0	Transport, mitochondrial macrophage	0	1000
DOGULND1am	2,3-dioxo-L-gulonate decarboxylase (L-lyxonate-forming)	23doguln(c,am) + h2o(c,am) -> co2(c,am) + lyxnt(c,am)	0	0	1000	0	Vitamin C metabolism macrophage	0	0
DOGULND2am	2,3-dioxo-L-gulonate decarboxylase (L-xylonate-forming)	23doguln(c,am) + h2o(c,am) -> co2(c,am) + xylnt(c,am)	0	0	1000	0	Vitamin C metabolism macrophage	0	0
DOGULNO1am	2,3-dioxo-L-gulonate:hydrogen peroxide oxireductase	23doguln(c,am) + h2o2(c,am) -> 2 h(c,am) + oxa(c,am) + thrnt(c,am)	0	0	1000	0	Vitamin C metabolism macrophage	0	0
DOGULNO2am	2,3-dioxo-L-gulonate:hydrogen peroxide oxireductase	23doguln(c,am) + h2o(c,am) -> eryth(c,am) + h(c,am) + oxa(c,am)	0	0	1000	0	Vitamin C metabolism macrophage	0	0
DOLASNT_Leram	0	Asn-X-Ser/Thr(r,am) + 0.1 g3m8mpdol(L(r,am) -> 0.1 doldp(L(r,am) + g3m8masn(r,am) + h(r,am)	(HGNC:10382 and HGNC:2728 and HGNC:10381 and HGNC:2664)	0	1000	0	macrophage	0	111.111
DOLASNT_Ueram	Dolichyl-diphosphooligosaccharide:protein-L-asparagine oligopolysaccharidotransferase (uterus)	Asn-X-Ser/Thr(r,am) + 0.1 g3m8mpdol(U(r,am) -> 0.1 doldp(U(r,am) + g3m8masn(r,am) + h(r,am)	(HGNC:10382 and HGNC:2728 and HGNC:10381 and HGNC:2664)	0	1000	0	N-glycan synthesis macrophage	0	111.111
DOLDPP_Leram	0	0.1 doldp(L(r,am) + h2o(r,am) -> 0.1 dolp(L(r,am) + h(r,am) + pi(r,am)	(HGNC:29565)	0	1000	0	macrophage	0	111.111
DOLDPP_Ueram	Dolichyl-diphosphate phosphohydrolase, human (uterus)	0.1 doldp(U(r,am) + h2o(r,am) -> 0.1 dolp(U(r,am) + h(r,am) + pi(r,am)	(HGNC:29565)	0	1000	0	N-glycan synthesis macrophage	0	111.111
DOLGLCP_Lteram	Dolichyl beta-D-glucosyl phosphate flippase (liver)	0.1 dolglcp(L(c,am) -> 0.1 dolglcp(L(r,am)	0	0	1000	0	N-glycan synthesis macrophage	0	1000
DOLGLCP_Uteram	0	0.1 dolglcp(U(c,am) -> 0.1 dolglcp(U(r,am)	0	0	1000	0	macrophage	0	1000
DOLGPP_Leram	0	0.1 dolglcp(L(r,am) + h2o(r,am) -> 0.1 dolp(L(r,am) + glc-D(r,am) + h(r,am)	0	0	1000	0	macrophage	0	1000
DOLGPP_Ueram	Dolichyl-beta-D-glucosyl-phosphate dolichylphosphohydrolase (uterus)	0.1 dolglcp(U(r,am) + h2o(r,am) -> 0.1 dolp(U(r,am) + glc-D(r,am) + h(r,am)	0	0	1000	0	N-glycan synthesis macrophage	0	1000
DOLICHOL_Lteram	0	0.1 dolichol(L(r,am) <=> 0.1 dolichol(L(c,am)	0	-1000	1000	0	macrophage	-3.45694e-29	1000
DOLICHOL_Uteram	dolichol diffusion, human (uterus)	0.1 dolichol(U(r,am) <=> 0.1 dolichol(U(c,am)	0	-1000	1000	0	N-glycan synthesis macrophage	0	1000
DOLK_Lam	0	ctp(c,am) + 0.1 dolichol(L(c,am) -> cdp(c,am) + 0.1 dolp(L(c,am) + h(c,am)	0	0	1000	0	macrophage	0	1000
DOLK_Uam	Dolichol kinase, human (uterus)	ctp(c,am) + 0.1 dolichol(U(c,am) -> cdp(c,am) + 0.1 dolp(U(c,am) + h(c,am)	0	0	1000	0	N-glycan synthesis macrophage	0	1000
DOLMANP_Lteram	dolichol-phosphate mannose flippase (liver)	0.1 dolmanp(L(c,am) -> 0.1 dolmanp(L(r,am)	0	0	1000	0	N-glycan synthesis macrophage	0	444.444
DOLMANP_Uteram	0	0.1 dolmanp(U(c,am) -> 0.1 dolmanp(U(r,am)	0	0	1000	0	macrophage	0	444.444
DOLPGT1_Leram	dolichyl-phosphate-glucose-glycolipid alpha-glucosyltransferase (liver)	0.1 dolglcp(L(r,am) + 0.1 m8mpdol(L(r,am) -> 0.1 dolp(L(r,am) + 0.1 g1m8mpdol(L(r,am) + h(r,am)	(HGNC:23157)	0	1000	0	N-glycan synthesis macrophage	0	111.111
DOLPGT1_Ueram	dolichyl-phosphate-glucose-glycolipid alpha-glucosyltransferase (uterus)	0.1 dolglcp(U(r,am) + 0.1 m8mpdol(U(r,am) -> 0.1 dolp(U(r,am) + 0.1 g1m8mpdol(U(r,am) + h(r,am)	(HGNC:23157)	0	1000	0	N-glycan synthesis macrophage	0	111.111
DOLPGT2_Leram	dolichyl-phosphate-glucose-glycolipid alpha-glucosyltransferase (liver)	0.1 dolglcp(L(r,am) + 0.1 g1m8mpdol(L(r,am) -> 0.1 dolp(L(r,am) + 0.1 g2m8mpdol(L(r,am) + h(r,am)	(HGNC:23161)	0	1000	0	N-glycan synthesis macrophage	0	111.111
DOLPGT2_Ueram	dolichyl-phosphate-glucose-glycolipid alpha-glucosyltransferase (uterus)	0.1 dolglcp(U(r,am) + 0.1 g1m8mpdol(U(r,am) -> 0.1 dolp(U(r,am) + 0.1 g2m8mpdol(U(r,am) + h(r,am)	(HGNC:23161) or (HGNC:23161) or (HGNC:23161)	0	1000	0	N-glycan synthesis macrophage	0	111.111
DOLPGT3_Leram	dolichyl-phosphate-glucose-glycolipid alpha-glucosyltransferase (liver)	0.1 dolglcp(L(r,am) + 0.1 g2m8mpdol(L(r,am) -> 0.1 dolp(L(r,am) + 0.1 g3m8mpdol(L(r,am) + h(r,am)	(HGNC:23162)	0	1000	0	N-glycan synthesis macrophage	0	111.111
DOLPGT3_Ueram	dolichyl-phosphate-glucose-glycolipid alpha-glucosyltransferase (uterus)	0.1 dolglcp(U(r,am) + 0.1 g2m8mpdol(U(r,am) -> 0.1 dolp(U(r,am) + 0.1 g3m8mpdol(U(r,am) + h(r,am)	(HGNC:23162)	0	1000	0	N-glycan synthesis macrophage	0	111.111
DOLPH_Leram	0	0.1 dolp(L(r,am) + h2o(r,am) -> 0.1 dolichol(L(r,am) + pi(r,am)	0	0	1000	0	macrophage	0	1000
DOLPH_Ueram	Dolichol-phosphate phosphohydrolase, human (uterus)	0.1 dolp(U(r,am) + h2o(r,am) -> 0.1 dolichol(U(r,am) + pi(r,am)	0	0	1000	0	N-glycan synthesis macrophage	0	1000
DOLPMT1_Leram	0	0.1 dolmanp(L(r,am) + 0.1 m4mpdol(L(r,am) -> 0.1 dolp(L(r,am) + h(r,am) + 0.1 m5mpdol(L(r,am)	(HGNC:23056) or (HGNC:23056) or (HGNC:23056) or (HGNC:23056)	0	1000	0	macrophage	0	111.111
DOLPMT1_Ueram	dolichyl-phosphate-mannose-glycolipid alpha-mannosyltransferase (uterus)	0.1 dolmanp(U(r,am) + 0.1 m4mpdol(U(r,am) -> 0.1 dolp(U(r,am) + h(r,am) + 0.1 m5mpdol(U(r,am)	(HGNC:23056) or (HGNC:23056) or (HGNC:23056) or (HGNC:23056)	0	1000	0	N-glycan synthesis macrophage	0	111.111
DOLPMT2_Leram	0	0.1 dolmanp(L(r,am) + 0.1 m5mpdol(L(r,am) -> 0.1 dolp(L(r,am) + h(r,am) + 0.1 m6mpdol(L(r,am)	0	0	1000	0	macrophage	0	111.111
DOLPMT2_Ueram	dolichyl-phosphate-mannose-glycolipid alpha-mannosyltransferase (uterus)	0.1 dolmanp(U(r,am) + 0.1 m5mpdol(U(r,am) -> 0.1 dolp(U(r,am) + h(r,am) + 0.1 m6mpdol(U(r,am)	0	0	1000	0	N-glycan synthesis macrophage	0	111.111
DOLPMT3_Leram	0	0.1 dolmanp(L(r,am) + 0.1 m6mpdol(L(r,am) -> 0.1 dolp(L(r,am) + h(r,am) + 0.1 m7mpdol(L(r,am)	(HGNC:19358)	0	1000	0	macrophage	0	111.111
DOLPMT3_Ueram	dolichyl-phosphate-mannose-glycolipid alpha-mannosyltransferase (uterus)	0.1 dolmanp(U(r,am) + 0.1 m6mpdol(U(r,am) -> 0.1 dolp(U(r,am) + h(r,am) + 0.1 m7mpdol(U(r,am)	(HGNC:19358)	0	1000	0	N-glycan synthesis macrophage	0	111.111
DOLPMT4_Leram	0	0.1 dolmanp(L(r,am) + 0.1 m7mpdol(L(r,am) -> 0.1 dolp(L(r,am) + h(r,am) + 0.1 m8mpdol(L(r,am)	0	0	1000	0	macrophage	0	111.111
DOLPMT4_Ueram	dolichyl-phosphate-mannose-glycolipid alpha-mannosyltransferase (uterus)	0.1 dolmanp(U(r,am) + 0.1 m7mpdol(U(r,am) -> 0.1 dolp(U(r,am) + h(r,am) + 0.1 m8mpdol(U(r,am)	0	0	1000	0	N-glycan synthesis macrophage	0	111.111
DOLPMT_Lam	0	0.1 dolp(L(c,am) + gdpmann(c,am) -> 0.1 dolmanp(L(c,am) + gdp(c,am)	(HGNC:3007 and HGNC:3006 and HGNC:3005) or (HGNC:3006 and HGNC:3007 and HGNC:3005) or (HGNC:3006 and HGNC:3007 and HGNC:3005) or (HGNC:3007 and HGNC:3006 and HGNC:3005)	0	1000	0	macrophage	0	444.444
DOLPMT_Uam	Dolichyl-phosphate D-mannosyltransferase (uterus)	0.1 dolp(U(c,am) + gdpmann(c,am) -> 0.1 dolmanp(U(c,am) + gdp(c,am)	(HGNC:3007 and HGNC:3006 and HGNC:3005) or (HGNC:3006 and HGNC:3007 and HGNC:3005) or (HGNC:3006 and HGNC:3007 and HGNC:3005) or (HGNC:3007 and HGNC:3006 and HGNC:3005)	0	1000	0	N-glycan synthesis macrophage	0	444.444
DOLP_Lteram	0	0.1 dolp(L(r,am) -> 0.1 dolp(L(c,am)	0	0	1000	0	macrophage	0	1000
DOLP_Uteram	dolichol phosphate flippase (uterus)	0.1 dolp(U(r,am) -> 0.1 dolp(U(c,am)	0	0	1000	0	N-glycan synthesis macrophage	0	1000
DOPABMOam	dopamine beta-monooxygenase	ascb-L(c,am) + dopa(c,am) + o2(c,am) -> dhdascb(c,am) + h2o(c,am) + nrpphr(c,am)	(HGNC:21063) or (HGNC:2689)	0	1000	0	Tyrosine metabolism macrophage	0	1000
DOPAMTam	0	amet(c,am) + dopa(c,am) -> 3moxtyr(c,am) + ahcys(c,am) + h(c,am)	(HGNC:2228) or (HGNC:2228)	0	1000	0	macrophage	0	0
DOPASFtam	Dopamine 3-0-sulfate transport (diffusion)	dopasf(c,am) -> dopasf[e]	0	0	1000	0	Transport, extracellular macrophage	0	1000
DOPASULTam	Dopamine Sulfotransferase	dopa(c,am) + paps(c,am) -> dopasf(c,am) + h(c,am) + pap(c,am)	(HGNC:11453) or (HGNC:11454) or (HGNC:11455)	0	1000	0	Tyrosine metabolism macrophage	0	1000
DOPAVESSECam	Dopamine secretion via secretory vesicle (ATP driven)	2 atp(c,am) + 3 dopa(c,am) + 2 h2o(c,am) -> 2 adp(c,am) + 2 h(c,am) + 2 pi(c,am) + 3 dopa[e]	(HGNC:10934) or (HGNC:10935)	0	1000	0	Transport, extracellular macrophage	0	666.667
DOPAt4_2_ram	Dopamine reversible transport in via sodium symport (1:2)	dopa[e] + 2 na1[e] <=> dopa(c,am) + 2 na1(c,am)	(HGNC:11048) or (HGNC:11049)	-1000	1000	0	Transport, extracellular macrophage	-1000	1000
DOPAtuam	Dopamine uniport	dopa[e] <=> dopa(c,am)	(HGNC:10966) or (HGNC:10967) or (HGNC:10969)	-1000	1000	0	Transport, extracellular macrophage	-1000	1000
DPCOAKam	dephospho-CoA kinase	atp(c,am) + dpcoa(c,am) -> adp(c,am) + coa(c,am) + h(c,am)	(HGNC:29932)	0	1000	0	CoA synthesis macrophage	0	125
DPCOAPPam	0	dpcoa(c,am) + h2o(c,am) -> amp(c,am) + 2 h(c,am) + pan4p(c,am)	0	0	1000	0	macrophage	0	1000
DPCOAtlam	dephospho-CoA transport from lysosome via diffusion	dpcoa(l,am) <=> dpcoa(c,am)	0	-1000	1000	0	Transport, lysosomal macrophage	0	0
DPHMBDCmam	3-Decaprenyl-4-hydroxy-5-methoxybenzoate decarboxylation	3dpdhb(me(m,am) + h(m,am) -> 2dp6mep(m,am) + co2(m,am)	0	0	1000	0	Ubiquinone synthesis macrophage	0	0
DPMVDxam	diphosphomevalonate decarboxylase	5dpmev(x,am) + atp(x,am) -> adp(x,am) + co2(x,am) + ipdp(x,am) + pi(x,am)	(HGNC:7529)	0	1000	0	Cholesterol metabolism macrophage	0	333.333
DRIBtam	deoxyribose transport via diffusion	drib[e] <=> drib(c,am)	0	-1000	1000	0	Transport, extracellular macrophage	-1000	0
DRPAam	deoxyribose-phosphate aldolase	2dr5p(c,am) -> acald(c,am) + g3p(c,am)	(HGNC:24269)	0	1000	0	Pentose phosphate pathway macrophage	0	0
DSATam	dihydrosphingosine N-acyltransferase	Rtotalcoa(c,am) + sphgn(c,am) -> coa(c,am) + dhcrm(hs(c,am) + h(c,am)	0	0	1000	0	Sphingolipid metabolism macrophage	0	1000
DTDPtnam	dTDP nuclear transport	dtdp(c,am) <=> dtdp(n,am)	0	-1000	1000	0	Transport, nuclear macrophage	-1000	1000
DTMPKam	dTMP kinase	atp(c,am) + dtmp(c,am) <=> adp(c,am) + dtdp(c,am)	(HGNC:3061)	-1000	1000	0	Nucleotide interconversion macrophage	0	1000
DTTPtnam	dTTP diffusion in nucleus	dttp(c,am) <=> dttp(n,am)	0	-1000	1000	0	Transport, nuclear macrophage	-1000	1000
DUDPtnam	dUDP nuclear transport	dudp(c,am) <=> dudp(n,am)	0	-1000	1000	0	Transport, nuclear macrophage	-8.02939e-28	-1.35882e-27
DUMPtnam	dUMP nuclear transport	dump(c,am) <=> dump(n,am)	0	-1000	1000	0	Transport, nuclear macrophage	5.15993e-28	0
DURADam	dihydrouracil dehydrogenase (NADP)	56dura(c,am) + nadp(c,am) <=> h(c,am) + nadph(c,am) + ura(c,am)	(HGNC:3012)	-1000	1000	0	Pyrimidine catabolism macrophage	0	0
DURAD2am	dihydrothymin dehydrogenase (NADP)	56dthm(c,am) + nadp(c,am) <=> h(c,am) + nadph(c,am) + thym(c,am)	(HGNC:3012)	-1000	1000	0	Pyrimidine catabolism macrophage	0	0
DURIK1am	deoxyuridine kinase (ATP:Deoxyuridine)	atp(c,am) + duri(c,am) -> adp(c,am) + dump(c,am) + h(c,am)	(HGNC:11830) or (HGNC:11831)	0	1000	0	Nucleotide interconversion macrophage	0	1000
DURIK1mam	deoxyuridine kinase (ATP:Deoxyuridine), mitochondrial	atp(m,am) + duri(m,am) -> adp(m,am) + dump(m,am) + h(m,am)	(HGNC:11831)	0	1000	0	Nucleotide interconversion macrophage	0	1000
DURIPPam	deoxyuridine phosphorylase	duri(c,am) + pi(c,am) <=> 2dr1p(c,am) + ura(c,am)	(HGNC:23061) or (HGNC:7892)	-1000	1000	0	Nucleotide interconversion macrophage	-1000	1000
DURItam	deoxyuridine transport via diffusion	duri[e] <=> duri(c,am)	(HGNC:11004)	-1000	1000	0	Transport, extracellular macrophage	-1000	1000
DURItnam	deoxyuridine transport in nucleus	duri(c,am) <=> duri(n,am)	0	-1000	1000	0	Transport, nuclear macrophage	0	0
DUTPDPmam	dUTP diphosphatase	dutp(m,am) + h2o(m,am) -> dump(m,am) + h(m,am) + ppi(m,am)	(HGNC:3078) or (HGNC:6176)	0	1000	0	Nucleotide interconversion macrophage	0	1000
DUTPDPnam	dUTP diphosphatase, nuclear	dutp(n,am) + h2o(n,am) -> dump(n,am) + h(n,am) + ppi(n,am)	(HGNC:3078)	0	1000	0	Nucleotide interconversion macrophage	0	0
EAFLATOXINteam	xenobiotic transport	eaflatoxin[e] <=> eaflatoxin(c,am)	0	-1000	1000	0	Transport, extracellular macrophage	-1000	0
EBASTINEOHteam	xenobiotic transport	ebastineoh[e] <=> ebastineoh(c,am)	0	-1000	1000	0	Transport, extracellular macrophage	0	0
EBASTINEteam	xenobiotic transport	ebastine[e] <=> ebastine(c,am)	0	-1000	1000	0	Transport, extracellular macrophage	0	0
EBP1ram	3-beta-hydroxysteroid-delta(8),delta(7)-isomerase	zymst(r,am) -> chlstol(r,am)	(HGNC:3133)	0	1000	0	Cholesterol metabolism macrophage	0	55.5556
EBP2ram	3-beta-hydroxysteroid-delta(8),delta(7)-isomerase	zymstnl(r,am) -> lthstrl(r,am)	(HGNC:3133)	0	1000	0	Cholesterol metabolism macrophage	0	55.5556
ECOAH12mam	3-hydroxyacyl-CoA dehydratase (3-hydroxyisobutyryl-CoA) (mitochondria)	2mp2coa(m,am) + h2o(m,am) <=> 3hibutcoa(m,am)	(HGNC:3151) or ((HGNC:4801) and (HGNC:4803))	-1000	1000	0	Valine, leucine, and isoleucine metabolism macrophage	0	1000
ECOAH1mam	3-hydroxyacyl-CoA dehydratase (3-hydroxybutanoyl-CoA) (mitochondria)	3hbcoa(m,am) <=> b2coa(m,am) + h2o(m,am)	(HGNC:3151) or ((HGNC:4801) and (HGNC:4803)) or (HGNC:890)	-1000	1000	0	Tryptophan metabolism macrophage	0	0
ECOAH1xam	3-hydroxyacyl-CoA dehydratase (3-hydroxybutanoyl-CoA) (perioxisome)	3hbcoa(x,am) <=> b2coa(x,am) + h2o(x,am)	(HGNC:3149) or (HGNC:3247)	-1000	1000	0	Tryptophan metabolism macrophage	0	0
ECOAH9mam	2-Methylprop-2-enoyl-CoA (2-Methylbut-2-enoyl-CoA), mitochondrial	2mb2coa(m,am) + h2o(m,am) <=> 3hmbcoa(m,am)	(HGNC:3151) or ((HGNC:4801) and (HGNC:4803))	-1000	1000	0	Valine, leucine, and isoleucine metabolism macrophage	0	0
EGMESTram	ecgonine methyl esterase (ER)	egme(r,am) + h2o(r,am) -> ecgon(r,am) + h(r,am) + meoh(r,am)	(HGNC:17)	0	1000	0	Alkaloid synthesis macrophage	0	0
EHGLATam	L-erythro-4-Hydroxyglutamate:2-oxoglutarate aminotransferase	akg(c,am) + e4hglu(c,am) -> 4h2oglt(c,am) + glu-L(c,am)	(HGNC:4432)	0	1000	0	Arginine and Proline Metabolism macrophage	0	0
EHGLAT2mam	L-erythro-4-Hydroxyglutamate:2-oxoglutarate aminotransferase 2, mitochondrial	e4hglu(m,am) + oaa(m,am) -> 4h2oglt(m,am) + asp-L(m,am)	(HGNC:4433)	0	1000	0	Arginine and Proline Metabolism macrophage	0	0
EHGLATmam	L-erythro-4-Hydroxyglutamate:2-oxoglutarate aminotransferase, mitochondrial	akg(m,am) + e4hglu(m,am) -> 4h2oglt(m,am) + glu-L(m,am)	(HGNC:4433)	0	1000	0	Arginine and Proline Metabolism macrophage	0	0
EICOSTETCPT1am	carnitine O-palmitoyltransferase	crn(c,am) + eicostetcoa(c,am) -> coa(c,am) + eicostetcrn(c,am)	(HGNC:18540) or (HGNC:2328) or (HGNC:2329)	0	0.039987	0	Fatty acid oxidation macrophage	0	0.039987
EICOSTETCPT2am	carnitine transferase	coa(m,am) + eicostetcrn(m,am) -> crn(m,am) + eicostetcoa(m,am)	(HGNC:2330)	0	1000	0	Fatty acid oxidation macrophage	0	0.039987
EICOSTETCRNtam	transport into the mitochondria (carnitine)	eicostetcrn(c,am) -> eicostetcrn(m,am)	(HGNC:1421)	0	1000	0	Fatty acid oxidation macrophage	0	0.039987
EICOSTETtam	fatty acid transport via diffusion	eicostet[e] <=> eicostet(c,am)	0	-1000	1000	0	Transport, extracellular macrophage	0	1000
ELAIDCPT1am	carnitine O-palmitoyltransferase	crn(c,am) + od2coa(c,am) -> coa(c,am) + elaidcrn(c,am)	(HGNC:18540) or (HGNC:2328) or (HGNC:2329)	0	0.039987	0	Fatty acid oxidation macrophage	0	0.039987
ELAIDCPT2am	carnitine transferase	coa(m,am) + elaidcrn(m,am) -> crn(m,am) + od2coa(m,am)	(HGNC:2330)	0	1000	0	Fatty acid oxidation macrophage	0	0.039987
ELAIDCRNtam	transport into the mitochondria (carnitine)	elaidcrn(c,am) -> elaidcrn(m,am)	(HGNC:1421)	0	1000	0	Fatty acid oxidation macrophage	0	0.039987
ELAIDtam	fatty acid transport via diffusion	elaid[e] <=> elaid(c,am)	(HGNC:10996)	-1000	1000	0	Transport, extracellular macrophage	-1000	1000
ENGASEam	endo-beta-N-acetylglucosaminidase	h2o(c,am) + s2l2n2m2m(c,am) -> acgam(c,am) + s2l2n2m2mn(c,am)	(HGNC:24622)	0	1000	0	N-glycan degradation macrophage	0	0
ENGASE2am	endo-beta-N-acetylglucosaminidase	h2o(c,am) + n2m2nm(c,am) -> acgam(c,am) + n2m2nmn(c,am)	(HGNC:24622)	0	1000	0	N-glycan degradation macrophage	0	0
ENGASE2lyam	endo-beta-N-acetylglucosaminidase, lysosomal	h2o(l,am) + n2m2nm(l,am) -> acgam(l,am) + n2m2nmn(l,am)	0	0	1000	0	N-glycan degradation macrophage	0	200
ENMAN1gam	Endomannosidase (glc1man-producing), Golgi apparatus	g1m8masn(g,am) + h2o(g,am) -> glc1man(g,am) + m7masnA(g,am)	0	0	1000	0	N-glycan synthesis macrophage	0	0
ENMAN2gam	Endomannosidase (glc2man-producing), Golgi apparatus	g2m8masn(g,am) + h2o(g,am) -> glc2man(g,am) + m7masnA(g,am)	0	0	1000	0	N-glycan synthesis macrophage	0	0
ENMAN3gam	Endomannosidase (glc3man-producing), Golgi apparatus	g3m8masn(g,am) + h2o(g,am) -> glc3man(g,am) + m7masnA(g,am)	0	0	1000	0	N-glycan synthesis macrophage	0	0
ENMAN4gam	Endomannosidase (m6masnC-producing), Golgi apparatus	g1m7masnC(g,am) + h2o(g,am) -> glc1man(g,am) + m6masnC(g,am)	0	0	1000	0	N-glycan synthesis macrophage	0	0
ENMAN5gam	Endomannosidase (m6masnB2-producing), Golgi apparatus	g1m7masnB(g,am) + h2o(g,am) -> glc1man(g,am) + m6masnB2(g,am)	0	0	1000	0	N-glycan synthesis macrophage	0	0
ENMAN6gam	Endomannosidase (m5masnB1-producing), Golgi apparatus	g1m6masnB1(g,am) + h2o(g,am) -> glc1man(g,am) + m5masnB1(g,am)	0	0	1000	0	N-glycan synthesis macrophage	0	0
ENOam	enolase	2pg(c,am) <=> h2o(c,am) + pep(c,am)	(HGNC:3350) or (HGNC:3354) or (HGNC:3354) or (HGNC:3353)	-1000	1000	0	Glycolysis/gluconeogenesis macrophage	-0.74556	1000
ESTRADIOLGLCtam	estradiol glucuronide transport via bicarbonate countertransport	hco3(c,am) + estradiolglc[e] <=> estradiolglc(c,am) + hco3[e]	(HGNC:10953) or (HGNC:10956) or (HGNC:10959) or (HGNC:10961) or (HGNC:13819)	-1000	1000	0	Transport, extracellular macrophage	-1000	1000
ESTRADIOLGLCt2am	0	atp(c,am) + estradiolglc(c,am) + h2o(c,am) -> adp(c,am) + h(c,am) + pi(c,am) + estradiolglc[e]	(HGNC:55)	0	1000	0	macrophage	0	1000
ESTRADIOLGLCtram	glucuronidated compound transport	estradiolglc(c,am) <=> estradiolglc(r,am)	0	-1000	1000	0	Transport, endoplasmic reticular macrophage	-1000	0
ESTRADIOLtam	estradiol transport	estradiol[e] <=> estradiol(c,am)	0	-1000	1000	0	Transport, extracellular macrophage	-1000	1000
ESTRADIOLtram	estradiol intracellular transport	estradiol(r,am) <=> estradiol(c,am)	0	-1000	1000	0	Transport, endoplasmic reticular macrophage	-1000	1000
ESTRIOLGLCteam	glucuronidated compound transport	atp(c,am) + estriolglc(c,am) + h2o(c,am) -> adp(c,am) + h(c,am) + pi(c,am) + estriolglc[e]	(HGNC:51)	0	1000	0	Transport, extracellular macrophage	0	0
ESTRIOLGLCtram	glucuronidated compound transport	estriolglc(c,am) <=> estriolglc(r,am)	0	-1000	1000	0	Transport, endoplasmic reticular macrophage	0	0
ESTRONEGLCtam	ABC transporter	atp(c,am) + estroneglc(c,am) + h2o(c,am) -> adp(c,am) + h(c,am) + pi(c,am) + estroneglc[e]	(HGNC:54)	0	1000	0	Transport, extracellular macrophage	0	1000
ESTRONEGLCtram	glucuronidated compound transport	estroneglc(c,am) <=> estroneglc(r,am)	0	-1000	1000	0	Transport, endoplasmic reticular macrophage	-1000	0
ESTRONEStam	estrone 3-sulfate transport via bicarbonate countertransport	hco3(c,am) + estrones[e] <=> estrones(c,am) + hco3[e]	(HGNC:10952) or (HGNC:10953) or (HGNC:10956) or (HGNC:10959) or (HGNC:10961) or (HGNC:10962) or (HGNC:13819)	-1000	1000	0	Transport, extracellular macrophage	-1000	1000
ESTRONESt2am	estrone-3-sulfate transport via sodium cotransport	estrones[e] + 2 na1[e] -> estrones(c,am) + 2 na1(c,am)	(HGNC:10905)	0	1000	0	Transport, extracellular macrophage	0	1000
ESTRONEtram	estrone intracellular transport	estrone(r,am) <=> estrone(c,am)	0	-1000	1000	0	Transport, endoplasmic reticular macrophage	-1000	0
ESTSULTam	Estrogen sulfotransferase	estrone(c,am) + paps(c,am) -> estrones(c,am) + h(c,am) + pap(c,am)	(HGNC:11377) or (HGNC:11453) or (HGNC:11455)	0	1000	0	Steroid metabolism macrophage	0	1000
ETFam	electron transfer flavoprotein	etfox(m,am) + fadh2(m,am) -> etfrd(m,am) + fad(m,am)	(HGNC:3481) and (HGNC:3482)	0	1000	0	Fatty acid oxidation macrophage	0	1000
ETFQOam	Electron transfer flavoprotein-ubiquinone oxidoreductase	etfrd(m,am) + q10(m,am) -> etfox(m,am) + q10h2(m,am)	(HGNC:3483)	0	1000	0	Fatty acid oxidation macrophage	0	1000
ETHAKam	Ethanolamine kinase	atp(c,am) + etha(c,am) -> adp(c,am) + ethamp(c,am) + h(c,am)	(HGNC:1937) or (HGNC:24649) or (HGNC:1937) or (HGNC:25575) or (HGNC:1938) or (HGNC:1938)	0	1000	0	Glycerophospholipid metabolism macrophage	0	1000
ETHPam	ethanolamine phosphate phosphatase	ethamp(c,am) + h2o(c,am) -> etha(c,am) + pi(c,am)	(HGNC:16815)	0	1000	0	Glycerophospholipid metabolism macrophage	0	1000
ETOHMOam	ethanol monooxygenase	etoh(c,am) + h(c,am) + nadph(c,am) + o2(c,am) -> acald(c,am) + 2 h2o(c,am) + nadp(c,am)	(HGNC:2631)	0	1000	0	Glycolysis/gluconeogenesis macrophage	0	1000
ETOHtam	ethanol reversible transport	etoh[e] <=> etoh(c,am)	0	-1000	1000	0	Transport, extracellular macrophage	0	1000
ETOHtxam	ethanol reversible peroxisomal transport	etoh(c,am) <=> etoh(x,am)	0	-1000	1000	0	Transport, peroxisomal macrophage	0	1000
F1Atgam	F1alpha transport (from golgi to lysosome)	f1a(g,am) <=> f1a(l,am)	0	-1000	1000	0	Transport, golgi apparatus macrophage	0	0
F1PGTam	fucose-1-phosphate guanylyltransferase	fuc1p-L(c,am) + gtp(c,am) + h(c,am) <=> gdpfuc(c,am) + ppi(c,am)	(HGNC:19661) or (HGNC:3825)	-1000	1000	0	Fructose and mannose metabolism macrophage	0	0
F6Tgam	glycoprotein 6-alpha-L-fucosyltransferase	gdpfuc(g,am) + n2m2masn(g,am) -> fn2m2masn(g,am) + gdp(g,am) + h(g,am)	(HGNC:4019)	0	1000	0	N-glycan synthesis macrophage	0	90.9091
FACOAL140iam	fatty-acid--CoA ligase (myristate, n-C14:0)	atp(c,am) + coa(c,am) + ttdca(c,am) -> amp(c,am) + ppi(c,am) + tdcoa(c,am)	(HGNC:3570)	0	1000	0	Fatty acid oxidation macrophage	0	1000
FACOAL150am	fatty-acid--CoA ligase	atp(c,am) + coa(c,am) + ptdca(c,am) <=> amp(c,am) + ppi(c,am) + ptdcacoa(c,am)	(HGNC:3571) or (HGNC:3569) or (HGNC:3570) or (HGNC:3570) or (HGNC:16496) or (HGNC:16496)	-1000	1000	0	Fatty acid oxidation macrophage	0	0
FACOAL160iam	fatty-acid--CoA ligase (palmitate, n-C16:0)	atp(c,am) + coa(c,am) + hdca(c,am) -> amp(c,am) + pmtcoa(c,am) + ppi(c,am)	(HGNC:3571) or (HGNC:3569) or (HGNC:3570) or (HGNC:3570) or (HGNC:16496) or (HGNC:16496)	0	1000	0	Fatty acid oxidation macrophage	0	1000
FACOAL161am	fatty-acid--CoA ligase (hexadecenoate)	atp(c,am) + coa(c,am) + hdcea(c,am) <=> amp(c,am) + hdcoa(c,am) + ppi(c,am)	(HGNC:24174) or (HGNC:3569)	-1000	1000	0	Fatty acid oxidation macrophage	-1000	1000
FACOAL170am	fatty-acid--CoA ligase	atp(c,am) + coa(c,am) + hpdca(c,am) <=> amp(c,am) + hpdcacoa(c,am) + ppi(c,am)	(HGNC:3571) or (HGNC:3569) or (HGNC:3570) or (HGNC:3570) or (HGNC:16496) or (HGNC:16496)	-1000	1000	0	Fatty acid oxidation macrophage	0	0
FACOAL180iam	fatty-acid--CoA ligase (stearate, n-C18:0)	atp(c,am) + coa(c,am) + ocdca(c,am) -> amp(c,am) + ppi(c,am) + stcoa(c,am)	(HGNC:3571) or (HGNC:3569) or (HGNC:3570) or (HGNC:3570) or (HGNC:16496) or (HGNC:16496)	0	1000	0	Fatty acid oxidation macrophage	0	1000
FACOAL1812am	fatty-acid--CoA ligase	atp(c,am) + coa(c,am) + vacc(c,am) <=> amp(c,am) + ppi(c,am) + vacccoa(c,am)	(HGNC:3569)	-1000	1000	0	Fatty acid oxidation macrophage	-1000	1000
FACOAL1813am	fatty-acid--CoA ligase	atp(c,am) + coa(c,am) + elaid(c,am) <=> amp(c,am) + od2coa(c,am) + ppi(c,am)	(HGNC:3569)	-1000	1000	0	Fatty acid oxidation macrophage	-1000	1000
FACOAL181iam	C181 fatty acid activation	atp(c,am) + coa(c,am) + ocdcea(c,am) -> amp(c,am) + odecoa(c,am) + ppi(c,am)	(HGNC:24174) or (HGNC:3569) or (HGNC:3570) or (HGNC:3571)	0	1000	0	Fatty acid oxidation macrophage	0	1000
FACOAL1821am	fatty-acid--CoA ligase	atp(c,am) + coa(c,am) + lnlc(c,am) <=> amp(c,am) + lnlccoa(c,am) + ppi(c,am)	(HGNC:24174) or (HGNC:3569) or (HGNC:3570) or (HGNC:3571)	-1000	1000	0	Fatty acid oxidation macrophage	0	1000
FACOAL1822am	fatty-acid--CoA ligase	atp(c,am) + coa(c,am) + lneldc(c,am) <=> amp(c,am) + lneldccoa(c,am) + ppi(c,am)	(HGNC:3569)	-1000	1000	0	Fatty acid oxidation macrophage	-1000	1000
FACOAL1831am	fatty-acid--CoA ligase	atp(c,am) + coa(c,am) + lnlncg(c,am) <=> amp(c,am) + lnlncgcoa(c,am) + ppi(c,am)	(HGNC:16496) or (HGNC:16526) or (HGNC:24174) or (HGNC:3569) or (HGNC:3570) or (HGNC:3571)	-1000	1000	0	Fatty acid oxidation macrophage	-1000	1000
FACOAL1832am	fatty-acid--CoA ligase	atp(c,am) + coa(c,am) + lnlnca(c,am) <=> amp(c,am) + lnlncacoa(c,am) + ppi(c,am)	(HGNC:3569)	-1000	1000	0	Fatty acid oxidation macrophage	0	1000
FACOAL184am	fatty-acid--CoA ligase	atp(c,am) + coa(c,am) + strdnc(c,am) <=> amp(c,am) + ppi(c,am) + strdnccoa(c,am)	(HGNC:3569)	-1000	1000	0	Fatty acid oxidation macrophage	-1000	1000
FACOAL191am	fatty-acid--CoA ligase	atp(c,am) + coa(c,am) + prist(c,am) -> amp(c,am) + ppi(c,am) + pristcoa(c,am)	(HGNC:10996)	0	1000	0	Fatty acid oxidation macrophage	0	1000
FACOAL200am	fatty-acid--CoA ligase (arachidate, n-C20:0)	arach(c,am) + atp(c,am) + coa(c,am) <=> amp(c,am) + arachcoa(c,am) + ppi(c,am)	(HGNC:3569)	-1000	1000	0	Fatty acid oxidation macrophage	-500	1000
FACOAL203am	fatty-acid--CoA ligase	atp(c,am) + coa(c,am) + dlnlcg(c,am) <=> amp(c,am) + dlnlcgcoa(c,am) + ppi(c,am)	(HGNC:3569)	-1000	1000	0	Fatty acid oxidation macrophage	0	800.512
FACOAL204am	fatty-acid--CoA ligase	arachd(c,am) + atp(c,am) + coa(c,am) <=> amp(c,am) + arachdcoa(c,am) + ppi(c,am)	(HGNC:3570) or (HGNC:3570) or (HGNC:3569) or (HGNC:3571) or (HGNC:3571) or (HGNC:16496) or (HGNC:16496)	0	1000	0	Fatty acid oxidation macrophage	0	800.512
FACOAL2042am	fatty-acid--CoA ligase	atp(c,am) + coa(c,am) + eicostet(c,am) <=> amp(c,am) + eicostetcoa(c,am) + ppi(c,am)	(HGNC:3569)	-1000	1000	0	Fatty acid oxidation macrophage	0	1000
FACOAL205am	fatty-acid--CoA ligase	atp(c,am) + coa(c,am) + tmndnc(c,am) <=> amp(c,am) + ppi(c,am) + tmndnccoa(c,am)	(HGNC:3569) or (HGNC:16496)	-1000	1000	0	Fatty acid oxidation macrophage	-1000	666.707
FACOAL206am	fatty-acid--CoA ligase	atp(c,am) + coa(c,am) + phyt(c,am) <=> amp(c,am) + phytcoa(c,am) + ppi(c,am)	(HGNC:10996)	-1000	1000	0	Fatty acid oxidation macrophage	0	0
FACOAL224am	fatty-acid--CoA ligase	adrn(c,am) + atp(c,am) + coa(c,am) <=> adrncoa(c,am) + amp(c,am) + ppi(c,am)	(HGNC:3569)	-1000	1000	0	Fatty acid oxidation macrophage	-583.76	1000
FACOAL2251am	fatty-acid--CoA ligase	atp(c,am) + coa(c,am) + dcsptn1(c,am) <=> amp(c,am) + dcsptn1coa(c,am) + ppi(c,am)	(HGNC:3569)	-1000	1000	0	Fatty acid oxidation macrophage	-1000	606.526
FACOAL2252am	fatty-acid--CoA ligase	atp(c,am) + clpnd(c,am) + coa(c,am) <=> amp(c,am) + clpndcoa(c,am) + ppi(c,am)	(HGNC:3569)	-1000	1000	0	Fatty acid oxidation macrophage	-1000	1000
FACOAL226am	fatty-acid--CoA ligase	atp(c,am) + coa(c,am) + crvnc(c,am) <=> amp(c,am) + c226coa(c,am) + ppi(c,am)	(HGNC:3569)	0	1000	0	Fatty acid oxidation macrophage	0	1000
FACOAL240am	fatty-acid--CoA ligase	atp(c,am) + coa(c,am) + lgnc(c,am) <=> amp(c,am) + lgnccoa(c,am) + ppi(c,am)	(HGNC:3569)	-1000	1000	0	Fatty acid oxidation macrophage	-1000	500
FACOAL241am	fatty-acid--CoA ligase	atp(c,am) + coa(c,am) + nrvnc(c,am) <=> amp(c,am) + nrvnccoa(c,am) + ppi(c,am)	(HGNC:3569)	-1000	1000	0	Fatty acid oxidation macrophage	-3.38047e-29	583.333
FACOAL244_1am	fatty-acid--CoA ligase	atp(c,am) + coa(c,am) + tettet6(c,am) <=> amp(c,am) + ppi(c,am) + tettet6coa(c,am)	(HGNC:3569)	-1000	1000	0	Fatty acid oxidation macrophage	0	1000
FACOAL245_1am	fatty-acid--CoA ligase	atp(c,am) + coa(c,am) + tetpent6(c,am) <=> amp(c,am) + ppi(c,am) + tetpent6coa(c,am)	(HGNC:3569) or (HGNC:16496)	-1000	1000	0	Fatty acid oxidation macrophage	0	782.831
FACOAL245_2am	fatty-acid--CoA ligase	atp(c,am) + coa(c,am) + tetpent3(c,am) <=> amp(c,am) + ppi(c,am) + tetpent3coa(c,am)	(HGNC:3569)	-1000	1000	0	Fatty acid oxidation macrophage	0	1000
FACOAL246_1am	fatty-acid--CoA ligase	atp(c,am) + coa(c,am) + tethex3(c,am) <=> amp(c,am) + ppi(c,am) + tethex3coa(c,am)	(HGNC:3569) or (HGNC:16496)	-1000	1000	0	Fatty acid oxidation macrophage	-1000	772.96
FACOAL260am	fatty-acid--CoA ligase (n-C26:0)	atp(c,am) + coa(c,am) + hexc(c,am) <=> amp(c,am) + hexccoa(c,am) + ppi(c,am)	(HGNC:3569)	-1000	1000	0	Fatty acid oxidation macrophage	0	1000
FACOAL80iam	fatty-acid--CoA ligase (octanoate, n-C8:0)	atp(c,am) + coa(c,am) + octa(c,am) -> amp(c,am) + occoa(c,am) + ppi(c,am)	(HGNC:3570)	0	1000	0	Fatty acid oxidation macrophage	0	1000
FADH2truam	FADH2 transporter, endoplasmic reticulum	fadh2(c,am) -> fadh2(r,am)	0	0	1000	0	Transport, endoplasmic reticular macrophage	0	55.5556
FADH2txam	FADH2 transporter, peroxisomal	fadh2(c,am) <=> fadh2(x,am)	0	-1000	1000	0	Transport, peroxisomal macrophage	0	0
FADtruam	FAD transporter, endoplasmic reticulum	fad(r,am) -> fad(c,am)	0	0	1000	0	Transport, endoplasmic reticular macrophage	0	55.5556
FADtxam	FAD transporter, peroxisomal	fad(c,am) <=> fad(x,am)	0	-1000	1000	0	Transport, peroxisomal macrophage	0	0
FALDHam	formaldehyde dehydrogenase	fald(c,am) + gthrd(c,am) + nad(c,am) <=> Sfglutth(c,am) + h(c,am) + nadh(c,am)	(HGNC:253)	-1000	1000	0	Tyrosine metabolism macrophage	-55.5556	1000
FALDtlyam	formaldehyde transport via diffusion (lysosomall)	fald(l,am) <=> fald(c,am)	0	-1000	1000	0	Transport, lysosomal macrophage	0	1000
FALDtmam	formaldehyde transport via diffusion (mitochondrial)	fald(m,am) <=> fald(c,am)	0	-1000	1000	0	Transport, mitochondrial macrophage	0	0
FAOXC11am	0	coa(m,am) + dmnoncoa(m,am) + h2o(m,am) + nad(m,am) -> accoa(m,am) + dmhptcoa(m,am) + h(m,am) + nadh(m,am)	(HGNC:89)	0	1000	0	macrophage	0	0
FAOXC140am	0	6 coa(m,am) + 6 fad(m,am) + 6 h2o(m,am) + 6 nad(m,am) + tdcoa(m,am) -> 7 accoa(m,am) + 6 fadh2(m,am) + 6 h(m,am) + 6 nadh(m,am)	(HGNC:90) or (HGNC:89)	0	1000	0	macrophage	0	0.039987
FAOXC150mam	0	6 coa(m,am) + 6 fad(m,am) + 6 h2o(m,am) + 6 nad(m,am) + ptdcacoa(m,am) -> 6 accoa(m,am) + 6 fadh2(m,am) + 6 h(m,am) + 6 nadh(m,am) + ppcoa(m,am)	(HGNC:90) or (HGNC:89)	0	1000	0	macrophage	0	0
FAOXC160am	0	7 coa(m,am) + 7 fad(m,am) + 7 h2o(m,am) + 7 nad(m,am) + pmtcoa(m,am) -> 8 accoa(m,am) + 7 fadh2(m,am) + 7 h(m,am) + 7 nadh(m,am)	(HGNC:89) or (HGNC:90)	0	1000	0	macrophage	0	375.639
FAOXC16080mam	0	4 coa(m,am) + 4 fad(m,am) + 4 h2o(m,am) + 4 nad(m,am) + pmtcoa(m,am) -> 4 accoa(m,am) + 4 fadh2(m,am) + 4 h(m,am) + 4 nadh(m,am) + occoa(m,am)	(HGNC:90) or (HGNC:89)	0	1000	0	macrophage	0	375.639
FAOXC16080xam	0	4 coa(x,am) + 4 h2o(x,am) + 4 nad(x,am) + 4 o2(x,am) + pmtcoa(x,am) -> 4 accoa(x,am) + 4 h(x,am) + 4 h2o2(x,am) + 4 nadh(x,am) + occoa(x,am)	(HGNC:119 and HGNC:5213 and HGNC:82) or (HGNC:119 and HGNC:82 and HGNC:3247) or (HGNC:82 and HGNC:119 and HGNC:3247) or (HGNC:5213 and HGNC:82 and HGNC:119)	0	1000	0	macrophage	0	250
FAOXC161802mam	0	4 coa(m,am) + 3 fad(m,am) + 4 h2o(m,am) + hdd2coa(m,am) + 4 nad(m,am) -> 4 accoa(m,am) + 3 fadh2(m,am) + 4 h(m,am) + 4 nadh(m,am) + occoa(m,am)	(HGNC:89) or (HGNC:90)	0	1000	0	macrophage	0	0.039987
FAOXC16180mam	0	4 coa(m,am) + 3 fad(m,am) + 4 h2o(m,am) + hdcoa(m,am) + 4 nad(m,am) -> 4 accoa(m,am) + 3 fadh2(m,am) + 4 h(m,am) + 4 nadh(m,am) + occoa(m,am)	(HGNC:90) or (HGNC:89)	0	1000	0	macrophage	0	0.039987
FAOXC170mam	0	7 coa(m,am) + 7 fad(m,am) + 7 h2o(m,am) + hpdcacoa(m,am) + 7 nad(m,am) -> 7 accoa(m,am) + 7 fadh2(m,am) + 7 h(m,am) + 7 nadh(m,am) + ppcoa(m,am)	(HGNC:89)	0	1000	0	macrophage	0	0
FAOXC180am	fatty acid beta oxidation(C18-->C16)m	coa(m,am) + fad(m,am) + h2o(m,am) + nad(m,am) + stcoa(m,am) -> accoa(m,am) + fadh2(m,am) + h(m,am) + nadh(m,am) + pmtcoa(m,am)	(HGNC:88)	0	1000	0	Fatty acid oxidation macrophage	0	333.902
FAOXC180xam	Beta oxidation of long chain fatty acid	coa(x,am) + h2o(x,am) + nad(x,am) + o2(x,am) + stcoa(x,am) -> accoa(x,am) + h(x,am) + h2o2(x,am) + nadh(x,am) + pmtcoa(x,am)	((HGNC:10606) and (HGNC:119) and ((HGNC:3247) or (HGNC:5213))) or ((HGNC:119) and ((HGNC:3247) or (HGNC:5213)) and (HGNC:82))	0	1000	0	Fatty acid oxidation macrophage	0	1000
FAOXC1811601mam	Beta oxidation fatty acid	5 coa(m,am) + 4 fad(m,am) + 5 h2o(m,am) + 5 nad(m,am) + od2coa(m,am) -> 5 accoa(m,am) + 4 fadh2(m,am) + 5 h(m,am) + 5 nadh(m,am) + occoa(m,am)	(HGNC:89) or (HGNC:90)	0	1000	0	Fatty acid oxidation macrophage	0	0.039987
FAOXC1811602mam	0	5 coa(m,am) + 4 fad(m,am) + 5 h2o(m,am) + 5 nad(m,am) + vacccoa(m,am) -> 5 accoa(m,am) + 4 fadh2(m,am) + 5 h(m,am) + 5 nadh(m,am) + occoa(m,am)	(HGNC:90) or (HGNC:89)	0	1000	0	macrophage	0	0.039987
FAOXC1811603mam	0	5 coa(m,am) + 4 fad(m,am) + 5 h2o(m,am) + 5 nad(m,am) + odecoa(m,am) -> 5 accoa(m,am) + 4 fadh2(m,am) + 5 h(m,am) + 5 nadh(m,am) + occoa(m,am)	(HGNC:89) or (HGNC:90)	0	1000	0	macrophage	0	333.902
FAOXC182806mam	Beta oxidation of fatty acid	5 coa(m,am) + 3 fad(m,am) + 5 h2o(m,am) + lnlccoa(m,am) + 5 nad(m,am) -> 5 accoa(m,am) + 3 fadh2(m,am) + 5 h(m,am) + 5 nadh(m,am) + occoa(m,am)	(HGNC:89) or (HGNC:90)	0	1000	0	Fatty acid oxidation macrophage	0	0.039987
FAOXC18280mam	0	5 coa(m,am) + 3 fad(m,am) + 5 h2o(m,am) + lneldccoa(m,am) + 5 nad(m,am) -> 5 accoa(m,am) + 3 fadh2(m,am) + 5 h(m,am) + 5 nadh(m,am) + occoa(m,am)	(HGNC:89) or (HGNC:90)	0	1000	0	macrophage	0	0.039987
FAOXC183803mam	0	5 coa(m,am) + 2 fad(m,am) + 5 h2o(m,am) + lnlncacoa(m,am) + 5 nad(m,am) -> 5 accoa(m,am) + 2 fadh2(m,am) + 5 h(m,am) + 5 nadh(m,am) + occoa(m,am)	(HGNC:89) or (HGNC:90)	0	1000	0	macrophage	0	0.039987
FAOXC183806mam	Beta oxidation of fatty acid	5 coa(m,am) + 5 h2o(m,am) + lnlncgcoa(m,am) + 5 nad(m,am) + 2 o2(m,am) -> 5 accoa(m,am) + 5 h(m,am) + 2 h2o2(m,am) + 5 nadh(m,am) + occoa(m,am)	(HGNC:89) or (HGNC:90)	0	1000	0	Fatty acid oxidation macrophage	0	0.119961
FAOXC183806xam	Beta oxidation of long chain fatty acid	5 coa(x,am) + 5 h2o(x,am) + lnlncgcoa(x,am) + 5 nad(x,am) + 2 o2(x,am) -> 5 accoa(x,am) + 5 h(x,am) + 2 h2o2(x,am) + 5 nadh(x,am) + occoa(x,am)	((HGNC:119) and (HGNC:3247) and (HGNC:82)) or ((HGNC:119) and (HGNC:5213) and (HGNC:82))	0	1000	0	Fatty acid oxidation macrophage	0	142.857
FAOXC18480mam	0	5 coa(m,am) + fad(m,am) + 5 h2o(m,am) + 5 nad(m,am) + strdnccoa(m,am) -> 5 accoa(m,am) + fadh2(m,am) + 5 h(m,am) + 5 nadh(m,am) + occoa(m,am)	(HGNC:89) or (HGNC:90)	0	1000	0	macrophage	0	273.207
FAOXC18480xam	0	5 coa(x,am) + 5 h2o(x,am) + 5 nad(x,am) + o2(x,am) + strdnccoa(x,am) -> 5 accoa(x,am) + 5 h(x,am) + h2o2(x,am) + 5 nadh(x,am) + occoa(x,am)	(HGNC:119 and HGNC:5213 and HGNC:82) or (HGNC:82 and HGNC:119 and HGNC:3247) or (HGNC:119 and HGNC:82 and HGNC:3247) or (HGNC:5213 and HGNC:82 and HGNC:119)	0	1000	0	macrophage	0	166.667
FAOXC200180mam	fatty acid beta oxidation(C20-->C18)m	arachcoa(m,am) + coa(m,am) + fad(m,am) + h2o(m,am) + nad(m,am) -> accoa(m,am) + fadh2(m,am) + h(m,am) + nadh(m,am) + stcoa(m,am)	((HGNC:21497) and (HGNC:4801) and (HGNC:4803)) or ((HGNC:30211) and (HGNC:4801) and (HGNC:4803)) or ((HGNC:4801) and (HGNC:4803) and (HGNC:88)) or ((HGNC:4801) and (HGNC:4803) and (HGNC:92))	0	1000	0	Fatty acid oxidation macrophage	0	300.512
FAOXC200180xam	Beta oxidation of long chain fatty acid	arachcoa(x,am) + coa(x,am) + h2o(x,am) + nad(x,am) + o2(x,am) -> accoa(x,am) + h(x,am) + h2o2(x,am) + nadh(x,am) + stcoa(x,am)	((HGNC:10606) and (HGNC:119) and ((HGNC:3247) or (HGNC:5213))) or ((HGNC:119) and ((HGNC:3247) or (HGNC:5213)) and (HGNC:82))	0	1000	0	Fatty acid oxidation macrophage	0	1000
FAOXC2031836mam	Beta oxidation of fatty acid	coa(m,am) + dlnlcgcoa(m,am) + fad(m,am) + h2o(m,am) + nad(m,am) -> accoa(m,am) + fadh2(m,am) + h(m,am) + lnlncgcoa(m,am) + nadh(m,am)	((HGNC:21497) and (HGNC:4801) and (HGNC:4803)) or ((HGNC:30211) and (HGNC:4801) and (HGNC:4803)) or ((HGNC:4801) and (HGNC:4803) and (HGNC:88)) or ((HGNC:4801) and (HGNC:4803) and (HGNC:92))	0	1000	0	Fatty acid oxidation macrophage	0	0.039987
FAOXC204am	0	arachdcoa(m,am) + 9 coa(m,am) + 5 fad(m,am) + 9 h2o(m,am) + 9 nad(m,am) -> 10 accoa(m,am) + 5 fadh2(m,am) + 9 h(m,am) + 9 nadh(m,am)	(HGNC:90) or (HGNC:90) or (HGNC:89) or (HGNC:89)	0	1000	0	macrophage	0	300.512
FAOXC204184mam	0	coa(m,am) + eicostetcoa(m,am) + fad(m,am) + h2o(m,am) + nad(m,am) -> accoa(m,am) + fadh2(m,am) + h(m,am) + nadh(m,am) + strdnccoa(m,am)	(HGNC:90) or (HGNC:89)	0	1000	0	macrophage	0	0.039987
FAOXC2051843mam	Beta oxidation of fatty acid	coa(m,am) + h2o(m,am) + nad(m,am) + tmndnccoa(m,am) -> accoa(m,am) + h(m,am) + nadh(m,am) + strdnccoa(m,am)	(HGNC:89) or (HGNC:90)	0	1000	0	Fatty acid oxidation macrophage	0	273.196
FAOXC2051843xam	Beta oxidation of long chain fatty acid	coa(x,am) + h2o(x,am) + nad(x,am) + tmndnccoa(x,am) -> accoa(x,am) + h(x,am) + nadh(x,am) + strdnccoa(x,am)	((HGNC:119) and (HGNC:3247) and (HGNC:82)) or ((HGNC:119) and (HGNC:5213) and (HGNC:82))	0	1000	0	Fatty acid oxidation macrophage	0	166.667
FAOXC2242046mam	Beta oxidation of long chain fatty acid	adrncoa(m,am) + coa(m,am) + fad(m,am) + h2o(m,am) + nad(m,am) -> accoa(m,am) + arachdcoa(m,am) + fadh2(m,am) + h(m,am) + nadh(m,am)	((HGNC:21497) and (HGNC:4801) and (HGNC:4803)) or ((HGNC:30211) and (HGNC:4801) and (HGNC:4803)) or ((HGNC:4801) and (HGNC:4803) and (HGNC:88)) or ((HGNC:4801) and (HGNC:4803) and (HGNC:92))	0	1000	0	Fatty acid oxidation macrophage	0	0.039987
FAOXC2242046xam	Beta oxidation of long chain fatty acid	adrncoa(x,am) + coa(x,am) + h2o(x,am) + nad(x,am) + o2(x,am) -> accoa(x,am) + arachdcoa(x,am) + h(x,am) + h2o2(x,am) + nadh(x,am)	((HGNC:10606) and (HGNC:119) and ((HGNC:3247) or (HGNC:5213))) or ((HGNC:119) and ((HGNC:3247) or (HGNC:5213)) and (HGNC:82))	0	1000	0	Fatty acid oxidation macrophage	0	586.014
FAOXC2251836mam	Beta oxidation of fatty acid	2 coa(m,am) + dcsptn1coa(m,am) + 2 h2o(m,am) + 2 nad(m,am) -> 2 accoa(m,am) + 2 h(m,am) + lnlncgcoa(m,am) + 2 nadh(m,am)	(HGNC:89) or (HGNC:90)	0	1000	0	Fatty acid oxidation macrophage	0	0.039987
FAOXC2251836xam	Beta oxidation of long chain fatty acid	2 coa(x,am) + dcsptn1coa(x,am) + 2 h2o(x,am) + 2 nad(x,am) -> 2 accoa(x,am) + 2 h(x,am) + lnlncgcoa(x,am) + 2 nadh(x,am)	((HGNC:119) and (HGNC:3247) and (HGNC:82)) or ((HGNC:119) and (HGNC:5213) and (HGNC:82))	0	1000	0	Fatty acid oxidation macrophage	0	142.857
FAOXC2252053mam	Beta oxidation of long chain fatty acid	coa(m,am) + dcsptn1coa(m,am) + h2o(m,am) + nad(m,am) + o2(m,am) -> accoa(m,am) + h(m,am) + h2o2(m,am) + nadh(m,am) + tmndnccoa(m,am)	(HGNC:89) or (HGNC:90)	0	1000	0	Fatty acid oxidation macrophage	0	0.039987
FAOXC2252053xam	Beta oxidation of long chain fatty acid	coa(x,am) + dcsptn1coa(x,am) + h2o(x,am) + nad(x,am) + o2(x,am) -> accoa(x,am) + h(x,am) + h2o2(x,am) + nadh(x,am) + tmndnccoa(x,am)	((HGNC:119) and (HGNC:3247) and (HGNC:82)) or ((HGNC:119) and (HGNC:5213) and (HGNC:82))	0	1000	0	Fatty acid oxidation macrophage	0	1000
FAOXC226am	0	c226coa(m,am) + 10 coa(m,am) + 4 fad(m,am) + 10 h2o(m,am) + 10 nad(m,am) -> 11 accoa(m,am) + 4 fadh2(m,am) + 10 h(m,am) + 10 nadh(m,am)	(HGNC:90) or (HGNC:89)	0	1000	0	macrophage	0	273.192
FAOXC226205mam	Beta oxidation of long chain fatty acid	c226coa(m,am) + coa(m,am) + h2o(m,am) + nad(m,am) -> accoa(m,am) + h(m,am) + nadh(m,am) + tmndnccoa(m,am)	((HGNC:14601) and (HGNC:21497) and (HGNC:2753) and (HGNC:4801) and (HGNC:4803)) or ((HGNC:14601) and (HGNC:2753) and (HGNC:30211) and (HGNC:4801) and (HGNC:4803)) or ((HGNC:14601) and (HGNC:2753) and (HGNC:4801) and (HGNC:4803) and (HGNC:88)) or ((HGNC:14601) and (HGNC:2753) and (HGNC:4801) and (HGNC:4803) and (HGNC:92)) or ((HGNC:21497) and (HGNC:2703) and (HGNC:2753) and (HGNC:4801) and (HGNC:4…	0	1000	0	Fatty acid oxidation macrophage	0	273.192
FAOXC226205xam	Beta oxidation of long chain fatty acid	c226coa(x,am) + coa(x,am) + h2o(x,am) + nad(x,am) -> accoa(x,am) + h(x,am) + nadh(x,am) + tmndnccoa(x,am)	((HGNC:10606) and (HGNC:119) and (HGNC:2754) and ((HGNC:3247) or (HGNC:5213))) or ((HGNC:119) and (HGNC:2754) and ((HGNC:3247) or (HGNC:5213)) and (HGNC:82))	0	1000	0	Fatty acid oxidation macrophage	0	1000
FAOXC240200xam	0	2 coa(x,am) + 2 h2o(x,am) + lgnccoa(x,am) + 2 nad(x,am) + 2 o2(x,am) -> 2 accoa(x,am) + arachcoa(x,am) + 2 h(x,am) + 2 h2o2(x,am) + 2 nadh(x,am)	(HGNC:119 and HGNC:5213 and HGNC:82) or (HGNC:82 and HGNC:119 and HGNC:3247) or (HGNC:119 and HGNC:82 and HGNC:3247) or (HGNC:5213 and HGNC:82 and HGNC:119)	0	1000	0	macrophage	0	500
FAOXC241181xam	0	3 coa(x,am) + 3 h2o(x,am) + 3 nad(x,am) + nrvnccoa(x,am) + 3 o2(x,am) -> 3 accoa(x,am) + 3 h(x,am) + 3 h2o2(x,am) + 3 nadh(x,am) + odecoa(x,am)	(HGNC:5213 and HGNC:82 and HGNC:119) or (HGNC:119 and HGNC:82 and HGNC:3247) or (HGNC:119 and HGNC:5213 and HGNC:82) or (HGNC:82 and HGNC:119 and HGNC:3247)	0	1000	0	macrophage	0	333.333
FAOXC2442246xam	Beta oxidation of long chain fatty acid	coa(x,am) + h2o(x,am) + nad(x,am) + o2(x,am) + tettet6coa(x,am) -> accoa(x,am) + adrncoa(x,am) + h(x,am) + h2o2(x,am) + nadh(x,am)	((HGNC:10606) and (HGNC:119) and ((HGNC:3247) or (HGNC:5213))) or ((HGNC:119) and ((HGNC:3247) or (HGNC:5213)) and (HGNC:82))	0	1000	0	Fatty acid oxidation macrophage	0	1000
FAOXC2452253xam	Beta oxidation of long chain fatty acid	coa(x,am) + h2o(x,am) + nad(x,am) + o2(x,am) + tetpent3coa(x,am) -> accoa(x,am) + clpndcoa(x,am) + h(x,am) + h2o2(x,am) + nadh(x,am)	((HGNC:10606) and (HGNC:119) and ((HGNC:3247) or (HGNC:5213))) or ((HGNC:119) and ((HGNC:3247) or (HGNC:5213)) and (HGNC:82))	0	1000	0	Fatty acid oxidation macrophage	0	1000
FAOXC2452256xam	Beta oxidation of long chain fatty acid	coa(x,am) + h2o(x,am) + nad(x,am) + o2(x,am) + tetpent6coa(x,am) -> accoa(x,am) + dcsptn1coa(x,am) + h(x,am) + h2o2(x,am) + nadh(x,am)	((HGNC:10606) and (HGNC:119) and ((HGNC:3247) or (HGNC:5213))) or ((HGNC:119) and ((HGNC:3247) or (HGNC:5213)) and (HGNC:82))	0	1000	0	Fatty acid oxidation macrophage	0	782.831
FAOXC246226xam	Beta oxidation of long chain fatty acid	coa(x,am) + h2o(x,am) + nad(x,am) + o2(x,am) + tethex3coa(x,am) -> accoa(x,am) + c226coa(x,am) + h(x,am) + h2o2(x,am) + nadh(x,am)	((HGNC:10606) and (HGNC:119) and ((HGNC:3247) or (HGNC:5213))) or ((HGNC:119) and ((HGNC:3247) or (HGNC:5213)) and (HGNC:82))	0	1000	0	Fatty acid oxidation macrophage	0	772.96
FAOXC260240xam	Beta oxidation of long chain fatty acid	coa(x,am) + h2o(x,am) + hexccoa(x,am) + nad(x,am) + o2(x,am) -> accoa(x,am) + h(x,am) + h2o2(x,am) + lgnccoa(x,am) + nadh(x,am)	((HGNC:10606) and (HGNC:119) and ((HGNC:3247) or (HGNC:5213))) or ((HGNC:119) and ((HGNC:3247) or (HGNC:5213)) and (HGNC:82))	0	1000	0	Fatty acid oxidation macrophage	0	1000
FAOXC80am	0	3 coa(m,am) + 3 fad(m,am) + 3 h2o(m,am) + 3 nad(m,am) + occoa(m,am) -> 4 accoa(m,am) + 3 fadh2(m,am) + 3 h(m,am) + 3 nadh(m,am)	(HGNC:90) or (HGNC:89)	0	1000	0	macrophage	0	751.279
FAS100COAam	fatty acyl-CoA synthase (n-C10:0CoA)	3 h(c,am) + malcoa(c,am) + 2 nadph(c,am) + occoa(c,am) -> co2(c,am) + coa(c,am) + dcacoa(c,am) + h2o(c,am) + 2 nadp(c,am)	((HGNC:14416) and (HGNC:15829) and (HGNC:21308) and (HGNC:3594)) or (HGNC:3594)	0	1000	0	Fatty acid synthesis macrophage	0	333.333
FAS120COAam	fatty-acyl-CoA synthase (n-C12:0CoA)	dcacoa(c,am) + 3 h(c,am) + malcoa(c,am) + 2 nadph(c,am) -> co2(c,am) + coa(c,am) + ddcacoa(c,am) + h2o(c,am) + 2 nadp(c,am)	((HGNC:14416) and (HGNC:15829) and (HGNC:21308) and (HGNC:3594)) or (HGNC:3594)	0	1000	0	Fatty acid synthesis macrophage	0	333.333
FAS140COAam	fatty-acyl-CoA synthase (n-C14:0CoA)	ddcacoa(c,am) + 3 h(c,am) + malcoa(c,am) + 2 nadph(c,am) -> co2(c,am) + coa(c,am) + h2o(c,am) + 2 nadp(c,am) + tdcoa(c,am)	((HGNC:14416) and (HGNC:15829) and (HGNC:21308) and (HGNC:3594)) or (HGNC:3594)	0	1000	0	Fatty acid synthesis macrophage	0	333.333
FAS160COAam	fatty-acyl-CoA synthase (n-C16:0CoA)	3 h(c,am) + malcoa(c,am) + 2 nadph(c,am) + tdcoa(c,am) -> co2(c,am) + coa(c,am) + h2o(c,am) + 2 nadp(c,am) + pmtcoa(c,am)	((HGNC:14416) and (HGNC:15829) and (HGNC:21308) and (HGNC:3594)) or (HGNC:3594)	0	1000	0	Fatty acid synthesis macrophage	0	1000
FAS180COAam	fatty-acyl-CoA synthase (n-C18:0CoA)	3 h(c,am) + malcoa(c,am) + 2 nadph(c,am) + pmtcoa(c,am) -> co2(c,am) + coa(c,am) + h2o(c,am) + 2 nadp(c,am) + stcoa(c,am)	((HGNC:14416) and (HGNC:15829) and (HGNC:21308) and (HGNC:3594)) or (HGNC:3594)	0	1000	0	Fatty acid synthesis macrophage	0	1000
FAS80COA_Lam	fatty acyl-CoA synthase (n-C8:0CoA), lumped reaction	accoa(c,am) + 9 h(c,am) + 3 malcoa(c,am) + 6 nadph(c,am) -> 3 co2(c,am) + 3 coa(c,am) + 3 h2o(c,am) + 6 nadp(c,am) + occoa(c,am)	(HGNC:3594)	0	1000	0	Fatty acid synthesis macrophage	0	333.333
FATP1tam	fatty acid electroneutral transport	hdca(c,am) + na1(c,am) <=> hdca[e] + na1[e]	(HGNC:10995) or (HGNC:10997) or (HGNC:10998)	-1000	1000	0	Transport, extracellular macrophage	-1000	1000
FATP2tam	fatty acid electroneutral transport	na1(c,am) + ocdcea(c,am) <=> na1[e] + ocdcea[e]	(HGNC:10995)	-1000	1000	0	Transport, extracellular macrophage	-1000	1000
FATP3tam	fatty acid electroneutral transport	na1(c,am) + ocdca(c,am) <=> na1[e] + ocdca[e]	(HGNC:10995)	-1000	1000	0	Transport, extracellular macrophage	-1000	1000
FATP4tam	fatty acid electroneutral transport	arach(c,am) + na1(c,am) <=> arach[e] + na1[e]	(HGNC:10999)	-1000	1000	0	Transport, extracellular macrophage	-1000	1000
FATP5tam	fatty acid electroneutral transport	arachd(c,am) + na1(c,am) <=> arachd[e] + na1[e]	(HGNC:10999)	-1000	1000	0	Transport, extracellular macrophage	-1000	1000
FATP6tam	fatty acid electroneutral transport	adrn(c,am) + na1(c,am) <=> adrn[e] + na1[e]	(HGNC:10996) or (HGNC:10999)	-1000	1000	0	Transport, extracellular macrophage	-1000	1000
FATP7tam	fatty acid electroneutral transport	crvnc(c,am) + na1(c,am) <=> crvnc[e] + na1[e]	(HGNC:10996) or (HGNC:10999)	-1000	1000	0	Transport, extracellular macrophage	-1000	1000
FATP8tam	fatty acid electroneutral transport	lgnc(c,am) + na1(c,am) <=> lgnc[e] + na1[e]	(HGNC:10996) or (HGNC:10999)	-1000	1000	0	Transport, extracellular macrophage	-1000	1000
FATP9tam	fatty acid electroneutral transport	na1(c,am) + nrvnc(c,am) <=> na1[e] + nrvnc[e]	(HGNC:10996) or (HGNC:10999)	-1000	1000	0	Transport, extracellular macrophage	-1000	1000
FBAam	fructose-bisphosphate aldolase	fdp(c,am) <=> dhap(c,am) + g3p(c,am)	(HGNC:414) or (HGNC:417) or (HGNC:418)	-1000	1000	0	Glycolysis/gluconeogenesis macrophage	-1000	1.048
FBA2am	D-Fructose 1-phosphate D-glyceraldehyde-3-phosphate-lyase	f1p(c,am) <=> dhap(c,am) + glyald(c,am)	(HGNC:414) or (HGNC:417) or (HGNC:418)	-1000	1000	0	Fructose and mannose metabolism macrophage	-1.09572e-25	1000
FBA4am	D-Fructose 1-phosphate D-glyceraldehyde-3-phosphate-lyase	xu1p-D(c,am) <=> dhap(c,am) + gcald(c,am)	(HGNC:414) or (HGNC:417) or (HGNC:418)	-1000	1000	0	Glyoxylate and dicarboxylate metabolism macrophage	0	0
FBPam	fructose-bisphosphatase	fdp(c,am) + h2o(c,am) -> f6p(c,am) + pi(c,am)	(HGNC:3606) or (HGNC:3607)	0	1000	0	Glycolysis/gluconeogenesis macrophage	0	1000
FBP26am	Fructose-2,6-bisphosphate 2-phosphatase	f26bp(c,am) + h2o(c,am) -> f6p(c,am) + pi(c,am)	(HGNC:3606) or (HGNC:3607) or (HGNC:8872) or (HGNC:8873) or (HGNC:8874) or (HGNC:8875)	0	1000	0	Fructose and mannose metabolism macrophage	0	1000
FCLTmam	Ferrochelatase, mitochondrial	fe2(m,am) + ppp9(m,am) -> 2 h(m,am) + pheme(m,am)	(HGNC:3647)	0	1000	0	Heme synthesis macrophage	0	0
FE2tam	iron (II) transport	fe2[e] -> fe2(c,am)	0	0	1000	0	Transport, extracellular macrophage	0	1000
FE2tmam	iron (II) transport	fe2(c,am) + h(c,am) -> fe2(m,am) + h(m,am)	0	0	1000	0	Transport, mitochondrial macrophage	0	0
FKam	Fucokinase	atp(c,am) + fuc-L(c,am) -> adp(c,am) + fuc1p-L(c,am) + h(c,am)	(HGNC:29500)	0	1000	0	Fructose and mannose metabolism macrophage	0	0
FMNATam	FMN adenylyltransferase	atp(c,am) + fmn(c,am) + h(c,am) -> fad(c,am) + ppi(c,am)	(HGNC:24671)	0	1000	0	Vitamin B2 metabolism macrophage	0	3.45872e-29
FOLR2am	folate reductase	fol(c,am) + nadph(c,am) -> dhf(c,am) + nadp(c,am)	(HGNC:2861)	0	1000	0	Folate metabolism macrophage	0	1000
FOLt2am	folate transport via anion exchange	oh1(c,am) + fol[e] <=> fol(c,am) + oh1[e]	(HGNC:10937)	-1000	1000	0	Transport, extracellular macrophage	0	1000
FORt2mam	formate mitochondrial transport	for(m,am) <=> for(c,am)	0	-1000	1000	0	Transport, mitochondrial macrophage	-1000	0
FORtram	FOR transporter, endoplasmic reticulum	for(c,am) <=> for(r,am)	0	-1000	1000	0	Transport, endoplasmic reticular macrophage	-55.5556	0
FORtrnam	Formate transport, nuclear	for(c,am) <=> for(n,am)	0	-1000	1000	0	Transport, nuclear macrophage	0	0
FPGSam	folylpolyglutamate synthetase	4 atp(c,am) + 4 glu-L(c,am) + thf(c,am) -> 5thf(c,am) + 4 adp(c,am) + 4 h(c,am) + 4 pi(c,am)	(HGNC:3824)	0	1000	0	Folate metabolism macrophage	0	250
FPGS2am	folylpolyglutamate synthetase	5thf(c,am) + atp(c,am) + glu-L(c,am) -> 6thf(c,am) + adp(c,am) + h(c,am) + pi(c,am)	(HGNC:3824)	0	1000	0	Folate metabolism macrophage	0	200
FPGS2mam	folylpolyglutamate synthetase, mitochondrial	5thf(m,am) + atp(m,am) + glu-L(m,am) -> 6thf(m,am) + adp(m,am) + h(m,am) + pi(m,am)	(HGNC:3824)	0	1000	0	Folate metabolism macrophage	0	200
FPGS3am	folylpolyglutamate synthetase	6thf(c,am) + atp(c,am) + glu-L(c,am) -> 7thf(c,am) + adp(c,am) + h(c,am) + pi(c,am)	(HGNC:3824)	0	1000	0	Folate metabolism macrophage	0	166.667
FPGS3mam	folylpolyglutamate synthetase, mitochondrial	6thf(m,am) + atp(m,am) + glu-L(m,am) -> 7thf(m,am) + adp(m,am) + h(m,am) + pi(m,am)	(HGNC:3824)	0	1000	0	Folate metabolism macrophage	0	166.667
FPGS4am	folylpolyglutamate synthetase (DHF)	4 atp(c,am) + dhf(c,am) + 4 glu-L(c,am) -> 5dhf(c,am) + 4 adp(c,am) + 4 h(c,am) + 4 pi(c,am)	(HGNC:3824)	0	1000	0	Folate metabolism macrophage	0	250
FPGS4mam	folylpolyglutamate synthetase (DHF), mitochondrial	4 atp(m,am) + dhf(m,am) + 4 glu-L(m,am) -> 5dhf(m,am) + 4 adp(m,am) + 4 h(m,am) + 4 pi(m,am)	(HGNC:3824)	0	1000	0	Folate metabolism macrophage	0	200
FPGS5am	folylpolyglutamate synthetase (DHF)	5dhf(c,am) + atp(c,am) + glu-L(c,am) -> 6dhf(c,am) + adp(c,am) + h(c,am) + pi(c,am)	(HGNC:3824)	0	1000	0	Folate metabolism macrophage	0	200
FPGS5mam	folylpolyglutamate synthetase (DHF), mitochondrial	5dhf(m,am) + atp(m,am) + glu-L(m,am) -> 6dhf(m,am) + adp(m,am) + h(m,am) + pi(m,am)	(HGNC:3824)	0	1000	0	Folate metabolism macrophage	0	200
FPGS6am	folylpolyglutamate synthetase (DHF)	6dhf(c,am) + atp(c,am) + glu-L(c,am) -> 7dhf(c,am) + adp(c,am) + h(c,am) + pi(c,am)	(HGNC:3824)	0	1000	0	Folate metabolism macrophage	0	166.667
FPGS6mam	folylpolyglutamate synthetase (DHF), mitochondrial	6dhf(m,am) + atp(m,am) + glu-L(m,am) -> 7dhf(m,am) + adp(m,am) + h(m,am) + pi(m,am)	(HGNC:3824)	0	1000	0	Folate metabolism macrophage	0	166.667
FPGS7am	folylpolyglutamate synthetase (10fthf)	10fthf(c,am) + 4 atp(c,am) + 4 glu-L(c,am) -> 10fthf5glu(c,am) + 4 adp(c,am) + 4 h(c,am) + 4 pi(c,am)	(HGNC:3824)	0	1000	0	Folate metabolism macrophage	0	250
FPGS7mam	folylpolyglutamate synthetase (10fthf), mitochondrial	10fthf(m,am) + 4 atp(m,am) + 4 glu-L(m,am) -> 10fthf5glu(m,am) + 4 adp(m,am) + 4 h(m,am) + 4 pi(m,am)	(HGNC:3824)	0	1000	0	Folate metabolism macrophage	0	250
FPGS8am	folylpolyglutamate synthetase (10fthf)	10fthf5glu(c,am) + atp(c,am) + glu-L(c,am) -> 10fthf6glu(c,am) + adp(c,am) + h(c,am) + pi(c,am)	(HGNC:3824)	0	1000	0	Folate metabolism macrophage	0	200
FPGS8mam	folylpolyglutamate synthetase (10fthf), mitochondrial	10fthf5glu(m,am) + atp(m,am) + glu-L(m,am) -> 10fthf6glu(m,am) + adp(m,am) + h(m,am) + pi(m,am)	(HGNC:3824)	0	1000	0	Folate metabolism macrophage	0	200
FPGS9am	folylpolyglutamate synthetase (10fthf)	10fthf6glu(c,am) + atp(c,am) + glu-L(c,am) -> 10fthf7glu(c,am) + adp(c,am) + h(c,am) + pi(c,am)	(HGNC:3824)	0	1000	0	Folate metabolism macrophage	0	166.667
FPGS9mam	folylpolyglutamate synthetase (10fthf), mitochondrial	10fthf6glu(m,am) + atp(m,am) + glu-L(m,am) -> 10fthf7glu(m,am) + adp(m,am) + h(m,am) + pi(m,am)	(HGNC:3824)	0	1000	0	Folate metabolism macrophage	0	166.667
FPGSmam	folylpolyglutamate synthetase, mitochondrial	4 atp(m,am) + 4 glu-L(m,am) + thf(m,am) -> 5thf(m,am) + 4 adp(m,am) + 4 h(m,am) + 4 pi(m,am)	(HGNC:3824)	0	1000	0	Folate metabolism macrophage	0	250
FRDPtcam	lipid, flip-flop intracellular transport	frdp(x,am) <=> frdp(c,am)	0	-1000	1000	0	Transport, peroxisomal macrophage	0	-3.69718e-30
FRDPtram	lipid, flip-flop intracellular transport	frdp(x,am) <=> frdp(r,am)	0	-1000	1000	0	Transport, peroxisomal macrophage	0	111.111
FRTTam	farnesyltranstransferase	frdp(c,am) + ipdp(c,am) -> ggdp(c,am) + ppi(c,am)	(HGNC:4249)	0	1000	0	Cholesterol metabolism macrophage	0	0
FRUt1ram	D-fructose transport in via uniport	fru[e] <=> fru(c,am)	(HGNC:11006) or (HGNC:11010) or (HGNC:13445) or (HGNC:13812) or (HGNC:14239)	-1000	1000	0	Transport, extracellular macrophage	-1000	1000
FRUt4am	D-fructose transport via sodium cotransport	fru[e] + na1[e] <=> fru(c,am) + na1(c,am)	(HGNC:22146) or (HGNC:23155)	-1000	1000	0	Transport, extracellular macrophage	-1000	1000
FTam	farnesyltranstransferase (trans,trans,cis-geranylgeranyl diphosphate-generating)	frdp(c,am) + ipdp(c,am) -> ppi(c,am) + ttc-ggdp(c,am)	0	0	1000	0	N-glycan synthesis macrophage	0	0
FTCDam	formimidoyltransferase cyclodeaminase	5forthf(c,am) + 2 h(c,am) -> methf(c,am) + nh4(c,am)	(HGNC:3974)	0	1000	0	Folate metabolism macrophage	0	1000
FTHFCLam	5-formethyltetrahydrofolate cyclo-ligase	5fthf(c,am) + atp(c,am) -> adp(c,am) + methf(c,am) + pi(c,am)	(HGNC:7437)	0	1000	0	Folate metabolism macrophage	0	1000
FTHFDHam	formyltetrahydrofolate dehydrogenase	10fthf(c,am) + h2o(c,am) + nadp(c,am) -> co2(c,am) + h(c,am) + nadph(c,am) + thf(c,am)	(HGNC:26777) or (HGNC:3978)	0	1000	0	Folate metabolism macrophage	0	1000
FTHFLam	Formate-tetrahydrofolate ligase	atp(c,am) + for(c,am) + thf(c,am) -> 10fthf(c,am) + adp(c,am) + pi(c,am)	(HGNC:7432)	0	1000	0	Folate metabolism macrophage	0	1000
FTHFLmam	formate-tetrahydrofolate ligase, mitochondrial	atp(m,am) + for(m,am) + thf(m,am) -> 10fthf(m,am) + adp(m,am) + pi(m,am)	(HGNC:21055) or (HGNC:7432)	0	1000	0	Folate metabolism macrophage	0	1000
FUC13GALACGLCGAL14ACGLCGALGLUSIDEteam	blood group intracellular transport	fuc13galacglcgal14acglcgalgluside(hs[e]) <=> fuc13galacglcgal14acglcgalgluside(hs(c,am)	0	-1000	1000	0	Transport, extracellular macrophage	0	0
FUC13GALACGLCGAL14ACGLCGALGLUSIDEtgam	blood group intracellular transport	fuc13galacglcgal14acglcgalgluside(hs(g,am) <=> fuc13galacglcgal14acglcgalgluside(hs(c,am)	0	-1000	1000	0	Transport, golgi apparatus macrophage	0	0
FUC14GALACGLCGALGLUSIDEteam	blood group intracellular transport	fuc14galacglcgalgluside(hs[e]) <=> fuc14galacglcgalgluside(hs(c,am)	0	-1000	1000	0	Transport, extracellular macrophage	0	0
FUC14GALACGLCGALGLUSIDEtgam	blood group intracellular transport	fuc14galacglcgalgluside(hs(g,am) <=> fuc14galacglcgalgluside(hs(c,am)	0	-1000	1000	0	Transport, golgi apparatus macrophage	0	0
FUCACGALFUCGALACGLCGALGLUSIDEteam	blood group intracellular transport	fucacgalfucgalacglcgalgluside(hs[e]) <=> fucacgalfucgalacglcgalgluside(hs(c,am)	0	-1000	1000	0	Transport, extracellular macrophage	0	0
FUCACGALFUCGALACGLCGALGLUSIDEtgam	blood group intracellular transport	fucacgalfucgalacglcgalgluside(hs(g,am) <=> fucacgalfucgalacglcgalgluside(hs(c,am)	0	-1000	1000	0	Transport, golgi apparatus macrophage	0	0
FUCACNGAL14ACGLCGALGLUSIDEteam	blood group intracellular transport	fucacngal14acglcgalgluside(hs[e]) <=> fucacngal14acglcgalgluside(hs(c,am)	0	-1000	1000	0	Transport, extracellular macrophage	0	0
FUCACNGAL14ACGLCGALGLUSIDEtgam	blood group intracellular transport	fucacngal14acglcgalgluside(hs(g,am) <=> fucacngal14acglcgalgluside(hs(c,am)	0	-1000	1000	0	Transport, golgi apparatus macrophage	0	0
FUCACNGALACGLCGALGLUSIDEteam	blood group intracellular transport	fucacngalacglcgalgluside(hs[e]) <=> fucacngalacglcgalgluside(hs(c,am)	0	-1000	1000	0	Transport, extracellular macrophage	0	0
FUCACNGALACGLCGALGLUSIDEtgam	blood group intracellular transport	fucacngalacglcgalgluside(hs(g,am) <=> fucacngalacglcgalgluside(hs(c,am)	0	-1000	1000	0	Transport, golgi apparatus macrophage	0	0
FUCASE2eam	alpha-fucosidase, extracellular	h2o[e] + ksi[e] -> fuc-L[e] + ksi(deg1[e])	(HGNC:4008)	0	1000	0	Keratan sulfate degradation macrophage	0	1000
FUCASE2lyam	alpha-fucosidase, lysosomal	h2o(l,am) + ksi(l,am) -> fuc-L(l,am) + ksi(deg1(l,am)	(HGNC:4006)	0	1000	0	Keratan sulfate degradation macrophage	0	0
FUCASEeam	alpha-fucosidase, extracellular	h2o[e] + s2l2fn2m2masn[e] -> fuc-L[e] + s2l2n2m2masn[e]	(HGNC:4008)	0	1000	0	N-glycan degradation macrophage	0	1000
FUCASElyam	alpha-fucosidase, lysosomal	h2o(l,am) + s2l2fn2m2masn(l,am) -> fuc-L(l,am) + s2l2n2m2masn(l,am)	(HGNC:4006)	0	1000	0	N-glycan degradation macrophage	0	0
FUCFUC12GAL14ACGLCGALGLUSIDEteam	blood group intracellular transport	fucfuc12gal14acglcgalgluside(hs[e]) <=> fucfuc12gal14acglcgalgluside(hs(c,am)	0	-1000	1000	0	Transport, extracellular macrophage	0	0
FUCFUC12GAL14ACGLCGALGLUSIDEtgam	blood group intracellular transport	fucfuc12gal14acglcgalgluside(hs(g,am) <=> fucfuc12gal14acglcgalgluside(hs(c,am)	0	-1000	1000	0	Transport, golgi apparatus macrophage	0	0
FUCFUC132GALACGLCGAL14ACGLCGALGLUSIDEteam	blood group intracellular transport	fucfuc132galacglcgal14acglcgalgluside(hs[e]) <=> fucfuc132galacglcgal14acglcgalgluside(hs(c,am)	0	-1000	1000	0	Transport, extracellular macrophage	0	0
FUCFUC132GALACGLCGAL14ACGLCGALGLUSIDEtgam	blood group intracellular transport	fucfuc132galacglcgal14acglcgalgluside(hs(g,am) <=> fucfuc132galacglcgal14acglcgalgluside(hs(c,am)	0	-1000	1000	0	Transport, golgi apparatus macrophage	0	0
FUCFUCFUCGALACGLC13GALACGLCGAL14ACGLCGALGLUSIDEteam	blood group intracellular transport	fucfucfucgalacglc13galacglcgal14acglcgalgluside(hs[e]) <=> fucfucfucgalacglc13galacglcgal14acglcgalgluside(hs(c,am)	0	-1000	1000	0	Transport, extracellular macrophage	0	0
FUCFUCFUCGALACGLC13GALACGLCGAL14ACGLCGALGLUSIDEtgam	blood group intracellular transport	fucfucfucgalacglc13galacglcgal14acglcgalgluside(hs(g,am) <=> fucfucfucgalacglc13galacglcgal14acglcgalgluside(hs(c,am)	0	-1000	1000	0	Transport, golgi apparatus macrophage	0	0
FUCFUCFUCGALACGLCGAL14ACGLCGALGLUSIDEteam	blood group intracellular transport	fucfucfucgalacglcgal14acglcgalgluside(hs[e]) <=> fucfucfucgalacglcgal14acglcgalgluside(hs(c,am)	0	-1000	1000	0	Transport, extracellular macrophage	0	0
FUCFUCFUCGALACGLCGAL14ACGLCGALGLUSIDEtgam	blood group intracellular transport	fucfucfucgalacglcgal14acglcgalgluside(hs(g,am) <=> fucfucfucgalacglcgal14acglcgalgluside(hs(c,am)	0	-1000	1000	0	Transport, golgi apparatus macrophage	0	0
FUCFUCGALACGLCGALGLUSIDEteam	blood group intracellular transport	fucfucgalacglcgalgluside(hs[e]) <=> fucfucgalacglcgalgluside(hs(c,am)	0	-1000	1000	0	Transport, extracellular macrophage	0	0
FUCFUCGALACGLCGALGLUSIDEtgam	blood group intracellular transport	fucfucgalacglcgalgluside(hs(g,am) <=> fucfucgalacglcgalgluside(hs(c,am)	0	-1000	1000	0	Transport, golgi apparatus macrophage	0	0
FUCGAL14ACGLCGALGLUSIDEteam	blood group intracellular transport	fucgal14acglcgalgluside(hs[e]) <=> fucgal14acglcgalgluside(hs(c,am)	0	-1000	1000	0	Transport, extracellular macrophage	0	0
FUCGAL14ACGLCGALGLUSIDEtgam	blood group intracellular transport	fucgal14acglcgalgluside(hs(g,am) <=> fucgal14acglcgalgluside(hs(c,am)	0	-1000	1000	0	Transport, golgi apparatus macrophage	0	0
FUCGALFUCGALACGLCGALGLUSIDEteam	blood group intracellular transport	fucgalfucgalacglcgalgluside(hs[e]) <=> fucgalfucgalacglcgalgluside(hs(c,am)	0	-1000	1000	0	Transport, extracellular macrophage	0	0
FUCGALFUCGALACGLCGALGLUSIDEtgam	blood group intracellular transport	fucgalfucgalacglcgalgluside(hs(g,am) <=> fucgalfucgalacglcgalgluside(hs(c,am)	0	-1000	1000	0	Transport, golgi apparatus macrophage	0	0
FUCGALGBSIDEteam	fucgalgbside hs transport	fucgalgbside(hs(c,am) <=> fucgalgbside(hs[e])	0	-1000	1000	0	Transport, extracellular macrophage	0	0
FUCGALGBSIDEtgam	fucgalgbside hs intracellular transport	fucgalgbside(hs(c,am) <=> fucgalgbside(hs(g,am)	0	-1000	1000	0	Transport, golgi apparatus macrophage	0	0
FUCtlyam	L-fucose efflux from lysosome	fuc-L(l,am) -> fuc-L(c,am)	0	0	1000	0	Transport, lysosomal macrophage	0	0
FUMam	fumarase	fum(c,am) + h2o(c,am) <=> mal-L(c,am)	(HGNC:3700)	-1000	1000	0	Citric acid cycle macrophage	-1000	1000
FUMACam	fumarylacetoacetase	4fumacac(c,am) + h2o(c,am) -> acac(c,am) + fum(c,am) + h(c,am)	(HGNC:3579)	0	1000	0	Tyrosine metabolism macrophage	0	0
FUMSO3tmam	Fumarate:sulfite antiport, mitochondrial	fum(c,am) + so3(m,am) <=> so3(c,am) + fum(m,am)	(HGNC:10980)	-1000	1000	0	Transport, mitochondrial macrophage	-1000	1000
FUMSO4tmam	Fumarate:sulfate antiport, mitochondrial	fum(c,am) + so4(m,am) <=> so4(c,am) + fum(m,am)	(HGNC:10980)	-1000	1000	0	Transport, mitochondrial macrophage	-1000	1000
FUMTSULtmam	Fumarate:thiosulfate antiport, mitochondrial	fum(c,am) + tsul(m,am) <=> tsul(c,am) + fum(m,am)	(HGNC:10980)	-1000	1000	0	Transport, mitochondrial macrophage	-1000	1000
FUMmam	fumarase, mitochondrial	fum(m,am) + h2o(m,am) <=> mal-L(m,am)	(HGNC:3700)	-1000	1000	0	Citric acid cycle macrophage	-1000	1000
FUMtmam	fumarate transport, mitochondrial	fum(c,am) + pi(m,am) <=> pi(c,am) + fum(m,am)	(HGNC:10980)	-1000	1000	0	Transport, mitochondrial macrophage	-1000	1000
FUT11gam	Galactoside 2-alpha-L-fucosyltransferase 1	galgbside(hs(g,am) + gdpfuc(g,am) -> fucgalgbside(hs(g,am) + gdp(g,am) + h(g,am)	(HGNC:4012)	0	1000	0	Sphingolipid metabolism macrophage	0	0
FUT12gam	Galactoside 2-alpha-L-fucosyltransferase 1	galacglcgalgluside(hs(g,am) + gdpfuc(g,am) -> fucgalacglcgalgluside(hs(g,am) + gdp(g,am) + h(g,am)	(HGNC:4012)	0	1000	0	Blood group synthesis macrophage	0	0
FUT14gam	Galactoside 2-alpha-L-fucosyltransferase 1	gal14acglcgalgluside(hs(g,am) + gdpfuc(g,am) -> fuc12gal14acglcgalgluside(hs(g,am) + gdp(g,am) + h(g,am)	(HGNC:4012)	0	1000	0	Blood group synthesis macrophage	0	0
FUT15gam	Galactoside 2-alpha-L-fucosyltransferase 1	galacgalfuc12gal14acglcgalgluside(hs(g,am) + gdpfuc(g,am) -> fucgalacgalfuc12gal14acglcgalgluside(hs(g,am) + gdp(g,am) + h(g,am)	(HGNC:4012)	0	1000	0	Blood group synthesis macrophage	0	0
FUT16gam	Galactoside 2-alpha-L-fucosyltransferase 1	galacglcgal14acglcgalgluside(hs(g,am) + gdpfuc(g,am) -> fucgalacglcgal14acglcgalgluside(hs(g,am) + gdp(g,am) + h(g,am)	(HGNC:4012)	0	1000	0	Blood group synthesis macrophage	0	0
FUT17gam	Galactoside 2-alpha-L-fucosyltransferase 1	galacgalfucgalacglcgal14acglcgalgluside(hs(g,am) + gdpfuc(g,am) -> fucgalacgalfucgalacglcgal14acglcgalgluside(hs(g,am) + gdp(g,am) + h(g,am)	(HGNC:4012)	0	1000	0	Blood group synthesis macrophage	0	0
FUT18gam	Galactoside 2-alpha-L-fucosyltransferase 1	galacglcgalacglcgal14acglcgalgluside(hs(g,am) + 2 gdpfuc(g,am) -> fucfucgalacglcgalacglcgal14acglcgalgluside(hs(g,am) + 2 gdp(g,am) + 2 h(g,am)	(HGNC:4012)	0	1000	0	Blood group synthesis macrophage	0	0
FUT31gam	fucosyltransferase 3 (galactoside 3(4)-L-fucosyltransferase, Lewis blood group included) 1	galacglcgalgluside(hs(g,am) + gdpfuc(g,am) -> fuc14galacglcgalgluside(hs(g,am) + gdp(g,am) + h(g,am)	(HGNC:4014)	0	1000	0	Blood group synthesis macrophage	0	0
FUT32gam	fucosyltransferase 3 (galactoside 3(4)-L-fucosyltransferase, Lewis blood group included) 1	acngalacglcgalgluside(hs(g,am) + gdpfuc(g,am) -> fucacngalacglcgalgluside(hs(g,am) + gdp(g,am) + h(g,am)	(HGNC:4014)	0	1000	0	Blood group synthesis macrophage	0	0
FUT33gam	fucosyltransferase 3 (galactoside 3(4)-L-fucosyltransferase, Lewis blood group included) 1	acgalfucgalacglcgalgluside(hs(g,am) + gdpfuc(g,am) -> fucacgalfucgalacglcgalgluside(hs(g,am) + gdp(g,am) + h(g,am)	(HGNC:4014)	0	1000	0	Blood group synthesis macrophage	0	0
FUT34gam	fucosyltransferase 3 (galactoside 3(4)-L-fucosyltransferase, Lewis blood group included) 1	fucgalacglcgalgluside(hs(g,am) + gdpfuc(g,am) -> fucfucgalacglcgalgluside(hs(g,am) + gdp(g,am) + h(g,am)	(HGNC:4014)	0	1000	0	Blood group synthesis macrophage	0	0
FUT35gam	fucosyltransferase 3 (galactoside 3(4)-L-fucosyltransferase, Lewis blood group included) 1	galfucgalacglcgalgluside(hs(g,am) + gdpfuc(g,am) -> fucgalfucgalacglcgalgluside(hs(g,am) + gdp(g,am) + h(g,am)	(HGNC:4014)	0	1000	0	Blood group synthesis macrophage	0	0
FUT910gam	Alpha-(1,3)-fucosyltransferase	fucgalacglc13galacglcgal14acglcgalgluside(hs(g,am) + gdpfuc(g,am) -> fucfucgalacglc13galacglcgal14acglcgalgluside(hs(g,am) + gdp(g,am) + h(g,am)	(HGNC:4020)	0	1000	0	Blood group synthesis macrophage	0	0
FUT911gam	Alpha-(1,3)-fucosyltransferase	fucfucgalacglc13galacglcgal14acglcgalgluside(hs(g,am) + gdpfuc(g,am) -> fucfucfucgalacglc13galacglcgal14acglcgalgluside(hs(g,am) + gdp(g,am) + h(g,am)	(HGNC:4020)	0	1000	0	Blood group synthesis macrophage	0	0
FUT91gam	Alpha-(1,3)-fucosyltransferase	gal14acglcgalgluside(hs(g,am) + gdpfuc(g,am) -> fucgal14acglcgalgluside(hs(g,am) + gdp(g,am) + h(g,am)	(HGNC:4020)	0	1000	0	Blood group synthesis macrophage	0	0
FUT92gam	Alpha-(1,3)-fucosyltransferase	acngal14acglcgalgluside(hs(g,am) + gdpfuc(g,am) -> fucacngal14acglcgalgluside(hs(g,am) + gdp(g,am) + h(g,am)	(HGNC:4020)	0	1000	0	Blood group synthesis macrophage	0	0
FUT93gam	Alpha-(1,3)-fucosyltransferase	fuc12gal14acglcgalgluside(hs(g,am) + gdpfuc(g,am) -> fucfuc12gal14acglcgalgluside(hs(g,am) + gdp(g,am) + h(g,am)	(HGNC:4020)	0	1000	0	Blood group synthesis macrophage	0	0
FUT94gam	Alpha-(1,3)-fucosyltransferase	fucgalacglcgal14acglcgalgluside(hs(g,am) + gdpfuc(g,am) -> fucfucgalacglcgal14acglcgalgluside(hs(g,am) + gdp(g,am) + h(g,am)	(HGNC:4020)	0	1000	0	Blood group synthesis macrophage	0	0
FUT95gam	Alpha-(1,3)-fucosyltransferase	fucfucgalacglcgal14acglcgalgluside(hs(g,am) + gdpfuc(g,am) -> fucfucfucgalacglcgal14acglcgalgluside(hs(g,am) + gdp(g,am) + h(g,am)	(HGNC:4020)	0	1000	0	Blood group synthesis macrophage	0	0
FUT96gam	Alpha-(1,3)-fucosyltransferase	galacglcgal14acglcgalgluside(hs(g,am) + gdpfuc(g,am) -> fuc132galacglcgal14acglcgalgluside(hs(g,am) + gdp(g,am) + h(g,am)	(HGNC:4020)	0	1000	0	Blood group synthesis macrophage	0	0
FUT97gam	Alpha-(1,3)-fucosyltransferase	fuc132galacglcgal14acglcgalgluside(hs(g,am) + gdpfuc(g,am) -> fucfuc132galacglcgal14acglcgalgluside(hs(g,am) + gdp(g,am) + h(g,am)	(HGNC:4020)	0	1000	0	Blood group synthesis macrophage	0	0
FUT98gam	Alpha-(1,3)-fucosyltransferase	galacglcgal14acglcgalgluside(hs(g,am) + gdpfuc(g,am) -> fuc13galacglcgal14acglcgalgluside(hs(g,am) + gdp(g,am) + h(g,am)	(HGNC:4020)	0	1000	0	Blood group synthesis macrophage	0	0
FUT99gam	Alpha-(1,3)-fucosyltransferase	galacglc13galacglcgal14acglcgalgluside(hs(g,am) + gdpfuc(g,am) -> fucgalacglc13galacglcgal14acglcgalgluside(hs(g,am) + gdp(g,am) + h(g,am)	(HGNC:4020)	0	1000	0	Blood group synthesis macrophage	0	0
G12MT1_Lam	0	gdpmann(c,am) + 0.1 m2mpdol(L(c,am) -> gdp(c,am) + h(c,am) + 0.1 m3mpdol(L(c,am)	0	0	1000	0	macrophage	0	111.111
G12MT1_Uam	Glycolipid 1,2-alpha-D-mannosyltransferase (uterus)	gdpmann(c,am) + 0.1 m2mpdol(U(c,am) -> gdp(c,am) + h(c,am) + 0.1 m3mpdol(U(c,am)	0	0	1000	0	N-glycan synthesis macrophage	0	111.111
G12MT2_Lam	0	gdpmann(c,am) + 0.1 m3mpdol(L(c,am) -> gdp(c,am) + h(c,am) + 0.1 m4mpdol(L(c,am)	0	0	1000	0	macrophage	0	111.111
G12MT2_Uam	Glycolipid 1,2-alpha-D-mannosyltransferase (uterus)	gdpmann(c,am) + 0.1 m3mpdol(U(c,am) -> gdp(c,am) + h(c,am) + 0.1 m4mpdol(U(c,am)	0	0	1000	0	N-glycan synthesis macrophage	0	111.111
G13MT_Lam	0	gdpmann(c,am) + 0.1 mpdol(L(c,am) -> gdp(c,am) + h(c,am) + 0.1 m1mpdol(L(c,am)	(HGNC:23159) or (HGNC:23159)	0	1000	0	macrophage	0	111.111
G13MT_Uam	Glycolipid 1,3-alpha-D-mannosyltransferase (uterus)	gdpmann(c,am) + 0.1 mpdol(U(c,am) -> gdp(c,am) + h(c,am) + 0.1 m1mpdol(U(c,am)	(HGNC:23159) or (HGNC:23159)	0	1000	0	N-glycan synthesis macrophage	0	111.111
G14T10gam	beta-N-acetylglucosaminylglycopeptide beta-1,4-galactosyltransferase, Golgi	ksi(pre14(g,am) + udpgal(g,am) -> h(g,am) + ksi(pre15(g,am) + udp(g,am)	(HGNC:924) or (HGNC:925) or (HGNC:926) or (HGNC:928)	0	1000	0	Keratan sulfate synthesis macrophage	0	14.2857
G14T11gam	beta-N-acetylglucosaminylglycopeptide beta-1,4-galactosyltransferase, Golgi	ksi(pre17(g,am) + udpgal(g,am) -> h(g,am) + ksi(pre18(g,am) + udp(g,am)	(HGNC:924) or (HGNC:925) or (HGNC:926) or (HGNC:928)	0	1000	0	Keratan sulfate synthesis macrophage	0	14.2857
G14T12gam	beta-N-acetylglucosaminylglycopeptide beta-1,4-galactosyltransferase, Golgi	ksi(pre20(g,am) + udpgal(g,am) -> h(g,am) + ksi(pre21(g,am) + udp(g,am)	(HGNC:924) or (HGNC:925) or (HGNC:926) or (HGNC:928)	0	1000	0	Keratan sulfate synthesis macrophage	0	14.2857
G14T13gam	beta-N-acetylglucosaminylglycopeptide beta-1,4-galactosyltransferase, Golgi	ksi(pre23(g,am) + udpgal(g,am) -> h(g,am) + ksi(pre24(g,am) + udp(g,am)	(HGNC:924) or (HGNC:925) or (HGNC:926) or (HGNC:928)	0	1000	0	Keratan sulfate synthesis macrophage	0	14.2857
G14T14gam	beta-N-acetylglucosaminylglycopeptide beta-1,4-galactosyltransferase, Golgi	ksi(pre26(g,am) + udpgal(g,am) -> h(g,am) + ksi(pre27(g,am) + udp(g,am)	(HGNC:924) or (HGNC:925) or (HGNC:926) or (HGNC:928)	0	1000	0	Keratan sulfate synthesis macrophage	0	14.2857
G14T15gam	beta-N-acetylglucosaminylglycopeptide beta-1,4-galactosyltransferase, Golgi	ksi(pre29(g,am) + udpgal(g,am) -> h(g,am) + ksi(pre30(g,am) + udp(g,am)	(HGNC:924) or (HGNC:925) or (HGNC:926) or (HGNC:928)	0	1000	0	Keratan sulfate synthesis macrophage	0	14.2857
G14T16gam	beta-N-acetylglucosaminylglycopeptide beta-1,4-galactosyltransferase, Golgi	ksi(pre32(g,am) + udpgal(g,am) -> h(g,am) + ksi(pre33(g,am) + udp(g,am)	(HGNC:924) or (HGNC:925) or (HGNC:926) or (HGNC:928)	0	1000	0	Keratan sulfate synthesis macrophage	0	14.2857
G14T17gam	beta-N-acetylglucosaminylglycopeptide beta-1,4-galactosyltransferase, Golgi	ksi(pre35(g,am) + udpgal(g,am) -> h(g,am) + ksi(pre36(g,am) + udp(g,am)	(HGNC:924) or (HGNC:925) or (HGNC:926) or (HGNC:928)	0	1000	0	Keratan sulfate synthesis macrophage	0	14.2857
G14T18gam	beta-N-acetylglucosaminylglycopeptide beta-1,4-galactosyltransferase, Golgi	core4(g,am) + 2 udpgal(g,am) -> 2 h(g,am) + ksii(core4(pre1(g,am) + 2 udp(g,am)	(HGNC:924) or (HGNC:925) or (HGNC:926) or (HGNC:928)	0	1000	0	Keratan sulfate synthesis macrophage	0	0
G14T19gam	beta-N-acetylglucosaminylglycopeptide beta-1,4-galactosyltransferase, Golgi	ksii(core4(pre3(g,am) + udpgal(g,am) -> h(g,am) + ksii(core4(pre4(g,am) + udp(g,am)	(HGNC:924) or (HGNC:925) or (HGNC:926) or (HGNC:928)	0	1000	0	Keratan sulfate synthesis macrophage	0	0
G14T20gam	beta-N-acetylglucosaminylglycopeptide beta-1,4-galactosyltransferase, Golgi	ksii(core4(pre6(g,am) + udpgal(g,am) -> h(g,am) + ksii(core4(pre7(g,am) + udp(g,am)	(HGNC:924) or (HGNC:925) or (HGNC:926) or (HGNC:928)	0	1000	0	Keratan sulfate synthesis macrophage	0	0
G14T21gam	beta-N-acetylglucosaminylglycopeptide beta-1,4-galactosyltransferase, Golgi	ksii(core4(pre9(g,am) + udpgal(g,am) -> h(g,am) + ksii(core4(pre10(g,am) + udp(g,am)	(HGNC:924) or (HGNC:925) or (HGNC:926) or (HGNC:928)	0	1000	0	Keratan sulfate synthesis macrophage	0	0
G14T2gam	beta-N-acetylglucosaminylglycopeptide beta-1,4-galactosyltransferase, Golgi	ksii(core2(pre1(g,am) + udpgal(g,am) -> h(g,am) + ksii(core2(pre2(g,am) + udp(g,am)	(HGNC:924) or (HGNC:925) or (HGNC:926) or (HGNC:928)	0	1000	0	Keratan sulfate synthesis macrophage	0	41.6667
G14T3gam	beta-N-acetylglucosaminylglycopeptide beta-1,4-galactosyltransferase, Golgi	ksii(core2(pre3(g,am) + udpgal(g,am) -> h(g,am) + ksii(core2(pre4(g,am) + udp(g,am)	(HGNC:924) or (HGNC:925) or (HGNC:926) or (HGNC:928)	0	1000	0	Keratan sulfate synthesis macrophage	0	41.6667
G14T4gam	beta-N-acetylglucosaminylglycopeptide beta-1,4-galactosyltransferase, Golgi	ksii(core2(pre6(g,am) + udpgal(g,am) -> h(g,am) + ksii(core2(pre7(g,am) + udp(g,am)	(HGNC:924) or (HGNC:925) or (HGNC:926) or (HGNC:928)	0	1000	0	Keratan sulfate synthesis macrophage	0	41.6667
G14T5gam	beta-N-acetylglucosaminylglycopeptide beta-1,4-galactosyltransferase, Golgi	ksii(core2(pre9(g,am) + udpgal(g,am) -> h(g,am) + ksii(core2(pre10(g,am) + udp(g,am)	(HGNC:924) or (HGNC:925) or (HGNC:926) or (HGNC:928)	0	1000	0	Keratan sulfate synthesis macrophage	0	41.6667
G14T6gam	beta-N-acetylglucosaminylglycopeptide beta-1,4-galactosyltransferase, Golgi	ksi(pre2(g,am) + udpgal(g,am) -> h(g,am) + ksi(pre3(g,am) + udp(g,am)	(HGNC:924) or (HGNC:925) or (HGNC:926) or (HGNC:928)	0	1000	0	Keratan sulfate synthesis macrophage	0	14.2857
G14T7gam	beta-N-acetylglucosaminylglycopeptide beta-1,4-galactosyltransferase, Golgi	ksi(pre5(g,am) + udpgal(g,am) -> h(g,am) + ksi(pre6(g,am) + udp(g,am)	(HGNC:924) or (HGNC:925) or (HGNC:926) or (HGNC:928)	0	1000	0	Keratan sulfate synthesis macrophage	0	14.2857
G14T8gam	beta-N-acetylglucosaminylglycopeptide beta-1,4-galactosyltransferase, Golgi	ksi(pre8(g,am) + udpgal(g,am) -> h(g,am) + ksi(pre9(g,am) + udp(g,am)	(HGNC:924) or (HGNC:925) or (HGNC:926) or (HGNC:928)	0	1000	0	Keratan sulfate synthesis macrophage	0	14.2857
G14T9gam	beta-N-acetylglucosaminylglycopeptide beta-1,4-galactosyltransferase, Golgi	ksi(pre11(g,am) + udpgal(g,am) -> h(g,am) + ksi(pre12(g,am) + udp(g,am)	(HGNC:924) or (HGNC:925) or (HGNC:926) or (HGNC:928)	0	1000	0	Keratan sulfate synthesis macrophage	0	14.2857
G14Tgam	beta-N-acetylglucosaminylglycopeptide beta-1,4-galactosyltransferase	fn2m2masn(g,am) + 2 udpgal(g,am) -> 2 h(g,am) + l2fn2m2masn(g,am) + 2 udp(g,am)	(HGNC:924) or (HGNC:925) or (HGNC:926) or (HGNC:928)	0	1000	0	N-glycan synthesis macrophage	0	90.9091
G16MT_Lam	0	gdpmann(c,am) + 0.1 m1mpdol(L(c,am) -> gdp(c,am) + h(c,am) + 0.1 m2mpdol(L(c,am)	0	0	1000	0	macrophage	0	111.111
G16MT_Uam	Glycolipid 1,6-alpha-D-mannosyltransferase (uterus)	gdpmann(c,am) + 0.1 m1mpdol(U(c,am) -> gdp(c,am) + h(c,am) + 0.1 m2mpdol(U(c,am)	0	0	1000	0	N-glycan synthesis macrophage	0	111.111
G1M6MASNB1tergam	g1m6masnB1 endoplasmic reticulum to Golgi transport	g1m6masnB1(r,am) -> g1m6masnB1(g,am)	0	0	1000	0	N-glycan synthesis macrophage	0	0
G1M7MASNBtergam	g1m7masnC endoplasmic reticulum to Golgi transport	g1m7masnB(r,am) -> g1m7masnB(g,am)	0	0	1000	0	N-glycan synthesis macrophage	0	0
G1M7MASNCtergam	g1m7masnC endoplasmic reticulum to Golgi transport	g1m7masnC(r,am) -> g1m7masnC(g,am)	0	0	1000	0	N-glycan synthesis macrophage	0	0
G1M8MASNtergam	g1m8masn transport from endoplasmic reticulum to Golgi apparatus	g1m8masn(r,am) -> g1m8masn(g,am)	0	0	1000	0	N-glycan synthesis macrophage	0	0
G2M8MASNtergam	g2m8masn transport from endoplasmic reticulum to Golgi apparatus	g2m8masn(r,am) -> g2m8masn(g,am)	0	0	1000	0	N-glycan synthesis macrophage	0	0
G3M8MASNtergam	g3m8masn transport from endoplasmic reticulum to Golgi apparatus	g3m8masn(r,am) -> g3m8masn(g,am)	0	0	1000	0	N-glycan synthesis macrophage	0	0
G3PD1am	glycerol-3-phosphate dehydrogenase (NAD)	glyc3p(c,am) + nad(c,am) <=> dhap(c,am) + h(c,am) + nadh(c,am)	(HGNC:4455)	-1000	1000	0	Glycerophospholipid metabolism macrophage	-1000	1000
G3PD2mam	glycerol-3-phosphate dehydrogenase (FAD), mitochondrial	glyc3p(c,am) + fad(m,am) -> dhap(c,am) + fadh2(m,am)	(HGNC:4456)	0	1000	0	Glycolysis/gluconeogenesis macrophage	0	1000
G5SADrmam	L-glutamate 5-semialdehyde dehydratase, reversible, mitochondrial	glu5sa(m,am) <=> 1pyr5c(m,am) + h(m,am) + h2o(m,am)	0	-1000	1000	0	Arginine and Proline Metabolism macrophage	0	1000
G5SADsam	0	glu5sa(c,am) -> 1pyr5c(c,am) + h(c,am) + h2o(c,am)	0	0	1000	0	macrophage	0	0
G5SDymam	glutamate-5-semialdehyde dehydrogenase (m)	glu5p(m,am) + h(m,am) + nadph(m,am) -> glu5sa(m,am) + nadp(m,am) + pi(m,am)	(HGNC:9722)	0	1000	0	Urea cycle macrophage	0	1000
G6PDAam	glucosamine-6-phosphate deaminase	gam6p(c,am) + h2o(c,am) -> f6p(c,am) + nh4(c,am)	(HGNC:21526) or (HGNC:4417)	0	1000	0	Aminosugar metabolism macrophage	0	1000
G6PDH1reram	glucose-6-phosphate dehydrogenase, endoplasmic reticulum	g6p(r,am) + nad(r,am) -> 6pgl(r,am) + h(r,am) + nadh(r,am)	(HGNC:4795)	-1000	1000	0	Pentose phosphate pathway macrophage	-1000	1000
G6PDH2ram	glucose 6-phosphate dehydrogenase	g6p(c,am) + nadp(c,am) <=> 6pgl(c,am) + h(c,am) + nadph(c,am)	(HGNC:4057)	-1000	1000	0	Pentose phosphate pathway macrophage	0	1.128
G6PDH2reram	glucose 6-phosphate dehydrogenase, endoplasmic reticulum	g6p(r,am) + nadp(r,am) <=> 6pgl(r,am) + h(r,am) + nadph(r,am)	(HGNC:4057) or (HGNC:4795)	-1000	1000	0	Pentose phosphate pathway macrophage	-1000	1000
G6PPeram	glucose-6-phosphate phosphatase, edoplasmic reticular	g6p(r,am) + h2o(r,am) -> glc-D(r,am) + pi(r,am)	(HGNC:24861) or (HGNC:28906) or (HGNC:4056)	0	1000	0	Glycolysis/gluconeogenesis macrophage	0	1000
G6Pteram	glucose 6-phosphate endoplasmic reticular transport via diffusion	g6p(c,am) <=> g6p(r,am)	(HGNC:4061)	-1000	1000	0	Transport, endoplasmic reticular macrophage	0	1000
GABAVESSECam	GABA secretion via secretory vesicle (ATP driven)	3 4abut(c,am) + atp(c,am) + h2o(c,am) -> adp(c,am) + h(c,am) + pi(c,am) + 3 4abut[e]	(HGNC:11018)	0	1000	0	Transport, extracellular macrophage	0	1000
GACMTRcam	guanidinoacetate N-methyltransferase (c)	amet(c,am) + gudac(c,am) <=> ahcys(c,am) + creat(c,am) + h(c,am)	(HGNC:4136)	-1000	1000	0	Urea cycle macrophage	-1000	1000
GACPAILteram	glucosaminyl-acylphosphatidylinositol ER flippase	gacpail(hs(c,am) -> gacpail(hs(r,am)	0	0	1000	0	Transport, endoplasmic reticular macrophage	0	0
GALACGLCGALGBSIDEteam	galacglcgalgbside hs transport	galacglcgalgbside(hs(c,am) <=> galacglcgalgbside(hs[e])	0	-1000	1000	0	Transport, extracellular macrophage	0	0
GALASE10lyam	beta-galactosidase, lysosomal	h2o(l,am) + ksi(deg26(l,am) -> gal(l,am) + ksi(deg27(l,am)	((HGNC:4122) and (HGNC:4298) and (HGNC:7758) and (HGNC:9251)) or ((HGNC:4298) and (HGNC:9251))	0	1000	0	Keratan sulfate degradation macrophage	0	0
GALASE11lyam	beta-galactosidase, lysosomal	h2o(l,am) + ksi(deg29(l,am) -> gal(l,am) + ksi(deg30(l,am)	((HGNC:4122) and (HGNC:4298) and (HGNC:7758) and (HGNC:9251)) or ((HGNC:4298) and (HGNC:9251))	0	1000	0	Keratan sulfate degradation macrophage	0	0
GALASE12lyam	beta-galactosidase, lysosomal	h2o(l,am) + ksi(deg32(l,am) -> gal(l,am) + ksi(deg33(l,am)	((HGNC:4122) and (HGNC:4298) and (HGNC:7758) and (HGNC:9251)) or ((HGNC:4298) and (HGNC:9251))	0	1000	0	Keratan sulfate degradation macrophage	0	0
GALASE13lyam	beta-galactosidase, lysosomal	h2o(l,am) + ksi(deg35(l,am) -> gal(l,am) + ksi(deg36(l,am)	((HGNC:4122) and (HGNC:4298) and (HGNC:7758) and (HGNC:9251)) or ((HGNC:4298) and (HGNC:9251))	0	1000	0	Keratan sulfate degradation macrophage	0	0
GALASE14lyam	beta-galactosidase, lysosomal	h2o(l,am) + ksi(deg38(l,am) -> gal(l,am) + ksi(deg39(l,am)	((HGNC:4122) and (HGNC:4298) and (HGNC:7758) and (HGNC:9251)) or ((HGNC:4298) and (HGNC:9251))	0	1000	0	Keratan sulfate degradation macrophage	0	0
GALASE15lyam	beta-galactosidase, lysosomal	h2o(l,am) + ksi(deg40(l,am) -> gal(l,am) + ksi(deg41(l,am)	((HGNC:4122) and (HGNC:4298) and (HGNC:7758) and (HGNC:9251)) or ((HGNC:4298) and (HGNC:9251))	0	1000	0	Keratan sulfate degradation macrophage	0	0
GALASE16lyam	beta-galactosidase, lysosomal	2 h2o(l,am) + ksii(core2(deg2(l,am) -> 2 gal(l,am) + ksii(core2(deg3(l,am)	((HGNC:4122) and (HGNC:4298) and (HGNC:7758) and (HGNC:9251)) or ((HGNC:4298) and (HGNC:9251))	0	1000	0	Keratan sulfate degradation macrophage	0	200
GALASE17lyam	beta-galactosidase, lysosomal	h2o(l,am) + ksii(core2(deg5(l,am) -> gal(l,am) + ksii(core2(deg6(l,am)	((HGNC:4122) and (HGNC:4298) and (HGNC:7758) and (HGNC:9251)) or ((HGNC:4298) and (HGNC:9251))	0	1000	0	Keratan sulfate degradation macrophage	0	200
GALASE18lyam	beta-galactosidase, lysosomal	h2o(l,am) + ksii(core2(deg8(l,am) -> gal(l,am) + ksii(core2(deg9(l,am)	((HGNC:4122) and (HGNC:4298) and (HGNC:7758) and (HGNC:9251)) or ((HGNC:4298) and (HGNC:9251))	0	1000	0	Keratan sulfate degradation macrophage	0	200
GALASE19lyam	beta-galactosidase, lysosomal	f1a(l,am) + h2o(l,am) -> core6(l,am) + gal(l,am)	((HGNC:4122) and (HGNC:4298) and (HGNC:7758) and (HGNC:9251)) or ((HGNC:4298) and (HGNC:9251))	0	1000	0	Keratan sulfate degradation macrophage	0	200
GALASE1lyam	beta-galactosidase, lysosomal	2 h2o(l,am) + l2n2m2mn(l,am) -> 2 gal(l,am) + n2m2mn(l,am)	((HGNC:4122) and (HGNC:4298) and (HGNC:7758) and (HGNC:9251)) or ((HGNC:4298) and (HGNC:9251))	0	1000	0	N-glycan degradation macrophage	0	0
GALASE20lyam	beta-galactosidase, lysosomal	2 h2o(l,am) + ksii(core4(deg2(l,am) -> 2 gal(l,am) + ksii(core4(deg3(l,am)	((HGNC:4122) and (HGNC:4298) and (HGNC:7758) and (HGNC:9251)) or ((HGNC:4298) and (HGNC:9251))	0	1000	0	Keratan sulfate degradation macrophage	0	166.667
GALASE3lyam	beta-galactosidase, lysosomal	2 h2o(l,am) + ksi(deg5(l,am) -> 2 gal(l,am) + ksi(deg6(l,am)	((HGNC:4122) and (HGNC:4298) and (HGNC:7758) and (HGNC:9251)) or ((HGNC:4298) and (HGNC:9251))	0	1000	0	Keratan sulfate degradation macrophage	0	0
GALASE4lyam	beta-galactosidase, lysosomal	h2o(l,am) + ksi(deg8(l,am) -> gal(l,am) + ksi(deg9(l,am)	((HGNC:4122) and (HGNC:4298) and (HGNC:7758) and (HGNC:9251)) or ((HGNC:4298) and (HGNC:9251))	0	1000	0	Keratan sulfate degradation macrophage	0	0
GALASE5lyam	beta-galactosidase, lysosomal	h2o(l,am) + ksi(deg11(l,am) -> gal(l,am) + ksi(deg12(l,am)	((HGNC:4122) and (HGNC:4298) and (HGNC:7758) and (HGNC:9251)) or ((HGNC:4298) and (HGNC:9251))	0	1000	0	Keratan sulfate degradation macrophage	0	0
GALASE6lyam	beta-galactosidase, lysosomal	h2o(l,am) + ksi(deg14(l,am) -> gal(l,am) + ksi(deg15(l,am)	((HGNC:4122) and (HGNC:4298) and (HGNC:7758) and (HGNC:9251)) or ((HGNC:4298) and (HGNC:9251))	0	1000	0	Keratan sulfate degradation macrophage	0	0
GALASE7lyam	beta-galactosidase, lysosomal	h2o(l,am) + ksi(deg17(l,am) -> gal(l,am) + ksi(deg18(l,am)	((HGNC:4122) and (HGNC:4298) and (HGNC:7758) and (HGNC:9251)) or ((HGNC:4298) and (HGNC:9251))	0	1000	0	Keratan sulfate degradation macrophage	0	0
GALASE8lyam	beta-galactosidase, lysosomal	h2o(l,am) + ksi(deg20(l,am) -> gal(l,am) + ksi(deg21(l,am)	((HGNC:4122) and (HGNC:4298) and (HGNC:7758) and (HGNC:9251)) or ((HGNC:4298) and (HGNC:9251))	0	1000	0	Keratan sulfate degradation macrophage	0	0
GALASE9lyam	beta-galactosidase, lysosomal	h2o(l,am) + ksi(deg23(l,am) -> gal(l,am) + ksi(deg24(l,am)	((HGNC:4122) and (HGNC:4298) and (HGNC:7758) and (HGNC:9251)) or ((HGNC:4298) and (HGNC:9251))	0	1000	0	Keratan sulfate degradation macrophage	0	0
GALCam	Galactocerebrosidase	galside(hs(l,am) + h2o(l,am) -> crm(hs(l,am) + gal(l,am)	(HGNC:4115)	0	1000	0	Sphingolipid metabolism macrophage	0	0
GALFUC12GAL14ACGLCGALGLUSIDEteam	blood group intracellular transport	galfuc12gal14acglcgalgluside(hs[e]) <=> galfuc12gal14acglcgalgluside(hs(c,am)	0	-1000	1000	0	Transport, extracellular macrophage	0	0
GALFUC12GAL14ACGLCGALGLUSIDEtgam	blood group intracellular transport	galfuc12gal14acglcgalgluside(hs(g,am) <=> galfuc12gal14acglcgalgluside(hs(c,am)	0	-1000	1000	0	Transport, golgi apparatus macrophage	0	0
GALFUCGALACGLCGAL14ACGLCGALGLUSIDEteam	blood group intracellular transport	galfucgalacglcgal14acglcgalgluside(hs[e]) <=> galfucgalacglcgal14acglcgalgluside(hs(c,am)	0	-1000	1000	0	Transport, extracellular macrophage	0	0
GALFUCGALACGLCGAL14ACGLCGALGLUSIDEtgam	blood group intracellular transport	galfucgalacglcgal14acglcgalgluside(hs(g,am) <=> galfucgalacglcgal14acglcgalgluside(hs(c,am)	0	-1000	1000	0	Transport, golgi apparatus macrophage	0	0
GALGALFUCFUCGALACGLCGALACGLCGAL14ACGLCGALGLUSIDEteam	blood group intracellular transport	galgalfucfucgalacglcgalacglcgal14acglcgalgluside(hs[e]) <=> galgalfucfucgalacglcgalacglcgal14acglcgalgluside(hs(c,am)	0	-1000	1000	0	Transport, extracellular macrophage	0	0
GALGALFUCFUCGALACGLCGALACGLCGAL14ACGLCGALGLUSIDEtgam	blood group intracellular transport	galgalfucfucgalacglcgalacglcgal14acglcgalgluside(hs(g,am) <=> galgalfucfucgalacglcgalacglcgal14acglcgalgluside(hs(c,am)	0	-1000	1000	0	Transport, golgi apparatus macrophage	0	0
GALGALGALTHCRMteam	galgalgalthcrm hs transport	galgalgalthcrm(hs(c,am) <=> galgalgalthcrm(hs[e])	0	-1000	1000	0	Transport, extracellular macrophage	0	0
GALGLUSIDEtgam	galgluside hs intracellular transport	galgluside(hs(c,am) <=> galgluside(hs(g,am)	0	-1000	1000	0	Transport, golgi apparatus macrophage	-1.37641e-29	1.87677e-30
GALGLUSIDEtlam	galgluside hs intracellular transport	galgluside(hs(c,am) <=> galgluside(hs(l,am)	0	-1000	1000	0	Transport, lysosomal macrophage	-1.87677e-30	1.37641e-29
GALKam	galactokinase	atp(c,am) + gal(c,am) -> adp(c,am) + gal1p(c,am) + h(c,am)	(HGNC:4118) or (HGNC:4119)	0	1000	0	Galactose metabolism macrophage	0	1000
GALNACT1gam	UDPGal-chondroitin acetylgalactosaminyltransferase I, Golgi	cs,hs(linkage(g,am) + udpacgal(g,am) -> cs(pre(g,am) + h(g,am) + udp(g,am)	(HGNC:24290) or (HGNC:24292)	0	1000	0	Chondroitin synthesis macrophage	0	0
GALNACT2gam	uridine diphosphoacetylgalactosamine-chondroitin acetylgalactosaminyltransferase II, Golgi	cs(a,b(pre2(g,am) + uacgam(g,am) -> cs(a,b(pre3(g,am) + h(g,am) + udp(g,am)	((HGNC:17198) and (HGNC:24291)) or (HGNC:24290) or (HGNC:24292) or (HGNC:24293)	0	1000	0	Chondroitin synthesis macrophage	0	0
GALNACT3gam	uridine diphosphoacetylgalactosamine-chondroitin acetylgalactosaminyltransferase II, Golgi	cs(c(pre2(g,am) + uacgam(g,am) -> cs(c(pre3(g,am) + h(g,am) + udp(g,am)	((HGNC:17198) and (HGNC:24291)) or (HGNC:24290) or (HGNC:24292) or (HGNC:24293)	0	1000	0	Chondroitin synthesis macrophage	0	0
GALNACT4gam	uridine diphosphoacetylgalactosamine-chondroitin acetylgalactosaminyltransferase II, Golgi	cs(d(pre3(g,am) + uacgam(g,am) -> cs(d(pre4(g,am) + h(g,am) + udp(g,am)	((HGNC:17198) and (HGNC:24291)) or (HGNC:24290) or (HGNC:24292) or (HGNC:24293)	0	1000	0	Chondroitin synthesis macrophage	0	0
GALNACT5gam	uridine diphosphoacetylgalactosamine-chondroitin acetylgalactosaminyltransferase II, Golgi	cs(e(pre3(g,am) + uacgam(g,am) -> cs(e(pre4(g,am) + h(g,am) + udp(g,am)	((HGNC:17198) and (HGNC:24291)) or (HGNC:24290) or (HGNC:24292) or (HGNC:24293)	0	1000	0	Chondroitin synthesis macrophage	0	0
GALNTgam	GalNAc transferase, Golgi apparatus	Ser/Thr(g,am) + udpacgal(g,am) -> Tn(antigen(g,am) + h(g,am) + udp(g,am)	(HGNC:19873) or (HGNC:19875) or (HGNC:19877) or (HGNC:21531) or (HGNC:22946) or (HGNC:23242) or (HGNC:4123) or (HGNC:4124) or (HGNC:4125) or (HGNC:4126) or (HGNC:4127) or (HGNC:4128) or (HGNC:4129) or (HGNC:4130) or (HGNC:4131)	0	1000	0	O-glycan synthesis macrophage	0	200
GALORam	D-Galactose:NADP+ 1-oxidoreductase	gal(c,am) + h(c,am) + nadph(c,am) <=> galt(c,am) + nadp(c,am)	(HGNC:380) or (HGNC:381)	-1000	1000	0	Galactose metabolism macrophage	0	0
GALSIDEtlam	galactocerebroside intracellular transport	galside(hs(c,am) <=> galside(hs(l,am)	0	-1000	1000	0	Transport, lysosomal macrophage	0	0
GALTam	galactose-1-phosphate uridylyltransferase	gal1p(c,am) + h(c,am) + utp(c,am) <=> ppi(c,am) + udpgal(c,am)	(HGNC:4135)	-1000	1000	0	Galactose metabolism macrophage	-1000	1000
GALT2gam	UDP-D-galactose:galactosylxylose galactosyltransferase, Golgi apparatus	lxser(g,am) + udpgal(g,am) -> h(g,am) + l2xser(g,am) + udp(g,am)	(HGNC:17978)	0	1000	0	Chondroitin synthesis macrophage	0	0
GALTgam	UDP-D-galactose:D-xylose galactosyltransferase, Golgi apparatus	udpgal(g,am) + xser(g,am) -> h(g,am) + lxser(g,am) + udp(g,am)	(HGNC:930)	0	1000	0	Chondroitin synthesis macrophage	0	0
GALUam	UTP-glucose-1-phosphate uridylyltransferase	g1p(c,am) + h(c,am) + utp(c,am) <=> ppi(c,am) + udpg(c,am)	(HGNC:12527) or (HGNC:12527)	-1000	1000	0	Galactose metabolism macrophage	-1000	1000
GALt1ram	galactose transport (uniport)	gal[e] <=> gal(c,am)	(HGNC:11005) or (HGNC:11006) or (HGNC:11007) or (HGNC:13444) or (HGNC:13812)	-1000	1000	0	Transport, extracellular macrophage	-1000	1000
GALt2_2am	D-galactose transport via proton symport	gal[e] + 2 h[e] <=> gal(c,am) + 2 h(c,am)	(HGNC:11036)	-1000	1000	0	Transport, extracellular macrophage	-1000	1000
GALt4am	galactose transport via sodium symport	gal[e] + na1[e] <=> gal(c,am) + na1(c,am)	(HGNC:11037) or (HGNC:22146) or (HGNC:23155)	-1000	1000	0	Transport, extracellular macrophage	-1000	1000
GALt4_2am	0	gal[e] + 2 na1[e] <=> gal(c,am) + 2 na1(c,am)	0	-1000	1000	0	macrophage	-1000	1000
GALtlyam	galactose efflux from lysosome	gal(l,am) -> gal(c,am)	0	0	1000	0	Transport, lysosomal macrophage	0	1000
GAMYeam	0	glygn5[e] + h2o[e] -> Tyr-ggn[e] + malt[e]	(HGNC:7043)	0	1000	0	macrophage	0	1000
GAMt1ram	0	gam[e] <=> gam(c,am)	(HGNC:11005) or (HGNC:11009) or (HGNC:11006)	-1000	1000	0	macrophage	0	1000
GAO1am	Ganglioside O-acetylation	accoa(c,am) + gd3(hs(c,am) -> coa(c,am) + oagd3(hs(c,am)	(HGNC:95)	0	1000	0	Sphingolipid metabolism macrophage	0	0
GAO1gam	Ganglioside O-acetylation	accoa(g,am) + gd3(hs(g,am) -> coa(g,am) + oagd3(hs(g,am)	(HGNC:95)	0	1000	0	Sphingolipid metabolism macrophage	0	0
GAO2am	Ganglioside O-acetylation	accoa(c,am) + gt3(hs(c,am) -> coa(c,am) + oagt3(hs(c,am)	(HGNC:95)	0	1000	0	Sphingolipid metabolism macrophage	0	0
GAO2gam	Ganglioside O-acetylation	accoa(g,am) + gt3(hs(g,am) -> coa(g,am) + oagt3(hs(g,am)	(HGNC:95)	0	1000	0	Sphingolipid metabolism macrophage	0	4.20133e-29
GAPDam	glyceraldehyde-3-phosphate dehydrogenase	g3p(c,am) + nad(c,am) + pi(c,am) <=> 13dpg(c,am) + h(c,am) + nadh(c,am)	(HGNC:24864) or (HGNC:4141)	-1000	1000	0	Glycolysis/gluconeogenesis macrophage	-0.74556	1000
GARFTam	phosphoribosylglycinamide formyltransferase	10fthf(c,am) + gar(c,am) <=> fgam(c,am) + h(c,am) + thf(c,am)	(HGNC:4163)	-1000	1000	0	Purine synthesis macrophage	0	1000
GASNASE2lyam	glycosylasparaginase, lysosomal	h2o(l,am) + n2m2nmasn(l,am) -> Asn-X-Ser/Thr(l,am) + n2m2nm(l,am)	(HGNC:318)	0	1000	0	N-glycan degradation macrophage	0	200
GASNASE3lyam	glycosylasparaginase, lysosomal	h2o(l,am) + ksi(deg1(l,am) -> Asn-X-Ser/Thr(l,am) + ksi(deg2(l,am)	(HGNC:318)	0	1000	0	Keratan sulfate degradation macrophage	0	0
GASNASElyam	glycosylasparaginase, lysosomal	h2o(l,am) + s2l2n2m2masn(l,am) -> Asn-X-Ser/Thr(l,am) + s2l2n2m2m(l,am)	(HGNC:318)	0	1000	0	N-glycan degradation macrophage	0	0
GBAam	Glucosylceramidase	gluside(hs(c,am) + h2o(c,am) -> crm(hs(c,am) + glc-D(c,am)	(HGNC:4177)	0	1000	0	Sphingolipid metabolism macrophage	0	1000
GBAlam	Glucosylceramidase	gluside(hs(l,am) + h2o(l,am) -> crm(hs(l,am) + glc-D(l,am)	(HGNC:4177)	0	1000	0	Sphingolipid metabolism macrophage	0	1.09185e-29
GBGT1am	globoside alpha-1,3-N-acetylgalactosaminyltransferase 1	gbside(hs(g,am) + udpacgal(g,am) -> acgagbside(hs(g,am) + h(g,am) + udp(g,am)	(HGNC:20460)	0	1000	0	Sphingolipid metabolism macrophage	0	0
GBSIDEteam	globoside transport	gbside(hs(c,am) <=> gbside(hs[e])	0	-1000	1000	0	Transport, extracellular macrophage	0	-1.30974e-28
GBSIDEtlam	globoside intracellular transport	gbside(hs(c,am) <=> gbside(hs(l,am)	0	-1000	1000	0	Transport, lysosomal macrophage	1.30974e-28	0
GCALDDam	Glycolaldehyde dehydrogenase	gcald(c,am) + h2o(c,am) + nad(c,am) -> glyclt(c,am) + 2 h(c,am) + nadh(c,am)	(HGNC:15472) or (HGNC:402) or (HGNC:403) or (HGNC:405) or (HGNC:409) or (HGNC:410) or (HGNC:411) or (HGNC:412) or (HGNC:877)	0	1000	0	Glyoxylate and dicarboxylate metabolism macrophage	0	0
GCALDDmam	Glycolaldehyde dehydrogenase, mitochondrial	gcald(m,am) + h2o(m,am) + nad(m,am) -> glyclt(m,am) + 2 h(m,am) + nadh(m,am)	(HGNC:404) or (HGNC:406) or (HGNC:407) or (HGNC:408) or (HGNC:7179) or (HGNC:9722)	0	1000	0	Glyoxylate and dicarboxylate metabolism macrophage	0	0
GCC2amam	0	gly(m,am) + h(m,am) + lpam(m,am) <=> alpam(m,am) + co2(m,am)	(HGNC:473 and HGNC:2898 and HGNC:4313 and HGNC:4208)	-1000	1000	0	macrophage	0	1000
GCC2bimam	glycine-cleavage system (lipoamide) irreversible, mitochondrial	alpam(m,am) + thf(m,am) -> dhlam(m,am) + mlthf(m,am) + nh4(m,am)	(HGNC:2898) and (HGNC:4208) and (HGNC:4313) and (HGNC:473)	0	1000	0	Glycine, serine, alanine and threonine metabolism macrophage	0	1000
GCC2cmam	glycine-cleavage complex (lipoamide), mitochondrial	dhlam(m,am) + nad(m,am) <=> h(m,am) + lpam(m,am) + nadh(m,am)	(HGNC:2898) and (HGNC:4208) and (HGNC:4313) and (HGNC:473)	-1000	1000	0	Glycine, serine, alanine and threonine metabolism macrophage	0	1000
GCCamam	0	gly(m,am) + h(m,am) + lpro(m,am) <=> alpro(m,am) + co2(m,am)	(HGNC:473 and HGNC:2898 and HGNC:4313 and HGNC:4208)	-1000	1000	0	macrophage	0	1000
GCCbimam	glycine-cleavage complex (lipoylprotein) irreversible, mitochondrial	alpro(m,am) + thf(m,am) -> dhlpro(m,am) + mlthf(m,am) + nh4(m,am)	(HGNC:2898) and (HGNC:4208) and (HGNC:4313) and (HGNC:473)	0	1000	0	Glycine, serine, alanine and threonine metabolism macrophage	0	1000
GCCcmam	glycine-cleavage complex (lipoylprotein), mitochondrial	dhlpro(m,am) + nad(m,am) <=> h(m,am) + lpro(m,am) + nadh(m,am)	(HGNC:2898) and (HGNC:4208) and (HGNC:4313) and (HGNC:473)	-1000	1000	0	Glycine, serine, alanine and threonine metabolism macrophage	0	1000
GCHOLAtam	glycocholate transport via bicarbonate countertransport	hco3(c,am) + gchola[e] <=> gchola(c,am) + hco3[e]	(HGNC:10956) or (HGNC:10959) or (HGNC:10961)	-1000	1000	0	Transport, extracellular macrophage	-1000	1000
GCHOLAt2am	glycocholate transport via sodium cotransport	gchola[e] + 2 na1[e] -> gchola(c,am) + 2 na1(c,am)	(HGNC:10905) or (HGNC:10906)	0	1000	0	Transport, extracellular macrophage	0	1000
GCHOLAt3am	ABC bile acid transporter	atp(c,am) + gchola(c,am) + h2o(c,am) -> adp(c,am) + h(c,am) + pi(c,am) + gchola[e]	(HGNC:14639) or (HGNC:42) or (HGNC:54)	0	1000	0	Transport, extracellular macrophage	0	1000
GCHOLAteam	bile acid intracellular transport	gchola[e] <=> gchola(c,am)	0	-1000	1000	0	Transport, extracellular macrophage	-1000	1000
GCHOLAtxam	bile acid intracellular transport	gchola(x,am) <=> gchola(c,am)	0	-1000	1000	0	Transport, peroxisomal macrophage	0	0
GCNTgam	N-acetyllactosaminide beta-1,6-N-acetylglucosaminyl-transferase	galacglcgal14acglcgalgluside(hs(g,am) + uacgam(g,am) -> acglcgalacglcgal14acglcgalgluside(hs(g,am) + h(g,am) + udp(g,am)	(HGNC:4204)	0	1000	0	Blood group synthesis macrophage	0	0
GD1B2team	gd1b2 hs transport	gd1b2(hs(c,am) <=> gd1b2(hs[e])	0	-1000	1000	0	Transport, extracellular macrophage	0	0
GD1B2tgam	gd1b2 hs intracellular transport	gd1b2(hs(c,am) <=> gd1b2(hs(g,am)	0	-1000	1000	0	Transport, golgi apparatus macrophage	0	0
GD1Cteam	gd1c hs transport	gd1c(hs(c,am) <=> gd1c(hs[e])	0	-1000	1000	0	Transport, extracellular macrophage	0	0
GD1Ctgam	gd1c hs intracellular transport	gd1c(hs(c,am) <=> gd1c(hs(g,am)	0	-1000	1000	0	Transport, golgi apparatus macrophage	0	0
GDCHOLAteam	0	gdchola[e] <=> gdchola(c,am)	0	-1000	1000	0	macrophage	0	0
GDPFUCtgam	GDPFuc Golgi transport via CMP antiport	gdpfuc(c,am) + gmp(g,am) <=> gmp(c,am) + gdpfuc(g,am)	(HGNC:20197)	-1000	1000	0	Transport, golgi apparatus macrophage	3.73584e-28	90.9091
GDPtgam	GDP intracellular transport	gdp(c,am) <=> gdp(g,am)	0	-1000	1000	0	Transport, golgi apparatus macrophage	-90.9091	-3.73584e-28
GF6PTAam	glutamine-fructose-6-phosphate transaminase	f6p(c,am) + gln-L(c,am) -> gam6p(c,am) + glu-L(c,am)	(HGNC:4241) or (HGNC:4242)	0	1000	0	Aminosugar metabolism macrophage	0	1000
GFUCSam	GDP-L-fucose synthase	gdpddman(c,am) + h(c,am) + nadph(c,am) -> gdpfuc(c,am) + nadp(c,am)	(HGNC:12390)	0	1000	0	Fructose and mannose metabolism macrophage	0	90.9091
GGH_10FTHF5GLUeam	Gamma-glutamyl hydrolase (10FTHF5GLU), extracellular	10fthf5glu[e] + 4 h2o[e] -> 10fthf[e] + 4 glu-L[e]	(HGNC:4248)	0	1000	0	Folate metabolism macrophage	0	500
GGH_10FTHF5GLUlam	Gamma-glutamyl hydrolase (10FTHF5GLU), lysosomal	10fthf5glu(l,am) + 4 h2o(l,am) -> 10fthf(l,am) + 4 glu-L(l,am)	(HGNC:4248)	0	1000	0	Folate metabolism macrophage	0	250
GGH_10FTHF6GLUeam	Gamma-glutamyl hydrolase (10FTHF6GLU), extracellular	10fthf6glu[e] + h2o[e] -> 10fthf5glu[e] + glu-L[e]	(HGNC:4248)	0	1000	0	Folate metabolism macrophage	0	1000
GGH_10FTHF6GLUlam	Gamma-glutamyl hydrolase (10FTHF6GLU), lysosomal	10fthf6glu(l,am) + h2o(l,am) -> 10fthf5glu(l,am) + glu-L(l,am)	(HGNC:4248)	0	1000	0	Folate metabolism macrophage	0	200
GGH_10FTHF7GLUeam	Gamma-glutamyl hydrolase (10FTHF7GLU), extracellular	10fthf7glu[e] + h2o[e] -> 10fthf6glu[e] + glu-L[e]	(HGNC:4248)	0	1000	0	Folate metabolism macrophage	0	1000
GGH_10FTHF7GLUlam	Gamma-glutamyl hydrolase (10FTHF7GLU), lysosomal	10fthf7glu(l,am) + h2o(l,am) -> 10fthf6glu(l,am) + glu-L(l,am)	(HGNC:4248)	0	1000	0	Folate metabolism macrophage	0	166.667
GGH_5DHFeam	Gamma-glutamyl hydrolase (5DHF), extracellular	5dhf[e] + 4 h2o[e] -> dhf[e] + 4 glu-L[e]	(HGNC:4248)	0	1000	0	Folate metabolism macrophage	0	500
GGH_5DHFlam	Gamma-glutamyl hydrolase (5DHF), lysosomal	5dhf(l,am) + 4 h2o(l,am) -> dhf(l,am) + 4 glu-L(l,am)	(HGNC:4248)	0	1000	0	Folate metabolism macrophage	0	250
GGH_5THFeam	Gamma-glutamyl hydrolase (5THF), extracellular	5thf[e] + 4 h2o[e] -> 4 glu-L[e] + thf[e]	(HGNC:4248)	0	1000	0	Folate metabolism macrophage	0	500
GGH_5THFlam	Gamma-glutamyl hydrolase (5THF), lysosomal	5thf(l,am) + 4 h2o(l,am) -> 4 glu-L(l,am) + thf(l,am)	(HGNC:4248)	0	1000	0	Folate metabolism macrophage	0	250
GGH_6DHFeam	Gamma-glutamyl hydrolase (6DHF), extracellular	6dhf[e] + h2o[e] -> 5dhf[e] + glu-L[e]	(HGNC:4248)	0	1000	0	Folate metabolism macrophage	0	1000
GGH_6DHFlam	Gamma-glutamyl hydrolase (6DHF), lysosomal	6dhf(l,am) + h2o(l,am) -> 5dhf(l,am) + glu-L(l,am)	(HGNC:4248)	0	1000	0	Folate metabolism macrophage	0	200
GGH_6THFeam	Gamma-glutamyl hydrolase (6THF), extracellular	6thf[e] + h2o[e] -> 5thf[e] + glu-L[e]	(HGNC:4248)	0	1000	0	Folate metabolism macrophage	0	1000
GGH_6THFlam	Gamma-glutamyl hydrolase (6THF), lysosomal	6thf(l,am) + h2o(l,am) -> 5thf(l,am) + glu-L(l,am)	(HGNC:4248)	0	1000	0	Folate metabolism macrophage	0	200
GGH_7DHFeam	Gamma-glutamyl hydrolase (7DHF), extracellular	7dhf[e] + h2o[e] -> 6dhf[e] + glu-L[e]	(HGNC:4248)	0	1000	0	Folate metabolism macrophage	0	1000
GGH_7DHFlam	Gamma-glutamyl hydrolase (7DHF), lysosomal	7dhf(l,am) + h2o(l,am) -> 6dhf(l,am) + glu-L(l,am)	(HGNC:4248)	0	1000	0	Folate metabolism macrophage	0	166.667
GGH_7THFeam	Gamma-glutamyl hydrolase (7THF), extracellular	7thf[e] + h2o[e] -> 6thf[e] + glu-L[e]	(HGNC:4248)	0	1000	0	Folate metabolism macrophage	0	1000
GGH_7THFlam	Gamma-glutamyl hydrolase (7THF), lysosomal	7thf(l,am) + h2o(l,am) -> 6thf(l,am) + glu-L(l,am)	(HGNC:4248)	0	1000	0	Folate metabolism macrophage	0	166.667
GGLUCTam	gamma-glutamylcyclotransferase	gluala[e] -> 5oxpro(c,am) + ala-L(c,am)	(HGNC:21705)	0	1000	0	Glutathione metabolism macrophage	0	1000
GGNGam	glycogenin self-glucosylation	Tyr-ggn(c,am) + 8 udpg(c,am) -> ggn(c,am) + 8 h(c,am) + 8 udp(c,am)	((HGNC:4699) and (HGNC:4706)) or ((HGNC:4699) and (HGNC:4707)) or ((HGNC:4700) and (HGNC:4706)) or ((HGNC:4700) and (HGNC:4707))	0	1000	0	Starch and sucrose metabolism macrophage	0	119.067
GGT5ram	Gamma-glutamyltransferase 5	h2o(r,am) + leuktrC4(r,am) <=> glu-L(r,am) + leuktrD4(r,am)	(HGNC:4260)	-1000	1000	0	Eicosanoid metabolism macrophage	-3.51368e-27	1000
GGT6am	Gamma-glutamyltransferase	glu-L(c,am) + leuktrE4(c,am) <=> h2o(c,am) + leuktrF4(c,am)	0	-1000	1000	0	Eicosanoid metabolism macrophage	-1000	1000
GGT_Lam	0	17.6 ipdp(c,am) + ttc-ggdp(c,am) -> 0.1 dedoldp(L(c,am) + 17.6 ppi(c,am)	0	0	1000	0	macrophage	0	0
GGT_Uam	geranylgeranyltransferase (uterus)	16.5 ipdp(c,am) + ttc-ggdp(c,am) -> 0.1 dedoldp(U(c,am) + 16.5 ppi(c,am)	0	0	1000	0	N-glycan synthesis macrophage	0	0
GHMT2ram	glycine hydroxymethyltransferase, reversible	ser-L(c,am) + thf(c,am) <=> gly(c,am) + h2o(c,am) + mlthf(c,am)	(HGNC:10850)	-1000	1000	0	Glycine, serine, alanine and threonine metabolism macrophage	-1000	1000
GHMT2rmam	glycine hydroxymethyltransferase, reversible, mitochondrial	ser-L(m,am) + thf(m,am) <=> gly(m,am) + h2o(m,am) + mlthf(m,am)	(HGNC:10850) or (HGNC:10852)	-1000	1000	0	Glycine, serine, alanine and threonine metabolism macrophage	0	0
GHMT3am	glycine hydroxymethyltransferase	3htmelys(c,am) + h(c,am) -> 4tmeabut(c,am) + gly(c,am)	(HGNC:10850)	0	1000	0	Lysine metabolism macrophage	0	0
GHMT3mam	glycine hydroxymethyltransferase, mitochondrial	3htmelys(m,am) + h(m,am) -> 4tmeabut(m,am) + gly(m,am)	(HGNC:10852)	0	1000	0	Lysine metabolism macrophage	0	0
GK1am	guanylate kinase (GMP:ATP)	atp(c,am) + gmp(c,am) <=> adp(c,am) + gdp(c,am)	(HGNC:4693)	-1000	1000	0	Nucleotide interconversion macrophage	0	1000
GK1mam	guanylate kinase (GMP:ATP), mitochondrial	atp(m,am) + gmp(m,am) <=> adp(m,am) + gdp(m,am)	(HGNC:4693)	-1000	1000	0	Nucleotide interconversion macrophage	0	0
GLACOam	D-Glucuronolactone:NAD+ oxidoreductase	glac(c,am) + 2 h2o(c,am) + nad(c,am) -> glcr(c,am) + 3 h(c,am) + nadh(c,am)	(HGNC:15472) or (HGNC:402) or (HGNC:403) or (HGNC:405) or (HGNC:409) or (HGNC:410) or (HGNC:411) or (HGNC:412)	0	1000	0	Vitamin C metabolism macrophage	0	0
GLACOmam	D-Glucuronolactone:NAD+ oxidoreductase, mitochondrial	glac(m,am) + 2 h2o(m,am) + nad(m,am) -> glcr(m,am) + 3 h(m,am) + nadh(m,am)	(HGNC:404) or (HGNC:406) or (HGNC:407)	0	1000	0	Vitamin C metabolism macrophage	0	0
GLACteram	D-glucurono-6,3-lactone transport, endoplasmic reticulum	glac(c,am) <=> glac(r,am)	0	-1000	1000	0	Transport, endoplasmic reticular macrophage	-1000	-7.54756e-26
GLAlam	galactosidase, alpha	digalside(hs(l,am) + h2o(l,am) -> gal(l,am) + galside(hs(l,am)	(HGNC:4296)	0	1000	0	Sphingolipid metabolism macrophage	0	0
GLB1am	Beta-galactosidase	galgluside(hs(l,am) + h2o(l,am) -> gal(l,am) + gluside(hs(l,am)	((HGNC:4122) and (HGNC:4298) and (HGNC:7758) and (HGNC:9251)) or ((HGNC:4298) and (HGNC:9251))	0	1000	0	Sphingolipid metabolism macrophage	0	0
GLBRANam	1,4-alpha-glucan branching enzyme (glygn1 -> glygn2)	glygn1(c,am) -> glygn2(c,am)	(HGNC:4180)	0	1000	0	Starch and sucrose metabolism macrophage	0	119.067
GLCAASE1lyam	beta-glucuronidase, lysosomal	h2o(l,am) + hs(deg9(l,am) -> glcur(l,am) + hs(deg10(l,am)	(HGNC:4696)	0	1000	0	Heparan sulfate degradation macrophage	0	0
GLCAASE4lyam	beta-glucuronidase, lysosomal	cs(a(deg2(l,am) + h2o(l,am) -> cs(a(deg3(l,am) + glcur(l,am)	(HGNC:4696)	0	1000	0	Chondroitin sulfate degradation macrophage	0	0
GLCAASE5lyam	beta-glucuronidase, lysosomal	cs(c(deg2(l,am) + h2o(l,am) -> cs(c(deg3(l,am) + glcur(l,am)	(HGNC:4696)	0	1000	0	Chondroitin sulfate degradation macrophage	0	0
GLCAASE6lyam	beta-glucuronidase, lysosomal	cs(d(deg3(l,am) + h2o(l,am) -> cs(d(deg4(l,am) + glcur(l,am)	(HGNC:4696)	0	1000	0	Chondroitin sulfate degradation macrophage	0	0
GLCAASE7lyam	beta-glucuronidase, lysosomal	cs(e(deg3(l,am) + h2o(l,am) -> cs(e(deg4(l,am) + glcur(l,am)	(HGNC:4696)	0	1000	0	Chondroitin sulfate degradation macrophage	0	0
GLCAASE8lyam	beta-glucuronidase, lysosomal	h2o(l,am) + ha(l,am) -> glcur(l,am) + ha(deg1(l,am)	(HGNC:4696) or (HGNC:5322)	0	1000	0	Hyaluronan metabolism macrophage	0	500
GLCAASE9lyam	beta-glucuronidase, lysosomal	2 h2o(l,am) + ha(pre1(l,am) -> acgam(l,am) + glcur(l,am)	(HGNC:4696)	0	1000	0	Hyaluronan metabolism macrophage	0	500
GLCAE2gam	heparosan-N-sulfate-glucuronate 5-epimerase	hs(pre10(g,am) -> hs(pre11(g,am)	(HGNC:17855)	0	1000	0	Chondroitin synthesis macrophage	0	0
GLCAT2gam	chondroitin glucuronyltransferase II, Golgi apparatus	cs(a,b,e(pre1(g,am) + udpglcur(g,am) -> cs(a,b(pre2(g,am) + h(g,am) + udp(g,am)	((HGNC:17198) and (HGNC:24291)) or (HGNC:24293) or (HGNC:29270)	0	1000	0	Chondroitin synthesis macrophage	0	0
GLCAT3gam	chondroitin glucuronyltransferase II, Golgi apparatus	cs(c,d,e(pre1(g,am) + udpglcur(g,am) -> cs(c(pre2(g,am) + h(g,am) + udp(g,am)	((HGNC:17198) and (HGNC:24291)) or (HGNC:24293) or (HGNC:29270)	0	1000	0	Chondroitin synthesis macrophage	0	0
GLCAT4gam	chondroitin glucuronyltransferase II, Golgi apparatus	cs(d(pre2(g,am) + udpglcur(g,am) -> cs(d(pre3(g,am) + h(g,am) + udp(g,am)	((HGNC:17198) and (HGNC:24291)) or (HGNC:24293) or (HGNC:29270)	0	1000	0	Chondroitin synthesis macrophage	0	0
GLCAT5gam	chondroitin glucuronyltransferase II, Golgi apparatus	cs(e(pre2(g,am) + udpglcur(g,am) -> cs(e(pre3(g,am) + h(g,am) + udp(g,am)	((HGNC:17198) and (HGNC:24291)) or (HGNC:24293) or (HGNC:29270)	0	1000	0	Chondroitin synthesis macrophage	0	0
GLCAT6gam	heparan glucuronyltransferase II	hs(pre1(g,am) + udpglcur(g,am) -> h(g,am) + hs(pre2(g,am) + udp(g,am)	(HGNC:3512) and (HGNC:3513)	0	1000	0	Chondroitin synthesis macrophage	0	0
GLCAT7gam	heparan glucuronyltransferase II	hs(pre3(g,am) + udpglcur(g,am) -> h(g,am) + hs(pre4(g,am) + udp(g,am)	(HGNC:3512) and (HGNC:3513)	0	1000	0	Chondroitin synthesis macrophage	0	0
GLCAT8gam	heparan glucuronyltransferase II	hs(pre5(g,am) + udpglcur(g,am) -> h(g,am) + hs(pre6(g,am) + udp(g,am)	(HGNC:3512) and (HGNC:3513)	0	1000	0	Chondroitin synthesis macrophage	0	0
GLCAT9gam	heparan glucuronyltransferase II	hs(pre7(g,am) + udpglcur(g,am) -> h(g,am) + hs(pre8(g,am) + udp(g,am)	(HGNC:3512) and (HGNC:3513)	0	1000	0	Chondroitin synthesis macrophage	0	0
GLCATgam	UDP-D-glucuronate:galactosylgalactosylxylose glucuronosyltransferase, Golgi apparatus	l2xser(g,am) + udpglcur(g,am) -> cs,hs(linkage(g,am) + h(g,am) + udp(g,am)	(HGNC:921) or (HGNC:922) or (HGNC:923)	0	1000	0	Chondroitin synthesis macrophage	0	0
GLCMteram	glucose transport via membrane vesicle	glc-D(r,am) -> glc-D[e]	0	0	1000	0	Transport, extracellular macrophage	0	1000
GLCNACASE1lyam	alpha-N-acetylglucosaminidase, lysosomal	h2o(l,am) + hs(deg3(l,am) -> acgam(l,am) + hs(deg4(l,am)	(HGNC:7632)	0	1000	0	Heparan sulfate degradation macrophage	0	0
GLCNACASE2lyam	alpha-N-acetylglucosaminidase, lysosomal	h2o(l,am) + hs(deg8(l,am) -> acgam(l,am) + hs(deg9(l,am)	(HGNC:7632)	0	1000	0	Heparan sulfate degradation macrophage	0	0
GLCNACASE3lyam	alpha-N-acetylglucosaminidase, lysosomal	h2o(l,am) + hs(deg14(l,am) -> acgam(l,am) + hs(deg15(l,am)	(HGNC:7632)	0	1000	0	Heparan sulfate degradation macrophage	0	0
GLCNACASE4lyam	alpha-N-acetylglucosaminidase, lysosomal	h2o(l,am) + hs(deg20(l,am) -> acgam(l,am) + hs(deg21(l,am)	(HGNC:7632)	0	1000	0	Heparan sulfate degradation macrophage	0	0
GLCNACASE5lyam	alpha-N-acetylglucosaminidase, lysosomal	h2o(l,am) + hs(deg24(l,am) -> acgam(l,am) + hs(deg25(l,am)	(HGNC:7632)	0	1000	0	Heparan sulfate degradation macrophage	0	0
GLCNACDASgam	GlcNAc N-deacetylase / N-sulfotransferase	4 h2o(g,am) + hs(pre9(g,am) + 4 paps(g,am) -> 4 ac(g,am) + 4 h(g,am) + hs(pre10(g,am) + 4 pap(g,am)	(HGNC:20779) or (HGNC:7680) or (HGNC:7681) or (HGNC:7682)	0	1000	0	Chondroitin synthesis macrophage	0	0
GLCNACPT_Lam	0	0.1 dolp(L(c,am) + uacgam(c,am) -> 0.1 naglc2p(L(c,am) + ump(c,am)	(HGNC:2995) or (HGNC:2995)	0	1000	0	macrophage	0	111.111
GLCNACPT_Uam	UDP-GlcNAc:dolichol-phosphate GlcNAc phosphotransferase (uterus)	0.1 dolp(U(c,am) + uacgam(c,am) -> 0.1 naglc2p(U(c,am) + ump(c,am)	(HGNC:2995) or (HGNC:2995)	0	1000	0	N-glycan synthesis macrophage	0	111.111
GLCNACT1gam	alpha-N-acetylglucosaminyltransferase I, Golgi apparatus	cs,hs(linkage(g,am) + uacgam(g,am) -> h(g,am) + hs(pre1(g,am) + udp(g,am)	(HGNC:3516) or (HGNC:3518)	0	1000	0	Chondroitin synthesis macrophage	0	0
GLCNACT2gam	alpha-N-acetylglucosaminyltransferase II	hs(pre2(g,am) + uacgam(g,am) -> h(g,am) + hs(pre3(g,am) + udp(g,am)	((HGNC:3512) and (HGNC:3513)) or (HGNC:3515) or (HGNC:3518)	0	1000	0	Chondroitin synthesis macrophage	0	0
GLCNACT3gam	alpha-N-acetylglucosaminyltransferase II	hs(pre4(g,am) + uacgam(g,am) -> h(g,am) + hs(pre5(g,am) + udp(g,am)	((HGNC:3512) and (HGNC:3513)) or (HGNC:3515) or (HGNC:3518)	0	1000	0	Chondroitin synthesis macrophage	0	0
GLCNACT4gam	alpha-N-acetylglucosaminyltransferase II	hs(pre6(g,am) + uacgam(g,am) -> h(g,am) + hs(pre7(g,am) + udp(g,am)	((HGNC:3512) and (HGNC:3513)) or (HGNC:3515) or (HGNC:3518)	0	1000	0	Chondroitin synthesis macrophage	0	0
GLCNACT5gam	alpha-N-acetylglucosaminyltransferase II	hs(pre8(g,am) + uacgam(g,am) -> h(g,am) + hs(pre9(g,am) + udp(g,am)	((HGNC:3512) and (HGNC:3513)) or (HGNC:3515) or (HGNC:3518)	0	1000	0	Chondroitin synthesis macrophage	0	0
GLCNACT_Lam	0	0.1 naglc2p(L(c,am) + uacgam(c,am) -> 0.1 chito2pdol(L(c,am) + h(c,am) + udp(c,am)	0	0	1000	0	macrophage	0	111.111
GLCNACT_Uam	UDP-GlcNAc:N-acetyl-D-glucosaminyl diphosphodolichol N-acetyl-D-glucosaminyltransferase (uterus)	0.1 naglc2p(U(c,am) + uacgam(c,am) -> 0.1 chito2pdol(U(c,am) + h(c,am) + udp(c,am)	0	0	1000	0	N-glycan synthesis macrophage	0	111.111
GLCURteram	glucuronate endoplasmic reticular transport	glcur(c,am) -> glcur(r,am)	0	0	1000	0	Transport, endoplasmic reticular macrophage	0	1000
GLCURtlyam	glucuronate transport into lysososme	glcur(c,am) + h(c,am) <=> glcur(l,am) + h(l,am)	(HGNC:10933)	-1000	1000	0	Transport, lysosomal macrophage	-1000	1.27834e-25
GLCt1ram	0	glc-D[e] <=> glc-D(c,am)	(HGNC:14239) or (HGNC:11009) or (HGNC:13446) or (HGNC:18067) or (HGNC:11005) or (HGNC:11011) or (HGNC:13812) or (HGNC:11006) or (HGNC:13445) or (HGNC:13446) or (HGNC:18301) or (HGNC:11007) or (HGNC:13444)	-1000	1000	0	macrophage	-1000	1000
GLCt2_2am	D-glucose transport in via proton symport	glc-D[e] + 2 h[e] <=> glc-D(c,am) + 2 h(c,am)	(HGNC:11036)	-1000	1000	0	Transport, extracellular macrophage	-1000	1000
GLCt2ram	0	glc-D[e] + h[e] <=> glc-D(c,am) + h(c,am)	0	-1000	1000	0	macrophage	-1000	1000
GLCt4am	glucose transport via sodium symport	glc-D[e] + na1[e] <=> glc-D(c,am) + na1(c,am)	(HGNC:11037) or (HGNC:11038) or (HGNC:22146) or (HGNC:23091) or (HGNC:23155) or (HGNC:28750)	-1000	1000	0	Transport, extracellular macrophage	-1000	1000
GLCt4_2am	0	glc-D[e] + 2 na1[e] <=> glc-D(c,am) + 2 na1(c,am)	0	-1000	1000	0	macrophage	-1000	1000
GLCteram	glucose transport, endoplasmic reticulum	glc-D(c,am) <=> glc-D(r,am)	0	-1000	1000	0	Transport, endoplasmic reticular macrophage	-1000	1000
GLCtgam	glucose transport, Golgi apparatus	glc-D(c,am) <=> glc-D(g,am)	(HGNC:11005)	-1000	1000	0	Transport, golgi apparatus macrophage	0	500
GLCtlyam	glucose efflux from lysosome	glc-D(l,am) -> glc-D(c,am)	0	0	1000	0	Transport, lysosomal macrophage	0	6.10369e-30
GLDBRANam	glycogen debranching enzyme	dxtrn(c,am) + h2o(c,am) -> glc-D(c,am) + glygn3(c,am)	(HGNC:321)	0	1000	0	Starch and sucrose metabolism macrophage	0	0.14296
GLGNS1am	glycogen synthase (ggn -> glygn1)	ggn(c,am) + 3 udpg(c,am) -> glygn1(c,am) + 3 h(c,am) + 3 udp(c,am)	((HGNC:4699) and (HGNC:4706)) or ((HGNC:4699) and (HGNC:4707)) or ((HGNC:4700) and (HGNC:4706)) or ((HGNC:4700) and (HGNC:4707))	0	1000	0	Starch and sucrose metabolism macrophage	0	119.067
GLNALANaExam	L-alanine/L-glutamine Na-dependent exchange (Gln-L in)	ala-L(c,am) + gln-L[e] + na1[e] -> gln-L(c,am) + na1(c,am) + ala-L[e]	(HGNC:10943)	0	1000	0	Transport, extracellular macrophage	0	1000
GLNASNNaExam	L-glutamine/L-asparagine Na-dependent exchange (Gln-L in)	asn-L(c,am) + gln-L[e] + na1[e] -> gln-L(c,am) + na1(c,am) + asn-L[e]	(HGNC:10943)	0	1000	0	Transport, extracellular macrophage	0	1000
GLNCYSNaExam	L-cysteine/L-glutamine Na-dependent exchange (Gln-L in)	cys-L(c,am) + gln-L[e] + na1[e] -> gln-L(c,am) + na1(c,am) + cys-L[e]	(HGNC:10943)	0	1000	0	Transport, extracellular macrophage	0	1000
GLNLASEeram	gluconolactonase, endoplasmic reticulum	guln(r,am) + h(r,am) <=> gullac(r,am) + h2o(r,am)	0	-1000	1000	0	Vitamin C metabolism macrophage	-1000	-7.54756e-26
GLNSam	glutamine synthetase	atp(c,am) + glu-L(c,am) + nh4(c,am) -> adp(c,am) + gln-L(c,am) + h(c,am) + pi(c,am)	(HGNC:21016) or (HGNC:4341)	0	1000	0	Glutamate metabolism macrophage	0	1000
GLNSERNaExam	L-serine/L-glutamine Na-dependent exchange (Gln-L in)	ser-L(c,am) + gln-L[e] + na1[e] -> gln-L(c,am) + na1(c,am) + ser-L[e]	(HGNC:10943)	0	1000	0	Transport, extracellular macrophage	0	1000
GLNTHRNaExam	L-threonine/L-glutamine Na-dependent exchange (Gln-L in)	thr-L(c,am) + gln-L[e] + na1[e] -> gln-L(c,am) + na1(c,am) + thr-L[e]	(HGNC:10943)	0	1000	0	Transport, extracellular macrophage	0	1000
GLNt4am	L-glutamine reversible transport via sodium symport	gln-L[e] + na1[e] -> gln-L(c,am) + na1(c,am)	(HGNC:11047) or (HGNC:13447) or (HGNC:13448) or ((HGNC:13557) and (HGNC:27960)) or (HGNC:14679) or ((HGNC:27960) and (HGNC:29437))	0	1000	0	Transport, extracellular macrophage	0	1000
GLNtN1am	Glutamine transport (Na, H coupled)	h(c,am) + gln-L[e] + 2 na1[e] <=> gln-L(c,am) + 2 na1(c,am) + h[e]	(HGNC:18044) or (HGNC:18070)	-1000	1000	0	Transport, extracellular macrophage	-1000	1000
GLNtmam	L-glutamine transport via electroneutral transporter	gln-L(c,am) -> gln-L(m,am)	0	0	1000	0	Transport, mitochondrial macrophage	0	10.48
GLPASE1am	glycogen phosphorylase (glygn2 -> dxtrn)	glygn2(c,am) + 3 pi(c,am) -> dxtrn(c,am) + 3 g1p(c,am)	(HGNC:9723) or (HGNC:9725) or (HGNC:9726)	0	1000	0	Starch and sucrose metabolism macrophage	0	0.14296
GLPASE2am	glycogen phosphorylase (amyls -> glc-D)	glygn3(c,am) + 7 h2o(c,am) -> Tyr-ggn(c,am) + 7 glc-D(c,am)	(HGNC:9723) or (HGNC:9725) or (HGNC:9726)	0	0.14296	0	Starch and sucrose metabolism macrophage	0	0.14296
GLRASEam	glucuronolactone reductase	gullac(c,am) + nadp(c,am) <=> glac(c,am) + h(c,am) + nadph(c,am)	0	-1000	1000	0	Vitamin C metabolism macrophage	-1000	-7.52617e-26
GLU5Kmam	glutamate 5-kinase (m)	atp(m,am) + glu-L(m,am) -> adp(m,am) + glu5p(m,am)	(HGNC:9722)	0	1000	0	Urea cycle macrophage	0	1000
GLUCYSam	Gamma-glutamylcysteine synthetase	atp(c,am) + cys-L(c,am) + glu-L(c,am) -> adp(c,am) + glucys(c,am) + h(c,am) + pi(c,am)	(HGNC:4311) and (HGNC:4312)	0	1000	0	Glutathione metabolism macrophage	0	1000
GLUDxmam	glutamate dehydrogenase (NAD) (mitochondrial)	glu-L(m,am) + h2o(m,am) + nad(m,am) <=> akg(m,am) + h(m,am) + nadh(m,am) + nh4(m,am)	(HGNC:4335) or (HGNC:4336)	-1000	4.4962	0	Glutamate metabolism macrophage	-1000	4.4962
GLUDymam	glutamate dehydrogenase (NADP), mitochondrial	glu-L(m,am) + h2o(m,am) + nadp(m,am) <=> akg(m,am) + h(m,am) + nadph(m,am) + nh4(m,am)	(HGNC:4335) or (HGNC:4336)	-1000	4.4962	0	Glutamate metabolism macrophage	-1000	4.4962
GLUNmam	glutaminase (mitochondrial)	gln-L(m,am) + h2o(m,am) -> glu-L(m,am) + nh4(m,am)	(HGNC:29570) or (HGNC:4331)	0	10.48	0	Glutamate metabolism macrophage	0	10.48
GLUPRTam	glutamine phosphoribosyldiphosphate amidotransferase	gln-L(c,am) + h2o(c,am) + prpp(c,am) -> glu-L(c,am) + ppi(c,am) + pram(c,am)	(HGNC:9238)	0	1000	0	Purine synthesis macrophage	0	1000
GLUTCOADHmam	glutaryl-CoA dehydrogenase (mitochondria)	fad(m,am) + glutcoa(m,am) + h(m,am) -> b2coa(m,am) + co2(m,am) + fadh2(m,am)	(HGNC:4189)	0	1000	0	Tryptophan metabolism macrophage	0	0
GLUVESSECam	L-glutamate secretion via secretory vesicle (ATP driven)	atp(c,am) + glu-L(c,am) + h2o(c,am) -> adp(c,am) + h(c,am) + pi(c,am) + glu-L[e]	(HGNC:16703) or (HGNC:16704) or (HGNC:20151)	0	1000	0	Transport, extracellular macrophage	0	1000
GLUt2mam	L-glutamate reversible transport via proton symport, mitochondrial	glu-L(c,am) + h(c,am) <=> glu-L(m,am) + h(m,am)	(HGNC:10982) or (HGNC:10983) or (HGNC:10988) or (HGNC:19954)	-1000	1000	0	Transport, mitochondrial macrophage	-1000	1000
GLUt6am	Glutamate transport via Na, H symport and K antiport	k(c,am) + glu-L[e] + h[e] + 3 na1[e] -> glu-L(c,am) + h(c,am) + 3 na1(c,am) + k[e]	(HGNC:10939) or (HGNC:10940) or (HGNC:10941) or (HGNC:10944) or (HGNC:10945)	0	1000	0	Transport, extracellular macrophage	0	1000
GLUt7lam	Glutamate transport, lysosomal	glu-L(l,am) -> glu-L(c,am)	0	0	1000	0	Transport, lysosomal macrophage	0	1000
GLUtram	intracellular transport	glu-L(c,am) <=> glu-L(r,am)	0	-1000	1000	0	Transport, endoplasmic reticular macrophage	-1000	3.51368e-27
GLXO1am	glyoxylate oxidase	glx(c,am) + h2o(c,am) + nad(c,am) -> 2 h(c,am) + nadh(c,am) + oxa(c,am)	(HGNC:19708) or (HGNC:21481) or (HGNC:28335) or (HGNC:30866) or ((HGNC:6535) and (HGNC:6541)) or (HGNC:6535) or (HGNC:6541) or (HGNC:6544)	0	1000	0	Glyoxylate and dicarboxylate metabolism macrophage	0	0
GLXtmam	glyoxylate transport, mitochondrial	glx(c,am) <=> glx(m,am)	0	-1000	1000	0	Transport, mitochondrial macrophage	0	0
GLXtpam	glyoxylate transport, peroxisomal	glx(c,am) <=> glx(x,am)	0	-1000	1000	0	Transport, peroxisomal macrophage	0	0
GLYAMDTRcam	0	arg-L(c,am) + gly(c,am) <=> gudac(c,am) + orn(c,am)	(HGNC:4175)	-1000	1000	0	macrophage	-1000	1000
GLYATmam	glycine C-acetyltransferase	accoa(m,am) + gly(m,am) <=> 2aobut(m,am) + coa(m,am)	(HGNC:4188)	-1000	1000	0	Glycine, serine, alanine and threonine metabolism macrophage	0	0
GLYBt4_2_ram	Betaine transport (sodium symport) (2:1)	glyb[e] + 2 na1[e] <=> glyb(c,am) + 2 na1(c,am)	(HGNC:11045)	-1000	1000	0	Transport, extracellular macrophage	0	0
GLYBtmam	Glycine betaine transport via diffusion (mitochondria to cytosol)	glyb(m,am) <=> glyb(c,am)	0	-1000	1000	0	Transport, mitochondrial macrophage	0	0
GLYC_Stam	L-glycerate export	glyc-S(c,am) -> glyc-S[e]	0	0	1000	0	Transport, extracellular macrophage	0	0
GLYC3Ptmam	0	glyc3p(c,am) -> glyc3p(m,am)	0	0	1000	0	macrophage	0	0
GLYCK2am	glycerate kinase	atp(c,am) + glyc-R(c,am) -> 2pg(c,am) + adp(c,am) + h(c,am)	0	0	1000	0	Glyoxylate and dicarboxylate metabolism macrophage	0	0
GLYCLTDyam	Glycolate dehydrogenase (NADP)	glx(c,am) + h(c,am) + nadph(c,am) -> glyclt(c,am) + nadp(c,am)	(HGNC:4570)	0	1000	0	Glyoxylate and dicarboxylate metabolism macrophage	0	0
GLYCLTtpam	glycolate transport into peroxisome	glyclt(c,am) -> glyclt(x,am)	0	0	1000	0	Transport, peroxisomal macrophage	0	0
GLYCtam	0	glyc(c,am) <=> glyc[e]	0	-1000	1000	0	macrophage	-1000	1000
GLYCtmam	glycerol transport	glyc(c,am) <=> glyc(m,am)	0	-1000	1000	0	Transport, mitochondrial macrophage	0	0
GLYKam	glycerol kinase	atp(c,am) + glyc(c,am) -> adp(c,am) + glyc3p(c,am) + h(c,am)	(HGNC:4289) or (HGNC:4291)	0	1000	0	Glycerophospholipid metabolism macrophage	0	1000
GLYKmam	glycerol kinase	atp(m,am) + glyc(m,am) -> adp(m,am) + glyc3p(m,am) + h(m,am)	(HGNC:4289) or (HGNC:4291)	0	1000	0	Glycerophospholipid metabolism macrophage	0	0
GLYOXam	hydroxyacylglutathione hydrolase	h2o(c,am) + lgt-S(c,am) -> gthrd(c,am) + h(c,am) + lac-D(c,am)	(HGNC:14177) or (HGNC:4805)	0	1000	0	Pyruvate metabolism macrophage	0	1000
GLYOXmam	hydroxyacylglutathione hydrolase, mitochondrial	h2o(m,am) + lgt-S(m,am) -> gthrd(m,am) + h(m,am) + lac-D(m,am)	(HGNC:4805)	0	1000	0	Pyruvate metabolism macrophage	0	0
GLYVESSECam	Glycine secretion via secretory vesicle (ATP driven)	atp(c,am) + 3 gly(c,am) + h2o(c,am) -> adp(c,am) + h(c,am) + pi(c,am) + 3 gly[e]	(HGNC:11018)	0	1000	0	Transport, extracellular macrophage	0	1000
GLYt2ram	glycine reversible transport via proton symport	gly[e] + h[e] <=> gly(c,am) + h(c,am)	(HGNC:18761) or (HGNC:18762)	-1000	1000	0	Transport, extracellular macrophage	-1000	1000
GLYt2rLam	glycine reversible transport via proton symport (lysosome)	gly(l,am) + h(l,am) <=> gly(c,am) + h(c,am)	(HGNC:18761)	-1000	1000	0	Transport, lysosomal macrophage	0	0
GLYt4am	glycine transport via sodium symport	gly[e] + na1[e] -> gly(c,am) + na1(c,am)	(HGNC:11047) or (HGNC:13447) or (HGNC:13448) or ((HGNC:13557) and (HGNC:27960)) or (HGNC:14679) or ((HGNC:27960) and (HGNC:29437))	0	1000	0	Transport, extracellular macrophage	0	1000
GLYt7_211_ram	glycine reversible transport via sodium and chloride symport (2:1:1)	cl[e] + gly[e] + 2 na1[e] <=> cl(c,am) + gly(c,am) + 2 na1(c,am)	(HGNC:11056)	-1000	1000	0	Transport, extracellular macrophage	-1000	1000
GLYt7_311_ram	glycine reversible transport via sodium and chloride symport (3:1:1)	cl[e] + gly[e] + 3 na1[e] <=> cl(c,am) + gly(c,am) + 3 na1(c,am)	(HGNC:11051)	-1000	1000	0	Transport, extracellular macrophage	-1000	1000
GLYtmam	glycine passive transport to mitochondria	gly(c,am) <=> gly(m,am)	0	-1000	1000	0	Transport, mitochondrial macrophage	0	1000
GLYtpam	glycine passive transport to peroxisome	gly(c,am) <=> gly(x,am)	0	-1000	1000	0	Transport, peroxisomal macrophage	0	0
GMANDam	GDP-D-mannose dehydratase	gdpmann(c,am) -> gdpddman(c,am) + h2o(c,am)	(HGNC:4369)	0	1000	0	Fructose and mannose metabolism macrophage	0	90.9091
GMPRam	GMP reductase	gmp(c,am) + 2 h(c,am) + nadph(c,am) -> imp(c,am) + nadp(c,am) + nh4(c,am)	(HGNC:4376) or (HGNC:4377) or (HGNC:4377) or (HGNC:4377)	0	1000	0	Nucleotide interconversion macrophage	0	1000
GMPS2am	GMP synthase	atp(c,am) + gln-L(c,am) + h2o(c,am) + xmp(c,am) -> amp(c,am) + glu-L(c,am) + gmp(c,am) + 2 h(c,am) + ppi(c,am)	(HGNC:4378)	0	1000	0	Nucleotide interconversion macrophage	0	1000
GMPtgam	GMP transport (Golgi)	gmp(c,am) <=> gmp(g,am)	0	-1000	1000	0	Transport, golgi apparatus macrophage	3.73584e-28	90.9091
GMPtnam	GMP nuclear transport	gmp(c,am) <=> gmp(n,am)	0	-1000	1000	0	Transport, nuclear macrophage	-1000	0
GNDam	0	6pgc(c,am) + nadp(c,am) -> co2(c,am) + nadph(c,am) + ru5p-D(c,am)	(HGNC:8891)	0	1.128	0	macrophage	0	1.128
GNDeram	phosphogluconate dehydrogenase, endoplasmic reticulum	6pgc(r,am) + nadp(r,am) -> co2(r,am) + nadph(r,am) + ru5p-D(r,am)	(HGNC:8891)	0	1.128	0	Pentose phosphate pathway macrophage	0	0
GNMTam	glycine N-methyltransferase	amet(c,am) + gly(c,am) -> ahcys(c,am) + h(c,am) + sarcs(c,am)	(HGNC:4415)	0	1000	0	Glycine, serine, alanine and threonine metabolism macrophage	0	0
GP1CALPHAteam	gp1calpha hs transport	gp1calpha(hs(c,am) <=> gp1calpha(hs[e])	0	-1000	1000	0	Transport, extracellular macrophage	0	0
GP1CALPHAtgam	gp1calpha hs intracellular transport	gp1calpha(hs(c,am) <=> gp1calpha(hs(g,am)	0	-1000	1000	0	Transport, golgi apparatus macrophage	0	0
GP1Cteam	gp1c hs transport	gp1c(hs(c,am) <=> gp1c(hs[e])	0	-1000	1000	0	Transport, extracellular macrophage	0	0
GP1Ctgam	gp1c hs intracellular transport	gp1c(hs(c,am) <=> gp1c(hs(g,am)	0	-1000	1000	0	Transport, golgi apparatus macrophage	0	0
GPAM_hsam	0	Rtotalcoa(c,am) + glyc3p(c,am) -> alpa(hs(c,am) + coa(c,am)	(HGNC:24865) or (HGNC:25193)	0	1000	0	macrophage	0	1000
GPAMm_hsam	0	Rtotalcoa(m,am) + glyc3p(m,am) -> alpa(hs(m,am) + coa(m,am)	(HGNC:24865) or (HGNC:28157) or (HGNC:20880) or (HGNC:27168)	0	1000	0	macrophage	0	0
GPDDA1am	Glycerophosphodiester phosphodiesterase (Glycerophosphocholine)	g3pc(c,am) + h2o(c,am) -> chol(c,am) + glyc3p(c,am) + h(c,am)	0	0	1000	0	Glycerophospholipid metabolism macrophage	0	1000
GPIATam	glucosaminylphosphatidyl inositol acetyltransferase	gpail(hs(c,am) + pmtcoa(c,am) -> coa(c,am) + gacpail(hs(c,am)	(HGNC:23213)	0	1000	0	Phosphatidylinositol phosphate metabolism macrophage	0	0
GPIMTer_Lam	0	0.1 dolmanp(L(r,am) + gacpail(hs(r,am) -> 0.1 dolp(L(r,am) + h(r,am) + mgacpail(hs(r,am)	(HGNC:18858 and HGNC:26046)	0	1000	0	macrophage	0	0
GPIMTer_Uam	GlcN-acylPI mannosyltransferase, endoplasmic reticulum	0.1 dolmanp(U(r,am) + gacpail(hs(r,am) -> 0.1 dolp(U(r,am) + h(r,am) + mgacpail(hs(r,am)	(HGNC:18858 and HGNC:26046)	0	1000	0	Phosphatidylinositol phosphate metabolism macrophage	0	0
GQ1BALPHAteam	gq1balpha hs transport	gq1balpha(hs(c,am) <=> gq1balpha(hs[e])	0	-1000	1000	0	Transport, extracellular macrophage	0	0
GQ1BALPHAtgam	gq1balpha hs intracellular transport	gq1balpha(hs(c,am) <=> gq1balpha(hs(g,am)	0	-1000	1000	0	Transport, golgi apparatus macrophage	0	0
GQ1Bteam	gq1b hs transport	gq1b(hs(c,am) <=> gq1b(hs[e])	0	-1000	1000	0	Transport, extracellular macrophage	0	0
GQ1Btgam	gq1b hs intracellular transport	gq1b(hs(c,am) <=> gq1b(hs(g,am)	0	-1000	1000	0	Transport, golgi apparatus macrophage	0	0
GRTTam	geranyltranstransferase	grdp(c,am) + ipdp(c,am) -> frdp(c,am) + ppi(c,am)	(HGNC:4249)	0	1000	0	Cholesterol metabolism macrophage	0	0
GRTTxam	geranyltranstransferase	grdp(x,am) + ipdp(x,am) -> frdp(x,am) + ppi(x,am)	(HGNC:3631)	0	1000	0	Cholesterol metabolism macrophage	0	111.111
GSNKmam	guanosine kinase (mitochondrial)	atp(m,am) + gsn(m,am) -> adp(m,am) + gmp(m,am) + h(m,am)	0	0	1000	0	Nucleotide interconversion macrophage	0	0
GSNtam	guanosine facilated transport in cytosol	gsn[e] <=> gsn(c,am)	(HGNC:11003) or (HGNC:11004)	-1000	1000	0	Transport, extracellular macrophage	-1000	1000
GSNt4am	0	gsn[e] + na1[e] -> gsn(c,am) + na1(c,am)	(HGNC:11002) or (HGNC:16484)	0	1000	0	macrophage	0	1000
GSNt5am	0	gsn[e] + 2 na1[e] -> gsn(c,am) + 2 na1(c,am)	0	0	1000	0	macrophage	0	1000
GSNtlam	guanosine facilated transport from lysosome	gsn(l,am) <=> gsn(c,am)	(HGNC:23096)	-1000	1000	0	Transport, lysosomal macrophage	0	0
GSNtmam	guanosine facilated transport in mitochondria	gsn(c,am) <=> gsn(m,am)	(HGNC:11003)	-1000	1000	0	Transport, mitochondrial macrophage	0	0
GT1Ateam	gt1a hs transport	gt1a(hs(c,am) <=> gt1a(hs[e])	0	-1000	1000	0	Transport, extracellular macrophage	0	0
GT1Atgam	gt1a hs intracellular transport	gt1a(hs(c,am) <=> gt1a(hs(g,am)	0	-1000	1000	0	Transport, golgi apparatus macrophage	0	0
GTHDHam	Glutathione dehydrogenase (dehydroascorbate reductase)	dhdascb(c,am) + 2 gthrd(c,am) -> ascb-L(c,am) + gthox(c,am)	(HGNC:4330) or (HGNC:16065) or (HGNC:16065)	0	1000	0	Vitamin C metabolism macrophage	0	1000
GTHOam	glutathione oxidoreductase	gthox(c,am) + h(c,am) + nadph(c,am) -> 2 gthrd(c,am) + nadp(c,am)	(HGNC:4623)	0	1000	0	Glutamate metabolism macrophage	0	1000
GTHOmam	glutathione oxidoreductase	gthox(m,am) + h(m,am) + nadph(m,am) -> 2 gthrd(m,am) + nadp(m,am)	(HGNC:4623)	0	1000	0	Glutamate metabolism macrophage	0	1000
GTHPam	glutathione peroxidase	2 gthrd(c,am) + h2o2(c,am) <=> gthox(c,am) + 2 h2o(c,am)	(HGNC:4553) or (HGNC:4554) or (HGNC:4556) or (HGNC:9352) or (HGNC:9353)	-1000	1000	0	Glutathione metabolism macrophage	-1000	1000
GTHPeam	glutathione peroxidase (e)	2 gthrd[e] + h2o2[e] <=> gthox[e] + 2 h2o[e]	(HGNC:4553) or (HGNC:4554) or (HGNC:4555) or (HGNC:4558) or (HGNC:4559)	-1000	1000	0	Glutathione metabolism macrophage	-500	500
GTHPmam	glutathione peroxidase, mitochondria	2 gthrd(m,am) + h2o2(m,am) <=> gthox(m,am) + 2 h2o(m,am)	(HGNC:4553) or (HGNC:4556) or (HGNC:9354)	-1000	1000	0	Glutathione metabolism macrophage	0	1000
GTHRDtam	Glutathione transport into mitochondria	atp(c,am) + gthrd(c,am) + h2o(c,am) <=> adp(c,am) + h(c,am) + pi(c,am) + gthrd(m,am)	0	-1000	1000	0	Glutathione metabolism macrophage	-4.37758e-25	-4.04886e-25
GTHRDtram	glutathione transport via diffusion	gthrd(c,am) <=> gthrd(r,am)	0	-1000	1000	0	Transport, endoplasmic reticular macrophage	-3.51368e-27	1000
GTHSam	glutathione synthetase	atp(c,am) + glucys(c,am) + gly(c,am) -> adp(c,am) + gthrd(c,am) + h(c,am) + pi(c,am)	(HGNC:4624)	0	1000	0	Glutathione metabolism macrophage	0	1000
GTMLTeam	g-glutamyltransferase (e)	ala-L(c,am) + gthrd(c,am) -> cgly[e] + gluala[e]	(HGNC:4250)	0	1000	0	Glutathione metabolism macrophage	0	1000
GTPCIam	GTP cyclohydrolase I	gtp(c,am) + h2o(c,am) -> ahdt(c,am) + for(c,am) + h(c,am)	(HGNC:4193)	0	1000	0	Tetrahydrobiopterin metabolism macrophage	0	0
GTPCInam	GTP cyclohydrolase I, nuclear	gtp(n,am) + h2o(n,am) -> ahdt(n,am) + for(n,am) + h(n,am)	(HGNC:4193)	0	1000	0	Tetrahydrobiopterin metabolism macrophage	0	0
GTPtnam	GTP diffusion in nucleus	gtp(c,am) <=> gtp(n,am)	0	-1000	1000	0	Transport, nuclear macrophage	0	0
GUACYCam	guanylate cyclase	gtp(c,am) -> 35cgmp(c,am) + ppi(c,am)	((HGNC:4684) and (HGNC:4687)) or ((HGNC:4685) and (HGNC:4686)) or ((HGNC:4685) and (HGNC:4687)) or (HGNC:4688) or (HGNC:4689) or (HGNC:4691) or (HGNC:7943) or (HGNC:7944)	0	1000	0	Nucleotide interconversion macrophage	0	1000
GUADam	guanine deaminase	gua(c,am) + h(c,am) + h2o(c,am) -> nh4(c,am) + xan(c,am)	(HGNC:4212)	0	1000	0	Purine catabolism macrophage	0	1.75382e-27
GUAPRTam	guanine phosphoribosyltransferase	gua(c,am) + prpp(c,am) -> gmp(c,am) + ppi(c,am)	(HGNC:5157)	0	1000	0	Nucleotide salvage pathway macrophage	0	1000
GUAtam	Guanine transport	gua[e] <=> gua(c,am)	(HGNC:11004)	-1000	1000	0	Transport, extracellular macrophage	-1000	1000
GULLACteram	gulonolactone endoplasmic reticular transport	gullac(c,am) -> gullac(r,am)	0	0	1000	0	Transport, endoplasmic reticular macrophage	0	1000
GULN3Dam	L-gulonate 3-dehydrogenase	guln(c,am) + nad(c,am) <=> 3dhguln(c,am) + h(c,am) + nadh(c,am)	0	-1000	1000	0	Pentose phosphate pathway macrophage	-2.92358e-14	1000
GULNDeram	gulonate dehydrogenase, endoplasmic reticulum	glcur(r,am) + h(r,am) + nadph(r,am) <=> guln(r,am) + nadp(r,am)	0	-1000	1000	0	Pentose phosphate pathway macrophage	-1000	1000
GULNteram	L-gulonate endoplasmic reticular export	guln(r,am) -> guln(c,am)	0	0	1000	0	Transport, endoplasmic reticular macrophage	0	1000
GUR1PPam	Glucuronate 1-phosphate phosphatase	glcur1p(c,am) + h2o(c,am) -> glcur(c,am) + pi(c,am)	0	0	1000	0	Pentose phosphate pathway macrophage	0	1000
GluForTxam	Glutamate formimidoyltransferase	forglu(c,am) + h(c,am) + thf(c,am) -> 5forthf(c,am) + glu-L(c,am)	(HGNC:3974)	0	1000	0	Histidine metabolism macrophage	0	1000
H2CO3Dam	carboxylic acid dissociation	co2(c,am) + h2o(c,am) <=> h2co3(c,am)	(HGNC:1368) or (HGNC:1371) or (HGNC:1372) or (HGNC:1373) or (HGNC:1374) or (HGNC:1375) or (HGNC:1380) or (HGNC:1381) or (HGNC:1383) or (HGNC:14914)	-1000	1000	0	Miscellaneous macrophage	-1000	1000
H2CO3D2am	0	h(c,am) + hco3(c,am) <=> h2co3(c,am)	0	-1000	1000	0	macrophage	-1000	1000
H2CO3D2mam	0	h(m,am) + hco3(m,am) <=> h2co3(m,am)	0	-1000	1000	0	macrophage	0	0
H2ETeram	H2 phosphoethanolaminyl transferase, endoplasmic reticulum	mgacpail(hs(r,am) + pe(hs(r,am) -> dag(hs(r,am) + emgacpail(hs(r,am)	(HGNC:8967)	0	1000	0	Phosphatidylinositol phosphate metabolism macrophage	0	0
H2MTer_Lam	0	0.1 dolmanp(L(r,am) + mgacpail(hs(r,am) -> 0.1 dolp(L(r,am) + h(r,am) + m2gacpail(hs(r,am)	(HGNC:26031)	0	1000	0	macrophage	0	0
H2MTer_Uam	H2 mannosyltransferase, endoplasmic reticulum	0.1 dolmanp(U(r,am) + mgacpail(hs(r,am) -> 0.1 dolp(U(r,am) + h(r,am) + m2gacpail(hs(r,am)	(HGNC:26031)	0	1000	0	Phosphatidylinositol phosphate metabolism macrophage	0	0
H2O2tam	hydrogen peroxide transport via diffusion	h2o2[e] <=> h2o2(c,am)	0	-1000	1000	0	Transport, extracellular macrophage	-1000	1000
H2O2tlyam	hydrogen peroxide lysosomal transport via diffusion	h2o2(c,am) <=> h2o2(l,am)	0	-1000	1000	0	Transport, lysosomal macrophage	0	1000
H2O2tmam	hydrogen peroxide mitochondrial transport	h2o2(c,am) <=> h2o2(m,am)	0	-1000	1000	0	Transport, mitochondrial macrophage	-1000	1000
H2O2tnam	hydrogen peroxide nuclear transport	h2o2(c,am) <=> h2o2(n,am)	0	-1000	1000	0	Transport, nuclear macrophage	-500	0
H2O2tpam	hydrogen peroxide peroxisomal transport via diffusion	h2o2(c,am) <=> h2o2(x,am)	0	-1000	1000	0	Transport, peroxisomal macrophage	-1000	1000
H2Otam	H2O transport via diffusion	h2o[e] <=> h2o(c,am)	(HGNC:633) or (HGNC:634) or (HGNC:637) or (HGNC:638) or (HGNC:642) or (HGNC:7103)	-1000	1000	0	Transport, extracellular macrophage	-1000	1000
H2Oteram	H2O endoplasmic reticulum transport	h2o(c,am) <=> h2o(r,am)	0	-1000	1000	0	Transport, endoplasmic reticular macrophage	-1000	1000
H2Otgam	H2O transport, Golgi apparatus	h2o(c,am) <=> h2o(g,am)	0	-1000	1000	0	Transport, golgi apparatus macrophage	-5.56477e-28	1000
H2Otlyam	H2O transport, lysosomal	h2o(c,am) <=> h2o(l,am)	0	-1000	1000	0	Transport, lysosomal macrophage	-1000	1000
H2Otmam	H2O transport, mitochondrial	h2o(c,am) <=> h2o(m,am)	(HGNC:642)	-1000	1000	0	Transport, mitochondrial macrophage	-1000	1000
H2Otnam	H2O transport, nuclear	h2o(n,am) <=> h2o(c,am)	0	-1000	1000	0	Transport, nuclear macrophage	-1000	1.52184e-27
H2Otpam	H2O transport, peroxisomal	h2o(c,am) <=> h2o(x,am)	0	-1000	1000	0	Transport, peroxisomal macrophage	-1000	1000
H3ETeram	H3 phosphoethanolaminyl transferase, endoplasmic reticulum	m2gacpail(hs(r,am) + pe(hs(r,am) -> dag(hs(r,am) + memgacpail(hs(r,am)	(HGNC:8967)	0	1000	0	Phosphatidylinositol phosphate metabolism macrophage	0	0
H3MTer_Lam	0	0.1 dolmanp(L(r,am) + m2gacpail(hs(r,am) -> 0.1 dolp(L(r,am) + h(r,am) + m3gacpail(hs(r,am)	(HGNC:8959)	0	1000	0	macrophage	0	0
H3MTer_Uam	H3 mannosyltransferase, endoplasmic reticulum	0.1 dolmanp(U(r,am) + m2gacpail(hs(r,am) -> 0.1 dolp(U(r,am) + h(r,am) + m3gacpail(hs(r,am)	(HGNC:8959)	0	1000	0	Phosphatidylinositol phosphate metabolism macrophage	0	0
H4ETeram	H4 phosphoethanolaminyl transferase, endoplasmic reticulum	m3gacpail(hs(r,am) + pe(hs(r,am) -> dag(hs(r,am) + m2emgacpail(hs(r,am)	(HGNC:8967)	0	1000	0	Phosphatidylinositol phosphate metabolism macrophage	0	0
H5MTer_Lam	0	0.1 dolmanp(L(r,am) + emgacpail(hs(r,am) -> 0.1 dolp(L(r,am) + h(r,am) + memgacpail(hs(r,am)	(HGNC:26031)	0	1000	0	macrophage	0	0
H5MTer_Uam	H5 mannosyltransferase, endoplasmic reticulum	0.1 dolmanp(U(r,am) + emgacpail(hs(r,am) -> 0.1 dolp(U(r,am) + h(r,am) + memgacpail(hs(r,am)	(HGNC:26031)	0	1000	0	Phosphatidylinositol phosphate metabolism macrophage	0	0
H6_ET2eram	H6 phosphoethanolaminyl transferase, endoplasmic reticulum	em3gacpail(hs(r,am) + pe(hs(r,am) -> dag(hs(r,am) + emem2gacpail(hs(r,am)	(HGNC:25985) and (HGNC:8962)	0	1000	0	Phosphatidylinositol phosphate metabolism macrophage	0	0
H6_ETeram	H6 phosphoethanolaminyl transferase, endoplasmic reticulum	em3gacpail(hs(r,am) + pe(hs(r,am) -> dag(hs(r,am) + em2emgacpail(hs(r,am)	(HGNC:8967)	0	1000	0	Phosphatidylinositol phosphate metabolism macrophage	0	0
H6MTer_Lam	0	0.1 dolmanp(L(r,am) + m2emgacpail(hs(r,am) -> 0.1 dolp(L(r,am) + h(r,am) + m3emgacpail(hs(r,am)	(HGNC:30596)	0	1000	0	macrophage	0	0
H6MTer_Uam	H6 mannosyltransferase, endoplasmic reticulum	0.1 dolmanp(U(r,am) + m2emgacpail(hs(r,am) -> 0.1 dolp(U(r,am) + h(r,am) + m3emgacpail(hs(r,am)	(HGNC:30596)	0	1000	0	Phosphatidylinositol phosphate metabolism macrophage	0	0
H7_ETeram	H7 phosphoethanolaminyl transferase, endoplasmic reticulum	emem2gacpail(hs(r,am) + pe(hs(r,am) -> dag(hs(r,am) + gpi(hs(r,am)	(HGNC:8967)	0	1000	0	Phosphatidylinositol phosphate metabolism macrophage	0	0
H7_TAeram	H7 transamidase, endoplasmic reticulum	em2emgacpail(hs(r,am) + pre(prot(r,am) -> em2emgacpail(prot(hs(r,am) + gpi(sig(r,am)	(HGNC:14937) and (HGNC:14938) and (HGNC:15791) and (HGNC:4446) and (HGNC:8965)	0	1000	0	Phosphatidylinositol phosphate metabolism macrophage	0	0
H7ET2eram	H7 phosphoethanolaminyl transferase, endoplasmic reticulum	em2emgacpail(hs(r,am) + pe(hs(r,am) -> dag(hs(r,am) + gpi(hs(r,am)	(HGNC:25985) and (HGNC:8962)	0	1000	0	Phosphatidylinositol phosphate metabolism macrophage	0	0
H7MTer_Lam	0	0.1 dolmanp(L(r,am) + em2emgacpail(hs(r,am) -> 0.1 dolp(L(r,am) + h(r,am) + mem2emgacpail(hs(r,am)	(HGNC:30596)	0	1000	0	macrophage	0	0
H7MTer_Uam	H7 mannosyltransferase, endoplasmic reticulum	0.1 dolmanp(U(r,am) + em2emgacpail(hs(r,am) -> 0.1 dolp(U(r,am) + h(r,am) + mem2emgacpail(hs(r,am)	(HGNC:30596)	0	1000	0	Phosphatidylinositol phosphate metabolism macrophage	0	0
H8MTer_Lam	H8 mannosyltransferase, endoplasmic reticulum	0.1 dolmanp(L(r,am) + gpi(hs(r,am) -> 0.1 dolp(L(r,am) + h(r,am) + m[em,am]3gacpail(hs(r,am)	(HGNC:30596)	0	1000	0	Phosphatidylinositol phosphate metabolism macrophage	0	0
H8MTer_Uam	H8 mannosyltransferase, endoplasmic reticulum	0.1 dolmanp(U(r,am) + gpi(hs(r,am) -> 0.1 dolp(U(r,am) + h(r,am) + m[em,am]3gacpail(hs(r,am)	(HGNC:30596)	0	1000	0	Phosphatidylinositol phosphate metabolism macrophage	0	0
H8TAeram	H8 transamidase, endoplasmic reticulum	gpi(hs(r,am) + pre(prot(r,am) -> gpi(prot(hs(r,am) + gpi(sig(r,am)	(HGNC:14937) and (HGNC:14938) and (HGNC:15791) and (HGNC:4446) and (HGNC:8965)	0	1000	0	Phosphatidylinositol phosphate metabolism macrophage	0	0
HACD1mam	3-hydroxyacyl-CoA dehydrogenase (acetoacetyl-CoA) (mitochondria)	aacoa(m,am) + h(m,am) + nadh(m,am) <=> 3hbcoa(m,am) + nad(m,am)	(HGNC:4799) or (HGNC:4800) or ((HGNC:4801) and (HGNC:4803))	-1000	1000	0	Tryptophan metabolism macrophage	0	0
HACD1xam	3-hydroxyacyl-CoA dehydrogenase (acetoacetyl-CoA) (peroxisome)	aacoa(x,am) + h(x,am) + nadh(x,am) <=> 3hbcoa(x,am) + nad(x,am)	(HGNC:3247) or (HGNC:5213)	-1000	1000	0	Tryptophan metabolism macrophage	0	0
HACD9mam	3-hydroxyacyl-CoA dehydrogenase (2-Methylacetoacetyl-CoA), mitochondrial	3hmbcoa(m,am) + nad(m,am) <=> 2maacoa(m,am) + h(m,am) + nadh(m,am)	(HGNC:3247) or (HGNC:4799) or (HGNC:4800)	-1000	1000	0	Valine, leucine, and isoleucine metabolism macrophage	0	0
HAS1am	hyaluronan synthase	uacgam(c,am) + udpglcur(c,am) -> 2 h(c,am) + 2 udp(c,am) + ha(pre1[e])	(HGNC:4818) or (HGNC:4819) or (HGNC:4820)	0	1000	0	Hyaluronan metabolism macrophage	0	1000
HAS2am	hyaluronan synthase	uacgam(c,am) + udpglcur(c,am) + ha(pre1[e]) -> 2 h(c,am) + 2 udp(c,am) + ha[e]	(HGNC:4818) or (HGNC:4819) or (HGNC:4820)	0	1000	0	Hyaluronan metabolism macrophage	0	1000
[truncated: 2,773 more rows]

## Sheet: Phagosomal_Transport_FVA
Abbreviation	Description	Reaction	GPR	Lower bound	Upper bound	Objective	Subsystem	FVAmin	FVAmax
ALA_Dtph	D-Alanine phagosomal transport	ala-D(c,am) -> DALA(ph)	0	0	1000	0	phagosomal transport	0	1000
ALA_Ltph	L-Alanine phagosomal transport	ala-L(c,am) -> ALA(ph)	0	0	1000	0	phagosomal transport	0	1000
ARG_Ltph	L-Arginine phagosomal transport	arg-L(c,am) -> ARG(ph)	0	0	1000	0	phagosomal transport	0	1000
ASN_Ltph	L-Asparagine phagosomal transport	asn-L(c,am) -> ASN(ph)	0	0	1000	0	phagosomal transport	0	1000
ASP_Ltph	L-Aspartate phagosomal transport	asp-L(c,am) -> ASP(ph)	0	0	1000	0	phagosomal transport	0	1000
ATPtph	ATP phagosomal transport	atp(c,am) -> ATP(ph)	0	0	1000	0	phagosomal transport	0	0
CA2tph	Calcium phagosomal transport	ca2(c,am) -> CA(ph)	0	0	1000	0	phagosomal transport	0	1000
CHOLtph	Choline phagosomal transport	chol(c,am) -> CHOL(ph)	0	0	1000	0	phagosomal transport	0	1000
CITtph	Citrate phagosomal transport	cit(c,am) -> CIT(ph)	0	0	1000	0	phagosomal transport	0	1000
CLtph	Chloride phagosomal transport	cl(c,am) -> CL(ph)	0	0	1000	0	phagosomal transport	0	1000
CO2tph	CO2 phagosomal transport	co2(c,am) -> CO2(ph)	0	0	1000	0	phagosomal transport	0	1000
COtph	Carbon monoxide phagosomal transport	co(c,am) -> CO(ph)	0	0	1000	0	phagosomal transport	0	1000
COAtph	Coenzyme-A phagosomal transport	coa(c,am) -> COA(ph)	0	0	1000	0	phagosomal transport	0	5.50314e-14
CYTDtph	Cytidine phagosomal transport	cytd(c,am) -> CYT(ph)	0	0	1000	0	phagosomal transport	0	0
ETHAtph	Ethanolamine phagosomal transport	etha(c,am) -> ETHA(ph)	0	0	1000	0	phagosomal transport	0	0
FE2tph	Fe2 phagosomal transport	fe2(c,am) -> FE2(ph)	0	0	1000	0	phagosomal transport	0	1000
FUMtph	Fumarate phagosomal transport	fum(c,am) -> FUM(ph)	0	0	1000	0	phagosomal transport	0	1000
GALtph	D-Galactose phagosomal transport	gal(c,am) -> GLAC(ph)	0	0	1000	0	phagosomal transport	0	1000
GCALDtph	Glycoaldehyde phagosomal transport	gcald(c,am) -> GLAL(ph)	0	0	1000	0	phagosomal transport	0	0
GLC_Dtph	D-glucose phagosomal transport	glc-D(c,am) -> GLC(ph)	0	0	1000	0	phagosomal transport	0	1000
GLN_Ltph	L-glutamine phagosomal transport	gln-L(c,am) -> GLN(ph)	0	0	1000	0	phagosomal transport	0	1000
GLU_Ltph	L-glutamate phagosomal transport	glu-L(c,am) -> GLU(ph)	0	0	1000	0	phagosomal transport	0	1000
GLYtph	Glycine phagosomal transport	gly(c,am) -> GLY(ph)	0	0	1000	0	phagosomal transport	0	1000
GLYC3Ptph	Glycerol-3-phosphate phagosomal transport	glyc3p(c,am) -> GL3P(ph)	0	0	1000	0	phagosomal transport	0	1000
GLYCtph	Glycerol phagosomal transport	glyc(c,am) -> GL(ph)	0	0	1000	0	phagosomal transport	0	1000
GTHRDtph	Reduced glutathione phagosomal transport	gthrd(c,am) -> GSH(ph)	0	0	1000	0	phagosomal transport	0	1000
H2CO3tph	Carbonic Acid phagosomal transport	h2co3(c,am) -> H2CO3(ph)	0	0	1000	0	phagosomal transport	0	0
H2Otph	H2O phagosomal transport	h2o(c,am) -> H2O(ph)	0	0	1000	0	phagosomal transport	0	1000
Htph	H phagosomal transport	h(c,am) -> H(ph)	0	0	1000	0	phagosomal transport	0	1000
HDCAtph	Hexadecanoate-n-C160 phagosomal transport	hdca(c,am) -> HEXADECANOATE(ph)	0	0	1000	0	phagosomal transport	0	1000
HIS_Ltph	L-histidine phagosomal transport	his-L(c,am) -> HIS(ph)	0	0	1000	0	phagosomal transport	0	1000
ILE_Ltph	L-isoleucine phagosomal transport	ile-L(c,am) -> ILE(ph)	0	0	1000	0	phagosomal transport	0	1000
Ktph	Potassium phagosomal transport	k(c,am) -> K(ph)	0	0	1000	0	phagosomal transport	0	1000
LAC_Ltph	L-lactate phagosomal transport	lac-L(c,am) -> LLAC(ph)	0	0	1000	0	phagosomal transport	0	1000
LEU_Ltph	L-leucine phagosomal transport	leu-L(c,am) -> LEU(ph)	0	0	1000	0	phagosomal transport	0	1000
LYS_Ltph	L-lysine phagosomal transport	lys-L(c,am) -> LYS(ph)	0	0	1000	0	phagosomal transport	0	1000
MAL_Ltph	L-malate phagosomal transport	mal-L(c,am) -> MAL(ph)	0	0	1000	0	phagosomal transport	0	1000
MALTtph	Maltose phagosomal transport	malt(c,am) -> MLT(ph)	0	0	1000	0	phagosomal transport	0	0
MET_Ltph	L-Methionine phagosomal transport	met-L(c,am) -> MET(ph)	0	0	1000	0	phagosomal transport	0	1000
NA1tph	Sodium phagosomal transport	na1(c,am) -> NA(ph)	0	0	1000	0	phagosomal transport	0	1000
NH4tph	Ammonium phagosomal transport	nh4(c,am) -> NH3(ph)	0	0	1000	0	phagosomal transport	0	1000
NOtph	Nitric Oxide phagosomal transport	no(c,am) -> NO(ph)	0	0	1000	0	phagosomal transport	0	1000
O2tph	O2 phagosomal transport	o2(c,am) -> O2(ph)	0	0	1000	0	phagosomal transport	0	1000
OCDCAtph	octadecanoate-n-C180 phagosomal transport	ocdca(c,am) -> OCTADECANOATE(ph)	0	0	1000	0	phagosomal transport	0	920.989
ORNtph	Ornithine phagosomal transport	orn(c,am) -> ORN(ph)	0	0	1000	0	phagosomal transport	0	1000
PHE_Ltph	L-phenylalanine phagosomal transport	phe-L(c,am) -> PHE(ph)	0	0	1000	0	phagosomal transport	0	1000
PItph	Phosphate phagosomal transport	pi(c,am) -> PI(ph)	0	0	1000	0	phagosomal transport	0	1000
PPAtph	Propionate-n-C30 phagosomal transport	ppa(c,am) -> PROPANOATE(ph)	0	0	1000	0	phagosomal transport	0	1000
PRO_Ltph	L-proline phagosomal transport	pro-L(c,am) -> PRO(ph)	0	0	1000	0	phagosomal transport	0	1000
PYRtph	Pyruvate phagosomal transport	pyr(c,am) -> PYR(ph)	0	0	1000	0	phagosomal transport	0	1000
RIB_Dtph	D-ribose phagosomal transport	rib-D(c,am) -> RIB(ph)	0	0	1000	0	phagosomal transport	0	1000
SER_Ltph	L-serine phagosomal transport	ser-L(c,am) -> SER(ph)	0	0	1000	0	phagosomal transport	0	1000
SO4tph	Sulfate phagosomal transport	so4(c,am) -> SLF(ph)	0	0	1000	0	phagosomal transport	0	1000
SUCCtph	Succinate phagosomal transport	succ(c,am) -> SUCC(ph)	0	0	1000	0	phagosomal transport	0	1000
THR_Ltph	L-threonine phagosomal transport	thr-L(c,am) -> THR(ph)	0	0	1000	0	phagosomal transport	0	1000
TREtph	Trehalose phagosomal transport	tre(c,am) -> TRE(ph)	0	0	1000	0	phagosomal transport	0	0
TRP_Ltph	L-tryptophan phagosomal transport	trp-L(c,am) -> TRP(ph)	0	0	1000	0	phagosomal transport	0	1000
TTDCAtph	tetradecanoate-n-C140 phagosomal transport	ttdca(c,am) -> TETRADECANOATE(ph)	0	0	1000	0	phagosomal transport	0	1000
TYR_Ltph	L-tyrosine phagosomal transport	tyr-L(c,am) -> TYR(ph)	0	0	1000	0	phagosomal transport	0	1000
VAL_Ltph	L-valine phagosomal transport	val-L(c,am) -> VAL(ph)	0	0	1000	0	phagosomal transport	0	1000
CHSTEROLtph	Cholesterol phagosomal transport	CHOLESTEROL(ph) <=> chsterol(c,am)	0	-1000	1000	0	phagosomal transport	-1000	0
